# Supplementary material for: Comprehensive Identification and Characterization of Long Non-coding RNAs Associated With Rice Black-Streaked Dwarf Virus Infection in Laodelphax striatellus (Fallén) Midgut
Source: Front Physiol. 2020 Aug 12;11:1011. doi: 10.3389/fphys.2020.01011 (PMC7437459; doi:10.3389/fphys.2020.01011)
Supplement: TABLE S2 — The data of 13,927 novel lncRNAs identified from VF and RB libraries. [file Table_2.XLSX]

## Sheet: Sheet2
Table S2. The data of 13,927 novel lncRNAs identified from VF and RB libraries.
Test name	Class code	Known/Novel	CPC score	CNCI score	Chr	Strand	Start	End	Exons	Length	Gene id	Gene name	FPKM (VF1)	FPKM (VF2)	FPKM (VF3)	FPKM (RB1)	FPKM (RB2)	FPKM (RB3)
MSTRG.1.1	u	novel	-1.19659	-0.0004096	chrContig0	+	46161	46456	1	296	MSTRG.1	.	0	0	0	0	0	1.59205
MSTRG.10.1	u	novel	-1.36836	-0.069632	chrContig0	+	88640	90354	1	1715	MSTRG.10	.	0.734851	1.16341	1.83481	0.678452	0.723288	0.66563
MSTRG.10003.1	u	novel	-1.15713	-0.04096	chrContig191	+	115184	116214	1	1031	MSTRG.10003	.	0.086086	0.058856	1.19466	0	0.029512	0
MSTRG.10005.1	u	novel	-1.17505	-0.0004096	chrContig191	+	122359	123059	1	701	MSTRG.10005	.	0.130056	0	1.2281	0	0	0
MSTRG.10006.1	u	novel	-1.09044	-0.0004096	chrContig191	+	118124	118408	1	285	MSTRG.10006	.	0	0	0	0	0	1.29917
MSTRG.10007.1	u	novel	-1.42539	-0.0004096	chrContig191	+	118779	119195	1	417	MSTRG.10007	.	0	0	0	0	0.291862	1.21081
MSTRG.10008.1	u	novel	-1.12126	-0.0004096	chrContig191	-	119705	119993	1	289	MSTRG.10008	.	0	0	1.32395	0	0	0
MSTRG.10009.1	u	novel	-1.11709	-0.0004096	chrContig191	+	139165	139673	1	509	MSTRG.10009	.	0.23882	0	1.56607	0	0	0.132261
MSTRG.10010.1	u	novel	-1.09276	-0.0004096	chrContig191	+	168668	169392	1	725	MSTRG.10010	.	1.75635	1.08641	2.57382	1.98438	1.76014	2.08927
MSTRG.10014.1	u	novel	-1.28494	-0.0004096	chrContig191	-	396973	397307	1	335	MSTRG.10014	.	0	0	1.14215	0	0	0
MSTRG.10015.1	u	novel	-1.30814	-0.0004096	chrContig191	-	566472	566704	1	233	MSTRG.10015	.	0	0	0	0	0	1.30019
MSTRG.10017.1	i	novel	-1.37147	-0.0004096	chrContig191	+	335216	335505	1	290	MSTRG.10017	evm.TU.Contig191.13	1.68501	2.10284	1.53273	6.86874	2.32004	0.817874
MSTRG.10019.1	i	novel	-1.24316	-0.0004096	chrContig191	-	400020	400284	1	265	MSTRG.10019	evm.TU.Contig191.15	0	0	0	0	0	1.52425
MSTRG.10020.1	i	novel	-1.39535	-0.008192	chrContig191	-	452130	452679	1	550	MSTRG.10020	evm.TU.Contig191.15	0	0	1.21743	0	0	0.306004
MSTRG.10021.1	i	novel	-1.35872	-0.0004096	chrContig191	-	512789	513078	1	290	MSTRG.10021	evm.TU.Contig191.15	0	0	0.219897	0	0	1.1607
MSTRG.10022.1	u	novel	-1.18261	-0.032768	chrContig191	+	644952	645173	1	222	MSTRG.10022	.	0	0	0.285351	1.18066	1.35877	0.451858
MSTRG.10023.1	u	novel	-1.13616	-0.0004096	chrContig191	-	650107	650341	1	235	MSTRG.10023	.	1.17147	0.660732	0.143663	0.684928	1.05608	0
MSTRG.10025.1	u	novel	-1.14275	-0.0004096	chrContig191	-	682680	682925	1	246	MSTRG.10025	.	0.737942	2.09017	0.388843	0	1.35808	0.273662
MSTRG.10026.1	u	novel	-1.17602	-0.0004096	chrContig191	-	719789	720032	1	244	MSTRG.10026	.	0	0	1.30677	0	0	0
MSTRG.10027.1	u	novel	-1.33971	-0.0004096	chrContig191	-	734502	734786	1	285	MSTRG.10027	.	0	0	0	0	0	1.18107
MSTRG.10028.1	u	novel	-1.32731	-0.0524288	chrContig191	-	742874	743230	1	357	MSTRG.10028	.	0.085125	0	1.2504	0	0	1.31939
MSTRG.10033.1	u	novel	-1.31743	-0.0004096	chrContig191	-	938918	940640	1	1723	MSTRG.10033	.	0.875111	0	0	0	0	1.81652
MSTRG.10041.1	u	novel	-1.42548	-0.0004096	chrContig19105	+	561	814	1	254	MSTRG.10041	.	0	1.1597	0.125532	0	0	0
MSTRG.10042.1	u	novel	-1.24811	-0.032768	chrContig19111	-	2583	4522	1	1940	MSTRG.10042	.	0.73521	0	0	0.258507	0	0.53839
MSTRG.10043.1	u	novel	-1.46999	-0.008192	chrContig19111	-	4883	5159	1	277	MSTRG.10043	.	1.0971	0	1.38131	0	0	1.33669
MSTRG.10044.1	u	novel	-1.34668	-0.0004096	chrContig19118	+	188	664	1	477	MSTRG.10044	.	0	0	1.20321	0	0	0
MSTRG.10045.1	u	novel	-1.11554	-0.0004096	chrContig19119	-	900	1198	1	299	MSTRG.10045	.	0	1.38703	0	0	0	0
MSTRG.10048.1	u	novel	-1.07658	-0.0618496	chrContig19139	-	27	1125	1	1099	MSTRG.10048	.	1.53516	3.10291	2.99505	3.34461	2.11411	2.35594
MSTRG.10049.1	u	novel	-1.33345	-0.229376	chrContig19142	+	3574	4628	1	1055	MSTRG.10049	.	0	0	2.246	0	0.485745	1.21241
MSTRG.1005.1	u	novel	-1.2659	-0.12288	chrContig100	-	1269639	1269862	1	224	MSTRG.1005	.	0	0	0	0	0	1.1325
MSTRG.10050.1	u	novel	-1.18458	-0.0729088	chrContig19142	+	5561	6607	1	1047	MSTRG.10050	.	0.620109	0	1.41358	0	0.576789	0.768818
MSTRG.10051.1	u	novel	-1.24686	-0.36864	chrContig19151	-	186	562	1	377	MSTRG.10051	.	0	0.366152	0	0.138208	1.25096	0.982134
MSTRG.10052.1	u	novel	-1.14472	-0.0004096	chrContig1916	-	873	1129	1	257	MSTRG.10052	.	2.83796	0.694266	5.53206	2.18631	0.5653	3.13558
MSTRG.10053.1	u	novel	-1.06018	-0.0495616	chrContig19176	-	66	457	1	392	MSTRG.10053	.	0.15505	0.386996	0.650717	0	1.16428	0.772816
MSTRG.10055.1	u	novel	-1.17195	-0.0004096	chrContig1918	-	2925	3718	1	794	MSTRG.10055	.	0	0.438808	0.361418	0	0	0.720689
MSTRG.10057.1	u	novel	-1.14352	-0.004096	chrContig19181	+	390	2110	2	1623	MSTRG.10057	.	6.64511	5.12503	5.27995	5.62205	6.32828	4.2958
MSTRG.10059.1	u	novel	-1.26516	-0.0004096	chrContig19187	-	213	547	1	335	MSTRG.10059	.	0	0	0	2.93573	2.57049	0.803831
MSTRG.10060.1	u	novel	-1.38204	-0.0004096	chrContig1919	-	485	871	1	387	MSTRG.10060	.	0	0	1.60661	0	0	0
MSTRG.10061.1	u	novel	-1.26736	-0.0004096	chrContig1919	-	1924	2604	1	681	MSTRG.10061	.	0.357002	0	0	0	0	0
MSTRG.10063.1	u	novel	-1.25431	-0.0004096	chrContig1919	-	8204	9441	1	1238	MSTRG.10063	.	0.794867	1.3859	1.39053	1.36315	1.31415	0.718627
MSTRG.10064.1	u	novel	-1.05406	-0.0004096	chrContig1919	+	13186	13728	1	543	MSTRG.10064	.	4.45878	4.71835	5.62626	7.04371	6.723	6.36154
MSTRG.10065.1	u	novel	-1.38457	-0.0004096	chrContig19194	-	401	668	1	268	MSTRG.10065	.	0	0.112461	0	1.77801	0	1.37826
MSTRG.10067.1	u	novel	-1.02383	-0.172032	chrContig19198	+	1	546	1	546	MSTRG.10067	.	2.77686	2.68754	3.00477	3.23734	1.69744	2.84913
MSTRG.10068.1	u	novel	-1.20701	-0.012288	chrContig192	-	135	502	1	368	MSTRG.10068	.	2.99151	2.89821	2.3394	0	1.96135	2.81069
MSTRG.10071.1	x	novel	-1.11171	-0.069632	chrContig192	-	13417	19558	2	1890	MSTRG.10071	evm.TU.Contig192.1	3.48214	5.04969	3.63899	6.56377	4.91785	4.12387
MSTRG.10072.1	u	novel	-1.29835	-0.012288	chrContig192	-	31175	33056	2	760	MSTRG.10072	.	4.40646	5.45527	4.41018	6.32543	4.10421	4.36309
MSTRG.10074.1	i	novel	-1.23593	-0.0004096	chrContig192	+	44595	44854	1	260	MSTRG.10074	evm.TU.Contig192.3	0	4.06279	2.7731	4.7039	3.96647	5.40044
MSTRG.10076.1	u	novel	-1.13004	-0.0004096	chrContig192	+	108247	108464	1	218	MSTRG.10076	.	0	0	0	0	0	1.19025
MSTRG.10079.1	i	novel	-1.40955	-0.0004096	chrContig192	-	97591	97917	1	327	MSTRG.10079	evm.TU.Contig192.4	1.17677	0	0	0	0.279143	0
MSTRG.10082.1	x	novel	-1.08975	-0.0004096	chrContig192	-	130833	131297	1	465	MSTRG.10082	evm.TU.Contig192.6	0	0.169387	0	1.53883	0	0
MSTRG.1009.1	i	novel	-1.09724	-0.090112	chrContig100	-	1385633	1385936	1	304	MSTRG.1009	evm.TU.Contig100.67	0.099966	0	1.19611	0.17487	0	0
MSTRG.10090.1	u	novel	-1.09362	-0.0004096	chrContig192	+	192409	192760	1	352	MSTRG.10090	.	0.259004	0	0	0	0	1.12472
MSTRG.10091.1	u	novel	-1.1999	-0.0004096	chrContig192	+	193090	194487	1	1398	MSTRG.10091	.	1.09244	0.910258	0	0.831264	0.800586	0
MSTRG.10092.1	u	novel	-1.08072	-0.0004096	chrContig192	+	194954	195287	1	334	MSTRG.10092	.	1.27382	0	0	0	0	0.201559
MSTRG.10095.1	u	novel	-1.31486	-0.0004096	chrContig192	+	217894	241914	3	671	MSTRG.10095	.	30.7292	43.2911	34.6321	48.6576	41.3544	51.7884
MSTRG.10096.1	u	novel	-1.45831	-0.0004096	chrContig192	+	274785	275043	1	259	MSTRG.10096	.	0	0	1.23109	0	0	0
MSTRG.10097.1	u	novel	-1.22468	-0.0241664	chrContig192	+	277129	277611	1	483	MSTRG.10097	.	0.849195	0.314084	0	0	0	1.53319
MSTRG.10098.1	u	novel	-1.23649	-0.073728	chrContig192	+	278293	280521	1	2229	MSTRG.10098	.	1.63561	1.15276	1.75095	0	0	0
MSTRG.101.1	u	novel	-1.14066	-0.004096	chrContig0	-	914949	916719	1	1771	MSTRG.101	.	3.86106	3.47992	2.81466	3.77183	2.40401	1.88151
MSTRG.10100.1	u	novel	-1.30409	-0.008192	chrContig192	+	283690	287237	1	3548	MSTRG.10100	.	0.798226	0.553635	1.16671	0	0	0
MSTRG.10101.1	u	novel	-1.15069	-0.045056	chrContig192	+	288114	291141	1	3028	MSTRG.10101	.	0	0	1.27017	0.930309	1.32213	1.29797
MSTRG.10103.1	u	novel	-1.27157	-0.0004096	chrContig192	+	292306	292611	1	306	MSTRG.10103	.	0	0	0	0	0	1.6238
MSTRG.10104.1	u	novel	-1.1302	-0.098304	chrContig192	+	243662	246528	1	2867	MSTRG.10104	.	0	1.7992	1.51524	1.98524	1.68046	0
MSTRG.10105.1	u	novel	-1.20447	-0.0004096	chrContig192	+	246926	247176	1	251	MSTRG.10105	.	1.32461	0	0	2.04922	0	1.97694
MSTRG.10106.1	u	novel	-1.29493	-0.065536	chrContig192	+	248397	251846	1	3450	MSTRG.10106	.	0	0	0.711761	1.23919	0.885786	0.794832
MSTRG.10107.1	u	novel	-1.22137	-0.045056	chrContig192	+	252591	255428	1	2838	MSTRG.10107	.	0.406556	0	0	0	0.718317	0
MSTRG.10108.1	u	novel	-1.15015	-0.0004096	chrContig192	+	255738	256775	1	1038	MSTRG.10108	.	0	1.07453	0	0.866837	0	0
MSTRG.10109.2	u	novel	-1.12309	-0.0999424	chrContig192	+	261153	267473	2	317	MSTRG.10109	.	0	0.656638	0.085814	0.128008	0.240204	1.70131
MSTRG.10110.1	u	novel	-1.40597	-0.016384	chrContig192	+	269425	270139	1	715	MSTRG.10110	.	0	0	0	0.494303	0	1.43352
MSTRG.10111.1	u	novel	-1.16508	-0.0004096	chrContig192	+	272515	272898	1	384	MSTRG.10111	.	1.087	0	0	0.826965	1.16965	0
MSTRG.10112.1	u	novel	-1.39841	-0.0004096	chrContig192	+	294300	294526	1	227	MSTRG.10112	.	0	1.27817	0	0	0	0
MSTRG.10113.1	u	novel	-1.19789	-0.077824	chrContig192	+	295267	298833	1	3567	MSTRG.10113	.	0.37743	0	0	0	0	1.28597
MSTRG.10114.1	u	novel	-1.31197	-0.0118784	chrContig192	+	299192	301057	1	1866	MSTRG.10114	.	1.09268	0	1.60633	0.606623	0.991954	0
MSTRG.10121.1	i	novel	-1.3119	-0.0004096	chrContig192	-	507070	507281	1	212	MSTRG.10121	evm.TU.Contig192.20	1.43348	0	0	0	0.143522	0
MSTRG.1013.1	i	novel	-1.36183	-0.0004096	chrContig100	+	1354836	1355167	1	332	MSTRG.1013	evm.TU.Contig100.66	0	1.00526	1.67687	1.69409	1.03866	0.963174
MSTRG.10141.1	i	novel	-1.22264	-0.0004096	chrContig192	+	825167	826002	1	836	MSTRG.10141	evm.TU.Contig192.36	0	0	0	1.30294	0	0
MSTRG.10144.1	x	novel	-1.02563	-0.0004096	chrContig192	-	859215	861399	1	2185	MSTRG.10144	evm.TU.Contig192.39	0	0	0	0.276892	0	0
MSTRG.10147.1	i	novel	-1.24092	-0.094208	chrContig192	-	867448	868692	1	1245	MSTRG.10147	evm.TU.Contig192.40	1.02439	0.02437	1.44979	1.27108	0	2.45548
MSTRG.10148.1	i	novel	-1.29284	-0.0004096	chrContig192	-	869343	869895	1	553	MSTRG.10148	evm.TU.Contig192.40	1.3189	0	2.0757	1.62754	0	2.04132
MSTRG.10149.1	i	novel	-1.16594	-0.0004096	chrContig192	-	870717	870917	1	201	MSTRG.10149	evm.TU.Contig192.40	1.05835	0	2.22085	1.05792	0	3.51676
MSTRG.10153.1	u	novel	-1.48708	-0.0352256	chrContig192	-	932633	932971	1	339	MSTRG.10153	.	11.623	9.87642	7.67089	7.75821	8.24786	7.48382
MSTRG.10159.1	i	novel	-1.15138	-0.0004096	chrContig192	+	917694	917903	1	210	MSTRG.10159	evm.TU.Contig192.47	0	0	1.36651	0	0	0
MSTRG.10162.1	u	novel	-1.19919	-0.0004096	chrContig192	+	967443	967644	1	202	MSTRG.10162	.	0	0	0	0	0	1.33309
MSTRG.10164.1	i	novel	-1.24098	-0.0004096	chrContig192	+	983083	983299	1	217	MSTRG.10164	evm.TU.Contig192.51	0	0	0	0	1.40215	0
MSTRG.10177.1	i	novel	-1.13893	-0.0004096	chrContig192	+	1139463	1139697	1	235	MSTRG.10177	evm.TU.Contig192.69	0	0	0	0	0	1.14589
MSTRG.10180.1	i	novel	-1.07372	-0.024576	chrContig192	+	1162479	1162770	1	292	MSTRG.10180	evm.TU.Contig192.71	3.79562	1.87031	0	1.8917	2.50082	0
MSTRG.10186.1	u	novel	-1.48506	-0.006144	chrContig192	+	1372553	1372796	1	244	MSTRG.10186	.	0	0.124346	1.43744	0	0.124699	0
MSTRG.10191.1	u	novel	-1.43601	-0.0004096	chrContig192	+	1458422	1458780	1	359	MSTRG.10191	.	2.63581	1.36402	1.50508	1.51149	0.908624	2.14705
MSTRG.10193.1	i	novel	-1.32229	-0.0004096	chrContig192	-	1435706	1436835	1	1130	MSTRG.10193	evm.TU.Contig192.91	1.21021	0.282903	0.73364	1.46602	0.242336	1.03153
MSTRG.10194.1	i	novel	-1.16891	-0.0114688	chrContig192	-	1437086	1437309	1	224	MSTRG.10194	evm.TU.Contig192.91	1.35669	0	0	0	0	0
MSTRG.10198.1	u	novel	-1.26633	-0.0012288	chrContig1921	+	5096	6511	1	1416	MSTRG.10198	.	0.971404	0	0.312493	2.07051	1.71809	0.487784
MSTRG.10201.1	u	novel	-1.05501	-0.0106496	chrContig19217	-	1031	1435	1	405	MSTRG.10201	.	0	0	2.36186	0.196891	0	0
MSTRG.10203.1	u	novel	-1.22311	-0.0004096	chrContig19230	-	239	650	1	412	MSTRG.10203	.	0	0	0	0.387091	0	1.3889
MSTRG.10204.1	u	novel	-1.38021	-0.0004096	chrContig1925	+	16401	17020	1	620	MSTRG.10204	.	0	0.282599	0	0.471585	0	0.922947
MSTRG.10205.1	u	novel	-1.24333	-0.0585728	chrContig1925	-	69058	69286	1	229	MSTRG.10205	.	2.62759	2.05803	1.16959	1.3735	0.575759	1.59728
MSTRG.10206.1	u	novel	-1.28538	-0.0004096	chrContig19258	-	2	560	1	559	MSTRG.10206	.	0	0	1.36838	0	0	0
MSTRG.10208.1	u	novel	-1.21127	-0.0004096	chrContig19264	-	2971	3197	1	227	MSTRG.10208	.	1.65745	1.30516	2.42966	1.4684	1.15658	1.75056
MSTRG.10209.1	u	novel	-1.07373	-0.053248	chrContig19269	-	5	289	1	285	MSTRG.10209	.	0.213262	0	0	1.58549	2.45548	0
MSTRG.10210.1	u	novel	-1.23297	-0.0004096	chrContig1927	+	7692	8107	1	416	MSTRG.10210	.	0.736329	0.073417	0.076139	0	0	1.13012
MSTRG.10211.1	u	novel	-1.08635	-0.0004096	chrContig1927	-	16004	16503	2	263	MSTRG.10211	.	6.89553	3.60682	2.41142	7.18358	2.89188	13.764
MSTRG.10213.1	u	novel	-1.13539	-0.0004096	chrContig1925	+	21925	22567	1	643	MSTRG.10213	.	2.21351	1.02496	0	0	0	1.30872
MSTRG.10214.1	u	novel	-1.31201	-0.0004096	chrContig1925	+	22980	23756	1	777	MSTRG.10214	.	0.70401	0	0	0	0.744023	0
MSTRG.10215.1	u	novel	-1.17494	-0.0004096	chrContig1925	+	24968	25228	1	261	MSTRG.10215	.	0	0	0	0	0	1.41864
MSTRG.10216.1	u	novel	-1.10477	-0.0004096	chrContig1925	+	28843	29103	1	261	MSTRG.10216	.	0.349308	0.348742	0	0	0.349731	1.41864
MSTRG.10219.1	i	novel	-1.37373	-0.0004096	chrContig1925	-	62617	62901	1	285	MSTRG.10219	evm.TU.Contig1925.2	0	0	0	0	0	1.18107
MSTRG.10220.1	u	novel	-1.09767	-0.012288	chrContig19278	+	145	349	1	205	MSTRG.10220	.	0.444728	0.888015	0	1.81523	0.148422	0
MSTRG.10221.1	u	novel	-1.3066	-0.0004096	chrContig1928	+	4017	4257	1	241	MSTRG.10221	.	0.378296	1.13305	0	0	0	0.279339
MSTRG.10224.1	u	novel	-1.15994	-0.0004096	chrContig19281	+	22	584	1	563	MSTRG.10224	.	1.2415	0.603684	1.13269	1.53985	1.56226	0.23915
MSTRG.10225.1	u	novel	-1.50866	-0.0745472	chrContig1929	+	1581	1790	1	210	MSTRG.10225	.	0	0	0	0.502937	0	1.72813
MSTRG.10230.1	u	novel	-1.37158	-0.0004096	chrContig193	-	169	404	1	236	MSTRG.10230	.	0.386311	0	0	1.21952	0	0.427887
MSTRG.10232.1	i	novel	-1.24592	-0.196608	chrContig19293	+	915	8721	1	7807	MSTRG.10232	evm.TU.Contig19293.1	3.21965	1.28538	2.45249	4.20073	2.24016	5.55306
MSTRG.10232.2	i	novel	-1.28291	-0.196608	chrContig19293	+	915	2299	2	1250	MSTRG.10232	evm.TU.Contig19293.1	2.39908	2.44221	4.53676	1.52068	1.12268	0
MSTRG.10232.3	i	novel	-1.27744	-0.196608	chrContig19293	+	929	2239	2	801	MSTRG.10232	evm.TU.Contig19293.1	0.491777	0.940183	0.171577	0.003968	0.006792	0.165444
MSTRG.10233.1	i	novel	-1.3543	-0.0004096	chrContig19293	+	9069	9437	1	369	MSTRG.10233	evm.TU.Contig19293.1	0.658857	0.411118	0.08641	1.44019	0.247371	0
MSTRG.10234.1	i	novel	-1.26297	-0.0004096	chrContig19293	+	10077	10414	1	338	MSTRG.10234	evm.TU.Contig19293.1	0	1.14435	1.31569	1.33688	0.26827	0.298761
MSTRG.10238.1	u	novel	-1.47333	-0.0004096	chrContig193	+	33198	33522	1	325	MSTRG.10238	.	1.12208	0.373422	0.586699	0.652116	1.49793	0.207141
MSTRG.10249.1	u	novel	-1.09572	-0.0004096	chrContig193	+	121281	121496	1	216	MSTRG.10249	.	0.419285	0	2.80471	0.610393	0	2.89895
MSTRG.10257.1	u	novel	-1.31122	-0.0004096	chrContig1930	+	9268	9577	1	310	MSTRG.10257	.	1.6399	1.4708	1.62897	1.62702	2.05291	1.48786
MSTRG.10260.1	u	novel	-1.1048	-0.065536	chrContig19309	-	3014	4799	1	1786	MSTRG.10260	.	0	0	0	0	0	0.959565
MSTRG.10265.1	u	novel	-1.30589	-0.0004096	chrContig19352	-	301	520	1	220	MSTRG.10265	.	1.38135	0	0	0	0	0
MSTRG.10266.1	u	novel	-1.2616	-0.053248	chrContig19356	+	343	696	1	354	MSTRG.10266	.	14.314	15.0689	21.1485	24.4286	23.4948	17.1536
MSTRG.10269.1	u	novel	-1.12651	-0.0004096	chrContig1936	+	40106	40829	1	724	MSTRG.10269	.	0.377773	0.293348	1.36058	0.619259	0.29418	1.34828
MSTRG.1027.1	u	novel	-1.33309	-0.0004096	chrContig100	+	1774169	1776902	1	2734	MSTRG.1027	.	2.53544	2.85066	1.28828	5.33911	4.18361	3.85139
MSTRG.10274.1	u	novel	-1.01025	-0.004096	chrContig1937	+	3298	3538	1	241	MSTRG.10274	.	0	0.629471	1.12458	0	0	1.77501
MSTRG.10275.1	u	novel	-1.37133	-0.02048	chrContig1937	+	7050	7348	1	299	MSTRG.10275	.	1.26846	1.99419	2.39938	1.19834	0	1.5716
MSTRG.10282.1	u	novel	-1.26104	-0.0004096	chrContig194	+	115503	115737	1	235	MSTRG.10282	.	1.16386	0	0	0	1.29475	0
MSTRG.10287.1	i	novel	-1.19024	-0.0643072	chrContig194	-	134807	137142	1	2336	MSTRG.10287	evm.TU.Contig194.8	1.14478	0	0.196787	0	0.170021	0.172913
MSTRG.10288.1	i	novel	-1.08101	-0.0004096	chrContig194	-	137669	138037	1	369	MSTRG.10288	evm.TU.Contig194.8	0	1.23335	0.345638	0	0	0
MSTRG.10290.1	i	novel	-1.15299	-0.0004096	chrContig194	-	251725	251958	1	234	MSTRG.10290	evm.TU.Contig194.12	1.29613	0.734742	1.43074	0	0.666646	0.647316
MSTRG.10291.1	i	novel	-1.42973	-0.0950272	chrContig194	+	273859	274093	1	235	MSTRG.10291	evm.TU.Contig194.12	1.54497	0.387326	0.542726	1.10561	0	0
MSTRG.10295.1	i	novel	-1.1643	-0.0004096	chrContig194	+	400280	400678	1	399	MSTRG.10295	evm.TU.Contig194.15_evm.TU.Contig194.16	4.33243	5.62262	0.642576	4.95828	2.3638	0.567794
MSTRG.10297.1	u	novel	-1.24433	-0.0004096	chrContig194	+	486476	486981	1	506	MSTRG.10297	.	2.73566	1.97198	1.8754	2.81714	2.285	1.53002
MSTRG.10298.1	u	novel	-1.43183	-0.0004096	chrContig194	-	489404	489657	1	254	MSTRG.10298	.	1.19169	0	0	0	0	0
MSTRG.103.1	u	novel	-1.04199	-0.0004096	chrContig0	-	917197	918536	1	1340	MSTRG.103	.	2.07385	2.70897	1.31266	2.0368	1.27878	1.02991
MSTRG.10300.1	u	novel	-1.31932	-0.0004096	chrContig194	+	510244	510449	1	206	MSTRG.10300	.	1.35946	1.25191	2.47651	2.64512	1.03	1.1438
MSTRG.10302.1	i	novel	-1.32622	-0.0004096	chrContig194	+	413135	413581	1	447	MSTRG.10302	evm.TU.Contig194.17	1.02609	0	0	1.78076	0	0.581478
MSTRG.10306.1	u	novel	-1.33636	-0.0004096	chrContig194	-	516339	517838	1	1500	MSTRG.10306	.	3.928	2.50601	3.43768	3.18364	1.70497	2.63606
MSTRG.10307.1	u	novel	-1.33042	-0.002048	chrContig194	-	518153	521956	1	3804	MSTRG.10307	.	2.20959	0	0	3.1835	2.21148	2.21106
MSTRG.10308.1	u	novel	-1.31717	-0.0004096	chrContig194	-	522195	523101	3	611	MSTRG.10308	.	0.717725	0.773057	1.10238	1.10054	0.487714	0.805159
MSTRG.1031.1	u	novel	-1.19972	-0.0004096	chrContig100	-	1782882	1783133	1	252	MSTRG.1031	.	0.984886	1.5904	0	0.527386	0.724443	0.445405
MSTRG.10314.1	u	novel	-1.15393	-0.028672	chrContig194	+	638834	640011	1	1178	MSTRG.10314	.	0.848593	0.669655	5.17646	1.09875	0.258291	3.98771
MSTRG.10315.1	u	novel	-1.25653	-0.0004096	chrContig194	-	657273	657538	1	266	MSTRG.10315	.	0	0	0.239738	0	0	1.26543
MSTRG.10318.1	i	novel	-1.18923	-0.0004096	chrContig1940	+	8485	8795	1	311	MSTRG.10318	evm.TU.Contig1940.1	0	0	0	0.170934	1.17402	0
MSTRG.10319.1	u	novel	-1.23045	-0.0004096	chrContig19405	+	138	388	1	251	MSTRG.10319	.	0	0	0	0	0	1.20695
MSTRG.10322.1	u	novel	-1.25723	-0.0004096	chrContig19424	+	6	686	1	681	MSTRG.10322	.	0.557815	0.178212	0.538442	2.28255	1.34793	0.766133
MSTRG.10324.1	u	novel	-1.19643	-0.0004096	chrContig1944	-	1755	2540	1	786	MSTRG.10324	.	1.78794	1.86483	1.87	1.62428	1.42033	1.20672
MSTRG.10328.1	u	novel	-1.1186	-0.0004096	chrContig19453	-	5	510	1	506	MSTRG.10328	.	6.04944	3.31992	1.47332	5.46557	4.41948	2.57147
MSTRG.1033.1	u	novel	-1.09567	-0.049152	chrContig100	+	1788062	1792874	1	4813	MSTRG.1033	.	0	2.13185	1.52172	2.27524	0	1.8008
MSTRG.10330.1	u	novel	-1.26303	-0.057344	chrContig19462	-	15	278	1	264	MSTRG.10330	.	0	0	0	1.56058	0	0
MSTRG.10331.1	u	novel	-1.51676	-0.0004096	chrContig19473	-	219	435	1	217	MSTRG.10331	.	0	0	3.07982	0	0.560859	0
MSTRG.10333.1	u	novel	-1.31085	-0.0004096	chrContig19487	-	915	1582	1	668	MSTRG.10333	.	2.00172	1.99758	1.33239	3.83414	3.12688	1.25908
MSTRG.10336.1	u	novel	-1.37996	-0.0004096	chrContig19493	-	5	727	1	723	MSTRG.10336	.	1.37818	0.838462	1.18197	1.70586	1.00639	1.86226
MSTRG.10338.1	u	novel	-1.25189	-0.0004096	chrContig195	+	1	1748	1	1748	MSTRG.10338	.	1.18618	2.05313	0.984768	1.44134	1.49116	1.03864
MSTRG.10340.1	i	novel	-1.35247	-0.53248	chrContig195	+	23166	23368	1	203	MSTRG.10340	evm.TU.Contig195.1	0	1.24837	0.503094	1.19298	0.845779	0.769855
MSTRG.10341.1	i	novel	-1.37888	-0.0004096	chrContig195	-	79680	79978	1	299	MSTRG.10341	evm.TU.Contig195.1	3.88874	3.37558	3.74905	3.9411	2.63883	2.88
MSTRG.10342.1	i	novel	-1.29946	-0.0004096	chrContig195	-	90528	90982	1	455	MSTRG.10342	evm.TU.Contig195.1	3.64009	3.00211	7.29708	4.1738	2.54113	4.51271
MSTRG.10345.1	u	novel	-1.38511	-0.0004096	chrContig195	-	184034	184236	1	203	MSTRG.10345	.	1.19763	0.329605	0.863883	0.45828	0.874328	0.283532
MSTRG.10346.1	u	novel	-1.1305	-0.0004096	chrContig195	-	153014	153255	1	242	MSTRG.10346	.	1.37636	0.250748	0	0.439343	0	0
MSTRG.10347.1	u	novel	-1.30611	-0.0004096	chrContig195	+	153042	181392	2	227	MSTRG.10347	.	1.24744	0.554108	0.421389	0.090728	0.200613	0.296568
MSTRG.10348.1	u	novel	-1.15793	-0.0774144	chrContig195	-	155640	158252	1	2613	MSTRG.10348	.	0	0	0	0.799094	0.697117	0.58779
MSTRG.10349.1	u	novel	-1.20838	-0.045056	chrContig195	-	160092	160958	1	867	MSTRG.10349	.	0.876291	2.11614	1.50491	1.03526	1.49673	1.39766
MSTRG.1035.1	u	novel	-1.39503	-0.0004096	chrContig100	+	1800310	1801461	1	1152	MSTRG.1035	.	0.5276	0	1.30014	0.253804	0.726723	0.642433
MSTRG.10350.1	u	novel	-1.29784	-0.0004096	chrContig195	-	164477	165204	1	728	MSTRG.10350	.	0.64142	1.2859	0	0	0	0
MSTRG.10351.1	u	novel	-1.33444	-0.0004096	chrContig195	-	165469	165694	1	226	MSTRG.10351	.	0.67234	0	0	0	0	1.34046
MSTRG.10352.1	u	novel	-1.22941	-0.0086016	chrContig195	-	167356	168676	1	1321	MSTRG.10352	.	0.676442	1.17258	0	0	1.45108	0.348634
MSTRG.10353.1	u	novel	-1.25385	-0.172032	chrContig195	-	169277	170540	1	1264	MSTRG.10353	.	2.03979	0	1.58704	0	0	1.35813
MSTRG.10355.1	u	novel	-1.27441	-0.0004096	chrContig195	-	173724	175475	1	1752	MSTRG.10355	.	1.35067	1.10432	1.22694	0.652369	0	1.0759
MSTRG.10356.1	u	novel	-1.35327	-0.012288	chrContig195	-	175736	180225	1	4490	MSTRG.10356	.	2.08388	2.3207	2.43612	1.21036	1.77487	1.89489
MSTRG.10358.1	u	novel	-1.27222	-0.0004096	chrContig195	+	219092	219315	1	224	MSTRG.10358	.	1.89082	2.43539	3.92342	2.45752	1.11253	1.93559
MSTRG.1036.1	u	novel	-1.34186	-0.065536	chrContig100	+	1802822	1803382	1	561	MSTRG.1036	.	0	0	0	0	1.1932	0
MSTRG.10363.1	u	novel	-1.36839	-0.0004096	chrContig195	+	270038	270245	1	208	MSTRG.10363	.	0	0	0	0	0	1.1328
MSTRG.10364.1	u	novel	-1.38797	-0.0004096	chrContig195	+	270694	270927	1	234	MSTRG.10364	.	0	0	0	0	1.17026	0
MSTRG.10366.1	i	novel	-1.17828	-0.0004096	chrContig195	-	297910	298203	1	294	MSTRG.10366	evm.TU.Contig195.16	4.56518	2.94141	2.02474	2.2417	2.99954	2.36643
MSTRG.1037.1	u	novel	-1.27801	-0.0004096	chrContig100	+	1806778	1815682	4	378	MSTRG.1037	.	1.30497	0.647186	0.984295	1.03377	0.948333	1.51619
MSTRG.10372.1	u	novel	-1.27383	-0.155648	chrContig195	-	290408	295695	3	2277	MSTRG.10372	.	0.018535	0.053928	0.176311	0.128441	0.744242	0
MSTRG.10372.2	u	novel	-1.30455	-0.024576	chrContig195	-	290436	295709	3	4361	MSTRG.10372	.	0.54695	0.827462	1.18938	1.20054	0.41441	1.14259
MSTRG.10373.1	u	novel	-1.3702	-0.086016	chrContig195	+	364364	367770	1	3407	MSTRG.10373	.	0	1.96666	1.60337	2.11488	1.85605	1.56376
MSTRG.10375.2	u	novel	-1.18583	-0.0004096	chrContig195	+	397812	407936	2	1345	MSTRG.10375	.	1.20724	1.07248	0.700577	0.494468	0.737238	0.799351
MSTRG.10376.1	u	novel	-1.09649	-0.0323584	chrContig195	-	391144	391766	1	623	MSTRG.10376	.	3.14419	3.24714	2.40654	1.8117	2.78252	2.78628
MSTRG.10377.1	u	novel	-1.40449	-0.0004096	chrContig195	-	392083	392655	1	573	MSTRG.10377	.	3.50004	1.53836	1.222	0	0	1.76116
MSTRG.10378.1	u	novel	-1.05531	-0.045056	chrContig195	+	393505	394591	1	1087	MSTRG.10378	.	5.11437	3.49069	2.62425	3.18437	3.37899	3.16123
MSTRG.10379.1	u	novel	-1.26426	-0.0004096	chrContig195	+	417238	417583	1	346	MSTRG.10379	.	2.01664	0	0.921535	0	1.05526	1.16741
MSTRG.1038.1	u	novel	-1.27772	-0.0004096	chrContig100	+	1820357	1820737	1	381	MSTRG.1038	.	0	0	0	0	0	1.23687
MSTRG.10380.1	u	novel	-1.37846	-0.024576	chrContig195	+	419931	421380	1	1450	MSTRG.10380	.	1.63823	1.17066	0.779398	0.45828	0.684825	0.389105
MSTRG.10382.1	u	novel	-1.10671	-0.0004096	chrContig195	+	422764	423463	1	700	MSTRG.10382	.	1.12153	1.27342	0.508643	0.620205	0	1.08194
MSTRG.10383.1	u	novel	-1.37921	-0.0004096	chrContig195	+	426719	427876	1	1158	MSTRG.10383	.	2.23433	1.12837	0	0	0.837325	0.609267
MSTRG.10384.1	u	novel	-1.36777	-0.0004096	chrContig195	+	432499	432730	1	232	MSTRG.10384	.	0	0	0	0	0	1.1607
MSTRG.10388.1	u	novel	-1.24184	-0.002048	chrContig1952	+	6423	8654	1	2232	MSTRG.10388	.	1.33698	1.50149	0.962612	1.35428	1.07774	0.862554
MSTRG.10390.1	i	novel	-1.01256	-0.0114688	chrContig1952	+	9935	10825	1	891	MSTRG.10390	evm.TU.Contig1952.1	4.01249	6.13876	3.51352	0	4.22767	2.05479
MSTRG.10391.1	u	novel	-1.30932	-0.0004096	chrContig1952	+	16732	16991	1	260	MSTRG.10391	.	3.27275	3.12679	2.82061	0	0.651418	1.54841
MSTRG.10392.1	u	novel	-1.1797	-0.0004096	chrContig1952	+	17306	17536	1	231	MSTRG.10392	.	1.16833	0	0	0.402731	0	1.18841
MSTRG.10393.1	u	novel	-1.50716	-0.0004096	chrContig1952	+	22246	22673	1	428	MSTRG.10393	.	0	1.19784	0	1.42694	0	0.763021
MSTRG.10394.1	u	novel	-1.38329	-0.077824	chrContig1952	+	23376	23788	1	413	MSTRG.10394	.	1.68924	2.07109	2.31458	2.9814	1.21559	2.72709
MSTRG.10395.1	u	novel	-1.24945	-0.0004096	chrContig1952	+	24011	25635	2	980	MSTRG.10395	.	1.79564	0.716581	2.01046	1.4275	0.826552	1.5362
MSTRG.104.1	u	novel	-1.04418	-0.008192	chrContig0	-	921427	926378	4	2680	MSTRG.104	.	3.17991	2.07535	2.13602	2.7746	1.98583	1.78137
MSTRG.10402.1	u	novel	-1.29301	-0.0004096	chrContig19557	-	715	977	1	263	MSTRG.10402	.	0	0	0	0	0	1.14171
MSTRG.10404.1	u	novel	-1.09923	-0.0004096	chrContig1956	-	2197	3533	1	1337	MSTRG.10404	.	0.227298	1.01547	1.02453	0.238566	0.568935	1.08257
MSTRG.10405.1	u	novel	-1.22315	-0.0004096	chrContig19561	-	4	268	1	265	MSTRG.10405	.	1.26146	0.228985	0.842248	0.200606	0	1.39722
MSTRG.10410.1	i	novel	-1.33404	-0.0004096	chrContig1952	-	147627	151483	2	301	MSTRG.10410	evm.TU.Contig1952.6	5.35318	6.08308	0	2.76079	3.51619	0.081934
MSTRG.10413.1	u	novel	-1.33175	-0.0004096	chrContig1958	+	5	620	1	616	MSTRG.10413	.	3.60678	3.21946	3.00491	3.92377	2.53495	2.14214
MSTRG.1042.1	u	novel	-1.45044	-0.0004096	chrContig100	+	1877334	1877534	1	201	MSTRG.1042	.	2.41909	0	0	0	0	0
MSTRG.10433.1	x	novel	-1.4281	-0.0004096	chrContig196	-	278344	278654	1	311	MSTRG.10433	evm.TU.Contig196.19	0	0	0	0	0	1.73172
MSTRG.10434.1	u	novel	-1.14129	-0.0004096	chrContig196	-	302959	303289	1	331	MSTRG.10434	.	0	0	0.939055	0	0	1.31258
MSTRG.10438.1	u	novel	-1.10557	-0.0004096	chrContig196	-	472713	473143	1	431	MSTRG.10438	.	0.987139	0.351978	1.40561	0.524204	0.211786	0.585738
MSTRG.10439.1	u	novel	-1.18632	-0.016384	chrContig196	+	478516	479110	1	595	MSTRG.10439	.	3.47143	0	0.911003	0.089345	0	0.731691
MSTRG.10440.1	u	novel	-1.34552	-0.0004096	chrContig196	+	440565	448524	2	536	MSTRG.10440	.	1.22782	0	0	0	0	0.57975
MSTRG.10440.2	u	novel	-1.1946	-0.0004096	chrContig196	+	440574	448486	2	385	MSTRG.10440	.	0	1.39816	2.83832	1.10463	1.97261	0
MSTRG.10444.1	u	novel	-1.07522	-0.0004096	chrContig196	+	575018	576115	1	1098	MSTRG.10444	.	0.359806	0	0.945796	0.594455	0.193977	1.52184
MSTRG.10449.1	u	novel	-1.19986	-0.0004096	chrContig19600	-	19	615	1	597	MSTRG.10449	.	1.21563	1.55259	1.11946	2.80436	1.07096	1.49059
MSTRG.1045.1	x	novel	-1.4225	-0.0004096	chrContig100	+	1963912	1964150	1	239	MSTRG.1045	evm.TU.Contig100.90	0.213888	0	0	0	0	1.12298
MSTRG.10450.1	u	novel	-1.4021	-0.0004096	chrContig19608	-	89	591	1	503	MSTRG.10450	.	1.50202	1.25192	1.19349	1.94541	2.99888	1.53693
MSTRG.10453.1	u	novel	-1.41868	-0.0004096	chrContig19617	+	732	956	1	225	MSTRG.10453	.	0	0	0	0	0	1.49602
MSTRG.10456.1	u	novel	-1.28529	-0.0004096	chrContig19671	-	432	954	1	523	MSTRG.10456	.	0	1.4238	0.182897	0	0	0
MSTRG.10457.1	u	novel	-1.1827	-0.053248	chrContig19681	+	30	637	1	608	MSTRG.10457	.	0.747762	0.596182	0	1.44181	0.500438	0.720079
MSTRG.10459.1	i	novel	-1.27339	-0.0004096	chrContig1968	-	4907	5497	1	591	MSTRG.10459	evm.TU.Contig1968.1	6.80697	7.13083	5.99679	6.48281	5.14543	6.15447
MSTRG.10462.1	u	novel	-1.30066	-0.0004096	chrContig197	-	4901	5661	2	311	MSTRG.10462	.	0.322144	0.171035	1.74292	0	0.878569	0.913192
MSTRG.10469.1	u	novel	-1.40661	-0.262144	chrContig197	+	95685	96951	1	1267	MSTRG.10469	.	1.12764	1.91178	1.52212	1.7111	1.97907	1.59015
MSTRG.10470.1	u	novel	-1.33458	-0.04096	chrContig197	+	98862	99863	1	1002	MSTRG.10470	.	1.14769	0	0.159107	0	0	0.322584
MSTRG.10471.1	u	novel	-1.08166	-0.0364544	chrContig197	+	104235	104451	1	217	MSTRG.10471	.	0	1.39818	0	0	0	0
MSTRG.10472.1	u	novel	-1.07331	-0.057344	chrContig197	+	115850	116440	1	591	MSTRG.10472	.	0.617051	0.305986	0.917169	0	0.102967	0
MSTRG.10473.1	u	novel	-1.20188	-0.045056	chrContig197	+	119448	120273	1	826	MSTRG.10473	.	1.28624	0.402105	0	0	0	0
MSTRG.10475.1	u	novel	-1.16544	-0.0004096	chrContig197	+	190306	190639	1	334	MSTRG.10475	.	0	0	0	0	0	1.61248
MSTRG.10477.1	u	novel	-1.45933	-0.0004096	chrContig197	+	246591	246933	1	343	MSTRG.10477	.	0	0	0	0	1.32356	0
MSTRG.10479.1	u	novel	-1.49133	-0.0004096	chrContig197	+	251555	251813	1	259	MSTRG.10479	.	0.821345	0.46858	1.60204	1.12889	1.29225	1.0397
MSTRG.1048.1	i	novel	-1.18335	-0.0004096	chrContig100	-	2106334	2107067	1	734	MSTRG.1048	evm.TU.Contig100.96	0	0	0	1.39807	0	0.572097
MSTRG.10480.1	u	novel	-1.03829	-0.135168	chrContig197	+	256450	256728	1	279	MSTRG.10480	.	0.980315	0	1.14057	0.190539	1.16423	0
MSTRG.10481.1	u	novel	-1.14656	-0.0004096	chrContig197	+	257643	257918	1	276	MSTRG.10481	.	1.37015	0	0	0	0	0
MSTRG.10482.1	u	novel	-1.39056	-0.118784	chrContig197	+	264419	264638	1	220	MSTRG.10482	.	0	0	0	0.120819	0	1.22402
MSTRG.10483.1	u	novel	-1.13199	-0.0569344	chrContig197	+	274881	275166	1	286	MSTRG.10483	.	0	1.55054	0	0	0	0.470775
MSTRG.10484.1	u	novel	-1.17284	-0.0004096	chrContig197	+	277929	278149	1	221	MSTRG.10484	.	0	0	1.29849	0	0	0.304619
MSTRG.10485.1	u	novel	-1.24817	-0.0073728	chrContig197	-	327480	327822	1	343	MSTRG.10485	.	1.56781	0	0.185919	0	0.088707	0.883218
MSTRG.10486.1	u	novel	-1.01392	-0.049152	chrContig197	+	327900	328177	1	278	MSTRG.10486	.	0	0	0	0	1.31338	0
MSTRG.10487.1	u	novel	-1.16266	-0.0004096	chrContig197	+	348903	349107	1	205	MSTRG.10487	.	0	0	0	0	1.3358	0
MSTRG.10489.1	i	novel	-1.13861	-0.0004096	chrContig197	+	403129	403460	1	332	MSTRG.10489	evm.TU.Contig197.20	0	0	0	0	0	1.21664
MSTRG.10490.1	u	novel	-1.13535	-0.0950272	chrContig197	+	455842	456256	1	415	MSTRG.10490	.	1.52907	0	1.28477	0	0	0
MSTRG.10491.1	u	novel	-1.13082	-0.06144	chrContig197	+	459975	460607	1	633	MSTRG.10491	.	0.954777	0.71643	0.251857	0	0	0
MSTRG.10492.1	u	novel	-1.27523	-0.0004096	chrContig197	+	469757	469959	1	203	MSTRG.10492	.	1.19763	0.298921	0	0	0.149885	0
MSTRG.10494.1	u	novel	-1.11529	-0.0004096	chrContig197	+	512666	513096	1	431	MSTRG.10494	.	0.423059	1.26712	0	0.246684	0.070595	0
MSTRG.10497.1	u	novel	-1.20846	-0.0688128	chrContig197	+	636445	637965	2	447	MSTRG.10497	.	1.58326	1.4236	1.45308	0.876596	1.2924	2.46355
MSTRG.10498.1	u	novel	-1.50317	-0.0004096	chrContig19703	+	23	474	1	452	MSTRG.10498	.	0	0	0	0	1.14169	0.07447
MSTRG.105.1	u	novel	-1.18144	-0.0004096	chrContig0	-	930639	930842	1	204	MSTRG.105	.	0	1.18687	0	0	0.441524	0
MSTRG.10504.1	u	novel	-1.37013	-0.0004096	chrContig19726	+	411	748	2	208	MSTRG.10504	.	1.59941	2.68068	3.37246	3.37331	3.78492	6.11735
MSTRG.10506.1	u	novel	-1.42455	-0.0004096	chrContig19735	-	214	527	1	314	MSTRG.10506	.	2.849	1.60553	2.7397	0.761854	1.14483	2.46841
MSTRG.10507.1	u	novel	-1.28374	-0.0004096	chrContig1974	+	76	410	1	335	MSTRG.10507	.	0	0	1.14215	0	0	0
MSTRG.10510.1	u	novel	-1.12615	-0.0294912	chrContig1974	-	21559	29982	1	8424	MSTRG.10510	.	3.924	4.15435	3.35299	4.1396	3.86028	2.96744
MSTRG.10511.1	u	novel	-1.23061	-0.057344	chrContig1974	-	31003	31688	1	686	MSTRG.10511	.	2.02108	1.3245	1.71975	2.36355	2.95525	1.71737
MSTRG.10512.1	u	novel	-1.05093	-0.0004096	chrContig19758	+	809	1023	1	215	MSTRG.10512	.	0	0	0.148303	0	0	2.3484
MSTRG.10514.1	i	novel	-1.06756	-0.0004096	chrContig1976	-	3522	3772	1	251	MSTRG.10514	evm.TU.Contig1976.1	0	0	1.27032	0	0	0
MSTRG.10515.1	i	novel	-1.39222	-0.0004096	chrContig1976	-	7021	7741	1	721	MSTRG.10515	evm.TU.Contig1976.1	0	0	1.14747	0	0	0.6536
MSTRG.10517.1	u	novel	-1.29842	-0.0004096	chrContig1976	+	19933	20177	1	245	MSTRG.10517	.	0.24808	1.16294	0	0	0	1.50673
MSTRG.10518.1	u	novel	-1.13851	-0.004096	chrContig19780	-	510	745	1	236	MSTRG.10518	.	1.24847	2.11658	0.945745	1.58724	1.13558	0
MSTRG.1052.1	u	novel	-1.30977	-0.0004096	chrContig100	-	2548050	2548727	1	678	MSTRG.1052	.	0.493049	0.166553	1.15951	0.627262	0	0.198586
MSTRG.10520.1	i	novel	-1.17382	-0.34816	chrContig1977	+	3090	4554	1	1465	MSTRG.10520	evm.TU.Contig1977.1	0.885747	0	0	1.48147	0.995222	0.554712
MSTRG.10524.1	u	novel	-1.08231	-0.077824	chrContig19788	+	5	971	1	967	MSTRG.10524	.	1.59819	1.53264	1.71461	1.20453	1.35216	1.3949
MSTRG.10525.1	u	novel	-1.04312	-0.0004096	chrContig19795	+	4588	4793	1	206	MSTRG.10525	.	1.75855	0	1.84509	0	0	1.46086
MSTRG.10529.2	u	novel	-1.37286	-0.0004096	chrContig19795	-	13016	14384	3	312	MSTRG.10529	.	0	0	0	0	0.455622	2.37621
MSTRG.1053.1	u	novel	-1.00178	-0.0016384	chrContig100	-	2577426	2577809	1	384	MSTRG.1053	.	1.38923	0.909717	3.11791	0	0.513005	1.65301
MSTRG.10532.1	j	novel	-1.08196	-0.183091	chrContig198	+	13879	15427	2	392	MSTRG.10532	evm.TU.Contig198.2	0	1.20187	1.95076	0	0	0
MSTRG.10536.1	i	novel	-1.23405	-0.0135168	chrContig198	+	70725	71493	2	382	MSTRG.10536	evm.TU.Contig198.3	1.16229	2.13292	1.07293	2.78327	0.54464	1.14551
MSTRG.10538.1	i	novel	-1.46296	-0.0004096	chrContig198	+	144151	144406	1	256	MSTRG.10538	evm.TU.Contig198.6	1.03259	0.293472	1.17701	0.84725	0.17041	1.67989
MSTRG.1054.1	u	novel	-1.51605	-0.028672	chrContig100	+	2589883	2590174	1	292	MSTRG.1054	.	0	0	1.09196	1.00131	0	0.115275
MSTRG.10545.1	i	novel	-1.39298	-0.0544768	chrContig198	+	433476	433682	1	207	MSTRG.10545	evm.TU.Contig198.17	1.17448	0	0.154034	0.431991	0.440966	0.487832
MSTRG.10546.1	i	novel	-1.01773	-0.0004096	chrContig198	+	437676	437977	1	302	MSTRG.10546	evm.TU.Contig198.17	1.30817	0	0	0	0	0
MSTRG.10547.1	u	novel	-1.2967	-0.0004096	chrContig198	-	448012	448570	1	559	MSTRG.10547	.	2.66386	2.47946	1.24052	1.60598	2.77631	0.889673
MSTRG.10549.1	i	novel	-1.15352	-0.114688	chrContig198	+	210607	211056	1	450	MSTRG.10549	evm.TU.Contig198.15	0.270131	0.539387	0.528369	1.24041	0.338074	1.75311
MSTRG.10550.1	i	novel	-1.2174	-0.0004096	chrContig198	+	214907	218739	2	335	MSTRG.10550	evm.TU.Contig198.15	0.802402	0.812567	0.046014	1.23501	0.429787	1.38891
MSTRG.10550.2	i	novel	-1.27273	-0.077824	chrContig198	+	214912	218743	2	409	MSTRG.10550	evm.TU.Contig198.15	0	1.69718	0	0	0	0.208732
MSTRG.10551.1	i	novel	-1.32259	-0.098304	chrContig198	+	217798	218312	1	515	MSTRG.10551	evm.TU.Contig198.15	1.8883	0	1.05252	0	0	0
MSTRG.10552.1	i	novel	-1.20037	-0.0004096	chrContig198	+	255572	255835	1	264	MSTRG.10552	evm.TU.Contig198.15	0	0	0	0	0	1.78502
MSTRG.10559.1	i	novel	-1.19415	-0.0004096	chrContig198	+	362397	362603	1	207	MSTRG.10559	evm.TU.Contig198.15	0.840028	1.02601	0.75385	0	1.3229	0.325221
MSTRG.1056.1	u	novel	-1.19322	-0.0004096	chrContig100	-	2752434	2752795	1	362	MSTRG.1056	.	0	0	1.23313	0	0.168103	0
MSTRG.10560.1	i	novel	-1.19155	-0.0004096	chrContig198	+	372128	372447	1	320	MSTRG.10560	evm.TU.Contig198.15	2.71455	3.55086	1.29533	5.48828	2.83665	2.82257
MSTRG.10562.1	i	novel	-1.19437	-0.0004096	chrContig198	-	385348	385763	1	416	MSTRG.10562	evm.TU.Contig198.15	17.1373	20.587	10.9229	11.8479	12.6041	7.00409
MSTRG.10563.1	u	novel	-1.3577	-0.0004096	chrContig198	-	451551	452164	1	614	MSTRG.10563	.	1.77493	1.87301	0.727022	0	0	0
MSTRG.10564.1	u	novel	-1.17693	-0.110592	chrContig198	-	452684	457164	1	4481	MSTRG.10564	.	1.49153	2.00993	0.950101	0	0	0.384644
MSTRG.1057.1	u	novel	-1.1245	-0.0004096	chrContig100	-	2753378	2753790	1	413	MSTRG.1057	.	0.294332	0	0	0	1.39977	0.727043
MSTRG.10573.1	u	novel	-1.08047	-0.0004096	chrContig19803	+	11	712	1	702	MSTRG.10573	.	3.06329	1.31864	1.40803	1.6156	0	0.522362
MSTRG.10575.1	i	novel	-1.32829	-0.114688	chrContig198	-	709056	710082	1	1027	MSTRG.10575	evm.TU.Contig198.38	0.826779	1.73286	0.80434	1.26819	1.26944	1.17796
MSTRG.10576.1	u	novel	-1.45108	-0.0004096	chrContig1981	+	10026	10468	1	443	MSTRG.10576	.	1.051	0.349807	1.94584	1.70382	0.803073	1.12322
MSTRG.10578.1	u	novel	-1.12848	-0.0004096	chrContig1981	+	16690	17207	1	518	MSTRG.10578	.	1.11352	0	1.66196	1.12889	0.528648	2.19302
MSTRG.1058.1	u	novel	-1.34527	-0.0004096	chrContig100	-	2757208	2758319	1	1112	MSTRG.1058	.	0	0	0.86021	1.35483	0	1.14195
MSTRG.10581.1	i	novel	-1.21358	-0.0004096	chrContig1981	-	22383	22613	1	231	MSTRG.10581	evm.TU.Contig1981.3	0	0	1.24228	0	0	0.419778
MSTRG.10582.1	u	novel	-1.13902	-0.0004096	chrContig19810	+	130	373	1	244	MSTRG.10582	.	2.11732	2.85997	2.2215	3.15913	5.48677	4.41448
MSTRG.10583.1	u	novel	-1.36021	-0.075776	chrContig19812	-	42	584	1	543	MSTRG.10583	.	0	0.785961	1.29185	0	0	0
MSTRG.10584.1	u	novel	-1.33356	-0.0004096	chrContig19820	+	429	1058	1	630	MSTRG.10584	.	0.819083	0	1.61856	1.30568	0.675188	1.59474
MSTRG.10585.1	u	novel	-1.46121	-0.0004096	chrContig19820	+	1791	2110	1	320	MSTRG.10585	.	1.13962	0	0.588608	0.332253	0	0.525944
MSTRG.10586.1	u	novel	-1.13093	-0.0684032	chrContig1983	+	369	580	1	212	MSTRG.10586	.	0	0	1.20321	0	0	0
MSTRG.10587.1	u	novel	-1.38738	-0.12288	chrContig1983	-	3401	3766	1	366	MSTRG.10587	.	0	0.165795	0.871178	0.508365	0.041566	1.33354
MSTRG.10589.1	u	novel	-1.20651	-0.004096	chrContig1985	+	2185	4946	1	2762	MSTRG.10589	.	1.35488	1.40615	1.52674	1.11385	1.10169	1.39254
MSTRG.10590.1	u	novel	-1.18856	-0.18432	chrContig1985	+	5268	6898	1	1631	MSTRG.10590	.	0	0	0	0	0	0.939503
MSTRG.10594.1	u	novel	-1.37714	-0.0004096	chrContig19875	+	453	845	1	393	MSTRG.10594	.	0	0	0	0	0	1.3704
MSTRG.10595.1	u	novel	-1.13295	-0.18391	chrContig19875	+	1288	2560	1	1273	MSTRG.10595	.	0.69183	0.26091	2.22854	1.41348	0.233317	1.83096
MSTRG.10598.1	u	novel	-1.26701	-0.0004096	chrContig199	-	38462	38807	1	346	MSTRG.10598	.	0	0	0	1.49802	0	0
MSTRG.10599.1	u	novel	-1.37797	-0.0004096	chrContig199	-	40290	40611	1	322	MSTRG.10599	.	0.65971	0	0.495111	1.27948	0	0.365874
MSTRG.106.1	u	novel	-1.1942	-0.139264	chrContig0	-	932742	933217	1	476	MSTRG.106	.	0.574597	1.65303	0	1.34203	0	0
MSTRG.1060.1	i	novel	-1.37484	-0.0004096	chrContig100	-	2666605	2666865	1	261	MSTRG.1060	evm.TU.Contig100.106	2.79446	1.82839	1.32602	3.5644	1.98181	3.41208
MSTRG.10600.1	u	novel	-1.31977	-0.0004096	chrContig199	-	42662	43017	1	356	MSTRG.10600	.	0	0.255679	0.35826	1.6023	0	0.141828
MSTRG.10602.1	u	novel	-1.35219	-0.0004096	chrContig199	-	214256	214650	1	395	MSTRG.10602	.	2.04365	1.61304	0.142199	1.07667	0.999852	0.170432
MSTRG.10603.1	u	novel	-1.31245	-0.0004096	chrContig199	-	215741	216115	1	375	MSTRG.10603	.	0.241508	0	1.5288	0	0	0
MSTRG.10604.1	u	novel	-1.3557	-0.18432	chrContig199	-	216956	218348	1	1393	MSTRG.10604	.	0.108502	0.326711	1.56816	0.582548	0.26211	0.917751
MSTRG.10605.1	u	novel	-1.31246	-0.028672	chrContig199	-	219108	220186	1	1079	MSTRG.10605	.	0.526177	0.137616	1.2922	0.635593	0	0.368153
MSTRG.10607.1	i	novel	-1.35402	-0.0004096	chrContig199	-	108708	109235	1	528	MSTRG.10607	evm.TU.Contig199.2	1.0883	1.17766	0.892417	2.07005	1.62312	0.767464
MSTRG.1061.1	i	novel	-1.16685	-0.0004096	chrContig100	-	2667235	2667510	1	276	MSTRG.1061	evm.TU.Contig100.106	0.561842	1.18447	1.38631	0	0	1.4635
MSTRG.10612.1	i	novel	-1.04716	-0.0004096	chrContig199	-	266443	266733	1	291	MSTRG.10612	evm.TU.Contig199.8	0	0	1.31485	0	0	0
MSTRG.10615.1	i	novel	-1.35578	-0.0004096	chrContig199	+	281599	282895	2	841	MSTRG.10615	evm.TU.Contig199.9	14.266	17.4102	15.2884	14.882	14.3473	12.9387
MSTRG.10619.1	x	novel	-1.16108	-0.0004096	chrContig199	-	287815	288586	1	772	MSTRG.10619	evm.TU.Contig199.10	0	0	1.32166	0	0	0
MSTRG.1062.1	i	novel	-1.35269	-0.0004096	chrContig100	+	2667563	2667813	1	251	MSTRG.1062	evm.TU.Contig100.106	2.30042	2.39836	3.04878	3.49461	0.969773	3.46187
MSTRG.10620.1	i	novel	-1.26008	-0.0004096	chrContig199	-	288974	290237	1	1264	MSTRG.10620	evm.TU.Contig199.10	1.1964	0.531099	1.46074	0	1.29892	2.41346
MSTRG.10623.1	u	novel	-1.29749	-0.0004096	chrContig199	-	379407	379628	1	222	MSTRG.10623	.	0	0	1.29264	0	0	0
MSTRG.10627.1	u	novel	-1.19664	-0.0004096	chrContig199	-	478050	479153	1	1104	MSTRG.10627	.	0.220216	0	0	0	0.055121	1.28056
MSTRG.10628.1	u	novel	-1.26271	-0.0004096	chrContig199	-	480123	482528	1	2406	MSTRG.10628	.	0.897793	0	1.4689	1.01081	0.113815	1.31091
MSTRG.10629.1	u	novel	-1.27959	-0.0004096	chrContig199	-	482676	491814	4	903	MSTRG.10629	.	0.960323	0.872836	1.72786	0.608437	0.587543	1.37319
MSTRG.10629.2	u	novel	-1.29157	-0.0004096	chrContig199	-	482681	495360	5	1027	MSTRG.10629	.	0.454683	0.135467	0.155234	1.10687	0	2.1641
MSTRG.1063.1	i	novel	-1.13118	-0.032768	chrContig100	-	2694920	2695284	1	365	MSTRG.1063	evm.TU.Contig100.106	0.414093	0	0	0.547857	2.15965	0.184441
MSTRG.10630.3	x	novel	-1.09527	-0.0397312	chrContig199	+	631818	634710	2	1408	MSTRG.10630	evm.TU.Contig199.19	0.504438	0.279508	12.777	0.518154	0	0
MSTRG.10630.5	x	novel	-1.09527	-0.0397312	chrContig199	+	631818	634710	2	1408	MSTRG.10630	evm.TU.Contig199.19	0	0	9.30194	0	0	0
MSTRG.10630.6	x	novel	-1.09527	-0.0397312	chrContig199	+	631818	634710	2	1408	MSTRG.10630	evm.TU.Contig199.19	0.908972	0.463706	4.02797	1.51017	0	0
MSTRG.10630.8	x	novel	-1.13704	-0.0397312	chrContig199	+	631820	635593	2	2289	MSTRG.10630	evm.TU.Contig199.19	6.22753	0	0	0	0.001185	0
MSTRG.10633.1	u	novel	-1.51291	-0.0004096	chrContig1996	-	8500	9085	1	586	MSTRG.10633	.	2.87941	3.78854	1.63018	3.89124	5.71148	2.01842
MSTRG.10634.1	u	novel	-1.09225	-0.0004096	chrContig1996	-	9517	9893	1	377	MSTRG.10634	.	3.53721	4.23713	2.11104	3.87308	4.48647	2.46332
MSTRG.10635.1	u	novel	-1.39495	-0.0004096	chrContig19961	+	845	1253	1	409	MSTRG.10635	.	0.743026	0.519275	0	0	0.148785	2.28857
MSTRG.10642.1	x	novel	-1.22999	-0.0438272	chrContig19981	+	34	546	1	513	MSTRG.10642	evm.TU.Contig19981.1	0.770111	2.18595	1.86463	1.81999	2.90625	0.590534
MSTRG.10644.1	u	novel	-1.08718	-0.094208	chrContig2	+	2024	2398	1	375	MSTRG.10644	.	1.70183	1.0368	0.595189	0	0.243413	0
MSTRG.10646.1	i	novel	-1.33987	-0.0004096	chrContig1999	-	1274	1682	1	409	MSTRG.10646	evm.TU.Contig1999.1	1.04024	0.148364	0	0	0.148785	1.31679
MSTRG.10649.1	u	novel	-1.21282	-0.0004096	chrContig2	-	15122	15391	1	270	MSTRG.10649	.	0.562773	0	1.76983	0	0	0.746358
MSTRG.1065.1	i	novel	-1.14534	-0.0843776	chrContig100	-	2703470	2703725	1	256	MSTRG.1065	evm.TU.Contig100.106	2.01335	0	0	0	0	0.131486
MSTRG.10655.1	i	novel	-1.32829	-0.0004096	chrContig2	+	61912	62172	1	261	MSTRG.10655	evm.TU.Contig2.7	1.39723	0	0.24433	0	0	0
MSTRG.10656.1	u	novel	-1.41619	-0.0004096	chrContig2	-	244851	245109	1	259	MSTRG.10656	.	2.1707	0.923195	2.95461	1.33414	1.75983	3.89631
MSTRG.10659.1	i	novel	-1.25199	-0.0069632	chrContig2	+	80656	81086	1	431	MSTRG.10659	evm.TU.Contig2.10	0.14102	0.696497	1.46489	0	1.12953	0.392606
MSTRG.1066.1	i	novel	-1.2904	-0.0004096	chrContig100	-	2715808	2716016	1	209	MSTRG.1066	evm.TU.Contig100.106	0	0	0	0.127178	0	1.28844
MSTRG.10661.1	i	novel	-1.25779	-0.0004096	chrContig2	+	89370	89725	1	356	MSTRG.10661	evm.TU.Contig2.10	0	0	1.29513	0	0	0
MSTRG.10662.1	i	novel	-1.22114	-0.0004096	chrContig2	+	105630	105848	1	219	MSTRG.10662	evm.TU.Contig2.10	0	0	1.16475	0	0	0
MSTRG.10663.1	u	novel	-1.43872	-0.0004096	chrContig2	+	202907	203119	1	213	MSTRG.10663	.	0	1.28199	0	0	0	0
MSTRG.10668.1	i	novel	-1.17251	-0.0004096	chrContig2	+	248470	248909	1	440	MSTRG.10668	evm.TU.Contig2.13	0.414406	0.344779	0	1.2478	0	0
MSTRG.1067.1	i	novel	-1.02573	-0.04096	chrContig100	-	2718268	2718484	1	217	MSTRG.1067	evm.TU.Contig100.106	0	0	1.54818	0	0.28043	0
MSTRG.10670.1	x	novel	-1.12303	-0.012288	chrContig2	+	266040	266485	1	446	MSTRG.10670	evm.TU.Contig2.16	1.06525	0.822569	0.505923	1.20885	0	0.645051
MSTRG.10676.1	x	novel	-1.12878	-0.090112	chrContig2	+	312377	313562	1	1186	MSTRG.10676	evm.TU.Contig2.21	1.76634	1.78093	0	1.34589	0	1.24653
MSTRG.10677.1	i	novel	-1.3197	-0.0004096	chrContig2	+	314172	314491	1	320	MSTRG.10677	evm.TU.Contig2.21	0	1.32238	0.199282	0.166126	0	0
MSTRG.1068.1	i	novel	-1.04622	-0.0270336	chrContig100	-	2727332	2728099	1	768	MSTRG.1068	evm.TU.Contig100.106	0.600166	1.16791	0	0.268212	0	0.219143
MSTRG.10680.1	u	novel	-1.44962	-0.0004096	chrContig2	-	472258	472530	1	273	MSTRG.10680	.	0	1.14842	0	0.294938	0.883135	2.12506
MSTRG.10696.1	i	novel	-1.14837	-0.0331776	chrContig2	-	638855	642396	2	485	MSTRG.10696	evm.TU.Contig2.43	1.52457	0.915581	0.522239	0.759643	1.29646	0.520752
MSTRG.10697.1	u	novel	-1.3312	-0.0372736	chrContig2	-	700086	701240	1	1155	MSTRG.10697	.	1.20336	0	0	0	0.851363	0.058286
MSTRG.10698.1	u	novel	-1.28684	-0.0004096	chrContig2	-	703980	705200	1	1221	MSTRG.10698	.	1.51429	0	1.04456	1.31927	0.895119	0.85351
MSTRG.10699.1	u	novel	-1.44605	-0.0004096	chrContig2	-	705870	706190	1	321	MSTRG.10699	.	0	1.32452	0.198661	0	0	0
MSTRG.107.1	u	novel	-1.13162	-0.0004096	chrContig0	+	934794	935131	1	338	MSTRG.107	.	1.16169	0	0.85401	0.710883	0.994389	0.398348
MSTRG.1070.1	i	novel	-1.26562	-0.0004096	chrContig100	-	2732427	2732749	1	323	MSTRG.1070	evm.TU.Contig100.106	0.376344	1.79158	0	0	0	0
MSTRG.10700.1	u	novel	-1.3607	-0.045056	chrContig2	-	706907	708673	1	1767	MSTRG.10700	.	1.42714	0	0	1.33211	0.598589	0.771141
MSTRG.10701.1	u	novel	-1.23357	-0.0028672	chrContig2	-	709336	710339	1	1004	MSTRG.10701	.	3.34199	2.1564	2.88284	2.30327	1.8119	2.20807
MSTRG.10702.1	u	novel	-1.24673	-0.0004096	chrContig2	-	710773	711435	1	663	MSTRG.10702	.	0	0	0	0	0	1.11694
MSTRG.10703.1	u	novel	-1.19367	-0.0212992	chrContig2	-	712360	713130	1	771	MSTRG.10703	.	1.34041	0.85376	2.18527	0	1.2226	1.50519
MSTRG.10704.1	u	novel	-1.2595	-0.024576	chrContig2	-	648711	650746	1	2036	MSTRG.10704	.	2.16391	1.51083	1.7486	1.36776	1.95226	1.92939
MSTRG.10705.1	u	novel	-1.31318	-0.008192	chrContig2	-	651295	698409	3	2549	MSTRG.10705	.	2.50691	2.27575	2.69985	1.39869	1.66411	0.84333
MSTRG.10705.2	u	novel	-1.41464	-0.008192	chrContig2	-	651493	683217	3	1366	MSTRG.10705	.	0.019652	0.065084	0.000927	0.002706	0.060941	1.30155
MSTRG.10706.1	u	novel	-1.21609	-0.0438272	chrContig2	-	713710	736437	2	338	MSTRG.10706	.	10.7125	11.4816	15.3216	7.06039	9.71168	8.61263
MSTRG.10707.1	u	novel	-1.05397	-0.0004096	chrContig2	-	738389	746260	2	496	MSTRG.10707	.	6.1927	5.32912	4.82858	3.26397	3.86447	5.3509
MSTRG.10713.1	i	novel	-1.09794	-0.008192	chrContig2	-	774202	774468	1	267	MSTRG.10713	evm.TU.Contig2.50	0.09196	1.13635	0	0	0	0
MSTRG.10714.1	u	novel	-1.07852	-0.073728	chrContig2	+	909197	909559	1	363	MSTRG.10714	.	0	0	0	1.2448	0	0.185457
MSTRG.1072.1	i	novel	-1.23017	-0.094208	chrContig100	-	2741957	2742426	1	470	MSTRG.1072	evm.TU.Contig100.106	1.44691	0.810135	0	1.01797	0	0.143236
MSTRG.10720.1	x	novel	-1.04645	-0.0004096	chrContig2	+	975163	975378	1	216	MSTRG.10720	evm.TU.Contig2.61	0.140693	0	1.31682	0	0	0
MSTRG.10723.1	x	novel	-1.20425	-0.086016	chrContig2	+	1000531	1002617	2	1907	MSTRG.10723	evm.TU.Contig2.63	2.16834	2.28747	3.90383	2.56584	2.16537	2.58438
MSTRG.10726.1	x	novel	-1.13996	-0.1024	chrContig2	+	1003187	1003408	1	222	MSTRG.10726	evm.TU.Contig2.64	1.32539	0	2.42548	0	0.798742	1.65681
MSTRG.10727.1	x	novel	-1.24576	-0.008192	chrContig2	+	1003747	1009948	1	6202	MSTRG.10727	evm.TU.Contig2.65	1.89127	2.50219	0	0	2.26964	3.06376
MSTRG.10734.1	u	novel	-1.07582	-0.0004096	chrContig2	+	1040333	1040775	2	207	MSTRG.10734	.	5.79804	3.26003	0.223401	1.15966	4.24904	4.14657
MSTRG.10737.1	u	novel	-1.21574	-0.0004096	chrContig2	-	1067649	1067945	1	297	MSTRG.10737	.	0	9.12983	11.7944	18.0503	19.3536	15.1876
MSTRG.10739.1	x	novel	-1.0869	-0.0331776	chrContig2	+	1079149	1081473	1	2325	MSTRG.10739	evm.TU.Contig2.71	2.62068	3.44705	0	0	0	3.32941
MSTRG.10744.1	i	novel	-1.38262	-0.0004096	chrContig2	+	1120920	1121294	1	375	MSTRG.10744	evm.TU.Contig2.73	0.969253	0.477947	0.668954	1.34673	0.486826	1.16689
MSTRG.10745.1	i	novel	-1.04573	-0.0004096	chrContig2	-	1129545	1129856	1	312	MSTRG.10745	evm.TU.Contig2.73	0	0.194491	0.204392	1.36309	0	0.215772
MSTRG.10746.1	i	novel	-1.15708	-0.188416	chrContig2	-	1131054	1132381	1	1328	MSTRG.10746	evm.TU.Contig2.73	0	0	0.381614	0	0.35513	0
MSTRG.10748.1	i	novel	-1.06766	-0.0004096	chrContig2	-	1139353	1139623	1	271	MSTRG.10748	evm.TU.Contig2.73	0	0	1.6472	0	0	0
MSTRG.10749.1	i	novel	-1.11784	-0.0004096	chrContig2	-	1140079	1140353	1	275	MSTRG.10749	evm.TU.Contig2.73	0	0	0	0	0	0.967863
MSTRG.1075.2	j	novel	-1.49441	-0.106496	chrContig100	-	2858911	2875381	2	433	MSTRG.1075	evm.TU.Contig100.118	0.062201	0.342263	3.58435	0	4.10587	0
MSTRG.1075.3	j	novel	-1.30157	-0.032768	chrContig100	-	2873110	2875309	2	578	MSTRG.1075	evm.TU.Contig100.118	1.89041	2.76268	0.165494	1.88015	0.066431	0.116015
MSTRG.10750.1	x	novel	-1.15676	-0.0004096	chrContig2	-	1140932	1141509	1	578	MSTRG.10750	evm.TU.Contig2.73	0	0.657022	1.36669	0	0.736977	0.349416
MSTRG.10751.1	x	novel	-1.35986	-0.0004096	chrContig2	-	1142448	1142736	1	289	MSTRG.10751	evm.TU.Contig2.73	1.1567	0	0	0	0	0
MSTRG.10752.1	x	novel	-1.47972	-0.0004096	chrContig2	-	1145375	1145693	1	319	MSTRG.10752	evm.TU.Contig2.73	1.52425	1.2944	0	0.649382	0	0
MSTRG.10753.1	u	novel	-1.46952	-0.06144	chrContig20	+	39245	39700	1	456	MSTRG.10753	.	7.83851	8.10556	4.09097	4.77936	6.62518	5.62237
MSTRG.10754.1	u	novel	-1.02804	-0.036864	chrContig20	+	27110	27552	1	443	MSTRG.10754	.	0.125767	0.273955	0.479836	1.23001	0	0.645854
MSTRG.10756.1	u	novel	-1.40636	-0.0004096	chrContig20	-	53414	53915	1	502	MSTRG.10756	.	1.75248	0.979437	1.49221	1.84333	1.73584	3.35219
MSTRG.10757.1	u	novel	-1.43072	-0.0004096	chrContig20	+	55727	56198	1	472	MSTRG.10757	.	3.64799	1.29541	5.45138	3.48209	1.65128	5.94826
MSTRG.10759.1	u	novel	-1.10898	-0.0004096	chrContig20	-	111146	111416	1	271	MSTRG.10759	.	0	0	1.54611	0	0	0
MSTRG.10760.1	u	novel	-1.09593	-0.0004096	chrContig20	-	162498	162720	1	223	MSTRG.10760	.	0.545108	0	0	0	0	1.20755
MSTRG.10761.1	u	novel	-1.05063	-0.100352	chrContig20	+	168399	168653	1	255	MSTRG.10761	.	1.58203	1.34258	0.662661	0	1.20838	0.531164
MSTRG.10762.1	u	novel	-1.14699	-0.0004096	chrContig20	+	187915	188372	1	458	MSTRG.10762	.	0.626049	1.10306	1.08652	0.8725	0.431489	1.21068
MSTRG.10764.1	u	novel	-1.15715	-0.0004096	chrContig20	-	248587	249339	1	753	MSTRG.10764	.	0	0.145161	0	0	0.080814	1.32388
MSTRG.10765.1	u	novel	-1.42546	-0.0004096	chrContig20	-	249614	249899	1	286	MSTRG.10765	.	0	0.106086	0	0	0	1.17226
MSTRG.10768.1	u	novel	-1.11965	-0.101171	chrContig20	-	253480	265084	4	623	MSTRG.10768	.	1.14099	0.355013	2.08719	0.973381	0.291442	2.05599
MSTRG.10771.1	i	novel	-1.17764	-0.186368	chrContig20	+	283100	283316	1	217	MSTRG.10771	evm.TU.Contig20.17	0	1.64723	0	2.53145	1.99806	0
MSTRG.10773.1	u	novel	-1.27558	-0.126976	chrContig20	-	323951	325600	1	1650	MSTRG.10773	.	5.08848	6.23772	1.96477	7.8663	6.71343	2.4059
MSTRG.10776.1	i	novel	-1.30775	-0.0004096	chrContig20	+	578335	579003	1	669	MSTRG.10776	evm.TU.Contig20.23	0	0	0.242	0	0	0
MSTRG.10783.1	i	novel	-1.41886	-0.053248	chrContig20	-	465327	466186	1	860	MSTRG.10783	evm.TU.Contig20.20	5.54884	10.9113	3.02523	9.87606	11.1019	5.40352
MSTRG.10785.1	i	novel	-1.33602	-0.0004096	chrContig20	+	535652	535941	1	290	MSTRG.10785	evm.TU.Contig20.21_evm.TU.Contig20.22	0	0	0	0	1.25903	0.11607
MSTRG.10786.1	i	novel	-1.11719	-0.0004096	chrContig20	+	536951	537422	1	472	MSTRG.10786	evm.TU.Contig20.21_evm.TU.Contig20.22	0	0	1.48617	0.901025	0.580169	2.28206
MSTRG.10787.1	i	novel	-1.17725	-0.0004096	chrContig20	+	538829	539625	1	797	MSTRG.10787	evm.TU.Contig20.21_evm.TU.Contig20.22	0.14545	0.837505	0	0.767058	0.458117	0
MSTRG.10788.1	i	novel	-1.00422	-0.0004096	chrContig20	+	541277	541916	1	640	MSTRG.10788	evm.TU.Contig20.21_evm.TU.Contig20.22	0.284904	1.21594	0.498205	0	0.90329	0
MSTRG.10789.1	i	novel	-1.34971	-0.0004096	chrContig20	+	543119	544045	1	927	MSTRG.10789	evm.TU.Contig20.21_evm.TU.Contig20.22	0	0	0	0.738672	0	0.798845
MSTRG.10790.1	u	novel	-1.15351	-0.028672	chrContig20	+	601407	607820	1	6414	MSTRG.10790	.	2.67351	2.08415	2.66646	0	1.58006	1.60202
MSTRG.10791.1	u	novel	-1.34964	-0.0446464	chrContig20	+	608098	609445	1	1348	MSTRG.10791	.	1.18111	0	0	0	1.07387	1.27284
MSTRG.10792.1	u	novel	-1.40583	-0.10281	chrContig20	+	611232	612006	1	775	MSTRG.10792	.	0	0	0.411421	0.548753	0	1.60241
MSTRG.10793.1	u	novel	-1.45507	-0.0004096	chrContig20	+	619708	620083	1	376	MSTRG.10793	.	0	0	0.169602	0	0	1.24501
MSTRG.10794.1	u	novel	-1.41248	-0.0004096	chrContig20	-	630995	631398	1	404	MSTRG.10794	.	0	0	1.18385	0	0	0.249954
MSTRG.10795.1	u	novel	-1.24803	-0.0004096	chrContig20	-	646536	646820	1	285	MSTRG.10795	.	0.853046	2.05819	1.39847	1.6373	1.28112	1.05219
MSTRG.10796.1	u	novel	-1.23183	-0.0004096	chrContig20	-	651282	651577	1	296	MSTRG.10796	.	0	0	0	0	0.205585	1.19403
MSTRG.10797.1	x	novel	-1.24226	-0.131072	chrContig20	-	654626	655228	1	603	MSTRG.10797	evm.TU.Contig20.27	0.453579	0	0.793162	2.1135	1.41284	0
MSTRG.10799.1	u	novel	-1.43382	-0.0004096	chrContig20	-	656275	656564	1	290	MSTRG.10799	.	0.733546	0	0	0	0.367218	1.91516
MSTRG.10800.1	u	novel	-1.12762	-0.0032768	chrContig20	+	661380	661664	1	285	MSTRG.10800	.	1.17294	0	0	0	0	0
MSTRG.10806.1	u	novel	-1.12504	-0.0004096	chrContig20	-	706652	706861	1	210	MSTRG.10806	.	3.08785	1.80742	1.51834	1.64544	0.95377	0.641151
MSTRG.10810.1	i	novel	-1.37131	-0.0004096	chrContig20	+	774749	775004	1	256	MSTRG.10810	evm.TU.Contig20.34	1.14311	1.38281	1.33152	1.02006	0	1.36289
MSTRG.10812.1	u	novel	-1.3599	-0.0004096	chrContig20	-	882799	883768	1	970	MSTRG.10812	.	8.69944	8.8469	4.92622	7.06553	6.26475	3.8867
MSTRG.10813.1	u	novel	-1.24318	-0.0004096	chrContig20	-	917679	917927	1	249	MSTRG.10813	.	0	1.2185	0	0	0.122195	0
MSTRG.10817.1	u	novel	-1.26506	-0.028672	chrContig20	+	965023	965851	1	829	MSTRG.10817	.	0	1.20046	0	0.748731	0.841353	0
MSTRG.10820.1	i	novel	-1.27676	-0.0004096	chrContig20	-	1135273	1135500	1	228	MSTRG.10820	evm.TU.Contig20.46	3.68591	2.61362	3.05601	3.30711	1.76228	3.21205
MSTRG.10821.1	i	novel	-1.09613	-0.0004096	chrContig20	-	1140186	1140449	1	264	MSTRG.10821	evm.TU.Contig20.46	0	0	0	0	0	1.27502
MSTRG.10823.1	u	novel	-1.16283	-0.073728	chrContig20	-	1195971	1196488	1	518	MSTRG.10823	.	2.21559	1.37057	0.970275	2.27054	1.76611	3.07909
MSTRG.10824.1	u	novel	-1.2317	-0.0004096	chrContig20	+	1195972	1197076	2	751	MSTRG.10824	.	1.35337	2.02425	2.06042	2.02768	2.15498	1.11751
MSTRG.10825.1	u	novel	-1.43828	-0.0004096	chrContig20	-	1197387	1197713	1	327	MSTRG.10825	.	1.18969	1.10973	0.682556	1.86956	1.56333	0.893712
MSTRG.10826.1	u	novel	-1.08353	-0.0335872	chrContig20	-	1203245	1204770	1	1526	MSTRG.10826	.	1.05238	1.06009	0	1.11611	1.20634	0.727912
MSTRG.10833.1	i	novel	-1.14446	-0.0004096	chrContig20	-	1228285	1228504	1	220	MSTRG.10833	evm.TU.Contig20.50	0	0	0	1.20819	0	0
MSTRG.10834.1	i	novel	-1.40942	-0.0004096	chrContig20	-	1232471	1233439	1	969	MSTRG.10834	evm.TU.Contig20.50	0	1.13736	0	1.69588	1.12486	0.403389
MSTRG.1084.1	i	novel	-1.27962	-0.0004096	chrContig100	+	2953505	2953738	1	234	MSTRG.1084	evm.TU.Contig100.124	0	0	0.545045	0	0	1.27272
MSTRG.10843.1	u	novel	-1.22594	-0.0004096	chrContig20	-	1469532	1469761	1	230	MSTRG.10843	.	0.132129	0	0	0	0	1.1708
MSTRG.10846.1	i	novel	-1.2742	-0.0004096	chrContig20	-	1400833	1401159	1	327	MSTRG.10846	evm.TU.Contig20.55	0.851802	1.24646	2.40827	1.22188	1.04345	1.07061
MSTRG.10849.1	u	novel	-1.42028	-0.024576	chrContig20	+	1490384	1490700	1	317	MSTRG.10849	.	0	0	0.182517	1.25774	0	0
MSTRG.1085.1	i	novel	-1.47532	-0.0827392	chrContig100	-	2955984	2956417	1	434	MSTRG.1085	evm.TU.Contig100.124	1.47047	4.85157	0.514276	2.41085	2.52387	1.47361
MSTRG.10850.1	u	novel	-1.02813	-0.118784	chrContig20	-	1491300	1491865	1	566	MSTRG.10850	.	0	0	0	1.4359	0	0
MSTRG.10859.1	u	novel	-1.20891	-0.0106496	chrContig20	+	1770770	1772019	1	1250	MSTRG.10859	.	0	0	1.42845	0	0	0
MSTRG.1086.1	u	novel	-1.16382	-0.069632	chrContig100	-	3026821	3027544	1	724	MSTRG.1086	.	0.798773	0.74225	0.957291	0.978041	0.684518	0.889357
MSTRG.10860.1	u	novel	-1.08337	-0.0004096	chrContig20	+	1776357	1776579	1	223	MSTRG.10860	.	0	0	1.14386	0	0.545769	0
MSTRG.10866.1	u	novel	-1.21477	-0.17367	chrContig20	+	1847229	1848335	1	1107	MSTRG.10866	.	0	0	0	0	0	0.760172
MSTRG.10871.1	x	novel	-1.091	-0.0086016	chrContig20	+	2127959	2128668	1	710	MSTRG.10871	evm.TU.Contig20.78_evm.TU.Contig20.79	0.281476	0.042733	1.24138	0	0	0.189636
MSTRG.10872.1	x	novel	-1.15451	-0.0004096	chrContig20	+	2129049	2129350	1	302	MSTRG.10872	evm.TU.Contig20.78_evm.TU.Contig20.79	0	0	0	0.176028	0	1.22161
MSTRG.10873.1	i	novel	-1.31133	-0.0004096	chrContig20	+	2130454	2130752	1	299	MSTRG.10873	evm.TU.Contig20.78_evm.TU.Contig20.79	0.406552	0	1.59959	0	0	0
MSTRG.10874.1	i	novel	-1.46414	-0.0004096	chrContig20	+	2131024	2131289	1	266	MSTRG.10874	evm.TU.Contig20.78_evm.TU.Contig20.79	1.57219	0.39051	0	1.13744	0	1.57407
MSTRG.10875.1	i	novel	-1.32464	-0.0004096	chrContig20	+	2139347	2139674	1	328	MSTRG.10875	evm.TU.Contig20.78_evm.TU.Contig20.79	0	0.647511	0	0.405186	0.742113	1.23148
MSTRG.10876.1	i	novel	-1.34326	-0.0004096	chrContig20	+	2143207	2143480	1	274	MSTRG.10876	evm.TU.Contig20.78_evm.TU.Contig20.79	0	0	1.1529	0	0	0
MSTRG.10884.1	u	novel	-1.16445	-0.0004096	chrContig20	+	2122920	2123500	1	581	MSTRG.10884	.	0	0	2.92613	0	0	0
MSTRG.10885.1	u	novel	-1.11482	-0.0004096	chrContig20	-	2320817	2321126	1	310	MSTRG.10885	.	1.8626	0	0	0	0	0
MSTRG.10886.1	u	novel	-1.36608	-0.008192	chrContig20	-	2321468	2322395	1	928	MSTRG.10886	.	0.556709	0.354443	0.240513	1.23106	1.541	0.507808
MSTRG.10887.1	u	novel	-1.24153	-0.0004096	chrContig20	-	2327232	2327462	1	231	MSTRG.10887	.	0.263115	0	0	0	0	1.16573
MSTRG.10888.1	u	novel	-1.38877	-0.0004096	chrContig20	-	2328332	2328587	1	256	MSTRG.10888	.	0	0	1.24551	0	0	0
MSTRG.10889.1	u	novel	-1.41436	-0.0004096	chrContig20	-	2329011	2329300	1	290	MSTRG.10889	.	0	0	0	0	0	2.08927
MSTRG.1089.1	u	novel	-1.26064	-0.0004096	chrContig100	+	3129353	3129808	1	456	MSTRG.1089	.	0	0	1.11878	0	0	1.34654
MSTRG.10890.1	u	novel	-1.2573	-0.0004096	chrContig20	-	2330746	2332303	1	1558	MSTRG.10890	.	0.990912	1.11866	1.0638	0	0	1.07924
MSTRG.10891.1	u	novel	-1.43615	-0.0004096	chrContig20	-	2348640	2348967	1	328	MSTRG.10891	.	0.185304	0	1.26374	0	0	0
MSTRG.10892.1	o	novel	-1.22143	-0.0004096	chrContig20	-	2332774	2346524	2	867	MSTRG.10892	evm.TU.Contig20.85	0.506997	0.885068	1.32726	1.08926	0.782921	0.74826
MSTRG.10894.1	u	novel	-1.27981	-0.110592	chrContig20	-	2357595	2358675	1	1081	MSTRG.10894	.	0	0	0	0	0	0.70793
MSTRG.10895.1	u	novel	-1.29268	-0.118784	chrContig20	-	2359463	2360647	1	1185	MSTRG.10895	.	0.500679	0	0.618867	0	0.179735	0.709007
MSTRG.10896.1	u	novel	-1.24036	-0.0004096	chrContig20	-	2361429	2362178	1	750	MSTRG.10896	.	0	0	0	0	0	1.3913
MSTRG.10899.1	u	novel	-1.22878	-0.0004096	chrContig20	+	2483108	2483360	1	253	MSTRG.10899	.	1.20118	0	0	0	0	0
MSTRG.10900.1	u	novel	-1.30712	-0.0004096	chrContig20	-	2505447	2505755	1	309	MSTRG.10900	.	0.563159	1.13882	0.689391	0.967555	1.14607	0.840344
MSTRG.10902.1	u	novel	-1.18468	-0.0004096	chrContig20	+	2507718	2513567	2	573	MSTRG.10902	.	36.4977	29.9992	17.0734	0.674431	42.0571	30.2728
MSTRG.10906.1	i	novel	-1.2917	-0.006144	chrContig20	-	2394345	2395039	1	695	MSTRG.10906	evm.TU.Contig20.87	2.35745	1.87227	1.87036	3.97494	3.29234	2.60957
MSTRG.10908.1	u	novel	-1.10463	-0.088064	chrContig20	+	2598658	2599177	1	520	MSTRG.10908	.	0.233767	0.757354	0.793879	0	1.17026	0.625881
MSTRG.10909.1	u	novel	-1.32727	-0.0004096	chrContig20	+	2601000	2601346	1	347	MSTRG.10909	.	1.48884	0.612057	0.546459	0	0	0.557613
MSTRG.1091.1	u	novel	-1.10141	-0.0004096	chrContig100	-	3143071	3143415	1	345	MSTRG.1091	.	0.868105	0.623283	1.07624	1.22544	0.370411	0.323256
MSTRG.10910.1	u	novel	-1.44322	-0.0004096	chrContig20	+	2610035	2610260	1	226	MSTRG.10910	.	0	0	0	0	0	1.19152
MSTRG.10911.1	u	novel	-1.22673	-0.0004096	chrContig20	+	2613635	2613861	1	227	MSTRG.10911	.	0.267751	0	0	1.17094	0.134038	0
MSTRG.10912.1	u	novel	-1.21115	-0.516096	chrContig20	+	2622866	2623605	1	740	MSTRG.10912	.	0	0.530022	0	1.18534	0	0.901306
MSTRG.10913.1	u	novel	-1.0972	-0.0004096	chrContig20	+	2625081	2625436	1	356	MSTRG.10913	.	0	0	0.268695	0	0	1.13274
MSTRG.10914.1	u	novel	-1.25121	-0.139264	chrContig20	+	2627335	2627568	1	234	MSTRG.10914	.	1.68832	0	0	0	0	0
MSTRG.10915.1	u	novel	-1.32017	-0.0004096	chrContig20	+	2628365	2628899	1	535	MSTRG.10915	.	0	0	0	0	1.17925	0
MSTRG.10916.1	u	novel	-1.47306	-0.0004096	chrContig20	+	2631611	2631957	1	347	MSTRG.10916	.	0	0	1.28643	1.4554	0.17537	0
MSTRG.10917.1	u	novel	-1.03987	-0.016384	chrContig20	+	2523173	2526974	1	3802	MSTRG.10917	.	37.5349	0	41.6216	39.1221	48.5524	48.7801
MSTRG.10921.1	x	novel	-1.33662	-0.0004096	chrContig20	+	2559464	2562291	2	2418	MSTRG.10921	evm.TU.Contig20.96	1.53366	0.872307	0.825789	2.03244	1.568	1.66786
MSTRG.10921.3	j	novel	-1.0494	-0.0618496	chrContig20	+	2569156	2580633	3	326	MSTRG.10921	evm.TU.Contig20.97	3.60187	5.78185	3.09554	3.8095	2.08582	5.89158
MSTRG.10921.5	j	novel	-1.02517	-0.0233472	chrContig20	+	2570199	2592699	3	488	MSTRG.10921	evm.TU.Contig20.97	0	2.81869	0.075533	0	0.015207	0.045001
MSTRG.10926.1	u	novel	-1.10159	-0.0004096	chrContig20	+	2668833	2669091	1	259	MSTRG.10926	.	0	0	0	1.33414	0	0
MSTRG.10927.1	u	novel	-1.2304	-0.028672	chrContig20	+	2669951	2670754	1	804	MSTRG.10927	.	1.24734	0	1.26906	0	0	0
MSTRG.10928.1	u	novel	-1.44933	-0.0004096	chrContig20	+	2672156	2672574	1	419	MSTRG.10928	.	0.290117	0.217235	2.12823	0	0	0
MSTRG.10930.1	u	novel	-1.15692	-0.008192	chrContig20	+	2677011	2678628	1	1618	MSTRG.10930	.	0	0	1.12405	0	0	0
MSTRG.10933.1	u	novel	-1.30352	-0.0249856	chrContig20	+	2687521	2690155	1	2635	MSTRG.10933	.	0.631648	0	1.07295	0	0	0.624167
MSTRG.10934.1	u	novel	-1.17168	-0.0004096	chrContig20	+	2691158	2691557	1	400	MSTRG.10934	.	0.531821	0	1.91311	0.389902	0	0
MSTRG.10936.1	u	novel	-1.21937	-0.032768	chrContig20	+	2692958	2695019	1	2062	MSTRG.10936	.	0.633246	0	0.664303	0.69438	0.452449	1.33599
MSTRG.10942.1	i	novel	-1.29727	-0.032768	chrContig20	+	2787688	2788968	1	1281	MSTRG.10942	evm.TU.Contig20.107	0	1.14786	1.53763	1.71244	0	0.801438
MSTRG.10943.1	i	novel	-1.3202	-0.0004096	chrContig20	-	2818865	2819099	1	235	MSTRG.10943	evm.TU.Contig20.107	0	0	0	0	0	1.43236
MSTRG.10946.1	x	novel	-1.18078	-0.0004096	chrContig20	-	2863768	2864008	1	241	MSTRG.10946	evm.TU.Contig20.111	0	0	0	0	0	1.3967
MSTRG.10947.1	i	novel	-1.39428	-0.0004096	chrContig20	+	2869668	2870075	1	408	MSTRG.10947	evm.TU.Contig20.111	0	0	1.74828	0	0	0
MSTRG.10954.1	x	novel	-1.34332	-0.0004096	chrContig20	-	2904454	2904674	1	221	MSTRG.10954	evm.TU.Contig20.114	0	0	1.15421	0	0	0
MSTRG.10956.1	x	novel	-1.13965	-0.0004096	chrContig20	+	2918320	2918795	1	476	MSTRG.10956	evm.TU.Contig20.117	0	0.984852	0	0.889015	0	1.62504
MSTRG.10959.1	x	novel	-1.19114	-0.0004096	chrContig20	-	2966760	2968406	2	263	MSTRG.10959	evm.TU.Contig20.119	0.11555	0	1.09113	0.062915	0	0.255973
MSTRG.10963.1	x	novel	-1.34982	-0.0004096	chrContig20	+	2993259	2994912	1	1654	MSTRG.10963	evm.TU.Contig20.121	1.37534	0.927391	1.31088	0	0	1.84506
MSTRG.10964.1	i	novel	-1.20985	-0.0004096	chrContig20	+	2997020	2997557	1	538	MSTRG.10964	evm.TU.Contig20.121	1.87042	0	0.355596	0	1.24421	0
MSTRG.10965.1	x	novel	-1.29956	-0.0004096	chrContig20	+	3002946	3003294	1	349	MSTRG.10965	evm.TU.Contig20.121	1.56738	0.173871	0	0	0	0
MSTRG.10968.1	u	novel	-1.28924	-0.0004096	chrContig20	-	3084632	3084847	1	216	MSTRG.10968	.	0	0	0	0	0	1.24668
MSTRG.10971.1	u	novel	-1.09352	-0.069632	chrContig20	-	3040962	3046260	1	5299	MSTRG.10971	.	4.08511	3.93307	2.12307	7.04467	4.6908	6.35302
MSTRG.10974.1	u	novel	-1.1825	-0.024576	chrContig20	-	3163027	3163542	1	516	MSTRG.10974	.	0.647064	0.411596	1.48303	0	0	0
MSTRG.10979.1	u	novel	-1.33461	-0.0004096	chrContig20	-	3166651	3208059	4	1385	MSTRG.10979	.	6.97011	7.64552	9.54228	10.8566	8.68658	10.4388
MSTRG.10979.2	u	novel	-1.34766	-0.04096	chrContig20	-	3166689	3192416	2	1687	MSTRG.10979	.	0.77677	1.66233	1.60106	1.95332	1.75186	2.0263
MSTRG.1098.1	x	novel	-1.33408	-0.0004096	chrContig100	-	3459804	3460394	1	591	MSTRG.1098	evm.TU.Contig100.145	1.59201	0.753745	0	0.31274	0	0.735889
MSTRG.10984.1	u	novel	-1.50251	-0.0004096	chrContig20	+	3885141	3885341	1	201	MSTRG.10984	.	0	2.0253	0.793162	1.05792	0	0
MSTRG.10989.1	i	novel	-1.08847	-0.0004096	chrContig20	-	3781904	3782129	1	226	MSTRG.10989	evm.TU.Contig20.150	2.8235	2.7007	0.319864	3.80747	3.29861	1.01163
MSTRG.10991.1	i	novel	-1.3785	-0.036864	chrContig20	-	3848919	3849184	1	266	MSTRG.10991	evm.TU.Contig20.150	1.9422	0.342186	1.11798	0.69948	0.915086	2.49566
MSTRG.10992.1	i	novel	-1.38225	-0.0004096	chrContig20	+	3850134	3850382	1	249	MSTRG.10992	evm.TU.Contig20.150	3.09731	1.41268	0.944751	1.52577	1.60461	0.993256
MSTRG.10993.1	i	novel	-1.02604	-0.0004096	chrContig20	-	3852315	3852617	1	303	MSTRG.10993	evm.TU.Contig20.150	1.20156	1.24637	0	0.347408	0	0.11109
MSTRG.10995.1	u	novel	-1.26165	-0.0004096	chrContig20	-	3883249	3883515	1	267	MSTRG.10995	.	0	0	1.91072	0	0	0
MSTRG.10996.1	u	novel	-1.50126	-0.0004096	chrContig20	-	3947781	3948096	1	316	MSTRG.10996	.	1.9234	0	0	0	0	0
MSTRG.110.1	u	novel	-1.2972	-0.110592	chrContig0	+	1006067	1006445	1	379	MSTRG.110	.	0	0.160108	1.34607	0.210398	0	1.15458
MSTRG.11000.1	u	novel	-1.19593	-0.0004096	chrContig20	+	3981654	3981975	1	322	MSTRG.11000	.	0	0	3.0605	0	0.661448	1.88164
MSTRG.11005.1	i	novel	-1.1723	-0.0004096	chrContig20	-	3990424	3990790	1	367	MSTRG.11005	evm.TU.Contig20.159	1.55951	1.18332	0	0.366561	0	0
MSTRG.11007.1	u	novel	-1.43606	-0.0004096	chrContig20	-	4041057	4041578	1	522	MSTRG.11007	.	1.07703	0.116247	0	0.61104	0.40802	0.193451
MSTRG.11008.1	u	novel	-1.32613	-0.0004096	chrContig20	+	4062264	4068259	4	486	MSTRG.11008	.	0.716555	0.55406	1.20726	1.67118	0.79776	1.58774
MSTRG.11011.1	u	novel	-1.45015	-0.0004096	chrContig20	-	4101589	4101844	1	256	MSTRG.11011	.	2.14792	2.37501	2.84949	2.86848	1.70357	2.76745
MSTRG.11013.1	u	novel	-1.37409	-0.0004096	chrContig20	+	4176540	4176803	1	264	MSTRG.11013	.	0	0	1.44932	0	0	0
MSTRG.11018.2	j	novel	-1.18364	-0.0004096	chrContig20	-	4224214	4235677	3	383	MSTRG.11018	evm.TU.Contig20.169	0	1.33709	0.148539	0.17965	0	0
MSTRG.11021.1	u	novel	-1.34061	-0.024576	chrContig20	-	3234249	3239282	1	5034	MSTRG.11021	.	2.15206	0	0.089462	0	0	3.61631
MSTRG.11025.1	i	novel	-1.33525	-0.02048	chrContig20	-	4293120	4293790	1	671	MSTRG.11025	evm.TU.Contig20.174	3.54435	2.01787	3.72005	4.23845	2.23125	5.30011
MSTRG.11026.1	x	novel	-1.31396	-0.0004096	chrContig20	-	4296745	4297075	1	331	MSTRG.11026	evm.TU.Contig20.174	0	0	1.92468	0	0	0
MSTRG.11027.1	o	novel	-1.19189	-0.0032768	chrContig20	-	4299926	4326833	5	2662	MSTRG.11027	evm.TU.Contig20.177	4.28771	3.55576	2.68528	2.17312	1.78223	1.75944
MSTRG.11027.2	o	novel	-1.08358	-0.141312	chrContig20	-	4300027	4402001	9	754	MSTRG.11027	evm.TU.Contig20.177	3.46457	0.626036	0.311578	0.5101	2.74145	0.170627
MSTRG.11027.3	o	novel	-1.16489	-0.0356352	chrContig20	-	4308303	4357809	5	3626	MSTRG.11027	evm.TU.Contig20.177	2.72152	2.06849	1.08237	1.91824	1.76658	1.5155
MSTRG.11028.1	u	novel	-1.35165	-0.016384	chrContig20	-	4342265	4343960	1	1696	MSTRG.11028	.	0	1.74405	1.59366	0	0	0.682814
MSTRG.11044.1	u	novel	-1.19762	-0.0004096	chrContig20	-	4694041	4695414	1	1374	MSTRG.11044	.	7.81606	9.16867	7.56686	0	9.40572	8.09955
MSTRG.11056.1	u	novel	-1.02026	-0.0004096	chrContig20	+	4886477	4886756	1	280	MSTRG.11056	.	0	0	0.455502	0	0	1.5628
MSTRG.11059.1	u	novel	-1.05486	-0.0004096	chrContig20	-	4945156	4946314	1	1159	MSTRG.11059	.	0	0.33997	0	1.14031	0	0
MSTRG.1106.1	i	novel	-1.1835	-0.0004096	chrContig100	-	3549831	3550599	1	769	MSTRG.1106	evm.TU.Contig100.154	1.74399	2.61944	2.976	1.95858	1.23022	2.8625
MSTRG.11062.1	u	novel	-1.12857	-0.0004096	chrContig20	-	5134551	5134796	1	246	MSTRG.11062	.	1.23536	0	0	0	0	0
MSTRG.11072.1	u	novel	-1.44216	-0.0004096	chrContig20	+	5276770	5277184	1	415	MSTRG.11072	.	1.38988	0	0	0	0	0
MSTRG.11079.1	u	novel	-1.33918	-0.012288	chrContig20	+	5329550	5330086	1	537	MSTRG.11079	.	1.97284	1.95617	2.24791	2.04694	1.37986	2.09688
MSTRG.11080.1	u	novel	-1.36091	-0.0004096	chrContig20	+	5360158	5360398	1	241	MSTRG.11080	.	1.51318	0	0	0.77204	0	0
MSTRG.11081.1	u	novel	-1.39609	-0.0004096	chrContig200	+	1508	1800	1	293	MSTRG.11081	.	0.728783	0.523242	2.41573	0.535293	0.418131	0
MSTRG.11083.1	i	novel	-1.40317	-0.04096	chrContig20	+	5441804	5442407	1	604	MSTRG.11083	evm.TU.Contig20.223	35.7222	52.1729	35.0593	38.3187	46.9634	34.5088
MSTRG.11084.2	j	novel	-1.13841	-0.02048	chrContig200	+	25263	33742	2	286	MSTRG.11084	evm.TU.Contig200.2	0.056648	0.420128	0.072199	1.60602	0.691866	0.757415
MSTRG.11087.1	u	novel	-1.35718	-0.02048	chrContig200	+	170052	171763	2	861	MSTRG.11087	.	0.977696	0.884593	1.43518	0.822399	0.774934	1.02733
MSTRG.11093.1	u	novel	-1.50469	-0.0004096	chrContig200	+	118039	118277	1	239	MSTRG.11093	.	0.941444	1.39643	1.86775	0.889715	0	3.09845
MSTRG.11094.1	u	novel	-1.15801	-0.0004096	chrContig200	+	119877	120249	1	373	MSTRG.11094	.	0.323737	0.325368	1.53699	0	0.081573	0
MSTRG.11096.1	i	novel	-1.15535	-0.0004096	chrContig200	-	127313	127609	1	297	MSTRG.11096	evm.TU.Contig200.12	1.64697	0	5.25932	3.06286	1.35301	4.31272
MSTRG.11097.1	i	novel	-1.17971	-0.008192	chrContig200	+	129822	131637	1	1816	MSTRG.11097	evm.TU.Contig200.12	0	0	1.1894	0	0.318118	1.15503
MSTRG.11101.1	i	novel	-1.27563	-0.0004096	chrContig200	-	185973	186212	1	240	MSTRG.11101	evm.TU.Contig200.14	1.26624	0	0	0	0	0
MSTRG.11103.1	u	novel	-1.02138	-0.0004096	chrContig200	+	232093	232321	1	229	MSTRG.11103	.	0	0	1.64871	0	0	0
MSTRG.11105.1	u	novel	-1.02416	-0.0004096	chrContig200	-	235839	236365	1	527	MSTRG.11105	.	0.230662	0	0	0	1.25106	0
MSTRG.11110.1	u	novel	-1.28434	-0.0004096	chrContig200	+	273353	274682	2	1098	MSTRG.11110	.	0.272343	0.082898	0.353385	0.966518	0.164134	1.53626
MSTRG.11117.1	x	novel	-1.19772	-0.0004096	chrContig200	+	354769	354986	1	218	MSTRG.11117	evm.TU.Contig200.21	0	0	1.1701	0	0	0
MSTRG.11120.1	u	novel	-1.2084	-0.0004096	chrContig200	+	388713	389318	1	606	MSTRG.11120	.	0	1.45482	0	0.987828	0.877323	1.00594
MSTRG.11121.1	u	novel	-1.01341	-0.0004096	chrContig20012	+	496	733	1	238	MSTRG.11121	.	0	2.37993	0	0	0.255686	0.848582
MSTRG.11125.1	u	novel	-1.09399	-0.0004096	chrContig2003	-	10058	10285	1	228	MSTRG.11125	.	0	0	0	0	1.20105	0
MSTRG.11128.1	u	novel	-1.18301	-0.0004096	chrContig20043	+	1678	1905	1	228	MSTRG.11128	.	0	0	1.39847	0	0	0
MSTRG.11130.1	u	novel	-1.16479	-0.12329	chrContig2006	+	36262	37226	2	274	MSTRG.11130	.	6.03256	8.28289	5.80766	5.69971	8.29352	5.8837
MSTRG.11133.1	u	novel	-1.36642	-0.0004096	chrContig2006	+	79059	79350	1	292	MSTRG.11133	.	1.17934	0	1.96377	1.46014	0.817976	1.36986
MSTRG.11134.1	u	novel	-1.34134	-0.0004096	chrContig2006	+	82602	82853	1	252	MSTRG.11134	.	1.98157	1.27824	2.34507	2.20171	1.45895	3.37272
MSTRG.11137.1	u	novel	-1.3497	-0.0004096	chrContig2006	+	87346	87706	1	361	MSTRG.11137	.	0	0	0	0	0	1.16028
MSTRG.11138.1	u	novel	-1.23351	-0.069632	chrContig2006	-	91801	92016	1	216	MSTRG.11138	.	0.984854	0	1.44097	0	0	0
MSTRG.11139.1	u	novel	-1.23311	-0.036864	chrContig20064	+	697	1404	1	708	MSTRG.11139	.	1.20185	0.899931	1.19344	0.652522	0.795046	0.903316
MSTRG.11140.1	u	novel	-1.35872	-0.0004096	chrContig20066	-	9	724	1	716	MSTRG.11140	.	2.42239	0	1.72998	0	6.22021	3.21392
MSTRG.11141.1	u	novel	-1.30808	-0.0004096	chrContig20068	+	4047	4516	1	470	MSTRG.11141	.	0	0.916945	1.35191	0	0	0
MSTRG.11143.1	u	novel	-1.1662	-0.016384	chrContig2007	+	137	478	1	342	MSTRG.11143	.	0	1.1486	0	0	0	0
MSTRG.11144.1	u	novel	-1.16501	-0.0004096	chrContig2007	+	915	1511	1	597	MSTRG.11144	.	0	0.397486	0	0	1.47801	0
MSTRG.11145.1	u	novel	-1.22731	-0.057344	chrContig2007	+	2483	2760	1	278	MSTRG.11145	.	0	0	1.72042	0.095612	0	0.407344
MSTRG.11146.1	u	novel	-1.18508	-0.0524288	chrContig20071	+	6	493	1	488	MSTRG.11146	.	0.311371	1.05695	1.37211	2.39658	1.12229	3.83709
MSTRG.11153.1	i	novel	-1.35188	-0.0004096	chrContig201	-	83856	84189	1	334	MSTRG.11153	evm.TU.Contig201.5	0.636911	0.454199	0	0	1.18427	0.907017
MSTRG.11155.1	o	novel	-1.00548	-0.024576	chrContig201	-	172555	174649	2	973	MSTRG.11155	evm.TU.Contig201.13	0	0.12473	0.152121	1.05508	1.15061	0.725796
MSTRG.11163.1	i	novel	-1.30003	-0.0004096	chrContig201	-	509519	509808	1	290	MSTRG.11163	evm.TU.Contig201.21	0	0	1.20944	0	0	0
MSTRG.11164.1	i	novel	-1.1039	-0.0004096	chrContig201	-	535001	535892	1	892	MSTRG.11164	evm.TU.Contig201.21	1.18607	0.656203	0.3756	1.13145	1.31756	0.376398
MSTRG.11169.1	u	novel	-1.38375	-0.0004096	chrContig201	+	715057	715271	1	215	MSTRG.11169	.	0	0	0	0	1.13215	0
MSTRG.11172.1	i	novel	-1.23319	-0.0323584	chrContig201	+	643309	643585	1	277	MSTRG.11172	evm.TU.Contig201.27	0	0	0	0.613821	0.437191	2.1051
MSTRG.11179.1	i	novel	-1.07313	-0.119603	chrContig201	+	791106	794041	3	691	MSTRG.11179	evm.TU.Contig201.30	0.439794	0.744985	1.79929	0.115399	1.10082	0.292276
MSTRG.11180.1	i	novel	-1.09345	-0.0004096	chrContig201	-	809727	810055	1	329	MSTRG.11180	evm.TU.Contig201.30	0	0	0.872237	1.13107	0.184964	0
MSTRG.11181.1	u	novel	-1.48089	-0.0004096	chrContig201	-	827535	827805	1	271	MSTRG.11181	.	0	0	1.41189	0	0	2.48416
MSTRG.11195.1	u	novel	-1.40289	-0.794624	chrContig20139	-	16	804	1	789	MSTRG.11195	.	1.45369	1.39123	1.45483	2.15606	2.3511	1.813
MSTRG.11196.1	u	novel	-1.36354	-0.06144	chrContig2014	+	2693	2918	1	226	MSTRG.11196	.	0	0	0	0	0	1.4894
MSTRG.11198.1	u	novel	-1.39163	-0.0004096	chrContig20151	+	26	521	1	496	MSTRG.11198	.	0.796506	0.244682	1.28569	0.954668	0	0.135727
MSTRG.11199.1	u	novel	-1.23313	-0.16384	chrContig2016	+	284	577	1	294	MSTRG.11199	.	0.482605	0	1.47812	0.090409	0.103492	0.572456
MSTRG.11200.1	u	novel	-1.39816	-0.0004096	chrContig2017	-	994	1265	1	272	MSTRG.11200	.	1.50277	0.72468	0.836876	0	0	0
MSTRG.11201.1	u	novel	-1.45844	-0.0004096	chrContig20172	+	131	360	1	230	MSTRG.11201	.	0	0	0	1.27123	0	0
MSTRG.11202.1	u	novel	-1.37208	-0.0004096	chrContig20174	-	388	796	1	409	MSTRG.11202	.	0.503388	0	0.155917	0.259953	1.1888	0
MSTRG.11205.1	u	novel	-1.36452	-0.0004096	chrContig2019	+	13678	14071	1	394	MSTRG.11205	.	8.0518	9.70842	4.83309	9.30849	9.27057	6.80575
MSTRG.11215.1	u	novel	-1.38589	-0.0004096	chrContig202	+	239027	240679	1	1653	MSTRG.11215	.	4.77903	5.23246	6.60471	0	5.22439	3.14093
MSTRG.11219.1	u	novel	-1.21392	-0.0004096	chrContig202	-	343932	344234	1	303	MSTRG.11219	.	5.60131	5.37009	6.22398	6.95833	6.84704	3.96615
MSTRG.11221.1	u	novel	-1.30897	-0.06144	chrContig202	+	340891	342739	3	1657	MSTRG.11221	.	10.6083	14.889	14.1409	11.7348	15.9208	13.599
MSTRG.11221.2	u	novel	-1.30546	-0.06144	chrContig202	+	340895	342739	2	1552	MSTRG.11221	.	0	0	0	8.04341	0	0
MSTRG.11221.3	u	novel	-1.39116	-0.0004096	chrContig202	+	341534	342160	2	435	MSTRG.11221	.	0	0	0	0	0.022235	0
MSTRG.11231.1	u	novel	-1.07113	-0.0004096	chrContig202	-	467186	469647	2	1106	MSTRG.11231	.	2.49832	2.4367	3.52822	2.37164	2.40879	2.14985
MSTRG.11235.1	u	novel	-1.43143	-0.057344	chrContig202	-	605998	606339	1	342	MSTRG.11235	.	0.799731	0	0	0	0	1.18107
MSTRG.11237.1	u	novel	-1.16012	-0.0004096	chrContig202	-	609087	609391	1	305	MSTRG.11237	.	1.52246	1.30362	0.84787	1.89753	1.0691	0.680017
MSTRG.11238.1	u	novel	-1.02789	-0.131072	chrContig202	+	610271	610675	1	405	MSTRG.11238	.	1.6324	2.35913	0.67837	1.61436	3.2266	1.02123
MSTRG.11239.1	u	novel	-1.16266	-0.0004096	chrContig202	-	613630	614042	1	413	MSTRG.11239	.	0.294332	0	1.54203	0	0	0
MSTRG.11241.1	i	novel	-1.37909	-0.0004096	chrContig202	+	523575	523866	1	292	MSTRG.11241	evm.TU.Contig202.24	0.312224	0.096023	0.218391	1.18337	0	0.742801
MSTRG.1125.1	i	novel	-1.19462	-0.06144	chrContig100	-	3898935	3899376	1	442	MSTRG.1125	evm.TU.Contig100.172	0	1.24703	1.26655	0.873981	2.07009	0.79074
MSTRG.11251.1	u	novel	-1.08427	-0.0004096	chrContig202	-	672397	673233	1	837	MSTRG.11251	.	0.943286	0	0	0	0	1.2869
MSTRG.11255.1	u	novel	-1.08201	-0.0004096	chrContig202	-	685467	688391	2	909	MSTRG.11255	.	1.37238	2.16861	1.69674	1.76532	1.50852	1.66471
MSTRG.11261.1	u	novel	-1.22419	-0.004096	chrContig202	-	744480	745577	1	1098	MSTRG.11261	.	1.56112	1.99522	0	1.09208	0.756317	1.65543
MSTRG.11262.1	u	novel	-1.14684	-0.0004096	chrContig202	-	746533	746797	1	265	MSTRG.11262	.	0.344035	0	0	0	0	1.52425
MSTRG.11267.1	i	novel	-1.3901	-0.0004096	chrContig202	-	848988	849274	1	287	MSTRG.11267	evm.TU.Contig202.41	1.15775	1.26859	0.55549	1.57444	0.106016	2.34567
MSTRG.1127.1	i	novel	-1.1018	-0.0004096	chrContig100	-	3960817	3961029	1	213	MSTRG.1127	evm.TU.Contig100.174	1.1414	0	0	0	0	0
MSTRG.11271.1	u	novel	-1.21994	-0.0004096	chrContig202	-	881090	881393	1	304	MSTRG.11271	.	1.1996	0.199609	0.314656	0	0	0
MSTRG.11273.1	u	novel	-1.18833	-0.0004096	chrContig202	+	882077	882356	1	280	MSTRG.11273	.	0.759744	0.487616	0	2.46816	0	0.240431
MSTRG.11274.1	u	novel	-1.06858	-0.0004096	chrContig202	-	882640	882844	1	205	MSTRG.11274	.	0	0	1.2443	0	0	0
MSTRG.11279.1	u	novel	-1.27787	-0.0004096	chrContig202	+	939721	939982	1	262	MSTRG.11279	.	0	0.388185	1.14425	0	0.309686	1.65472
MSTRG.11282.1	i	novel	-1.27313	-0.0004096	chrContig202	-	990739	990951	1	213	MSTRG.11282	evm.TU.Contig202.50	5.39968	13.3306	5.14172	6.38432	8.02054	4.70401
MSTRG.11283.1	u	novel	-1.44434	-0.0004096	chrContig202	+	1002386	1003718	2	1136	MSTRG.11283	.	23.2736	18.1993	20.4273	25.3058	20.9472	26.2833
MSTRG.11286.1	i	novel	-1.35891	-0.094208	chrContig202	-	1230128	1230396	1	269	MSTRG.11286	evm.TU.Contig202.54	0	1.35796	1.31249	0.791799	0.11311	0.250263
MSTRG.11287.1	u	novel	-1.32393	-0.0004096	chrContig202	+	1248438	1248669	1	232	MSTRG.11287	.	0	1.43856	0	0	0	0
MSTRG.11290.1	u	novel	-1.21368	-0.147046	chrContig202	+	1299466	1299861	1	396	MSTRG.11290	.	0	1.47298	1.43777	0	2.13425	1.7702
MSTRG.11292.1	u	novel	-1.12325	-0.0622592	chrContig202	+	1312954	1318235	1	5282	MSTRG.11292	.	2.22808	2.85592	2.37083	3.29386	2.32115	2.71986
MSTRG.11295.1	x	novel	-1.13412	-0.069632	chrContig202	+	1285136	1290289	1	5154	MSTRG.11295	evm.TU.Contig202.58	11.1155	9.80632	8.57766	11.5287	8.71434	8.94785
MSTRG.11296.1	x	novel	-1.1513	-0.208896	chrContig202	+	1292158	1298956	2	3666	MSTRG.11296	evm.TU.Contig202.59	7.22104	8.73634	6.54586	8.63031	7.36527	5.09868
MSTRG.11296.2	x	novel	-1.12231	-0.0303104	chrContig202	+	1292158	1298719	3	1957	MSTRG.11296	evm.TU.Contig202.59	0.19448	0	0	0.817939	0	0.653259
MSTRG.11296.3	x	novel	-1.12101	-0.0303104	chrContig202	+	1292159	1298725	3	1959	MSTRG.11296	evm.TU.Contig202.59	0.101261	0	0.31115	0.75992	0.591843	0.489118
MSTRG.11297.2	j	novel	-1.18606	-0.0004096	chrContig202	+	1318838	1320988	2	500	MSTRG.11297	evm.TU.Contig202.61	4.46352	3.82283	3.30256	3.44861	2.61859	1.61525
MSTRG.11298.1	u	novel	-1.42369	-0.0004096	chrContig202	-	1348640	1348851	1	212	MSTRG.11298	.	0	0	0	0	0	1.2702
MSTRG.11299.1	u	novel	-1.18117	-0.0004096	chrContig202	-	1349325	1349635	1	311	MSTRG.11299	.	0	0	1.23029	0	1.07618	0
MSTRG.113.1	u	novel	-1.32633	-0.208896	chrContig0	-	1047621	1048014	1	394	MSTRG.113	.	0	0	1.95541	0	0	0
MSTRG.11300.1	u	novel	-1.24049	-0.0004096	chrContig202	-	1350977	1351190	1	214	MSTRG.11300	.	0	0	0	0	0	1.25833
MSTRG.11303.1	x	novel	-1.31929	-0.045056	chrContig202	+	1326797	1329479	1	2683	MSTRG.11303	evm.TU.Contig202.62	1.02669	0	0	0	0	1.06307
MSTRG.11305.1	i	novel	-1.14773	-0.0004096	chrContig202	+	1157266	1158049	1	784	MSTRG.11305	evm.TU.Contig202.52	0.31656	0	1.16084	0	0	0
MSTRG.11307.1	i	novel	-1.25728	-0.104448	chrContig202	-	1164123	1164476	1	354	MSTRG.11307	evm.TU.Contig202.52	0	0	1.26099	0	0	0
MSTRG.11308.1	i	novel	-1.33828	-0.0004096	chrContig202	+	1167766	1168162	1	397	MSTRG.11308	evm.TU.Contig202.52	0.460609	0	0.614774	0	0	1.72129
MSTRG.11309.1	i	novel	-1.3098	-0.0004096	chrContig202	-	1168296	1168548	1	253	MSTRG.11309	evm.TU.Contig202.52	0.894121	0	0.252056	0	0	2.6609
MSTRG.11310.1	i	novel	-1.19577	-0.0004096	chrContig202	+	1170166	1170720	1	555	MSTRG.11310	evm.TU.Contig202.52	0.957451	0.908544	1.2826	1.60421	0.751532	1.12349
MSTRG.11311.1	i	novel	-1.16992	-0.0004096	chrContig202	-	1171628	1172303	1	676	MSTRG.11311	evm.TU.Contig202.52	0	1.24749	0	0.391987	0	0
MSTRG.11312.1	i	novel	-1.20425	-0.0004096	chrContig202	-	1174892	1175140	1	249	MSTRG.11312	evm.TU.Contig202.52	1.18976	0	0	0	0	0
MSTRG.11313.1	i	novel	-1.22107	-0.032768	chrContig202	-	1176727	1177626	1	900	MSTRG.11313	evm.TU.Contig202.52	0.621883	0	0	0	1.57014	1.11013
MSTRG.11314.1	i	novel	-1.47177	-0.0004096	chrContig202	-	1179380	1179701	1	322	MSTRG.11314	evm.TU.Contig202.52	0	0	0	0	0	1.67257
MSTRG.11315.1	i	novel	-1.31596	-0.0110592	chrContig202	-	1179965	1180340	1	376	MSTRG.11315	evm.TU.Contig202.52	0.484943	0	1.81957	0	0	0.716179
MSTRG.11316.1	i	novel	-1.41298	-0.0008192	chrContig202	-	1182588	1183078	1	491	MSTRG.11316	evm.TU.Contig202.52	1.23787	0	0	0	0	0
MSTRG.11317.1	u	novel	-1.18719	-0.0512	chrContig202	-	1362726	1363216	1	491	MSTRG.11317	.	0	0.247173	1.16891	0.809872	0	0.479884
MSTRG.11319.1	u	novel	-1.33933	-0.0004096	chrContig202	-	1365767	1366854	1	1088	MSTRG.11319	.	0.329077	0	1.08316	0.561898	0.808781	0
MSTRG.11323.1	u	novel	-1.35551	-0.0004096	chrContig202	-	1458223	1458461	1	239	MSTRG.11323	.	0	0	0	0	0	1.12671
MSTRG.11325.1	i	novel	-1.20086	-0.0004096	chrContig202	-	1465891	1466306	1	416	MSTRG.11325	evm.TU.Contig202.71	0	0	1.30147	0	0	0.161829
MSTRG.11328.1	u	novel	-1.05307	-0.0241664	chrContig202	+	1630150	1631050	1	901	MSTRG.11328	.	0.438476	1.07668	1.46441	0	0	0
MSTRG.11329.1	u	novel	-1.00858	-0.0356352	chrContig202	+	1631533	1631893	1	361	MSTRG.11329	.	0.673457	0	1.14822	0.147259	0	0
MSTRG.11331.1	u	novel	-1.25893	-0.0004096	chrContig20207	+	9	1434	1	1426	MSTRG.11331	.	2.11433	2.97916	1.02544	2.89792	3.7946	2.75941
MSTRG.11336.1	u	novel	-1.13128	-0.0004096	chrContig20231	+	22	277	1	256	MSTRG.11336	.	0	0	0.373654	0.415316	0.118854	1.57783
MSTRG.11337.1	u	novel	-1.40315	-0.0004096	chrContig2024	-	7919	8291	1	373	MSTRG.11337	.	0.366633	1.97321	0	0	0	1.78214
MSTRG.11340.1	u	novel	-1.10263	-0.028672	chrContig20272	+	2	555	1	554	MSTRG.11340	.	0.932538	2.29438	0.724575	1.39138	2.08703	0.972142
MSTRG.11344.1	u	novel	-1.44163	-0.0004096	chrContig20287	+	107	471	1	365	MSTRG.11344	.	1.24393	1.51221	0.960921	2.27197	2.26399	0.737762
MSTRG.11345.1	u	novel	-1.33509	-0.0004096	chrContig20287	+	977	1340	1	364	MSTRG.11345	.	0.041744	1.60717	0.218991	0	0	0
MSTRG.11346.1	u	novel	-1.35962	-0.0004096	chrContig2029	+	1	331	1	331	MSTRG.11346	.	2.75436	0	4.81648	0	0.983762	3.35587
MSTRG.11350.1	u	novel	-1.38272	-0.0004096	chrContig203	-	22393	23793	1	1401	MSTRG.11350	.	1.28468	1.73953	1.62613	1.42242	1.57159	1.52589
MSTRG.11351.1	u	novel	-1.3028	-0.0004096	chrContig203	-	24143	25122	1	980	MSTRG.11351	.	0.983078	0.743033	0	0	0.403618	0
MSTRG.11353.1	u	novel	-1.20788	-0.0004096	chrContig203	-	26359	26784	1	426	MSTRG.11353	.	0.214012	1.56688	1.49695	0	0	1.26424
MSTRG.11357.1	i	novel	-1.21332	-0.135168	chrContig203	+	32090	32405	1	316	MSTRG.11357	evm.TU.Contig203.2	0.961702	1.62589	3.42667	2.43933	1.34801	4.25587
MSTRG.11358.1	u	novel	-1.23111	-0.12288	chrContig203	-	154510	155216	1	707	MSTRG.11358	.	3.18799	1.31083	1.06359	1.69772	1.04004	2.67807
MSTRG.1136.1	x	novel	-1.01733	-0.024576	chrContig100	+	4126985	4138492	2	258	MSTRG.1136	evm.TU.Contig100.183	1.76685	1.41119	0.221102	0.309072	0.60294	1.6641
MSTRG.11360.1	i	novel	-1.12544	-0.0004096	chrContig203	-	163463	163784	1	322	MSTRG.11360	evm.TU.Contig203.5	0	0	0.693155	0.495284	0	1.88164
MSTRG.11362.1	i	novel	-1.06228	-0.0282624	chrContig203	-	99422	102524	1	3103	MSTRG.11362	evm.TU.Contig203.4	2.42962	2.80655	2.06782	2.54035	2.35364	2.02589
MSTRG.11370.1	u	novel	-1.22751	-0.0004096	chrContig203	+	259495	261150	1	1656	MSTRG.11370	.	0.751918	1.05028	1.63687	2.32695	1.22933	2.45801
MSTRG.11371.1	u	novel	-1.20316	-0.0004096	chrContig203	+	261432	264003	1	2572	MSTRG.11371	.	1.28524	0	2.67759	1.7004	1.18903	3.04014
MSTRG.11373.1	u	novel	-1.29939	-0.0004096	chrContig203	-	326315	326590	1	276	MSTRG.11373	.	6.54279	3.60196	4.01323	4.34681	1.89431	5.77497
MSTRG.11375.1	u	novel	-1.35822	-0.04096	chrContig203	+	415065	415455	1	391	MSTRG.11375	.	3.46894	3.77761	2.55954	2.13635	2.26957	2.90317
MSTRG.11376.1	u	novel	-1.21438	-0.0004096	chrContig203	-	378328	380047	1	1720	MSTRG.11376	.	0.035337	0	1.29728	0	0.424558	0
MSTRG.11377.1	u	novel	-1.06129	-0.0004096	chrContig203	-	380505	380728	1	224	MSTRG.11377	.	0	0	0	0.474647	0	0
MSTRG.11380.1	u	novel	-1.03693	-0.0004096	chrContig203	-	434596	434909	1	314	MSTRG.11380	.	0	0.386504	0	0.08465	0.4845	2.57277
MSTRG.11381.1	u	novel	-1.04416	-0.135987	chrContig203	-	454908	455726	1	819	MSTRG.11381	.	1.55697	1.80249	3.48323	2.19122	2.41186	1.68344
MSTRG.11382.1	u	novel	-1.52417	-0.0004096	chrContig203	+	497988	498216	1	229	MSTRG.11382	.	0.132706	0.198737	1.56641	1.01369	0.442891	0
MSTRG.11384.1	u	novel	-1.29624	-0.151552	chrContig203	-	532369	532615	1	247	MSTRG.11384	.	1.58642	0.122836	0	0	0	0
MSTRG.11385.1	u	novel	-1.12602	-0.0004096	chrContig203	-	583011	583345	1	335	MSTRG.11385	.	0.997873	0	1.49908	1.54721	0.544954	0.906139
MSTRG.11386.1	u	novel	-1.27621	-0.0004096	chrContig203	+	667837	668134	1	298	MSTRG.11386	.	1.68266	1.31684	1.01293	2.0515	1.7868	0.677726
MSTRG.11387.1	u	novel	-1.0974	-0.12288	chrContig2030	-	9	483	1	475	MSTRG.11387	.	36.4254	22.0643	50.6045	29.2106	20.5149	51.5238
MSTRG.11391.1	u	novel	-1.06953	-0.057344	chrContig20327	+	702	992	1	291	MSTRG.11391	.	1.76912	0	0	0.456705	0	0
MSTRG.11395.1	u	novel	-1.02743	-0.0004096	chrContig2033	-	4929	6174	2	893	MSTRG.11395	.	8.92569	10.1784	9.25367	8.61246	6.16785	8.7144
MSTRG.11397.1	u	novel	-1.31169	-0.0004096	chrContig20331	-	7	941	1	935	MSTRG.11397	.	1.5076	1.11887	1.43126	1.4905	1.68118	1.2438
MSTRG.11398.1	u	novel	-1.26306	-0.0004096	chrContig2034	+	2	512	1	511	MSTRG.11398	.	3.87271	4.17668	2.80789	2.60081	4.28475	1.73404
MSTRG.11399.1	u	novel	-1.15675	-0.0004096	chrContig20340	+	26	474	1	449	MSTRG.11399	.	0.20305	0.260002	0	0	0.033883	1.23696
MSTRG.114.1	u	novel	-1.30558	-0.0004096	chrContig0	-	1071714	1071936	1	223	MSTRG.114	.	0	1.22451	0	0	0	0
MSTRG.11400.1	u	novel	-1.14446	-0.0004096	chrContig20344	-	5	793	1	789	MSTRG.11400	.	0.462202	0.82817	0.161648	2.35819	2.08141	0.59727
MSTRG.11401.1	u	novel	-1.30244	-0.032768	chrContig20347	-	489	933	1	445	MSTRG.11401	.	1.37465	0	0	0	0	0
MSTRG.11403.1	u	novel	-1.26846	-0.0585728	chrContig20357	-	128	621	1	494	MSTRG.11403	.	0.742491	0.929406	0.935258	0.752217	1.6322	0.873165
MSTRG.11404.1	u	novel	-1.14481	-0.0004096	chrContig2036	-	1	1341	1	1341	MSTRG.11404	.	2.32023	1.39977	5.30025	3.52935	1.76865	5.1826
MSTRG.11405.1	u	novel	-1.32234	-0.0004096	chrContig2036	-	1830	2591	1	762	MSTRG.11405	.	0.618165	0.617163	1.03913	1.70923	0.477044	1.29108
MSTRG.11409.1	u	novel	-1.10831	-0.098304	chrContig20375	+	3	711	1	709	MSTRG.11409	.	1.12522	0.427934	0.975087	1.33374	0.900359	4.72181
MSTRG.11416.1	u	novel	-1.14434	-0.016384	chrContig204	+	29690	30193	1	504	MSTRG.11416	.	2.67499	3.46147	2.22493	1.95133	1.53225	2.63807
MSTRG.11417.1	u	novel	-1.32454	-0.045056	chrContig204	+	45529	46020	1	492	MSTRG.11417	.	0	0	0	0	1.5776	0.136831
MSTRG.11419.1	u	novel	-1.20722	-0.0151552	chrContig204	+	55017	55368	1	352	MSTRG.11419	.	1.03601	0	0.271748	0	0	1.14751
MSTRG.11420.1	u	novel	-1.30619	-0.114688	chrContig204	+	88599	89391	1	793	MSTRG.11420	.	1.2786	2.04453	0	1.35295	1.30404	1.47749
MSTRG.11435.1	i	novel	-1.34845	-0.229376	chrContig204	-	293017	293473	1	457	MSTRG.11435	evm.TU.Contig204.10	5.66921	2.3712	1.817	3.70566	2.34395	1.37955
MSTRG.11438.1	u	novel	-1.05178	-0.0868352	chrContig204	+	520536	522280	1	1745	MSTRG.11438	.	2.77896	1.98609	2.04428	0	2.4135	1.596
MSTRG.11441.1	u	novel	-1.30742	-0.0004096	chrContig204	+	494115	498174	2	204	MSTRG.11441	.	0.173633	0	0.183212	0.390886	0.038954	1.35061
MSTRG.11442.1	j	novel	-1.11753	-0.127386	chrContig204	-	501566	503719	3	585	MSTRG.11442	evm.TU.Contig204.16	2.09857	0.681774	0.307174	0.879237	0.296017	0.057539
MSTRG.11443.1	x	novel	-1.05811	-0.159744	chrContig204	+	503516	505918	3	375	MSTRG.11443	evm.TU.Contig204.16	3.80134	1.8535	2.20256	2.88655	2.68946	0.87948
MSTRG.11450.1	u	novel	-1.43707	-0.0004096	chrContig204	-	725821	726042	1	222	MSTRG.11450	.	0	0.273338	0	1.31704	0	0.151623
MSTRG.11453.1	u	novel	-1.28181	-0.0004096	chrContig204	+	729298	730993	1	1696	MSTRG.11453	.	0	0	1.42881	0	0	0.952127
MSTRG.11455.1	i	novel	-1.35751	-0.0004096	chrContig204	-	741031	741353	1	323	MSTRG.11455	evm.TU.Contig204.27	0.564516	1.97198	1.87559	2.05729	2.25706	1.56318
MSTRG.11456.1	i	novel	-1.2251	-0.0004096	chrContig204	-	747907	748175	1	269	MSTRG.11456	evm.TU.Contig204.27	0	0	0	0	0	1.25132
MSTRG.11457.1	u	novel	-1.14427	-0.0004096	chrContig204	-	780052	780298	1	247	MSTRG.11457	.	0.355255	1.3512	0.516358	0	0	0
MSTRG.11461.1	u	novel	-1.31044	-0.0004096	chrContig20420	-	511	792	1	282	MSTRG.11461	.	1.50871	0	1.92215	0	0	0
MSTRG.11463.1	u	novel	-1.17243	-0.0004096	chrContig20486	-	75	432	1	358	MSTRG.11463	.	0.254663	0	0	0	0	2.35059
MSTRG.11464.1	u	novel	-1.01341	-0.0004096	chrContig205	-	215963	216285	1	323	MSTRG.11464	.	1.00784	1.13622	2.06747	1.27225	1.45823	0.833694
MSTRG.11465.1	u	novel	-1.30743	-0.0004096	chrContig2050	+	28052	28353	1	302	MSTRG.11465	.	3.82388	2.00931	0.633479	3.51765	2.01501	1.67188
MSTRG.11467.1	u	novel	-1.25092	-0.0004096	chrContig20505	+	280	622	1	343	MSTRG.11467	.	0.531599	0.231392	0	1.77311	0	0
MSTRG.11469.1	u	novel	-1.3903	-0.126976	chrContig2051	-	3796	4454	1	659	MSTRG.11469	.	0	0	1.62391	0	0	0.536319
MSTRG.11472.1	u	novel	-1.30461	-0.0004096	chrContig2053	+	76224	76438	1	215	MSTRG.11472	.	0	0	0	0	0	1.25248
MSTRG.11473.1	u	novel	-1.01908	-0.0004096	chrContig2053	+	81162	81495	1	334	MSTRG.11473	.	5.71872	1.36898	3.34027	0	0	1.98469
MSTRG.11474.1	u	novel	-1.44592	-0.108134	chrContig2053	+	181047	181411	1	365	MSTRG.11474	.	0.166519	1.33	0.349426	0	0.166721	0.553322
MSTRG.11475.1	u	novel	-1.44451	-0.0004096	chrContig20531	+	153	563	1	411	MSTRG.11475	.	0.494083	1.72087	0	0	0	0
MSTRG.11477.1	u	novel	-1.2451	-0.0004096	chrContig20548	-	344	600	1	257	MSTRG.11477	.	2.48321	0	0.310167	3.18494	0.464942	1.36829
MSTRG.11478.1	u	novel	-1.39791	-0.0004096	chrContig20555	+	188	585	1	398	MSTRG.11478	.	0.687206	1.37218	0.080113	0.534276	0.688039	0.084574
MSTRG.11479.1	u	novel	-1.10954	-0.0004096	chrContig20558	-	18	338	1	321	MSTRG.11479	.	1.08873	0	1.2913	1.73807	0.710902	0.524306
MSTRG.11480.1	u	novel	-1.22035	-0.0004096	chrContig20558	-	954	1466	1	513	MSTRG.11480	.	1.9341	1.23849	0	1.11193	1.80231	0
MSTRG.11483.1	u	novel	-1.21888	-0.0094208	chrContig2059	+	40249	41152	1	904	MSTRG.11483	.	0	2.27403	3.81162	1.36723	3.06219	2.71815
MSTRG.11485.1	u	novel	-1.28267	-0.0004096	chrContig20590	-	3	502	1	500	MSTRG.11485	.	3.90317	3.45239	2.86628	3.82685	3.95022	3.47438
MSTRG.1149.1	u	novel	-1.10724	-0.065536	chrContig100	-	4366473	4366718	1	246	MSTRG.1149	.	0.741214	0	0.589702	0.709121	0.061843	3.01028
MSTRG.11492.1	i	novel	-1.52182	-0.0004096	chrContig206	+	72660	72878	1	219	MSTRG.11492	evm.TU.Contig206.5	0	0	1.67192	0	0	0
MSTRG.11494.1	u	novel	-1.40774	-0.0004096	chrContig20629	+	3	737	1	735	MSTRG.11494	.	0.807628	0.838988	1.15017	1.24657	1.44395	0.962029
MSTRG.11497.1	u	novel	-1.01338	-0.0004096	chrContig20635	-	325	566	1	242	MSTRG.11497	.	0	1.12837	0	0	0	0
MSTRG.11498.1	u	novel	-1.28858	-0.0004096	chrContig20640	-	5	1134	1	1130	MSTRG.11498	.	1.10317	1.69155	0.672908	0	1.45294	0.649417
MSTRG.115.1	u	novel	-1.15334	-0.0004096	chrContig0	+	1169910	1170190	1	281	MSTRG.115	.	0	0	0.22694	0	0	1.18598
MSTRG.1150.1	u	novel	-1.30742	-0.0004096	chrContig100	+	4376779	4376989	1	211	MSTRG.1150	.	0	0	0	0	0	1.27622
MSTRG.11500.1	u	novel	-1.13536	-0.0004096	chrContig20662	-	189	614	1	426	MSTRG.11500	.	0.071337	0	1.34726	0	0	0.790151
MSTRG.11502.1	u	novel	-1.09532	-0.0188416	chrContig20671	+	77	391	1	315	MSTRG.11502	.	0	1.05951	1.93396	0	0.193185	0
MSTRG.11503.1	u	novel	-1.34351	-0.0004096	chrContig20672	-	449	684	1	236	MSTRG.11503	.	0	1.28561	0.607979	0	0.322316	0.142629
MSTRG.11505.1	u	novel	-1.10167	-0.0479232	chrContig2068	-	5360	5572	1	213	MSTRG.11505	.	0	0	0	0	1.42848	0
MSTRG.11506.1	u	novel	-1.07932	-0.0004096	chrContig20683	-	423	663	1	241	MSTRG.11506	.	0.378296	0.06128	0	0.992623	0.591125	2.30178
MSTRG.11510.1	u	novel	-1.30298	-0.0004096	chrContig207	+	87284	87492	1	209	MSTRG.11510	.	1.73679	0	0	0	0	0
MSTRG.11519.1	u	novel	-1.43951	-0.0004096	chrContig20737	+	427	655	1	229	MSTRG.11519	.	0	0	1.22546	0	0	0
MSTRG.11520.1	u	novel	-1.3828	-0.0004096	chrContig20745	-	41	592	1	552	MSTRG.11520	.	0	0.219859	0	0.240763	1.15388	0
MSTRG.11522.1	u	novel	-1.13497	-0.0004096	chrContig20750	-	426	878	1	453	MSTRG.11522	.	0	0	0	1.75892	0	0
MSTRG.11523.1	u	novel	-1.12392	-0.0004096	chrContig20766	-	487	867	1	381	MSTRG.11523	.	0.079763	0	0.083688	1.18599	0.399299	0
MSTRG.11529.1	u	novel	-1.20337	-0.008192	chrContig20810	-	4	795	1	792	MSTRG.11529	.	4.63704	4.60771	3.21139	4.62496	4.5241	1.82668
MSTRG.11533.1	u	novel	-1.18279	-0.0004096	chrContig20829	+	41	669	1	629	MSTRG.11533	.	0	0	0.709685	0	0	0.160543
MSTRG.11534.1	u	novel	-1.23915	-0.0356352	chrContig20835	-	74	604	1	531	MSTRG.11534	.	0.091722	0.114277	0.480378	1.35154	0.573006	1.77494
MSTRG.11535.1	u	novel	-1.31758	-0.0004096	chrContig20812	-	13751	14066	1	316	MSTRG.11535	.	0	0	0	1.34583	0	1.27824
MSTRG.11538.1	u	novel	-1.3541	-0.0004096	chrContig20836	-	626	1135	1	510	MSTRG.11538	.	0	0	1.80562	0.955038	0.715921	1.38602
MSTRG.11539.1	u	novel	-1.16935	-0.016384	chrContig2084	-	39	1559	1	1521	MSTRG.11539	.	0.898709	0.497108	0	1.0542	0	2.13376
MSTRG.11540.1	u	novel	-1.16354	-0.0004096	chrContig2084	+	2515	2753	1	239	MSTRG.11540	.	0	0	1.46752	1.22336	0	0
MSTRG.11542.1	u	novel	-1.08363	-0.142131	chrContig20853	+	19	279	1	261	MSTRG.11542	.	0	0.313329	0	0	1.16345	0
MSTRG.11544.1	u	novel	-1.35371	-0.0004096	chrContig20856	+	6775	7010	1	236	MSTRG.11544	.	4.50056	3.08866	4.34247	2.79022	2.57853	3.24079
MSTRG.11545.1	u	novel	-1.24928	-0.0004096	chrContig20858	-	915	1169	1	255	MSTRG.11545	.	2.26434	3.3977	2.37575	2.75915	2.62504	5.14806
MSTRG.11547.1	u	novel	-1.33227	-0.0004096	chrContig20869	+	3402	3832	1	431	MSTRG.11547	.	0.634589	1.15384	0.135221	1.37841	1.34131	0.46859
MSTRG.11548.1	u	novel	-1.23226	-0.038912	chrContig2087	-	15272	17407	1	2136	MSTRG.11548	.	5.00673	3.65532	4.37019	3.32113	2.43442	3.13534
MSTRG.11549.1	u	novel	-1.38911	-0.0004096	chrContig2087	+	18103	18448	1	346	MSTRG.11549	.	0.874827	0	1.37681	0	0	0.194569
MSTRG.11552.2	j	novel	-1.16644	-0.0462848	chrContig20870	+	31441	35312	2	1197	MSTRG.11552	evm.TU.Contig20870.3	1.16153	1.67335	0.842081	0.650797	1.06094	0.770245
MSTRG.11552.3	i	novel	-1.33334	-0.0004096	chrContig20870	+	38679	38959	1	281	MSTRG.11552	evm.TU.Contig20870.3	0	0	0	0	0	1.33591
MSTRG.11555.1	u	novel	-1.16747	-0.151552	chrContig20889	-	181	730	1	550	MSTRG.11555	.	0.799721	0.655765	1.35891	1.27796	0.855646	2.13331
MSTRG.11558.1	u	novel	-1.1567	-0.0004096	chrContig20893	+	1	574	1	574	MSTRG.11558	.	1.58832	1.66135	1.6661	1.37694	1.14546	1.34876
MSTRG.11559.1	u	novel	-1.10536	-0.0004096	chrContig20908	-	166	458	1	293	MSTRG.11559	.	0.207439	0	0	0.36287	1.31973	0
MSTRG.11561.1	u	novel	-1.17226	-0.073728	chrContig20915	+	15	713	1	699	MSTRG.11561	.	6.21017	7.61668	4.88885	3.85537	4.383	3.31648
MSTRG.11562.1	u	novel	-1.11393	-0.0004096	chrContig20916	-	58	490	1	433	MSTRG.11562	.	0	0	1.1782	0	0.281077	0.077738
MSTRG.11570.1	u	novel	-1.22939	-0.0004096	chrContig20996	-	22	530	1	509	MSTRG.11570	.	4.00299	6.68578	6.64095	6.40669	6.10045	8.78112
MSTRG.1158.1	u	novel	-1.20491	-0.0004096	chrContig1000	-	84932	85201	1	270	MSTRG.1158	.	0	0	1.6533	0	0	0
MSTRG.11581.1	i	novel	-1.38934	-0.0004096	chrContig21	+	155288	155496	1	209	MSTRG.11581	evm.TU.Contig21.12	0	0.14517	0.15256	1.51856	0.14269	0.322109
MSTRG.11582.1	i	novel	-1.33531	-0.0004096	chrContig21	-	165505	165789	1	285	MSTRG.11582	evm.TU.Contig21.12	0	0	0	0.093264	0	1.53539
MSTRG.11585.1	u	novel	-1.15657	-0.0004096	chrContig21	-	330650	331067	1	418	MSTRG.11585	.	0	0	0	0	0	1.12738
MSTRG.11586.1	u	novel	-1.10969	-0.110592	chrContig21	-	332511	332751	1	241	MSTRG.11586	.	0	0	1.25644	0	0	0
MSTRG.11587.1	u	novel	-1.34976	-0.0454656	chrContig21	-	351816	352198	1	383	MSTRG.11587	.	0.47608	0.237654	0	1.35859	0.873872	0
MSTRG.11588.1	u	novel	-1.18724	-0.0004096	chrContig21	-	352923	353143	1	221	MSTRG.11588	.	0	1.51016	0	0	0	0.15231
MSTRG.11591.1	u	novel	-1.40254	-0.0004096	chrContig21	-	366586	366861	1	276	MSTRG.11591	.	0	0	0	0	0	1.15739
MSTRG.11593.1	x	novel	-1.34509	-0.0212992	chrContig21	+	173335	173790	1	456	MSTRG.11593	evm.TU.Contig21.13	0.899476	0	1.21201	0.903495	1.23441	1.62397
MSTRG.11596.1	u	novel	-1.07457	-0.0004096	chrContig21	+	253813	254123	1	311	MSTRG.11596	.	0.583062	1.44334	0.30961	1.62501	1.9567	1.41634
MSTRG.11597.1	u	novel	-1.15527	-0.06144	chrContig21	+	257774	258277	1	504	MSTRG.11597	.	1.35529	1.37303	0	0.949294	0	1.25037
MSTRG.11598.1	u	novel	-1.31108	-0.0004096	chrContig21	-	383236	384579	1	1344	MSTRG.11598	.	1.17579	0	0	0	0	0.997485
MSTRG.11599.1	u	novel	-1.24456	-0.0516096	chrContig21	-	368080	369797	1	1718	MSTRG.11599	.	0	0	0	1.19838	0	0
MSTRG.116.1	u	novel	-1.32255	-0.0004096	chrContig0	-	1075928	1076284	1	357	MSTRG.116	.	1.87276	0	0.714513	0	1.10797	0
MSTRG.11600.1	x	novel	-1.37251	-0.0004096	chrContig21	-	371393	371958	1	566	MSTRG.11600	evm.TU.Contig21.19	1.00059	0.375236	1.452	0	0	0.749488
MSTRG.11602.1	u	novel	-1.25864	-0.0004096	chrContig21	-	379379	381118	1	1740	MSTRG.11602	.	1.34021	0	0	0	0	0
MSTRG.11603.1	u	novel	-1.27747	-0.02048	chrContig21	-	381489	381866	1	378	MSTRG.11603	.	0	1.27256	0.674817	0.134582	0	0
MSTRG.11606.1	u	novel	-1.47589	-0.196608	chrContig21	+	442766	443333	1	568	MSTRG.11606	.	0	0.74783	0	0	0	0
MSTRG.1161.1	u	novel	-1.32202	-0.159744	chrContig1000	-	98730	100277	1	1548	MSTRG.1161	.	0.36247	0.741548	0.185379	0	0	0
MSTRG.11613.1	i	novel	-1.26456	-0.0004096	chrContig21	-	503535	503825	1	291	MSTRG.11613	evm.TU.Contig21.28	0	0	1.20528	0	0.173111	0.462686
MSTRG.11615.1	i	novel	-1.32268	-0.0004096	chrContig21	-	559463	559750	1	288	MSTRG.11615	evm.TU.Contig21.29	0	5.82371	2.56842	0	0	4.92415
MSTRG.11617.1	u	novel	-1.37033	-0.110182	chrContig21	-	1002107	1002881	1	775	MSTRG.11617	.	1.10947	1.26643	0	0	0	0
MSTRG.11618.1	u	novel	-1.46917	-0.0004096	chrContig21	-	1018610	1018811	1	202	MSTRG.11618	.	1.36192	3.67807	1.2877	1.22736	1.38546	1.54357
MSTRG.11622.1	i	novel	-1.0864	-0.0004096	chrContig21	-	1063131	1063339	1	209	MSTRG.11622	evm.TU.Contig21.50	0.218108	0	1.4633	0	0	0
MSTRG.11624.1	i	novel	-1.39832	-0.0004096	chrContig21	-	1070710	1071017	1	308	MSTRG.11624	evm.TU.Contig21.51	0	0	0	0.172599	0	1.20216
MSTRG.11629.1	x	novel	-1.17423	-0.0004096	chrContig21	+	1174160	1174397	1	238	MSTRG.11629	evm.TU.Contig21.59	0	0	0	0	0	2.97004
MSTRG.1163.1	i	novel	-1.28133	-0.0004096	chrContig1000	+	109606	110082	1	477	MSTRG.1163	evm.TU.Contig1000.5	0	0	1.38692	0.334343	0	0
MSTRG.11631.1	i	novel	-1.30616	-0.15319	chrContig21	+	722204	723810	1	1607	MSTRG.11631	evm.TU.Contig21.38_evm.TU.Contig21.48	1.3195	0	1.09193	1.57133	0	1.41532
MSTRG.11635.1	i	novel	-1.36173	-0.0004096	chrContig21	+	796408	796783	1	376	MSTRG.11635	evm.TU.Contig21.38_evm.TU.Contig21.48	0	1.76883	1.18553	0	1.37406	1.16379
MSTRG.1164.1	u	novel	-1.31195	-0.0004096	chrContig1000	-	135293	135608	1	316	MSTRG.1164	.	0.384681	0.096014	2.08019	0.504688	0.096287	0.745642
MSTRG.11644.1	i	novel	-1.33089	-0.147456	chrContig21	-	1228361	1230327	2	707	MSTRG.11644	evm.TU.Contig21.60	2.07373	3.60425	1.2974	1.06835	1.01824	1.00847
MSTRG.11646.1	i	novel	-1.04886	-0.0577536	chrContig21	-	1240266	1240527	1	262	MSTRG.11646	evm.TU.Contig21.61	0	0	0	0	0	1.79865
MSTRG.11647.1	x	novel	-1.0763	-0.0004096	chrContig21	-	1245743	1245959	1	217	MSTRG.11647	evm.TU.Contig21.61	0	0	0	1.2249	0	0
MSTRG.11650.1	u	novel	-1.22588	-0.077824	chrContig21	-	1280850	1282862	1	2013	MSTRG.11650	.	0.447104	1.14999	1.11674	1.49646	0.618116	1.07018
MSTRG.11651.1	u	novel	-1.31657	-0.0004096	chrContig21	-	1283769	1286420	1	2652	MSTRG.11651	.	4.77469	4.20356	4.60427	6.69112	4.85699	5.14751
MSTRG.11652.1	u	novel	-1.26353	-0.0004096	chrContig21	-	1286970	1287709	1	740	MSTRG.11652	.	0.944547	0.451008	1.11943	1.75862	1.02357	1.75441
MSTRG.11653.1	u	novel	-1.43229	-0.0004096	chrContig21	-	1288219	1288553	1	335	MSTRG.11653	.	0.182032	0	0.571707	0	1.42494	0.703352
MSTRG.11660.1	i	novel	-1.44297	-0.0004096	chrContig21	+	1325387	1325725	1	339	MSTRG.11660	evm.TU.Contig21.67	1.68426	0.445722	0	0.156815	0.987294	0.992933
MSTRG.11666.1	x	novel	-1.33443	-0.0004096	chrContig21	+	1366970	1367941	1	972	MSTRG.11666	evm.TU.Contig21.72	0.156326	0	0	0	0.874207	0
MSTRG.11668.1	u	novel	-1.34167	-0.0004096	chrContig21	+	1448845	1449988	1	1144	MSTRG.11668	.	5.84436	5.11144	7.32894	9.90219	5.56029	7.62359
MSTRG.11669.1	u	novel	-1.34232	-0.0004096	chrContig21	+	1450562	1450902	1	341	MSTRG.11669	.	1.24826	0	0	0.545635	0.089228	0.098711
MSTRG.1167.1	u	novel	-1.02303	-0.135168	chrContig1000	+	120935	132732	2	619	MSTRG.1167	.	0.343665	0.34116	3.20646	0.171762	0.147464	0.217515
MSTRG.11670.1	u	novel	-1.24612	-0.0004096	chrContig21	+	1451190	1452004	1	815	MSTRG.11670	.	0	0.893463	1.17369	1.03479	0	0.908625
MSTRG.11671.1	u	novel	-1.09531	-0.0004096	chrContig21	+	1452697	1453080	1	384	MSTRG.11671	.	0	1.47611	1.90979	1.85425	1.26778	1.63878
MSTRG.11672.1	u	novel	-1.28058	-0.237568	chrContig21	+	1458347	1458561	1	215	MSTRG.11672	.	0	0	0.148303	0	0	2.81808
MSTRG.11675.1	u	novel	-1.16688	-0.0094208	chrContig21	+	1523376	1530165	1	6790	MSTRG.11675	.	9.52991	5.69418	8.25464	4.55905	5.01247	6.01983
MSTRG.1168.1	u	novel	-1.22366	-0.008192	chrContig1000	-	145002	145495	1	494	MSTRG.1168	.	1.15173	0	0.193634	0.161418	0	0
MSTRG.11683.1	u	novel	-1.49704	-0.0004096	chrContig21	+	1932318	1932546	1	229	MSTRG.11683	.	0	0	1.35363	0	0	0
MSTRG.11687.1	i	novel	-1.23134	-0.0004096	chrContig21	+	1996386	1997402	1	1017	MSTRG.11687	evm.TU.Contig21.85	28.9647	21.7153	34.1622	37.8327	29.3769	30.8247
MSTRG.11689.1	i	novel	-1.21647	-0.0004096	chrContig21	+	1998034	1998251	1	218	MSTRG.11689	evm.TU.Contig21.86	2.09104	0	0	0	0	0
MSTRG.1169.1	u	novel	-1.15997	-0.094208	chrContig1000	-	147527	147845	1	319	MSTRG.1169	.	1.04098	0	0.399813	1.24985	0.572287	0.623328
MSTRG.11691.1	x	novel	-1.13268	-0.0004096	chrContig21	+	2000191	2001715	1	1525	MSTRG.11691	evm.TU.Contig21.87	1.6119	0.596863	0	0.694878	1.08467	0
MSTRG.11696.1	i	novel	-1.16969	-0.0004096	chrContig21	-	2044543	2044841	1	299	MSTRG.11696	evm.TU.Contig21.92	0.203276	0.353477	0.746474	0	1.52642	0
MSTRG.11698.1	x	novel	-1.33673	-0.0004096	chrContig21	-	2047781	2048223	1	443	MSTRG.11698	evm.TU.Contig21.91	0	0	1.3661	0	0	0.357774
MSTRG.11699.1	i	novel	-1.00361	-0.0004096	chrContig21	-	2048900	2049137	1	238	MSTRG.11699	evm.TU.Contig21.92	0	0	1.20574	0	0	0
MSTRG.1170.1	u	novel	-1.2991	-0.0004096	chrContig1000	-	161226	161487	1	262	MSTRG.1170	.	0	0	1.46039	0	0	0
MSTRG.11705.1	x	novel	-1.2602	-0.0004096	chrContig21	-	2209984	2210673	1	690	MSTRG.11705	evm.TU.Contig21.100	0.924906	0.175887	2.31052	0.693397	0	1.68609
MSTRG.11710.1	u	novel	-1.05381	-0.0004096	chrContig21	-	2323536	2323759	1	224	MSTRG.11710	.	2.25242	2.51838	1.37916	1.43147	0.741423	1.03273
MSTRG.11712.1	i	novel	-1.47838	-0.0004096	chrContig21	+	2299817	2300112	1	296	MSTRG.11712	evm.TU.Contig21.104	2.35049	1.02502	1.83124	0	0	0
MSTRG.11717.1	i	novel	-1.21496	-0.0004096	chrContig21	+	2576032	2576277	1	246	MSTRG.11717	evm.TU.Contig21.115	2.59999	0	2.52517	2.01611	2.1764	0
MSTRG.11720.1	u	novel	-1.30922	-0.0159744	chrContig21	+	2719884	2722659	2	247	MSTRG.11720	.	0.861249	1.34632	0	0.037771	1.84288	0.5424
MSTRG.11739.1	x	novel	-1.49284	-0.0876544	chrContig21	+	3088072	3115764	2	272	MSTRG.11739	evm.TU.Contig21.149	2.84719	7.38224	4.39845	6.14351	3.36641	1.52844
MSTRG.1174.1	i	novel	-1.28676	-0.0004096	chrContig1000	-	188146	188455	1	310	MSTRG.1174	evm.TU.Contig1000.10	0	0	0	1.45479	0	0.325746
MSTRG.11740.1	u	novel	-1.15617	-0.075776	chrContig21	+	3138420	3138657	1	238	MSTRG.11740	.	0	1.14733	0	0.223363	0	0
MSTRG.11741.1	u	novel	-1.02968	-0.0004096	chrContig21	+	3168375	3168642	1	268	MSTRG.11741	.	0	0	0	0	0	1.37909
MSTRG.11742.1	u	novel	-1.42894	-0.0004096	chrContig21	-	3172365	3172685	1	321	MSTRG.11742	.	0	0	0	0	0	1.25833
MSTRG.11743.1	u	novel	-1.13474	-0.0004096	chrContig21	+	3180758	3181008	1	251	MSTRG.11743	.	0	0.120879	1.27032	0	0	0
MSTRG.11744.1	u	novel	-1.14386	-0.0004096	chrContig21	+	3197690	3198051	1	362	MSTRG.11744	.	0	0	2.11393	0.734261	0	1.58074
MSTRG.11745.1	u	novel	-1.26994	-0.0004096	chrContig21	+	3202524	3202725	1	202	MSTRG.11745	.	0	0	1.25964	0	0	0
MSTRG.11746.1	u	novel	-1.22599	-0.0004096	chrContig21	+	3235464	3235670	1	207	MSTRG.11746	.	0	0.293145	0	0	0	1.13827
MSTRG.11749.1	i	novel	-1.41785	-0.0004096	chrContig21	-	2898641	2899059	2	258	MSTRG.11749	evm.TU.Contig21.138	1.1779	0.085668	0	0.032749	0.378274	0
MSTRG.1175.1	i	novel	-1.37728	-0.0004096	chrContig1000	-	190648	191492	1	845	MSTRG.1175	evm.TU.Contig1000.10	0.143142	0	0	0	0	1.35359
MSTRG.11751.1	u	novel	-1.12746	-0.0856064	chrContig21	-	3324082	3324362	1	281	MSTRG.11751	.	0.108149	0	1.36164	0	0	0.119788
MSTRG.11755.1	i	novel	-1.32062	-0.212992	chrContig21	+	3334779	3335406	1	628	MSTRG.11755	evm.TU.Contig21.159	1.60869	2.09719	1.59077	2.18416	1.67899	1.79645
MSTRG.11756.1	u	novel	-1.38126	-0.0004096	chrContig21	+	3343465	3344439	1	975	MSTRG.11756	.	0.755848	1.56564	0.741261	1.32298	1.20115	0.903022
MSTRG.1176.1	x	novel	-1.34937	-0.0004096	chrContig1000	-	196153	196529	1	377	MSTRG.1176	evm.TU.Contig1000.10	0	0.321915	1.43779	0.141009	0	0.17857
MSTRG.11760.1	i	novel	-1.4049	-0.0004096	chrContig21	+	3386286	3386522	1	237	MSTRG.11760	evm.TU.Contig21.162	0	0	0	0	0	1.42027
MSTRG.11761.1	i	novel	-1.1522	-0.0831488	chrContig21	+	3395073	3395599	1	527	MSTRG.11761	evm.TU.Contig21.162	1.6723	1.46142	1.39077	2.47141	1.32792	1.91615
MSTRG.11766.1	u	novel	-1.39326	-0.0196608	chrContig21	-	3523000	3523448	1	449	MSTRG.11766	.	0	1.85827	0	0	1.35531	0
MSTRG.11768.1	u	novel	-1.40889	-0.028672	chrContig21	+	3524735	3526334	2	845	MSTRG.11768	.	0.231928	0.311978	0.315753	0.011249	0.396086	1.05253
MSTRG.1177.1	u	novel	-1.29305	-0.0004096	chrContig1000	-	199703	200571	1	869	MSTRG.1177	.	0.209826	0.1022	0	0	0	1.16127
MSTRG.11770.1	u	novel	-1.48733	-0.0004096	chrContig21	+	3545411	3545813	1	403	MSTRG.11770	.	1.26697	0	0	0	0	0
MSTRG.11771.1	u	novel	-1.23731	-0.0004096	chrContig21	+	3579423	3580052	1	630	MSTRG.11771	.	0.096475	0	0	0.169322	1.15911	0.04706
MSTRG.11773.1	u	novel	-1.30886	-0.0004096	chrContig21	+	3654489	3654699	1	211	MSTRG.11773	.	0	0	1.68327	0	0	0
MSTRG.11777.1	i	novel	-1.21852	-0.0004096	chrContig21	+	3777251	3777467	1	217	MSTRG.11777	evm.TU.Contig21.175	0.28009	0	0.293872	0.979916	0	2.01652
MSTRG.1178.1	u	novel	-1.07966	-0.0004096	chrContig1000	-	226344	226581	1	238	MSTRG.1178	.	0	0	0	0	1.53411	0
MSTRG.11783.1	x	novel	-1.32341	-0.0004096	chrContig21	+	3802356	3802628	1	273	MSTRG.11783	evm.TU.Contig21.178	1.66977	1.54636	0.350386	1.65518	1.39722	0.246596
MSTRG.11784.1	u	novel	-1.4142	-0.0004096	chrContig21	+	3904232	3904681	1	450	MSTRG.11784	.	2.48932	1.51814	0.708558	2.24455	2.34054	1.27161
MSTRG.11785.1	u	novel	-1.19708	-0.0004096	chrContig21	+	3905216	3906316	1	1101	MSTRG.11785	.	0.607243	0.902637	0.839269	2.09475	0.468704	0.488756
MSTRG.11787.1	u	novel	-1.36101	-0.0004096	chrContig21	-	3933013	3933375	1	363	MSTRG.11787	.	1.92552	1.67165	1.14189	2.48961	2.63894	3.28418
MSTRG.11789.1	u	novel	-1.45448	-0.0004096	chrContig21	+	3849768	3850175	1	408	MSTRG.11789	.	0	0	1.79744	0	0	1.15501
MSTRG.1179.1	x	novel	-1.35069	-0.131072	chrContig1000	-	215934	216558	1	625	MSTRG.1179	evm.TU.Contig1000.12	0.729355	0	1.83658	0.839302	0.434597	0
MSTRG.11790.1	u	novel	-1.10647	-0.0004096	chrContig21	+	3854575	3854960	1	386	MSTRG.11790	.	1.60432	1.39766	0.330416	1.23949	0	0.610422
MSTRG.11791.1	u	novel	-1.30836	-0.0004096	chrContig21	+	3855739	3856404	1	666	MSTRG.11791	.	0.821345	1.41013	1.48319	1.47509	0	0.505412
MSTRG.11792.1	u	novel	-1.23194	-0.0004096	chrContig21	+	3877020	3877294	1	275	MSTRG.11792	.	0	1.62206	0	0	1.10642	1.46882
MSTRG.11793.1	u	novel	-1.25118	-0.0004096	chrContig21	+	3878523	3878771	1	249	MSTRG.11793	.	0	0	0	0	1.15276	0
MSTRG.11794.1	u	novel	-1.53501	-0.0004096	chrContig21	+	3882549	3882758	1	210	MSTRG.11794	.	0	0.433436	1.2026	0	0	0
MSTRG.11796.1	u	novel	-1.13934	-0.0004096	chrContig21	+	3945081	3945288	1	208	MSTRG.11796	.	0.143202	0	0.913672	0.661967	0	1.18032
MSTRG.11803.1	u	novel	-1.20062	-0.0004096	chrContig2100	+	6	632	1	627	MSTRG.11803	.	3.71153	3.32385	4.86442	3.83275	4.53489	3.36615
MSTRG.11806.1	u	novel	-1.13076	-0.0004096	chrContig21025	+	75	277	1	203	MSTRG.11806	.	1.64376	0	0	0	0	0
MSTRG.11807.1	u	novel	-1.13008	-0.012288	chrContig2103	+	12029	12614	1	586	MSTRG.11807	.	1.284	0.826601	0	1.13307	0.817805	1.01461
MSTRG.11808.1	u	novel	-1.188	-0.0004096	chrContig21030	+	2	296	1	295	MSTRG.11808	.	0.721113	1.41128	1.51319	0.806149	0.409832	0.798722
MSTRG.1181.1	i	novel	-1.37883	-0.0004096	chrContig1000	-	219493	220086	1	594	MSTRG.1181	evm.TU.Contig1000.12	1.15113	0	0.95484	0.805462	1.22919	0
MSTRG.11810.1	u	novel	-1.3767	-0.0004096	chrContig21036	-	142	660	1	519	MSTRG.11810	.	1.78475	0.745263	0	0	0	0.389138
MSTRG.11811.1	u	novel	-1.17811	-0.0004096	chrContig21037	-	773	1032	1	260	MSTRG.11811	.	1.40261	0	0	0	0	0
MSTRG.11812.1	u	novel	-1.1586	-0.172032	chrContig21038	+	145	1363	1	1219	MSTRG.11812	.	1.39212	1.37602	0	0	0	1.04601
MSTRG.11815.1	u	novel	-1.38736	-0.0004096	chrContig21061	-	137	795	1	659	MSTRG.11815	.	1.92461	2.85328	1.34546	2.5878	2.48344	1.98832
MSTRG.11816.1	u	novel	-1.45918	-0.0004096	chrContig2107	+	3451	3714	1	264	MSTRG.11816	.	1.15113	0	0	0	0	0
MSTRG.11817.1	x	novel	-1.26177	-0.0004096	chrContig21068	-	257	950	1	694	MSTRG.11817	evm.TU.Contig21068.1	1.09473	0.700072	1.05732	0.782582	0.482266	0
MSTRG.11819.1	u	novel	-1.49616	-0.0004096	chrContig21070	+	334	558	1	225	MSTRG.11819	.	1.41819	2.0227	0	0	1.62275	1.79522
MSTRG.1182.1	i	novel	-1.48418	-0.0004096	chrContig1000	-	221652	222154	1	503	MSTRG.1182	evm.TU.Contig1000.12	0	0	1.20441	0.290639	0.181471	0.401516
MSTRG.11820.1	u	novel	-1.19334	-0.0004096	chrContig2108	-	39	896	1	858	MSTRG.11820	.	2.04846	2.03975	0.443977	2.30785	2.72919	0.823856
MSTRG.11822.1	u	novel	-1.32718	-0.0004096	chrContig21088	+	20	487	1	468	MSTRG.11822	.	0.224479	0	1.62837	1.53009	0.065014	2.79932
MSTRG.11826.1	u	novel	-1.09227	-0.0004096	chrContig21121	-	1926	2141	1	216	MSTRG.11826	.	0	0	1.17213	0	0	0
MSTRG.11827.1	u	novel	-1.10585	-0.142541	chrContig21127	+	316	550	1	235	MSTRG.11827	.	2.97432	6.53495	5.8343	3.95651	6.2148	3.00795
MSTRG.11828.1	u	novel	-1.57141	-0.0004096	chrContig2113	+	797	999	1	203	MSTRG.11828	.	0	0	0	1.2697	0	2.25531
MSTRG.11829.1	u	novel	-1.02739	-0.0004096	chrContig2113	-	47259	47484	1	226	MSTRG.11829	.	1.10264	0.559375	5.41787	1.81397	0.269262	4.29953
MSTRG.1183.1	u	novel	-1.24639	-0.057344	chrContig1000	-	224376	225030	1	655	MSTRG.1183	.	0	0.185286	1.16831	0	0	0
MSTRG.11830.1	u	novel	-1.37069	-0.0004096	chrContig2113	-	49530	49843	1	314	MSTRG.11830	.	2.34655	2.56128	27.5202	1.51636	15.6028	1.11555
MSTRG.11836.1	u	novel	-1.15896	-0.0004096	chrContig21162	+	1	529	1	529	MSTRG.11836	.	4.53836	3.1469	5.04069	5.92905	3.47522	5.2318
MSTRG.11837.1	u	novel	-1.25868	-0.0004096	chrContig21165	-	2	493	1	492	MSTRG.11837	.	9.39505	7.89408	7.88673	45.6991	22.067	16.9591
MSTRG.1184.1	u	novel	-1.18054	-0.0004096	chrContig1000	-	232419	232824	1	406	MSTRG.1184	.	0	1.19569	0	0	0	0
MSTRG.11842.1	u	novel	-1.17811	-0.0004096	chrContig21195	-	2	588	1	587	MSTRG.11842	.	3.03737	3.61299	3.63936	5.88479	2.95248	6.91421
MSTRG.11843.1	u	novel	-1.21511	-0.0004096	chrContig2122	-	11750	12049	1	300	MSTRG.11843	.	0	0	1.16912	0.132901	0	0.112201
MSTRG.11845.1	u	novel	-1.29607	-0.16384	chrContig21223	-	217	715	1	499	MSTRG.11845	.	0.060901	1.15284	0	0	0	0
MSTRG.11847.1	u	novel	-1.33347	-0.704512	chrContig21226	+	1	1931	2	210	MSTRG.11847	.	20.1841	23.2467	9.17539	13.6179	19.5887	9.09288
MSTRG.11848.1	u	novel	-1.3555	-0.0004096	chrContig21238	-	44	734	1	691	MSTRG.11848	.	1.25968	0	0.092287	0	0.836622	0.188721
MSTRG.11849.1	u	novel	-1.54036	-0.0004096	chrContig21242	-	2221	2496	1	276	MSTRG.11849	.	0	0	1.15526	0	0	0
MSTRG.1185.1	u	novel	-1.30403	-0.103629	chrContig1000	-	228598	229566	1	969	MSTRG.1185	.	0.403967	0.70813	0.446072	0	0.439185	0
MSTRG.11851.1	u	novel	-1.21395	-0.0004096	chrContig21246	+	30	545	1	516	MSTRG.11851	.	0.11662	0.293997	1.47157	0.625077	0.176899	0
MSTRG.11852.1	u	novel	-1.02369	-0.0004096	chrContig21254	+	292	506	1	215	MSTRG.11852	.	1.13078	2.0308	1.11227	3.77068	1.34443	2.33285
MSTRG.11853.1	u	novel	-1.13313	-0.0004096	chrContig21263	+	733	1082	1	350	MSTRG.11853	.	1.4617	0	0	0	0	0
MSTRG.11858.1	u	novel	-1.38533	-0.0004096	chrContig213	+	3109	3775	1	667	MSTRG.11858	.	1.41242	0.591344	0	0	0	0.201861
MSTRG.1186.1	u	novel	-1.04676	-0.0950272	chrContig1000	+	231561	231768	1	208	MSTRG.1186	.	0	1.85571	5.15412	0.12779	2.63307	0.323658
MSTRG.11862.1	i	novel	-1.18062	-0.036864	chrContig213	+	16665	19779	1	3115	MSTRG.11862	evm.TU.Contig213.3	4.20914	0	4.45513	0	2.75005	4.89332
MSTRG.11866.1	u	novel	-1.07607	-0.0131072	chrContig213	+	49572	50327	1	756	MSTRG.11866	.	0	0	0	0	0	0.912749
MSTRG.11869.1	u	novel	-1.27909	-0.0004096	chrContig213	+	73396	73922	1	527	MSTRG.11869	.	0.835196	0.987305	1.02615	1.46067	0.344884	0.615453
MSTRG.11871.1	u	novel	-1.38098	-0.004096	chrContig213	+	120485	121381	1	897	MSTRG.11871	.	1.89321	1.45019	1.86418	2.09899	1.89505	0
MSTRG.11872.1	u	novel	-1.05121	-0.0159744	chrContig213	+	122953	124080	1	1128	MSTRG.11872	.	0.836072	0.835252	0.479415	1.20333	0.671848	0
MSTRG.11873.1	u	novel	-1.27836	-0.0004096	chrContig213	+	124760	125536	1	777	MSTRG.11873	.	0.875739	0.345228	0.779688	1.11258	1.36149	0.690554
MSTRG.11874.1	u	novel	-1.34208	-0.034816	chrContig213	+	125989	126753	1	765	MSTRG.11874	.	1.09784	1.1042	1.042	1.58218	1.29935	1.44939
MSTRG.11875.1	u	novel	-1.33956	-0.12288	chrContig213	+	131066	131840	1	775	MSTRG.11875	.	0.468214	0	0.202441	1.16315	1.09642	0.737207
MSTRG.11876.1	u	novel	-1.11398	-0.008192	chrContig213	+	83536	106178	2	3605	MSTRG.11876	.	1.65541	2.03801	2.19448	2.40349	2.81098	2.64878
MSTRG.11877.1	u	novel	-1.10327	-0.0585728	chrContig213	+	108670	110179	1	1510	MSTRG.11877	.	0	1.10884	0	0	0	0
MSTRG.11878.1	u	novel	-1.23325	-0.0200704	chrContig213	+	111844	113936	1	2093	MSTRG.11878	.	0.97484	0.76561	0.791874	1.27433	0	0.768759
MSTRG.1188.1	u	novel	-1.37267	-0.0004096	chrContig1000	-	237814	238017	1	204	MSTRG.1188	.	0	0	0	0	1.1932	0.330004
MSTRG.11880.1	u	novel	-1.33377	-0.0098304	chrContig213	+	116636	117400	1	765	MSTRG.11880	.	0.278076	0	0.875278	1.18065	0.508098	0
MSTRG.11881.1	u	novel	-1.23125	-0.053248	chrContig213	+	136014	137413	1	1400	MSTRG.11881	.	0.674498	0	0.953235	1.55106	0	0.913162
MSTRG.11882.1	u	novel	-1.20741	-0.057344	chrContig213	+	139533	140285	1	753	MSTRG.11882	.	0.968598	0	0	0.917777	0	1.20695
MSTRG.11884.1	x	novel	-1.12796	-0.0110592	chrContig213	+	147729	185727	3	5707	MSTRG.11884	evm.TU.Contig213.11	2.29345	1.66095	1.79438	2.72547	2.49172	2.03969
MSTRG.11886.1	u	novel	-1.4379	-0.049152	chrContig213	-	395647	395934	1	288	MSTRG.11886	.	0	0	0	0	0	1.16876
MSTRG.11888.1	i	novel	-1.20783	-0.192512	chrContig213	-	327451	328534	1	1084	MSTRG.11888	evm.TU.Contig213.18	1.4096	0	0.781116	1.29705	1.08913	0.875389
MSTRG.1189.1	u	novel	-1.37051	-0.0376832	chrContig1001	+	2474	3466	1	993	MSTRG.1189	.	1.25334	0	0	0.97924	0.370652	0.688355
MSTRG.11890.1	i	novel	-1.12634	-0.0004096	chrContig213	-	348171	348371	1	201	MSTRG.11890	evm.TU.Contig213.18	1.35973	0	0.873003	0.44839	0.302753	0.669859
MSTRG.11891.1	i	novel	-1.11073	-0.0004096	chrContig213	-	368760	368995	1	236	MSTRG.11891	evm.TU.Contig213.18	1.35209	0	0	0	0	0
MSTRG.11895.1	u	novel	-1.278	-0.0438272	chrContig213	+	186539	195976	1	9438	MSTRG.11895	.	1.54708	0	0.89687	0	1.63388	1.36556
MSTRG.11896.1	u	novel	-1.18209	-0.0425984	chrContig213	+	196977	200449	1	3473	MSTRG.11896	.	0	0	1.16481	1.73104	0	1.09989
MSTRG.1190.1	u	novel	-1.18581	-0.0004096	chrContig1001	+	8688	8993	1	306	MSTRG.1190	.	1.39038	0.589659	0	0.608044	0.097458	0
MSTRG.11912.1	i	novel	-1.1555	-0.0004096	chrContig213	-	687969	688184	1	216	MSTRG.11912	evm.TU.Contig213.34	0	0	1.18093	0	0	0
MSTRG.11914.1	i	novel	-1.36727	-0.0004096	chrContig213	-	742591	746057	1	3467	MSTRG.11914	evm.TU.Contig213.35	0	1.14276	0	0.62836	0.696913	0.58825
MSTRG.11919.1	u	novel	-1.18328	-0.154829	chrContig213	-	926817	927598	1	782	MSTRG.11919	.	1.54443	0	1.21484	1.5147	0.924791	1.41076
MSTRG.11920.1	u	novel	-1.23628	-0.028672	chrContig213	+	929958	933017	1	3060	MSTRG.11920	.	2.1533	2.08189	0.867677	2.14235	1.77481	1.39349
MSTRG.11921.1	u	novel	-1.27141	-0.0004096	chrContig213	-	933886	934286	1	401	MSTRG.11921	.	4.07031	1.79134	7.9335	6.30628	2.6567	6.93321
MSTRG.11922.1	u	novel	-1.11125	-0.175309	chrContig213	+	938056	941379	1	3324	MSTRG.11922	.	3.24759	2.36066	4.35151	4.26636	1.93436	3.77991
MSTRG.11926.1	i	novel	-1.28535	-0.0782336	chrContig213	-	893749	908079	2	754	MSTRG.11926	evm.TU.Contig213.42	0.402088	0.38565	0.536467	1.92557	2.01768	0.683828
MSTRG.11928.1	u	novel	-1.06015	-0.131072	chrContig213	+	991732	993201	1	1470	MSTRG.11928	.	0	0	1.29167	1.3056	0.434118	1.27866
MSTRG.1193.1	u	novel	-1.37758	-0.0004096	chrContig1001	+	21864	22093	1	230	MSTRG.1193	.	0	0	0	0.92453	0	0
MSTRG.11930.1	i	novel	-1.31943	-0.0004096	chrContig213	+	963601	964049	1	449	MSTRG.11930	evm.TU.Contig213.48	0	0	1.63425	0	0	1.16771
MSTRG.11931.1	i	novel	-1.33389	-0.022528	chrContig213	+	965490	966831	1	1342	MSTRG.11931	evm.TU.Contig213.48	1.60178	1.5911	1.24842	1.26578	0.905152	1.08513
MSTRG.11933.1	x	novel	-1.23945	-0.024576	chrContig213	+	972825	973400	1	576	MSTRG.11933	evm.TU.Contig213.48	0.578613	1.22512	1.9085	0	0	0.524009
MSTRG.11934.1	x	novel	-1.22001	-0.0176128	chrContig213	+	973872	983650	2	2351	MSTRG.11934	evm.TU.Contig213.50	1.13846	1.57403	1.76926	1.33949	1.30693	1.45507
MSTRG.11936.1	x	novel	-1.33781	-0.0004096	chrContig213	+	976611	977178	1	568	MSTRG.11936	evm.TU.Contig213.49	4.33021	2.7589	1.68407	3.33167	2.70093	3.22974
MSTRG.11938.1	u	novel	-1.17637	-0.0004096	chrContig213	+	986421	988428	1	2008	MSTRG.11938	.	1.59397	1.29194	0	0	0	0
MSTRG.11939.1	u	novel	-1.05107	-0.0049152	chrContig213	+	993461	998749	1	5289	MSTRG.11939	.	1.95241	2.05205	2.02263	2.04108	1.75933	2.32119
MSTRG.11940.1	u	novel	-1.16444	-0.1024	chrContig213	-	999155	1004249	1	5095	MSTRG.11940	.	2.23837	2.00984	0	0	1.22977	0
MSTRG.11943.1	u	novel	-1.36848	-0.0004096	chrContig213	-	1037617	1037868	1	252	MSTRG.11943	.	1.20594	0.91535	0	0	0	0
MSTRG.11946.1	u	novel	-1.16813	-0.0004096	chrContig213	+	1019836	1023330	2	3353	MSTRG.11946	.	1.23227	1.37823	0.694453	1.58061	0.685928	1.81276
MSTRG.11948.1	u	novel	-1.07848	-0.1024	chrContig21308	-	19	720	1	702	MSTRG.11948	.	0	0	0.772147	0	0	1.13808
MSTRG.11949.1	u	novel	-1.41972	-0.0516096	chrContig21317	+	62	345	1	284	MSTRG.11949	.	1.17707	0	0.842037	0	1.60136	0
MSTRG.1195.1	u	novel	-1.19905	-0.0004096	chrContig1001	+	22713	24027	1	1315	MSTRG.1195	.	0.550051	1.12735	0	0	0	0.372093
MSTRG.11952.1	u	novel	-1.02886	-0.045056	chrContig21338	+	1575	3153	2	502	MSTRG.11952	.	1.96646	1.13674	0.127032	0.019637	2.75799	0.134105
MSTRG.11955.1	u	novel	-1.33345	-0.0004096	chrContig21355	+	973	1222	1	250	MSTRG.11955	.	0	0.040454	0.255081	4.18125	1.45027	0.269283
MSTRG.11957.1	u	novel	-1.38627	-0.0004096	chrContig21369	-	3	847	1	845	MSTRG.11957	.	2.02614	3.11716	1.5256	4.16676	3.42921	1.43049
MSTRG.11960.1	u	novel	-1.25628	-0.004096	chrContig21388	-	615	1100	1	486	MSTRG.11960	.	0.312652	1.89933	0	0	0.751275	0
MSTRG.11964.1	u	novel	-1.31114	-0.0004096	chrContig214	+	124257	124629	1	373	MSTRG.11964	.	0	0	2.13707	0	0	0
MSTRG.11965.1	u	novel	-1.22223	-0.045056	chrContig214	+	125125	125651	1	527	MSTRG.11965	.	0.461325	1.1461	0	1.21049	0.115471	1.37515
MSTRG.11967.1	u	novel	-1.40607	-0.0004096	chrContig214	+	128921	129222	1	302	MSTRG.11967	.	0.503142	0	0.739059	1.2322	0.403002	0.980981
MSTRG.11968.1	u	novel	-1.04581	-0.167936	chrContig214	+	129704	129971	1	268	MSTRG.11968	.	1.46061	0	0	0	0.28383	0
MSTRG.11971.1	u	novel	-1.43216	-0.0004096	chrContig214	+	132228	132591	1	364	MSTRG.11971	.	0	0.331756	1.92132	1.16401	0.166072	0.368057
MSTRG.11972.1	u	novel	-1.21305	-0.0004096	chrContig214	+	133713	134056	1	344	MSTRG.11972	.	0.087757	0.351629	0	0	0.087864	1.66021
MSTRG.11973.1	u	novel	-1.15785	-0.036864	chrContig214	-	199817	200152	1	336	MSTRG.11973	.	1.91673	0.723889	1.66068	1.47493	1.26598	1.90198
MSTRG.11975.1	i	novel	-1.18256	-0.0004096	chrContig214	+	138973	139238	1	266	MSTRG.11975	evm.TU.Contig214.8	1.31384	0	1.31221	1.29903	1.83017	1.47158
MSTRG.11978.1	i	novel	-1.14272	-0.0004096	chrContig214	+	163991	164556	1	566	MSTRG.11978	evm.TU.Contig214.10	0.674826	0.878865	1.08515	1.09547	0.942544	1.60769
MSTRG.1198.1	u	novel	-1.2808	-0.0004096	chrContig1001	+	32817	33069	1	253	MSTRG.1198	.	1.44141	0	0	0.10506	0	0
MSTRG.11981.1	u	novel	-1.27622	-0.0004096	chrContig21403	+	375	870	1	496	MSTRG.11981	.	0.673967	0	2.08648	0.962653	0	0
MSTRG.11982.1	u	novel	-1.27962	-0.053248	chrContig21410	-	4	491	1	488	MSTRG.11982	.	0.498193	0	0.490038	1.16095	0	0.827715
MSTRG.11985.1	u	novel	-1.17601	-0.077824	chrContig21421	-	4836	5391	1	556	MSTRG.11985	.	1.25713	0.76397	0	0	0.109448	0
MSTRG.11986.1	u	novel	-1.11695	-0.172032	chrContig21421	-	6883	7419	1	537	MSTRG.11986	.	0.727448	0.847501	1.2469	1.23744	0.736585	1.00292
MSTRG.11987.1	u	novel	-1.20751	-0.0004096	chrContig21425	-	14	868	1	855	MSTRG.11987	.	1.77247	0.35486	0.895021	0.493702	0.177933	1.58492
MSTRG.11988.1	u	novel	-1.14121	-0.0004096	chrContig21429	-	368	947	1	580	MSTRG.11988	.	21.1368	33.5402	19.3269	35.0287	34.1002	25.9552
MSTRG.11989.1	u	novel	-1.42256	-0.129843	chrContig21433	-	4	635	1	632	MSTRG.11989	.	0.28851	1.24819	0.352156	1.5979	0.866581	0.265595
MSTRG.1199.1	u	novel	-1.43619	-0.0004096	chrContig1001	+	45092	45349	1	258	MSTRG.1199	.	1.1779	0	0.123586	0.309072	0.117933	0
MSTRG.11991.1	u	novel	-1.48581	-0.0004096	chrContig21450	-	786	1202	1	417	MSTRG.11991	.	1.15735	0.277544	0	0	0.437793	0.807204
MSTRG.11992.1	u	novel	-1.21021	-0.0208896	chrContig21452	-	5216	7759	1	2544	MSTRG.11992	.	1.41869	2.17947	1.28912	1.93119	1.14398	0.998218
MSTRG.11995.1	u	novel	-1.27597	-0.075776	chrContig21463	-	3	781	1	779	MSTRG.11995	.	5.26303	7.42373	3.88762	7.97662	11.3735	3.56309
MSTRG.11996.1	u	novel	-1.38038	-0.0004096	chrContig21475	-	4	658	1	655	MSTRG.11996	.	4.31611	2.79232	4.31878	4.39358	2.64474	2.44204
MSTRG.11997.1	u	novel	-1.37101	-0.0004096	chrContig21493	-	65	955	1	891	MSTRG.11997	.	1.12013	0	0	0.238655	0.614679	0
MSTRG.11998.1	u	novel	-1.12759	-0.0004096	chrContig215	-	5993	6303	1	311	MSTRG.11998	.	1.46574	0	0.410098	0	0	0
MSTRG.12.1	u	novel	-1.26455	-0.016384	chrContig0	-	213693	214128	1	436	MSTRG.12	.	0	0	0	0	0	1.74192
MSTRG.120.1	x	novel	-1.078	-0.0004096	chrContig0	+	1162817	1163154	1	338	MSTRG.120	evm.TU.Contig0.73	1.34866	0	0	0	0	0.199174
MSTRG.1200.1	u	novel	-1.39576	-0.0004096	chrContig1001	+	47152	47355	1	204	MSTRG.1200	.	0	0	1.4067	0	0	0
MSTRG.12000.1	i	novel	-1.24666	-0.0004096	chrContig215	-	1771	2032	1	262	MSTRG.12000	evm.TU.Contig215.1	0	0	1.21699	0	0	0.385425
MSTRG.12002.1	u	novel	-1.10314	-0.0004096	chrContig215	-	6764	7209	1	446	MSTRG.12002	.	1.35826	0	0	0.656356	0	0.150944
MSTRG.12003.1	u	novel	-1.37624	-0.0004096	chrContig215	-	8283	10331	2	1024	MSTRG.12003	.	1.05586	1.54623	0.606919	0.677953	0.03425	1.02614
MSTRG.1201.1	x	novel	-1.33948	-0.192512	chrContig1001	-	68792	69053	1	262	MSTRG.1201	evm.TU.Contig1001.5	1.76599	2.99249	2.79988	2.94209	1.62585	2.03688
MSTRG.12011.1	x	novel	-1.001	-0.0004096	chrContig215	+	186557	186810	1	254	MSTRG.12011	evm.TU.Contig215.11	1.31609	0	0	0	0	0
MSTRG.12013.1	x	novel	-1.38179	-0.0004096	chrContig215	+	187959	188223	1	265	MSTRG.12013	evm.TU.Contig215.11	1.37158	0	0	0	0.312516	0
MSTRG.12016.1	i	novel	-1.28979	-0.036864	chrContig215	+	190922	191348	1	427	MSTRG.12016	evm.TU.Contig215.12	0	1.13688	0	0	0.142513	0
MSTRG.12021.1	u	novel	-1.16338	-0.0626688	chrContig2151	-	2757	2978	1	222	MSTRG.12021	.	1.91647	0	0	0	0	0
MSTRG.12024.1	u	novel	-1.19114	-0.0004096	chrContig21511	-	26	248	1	223	MSTRG.12024	.	0	0	0	0	1.72857	0
MSTRG.12025.1	u	novel	-1.05566	-0.0004096	chrContig21516	+	2	236	1	235	MSTRG.12025	.	0.417929	0	0	0	0.25895	1.14589
MSTRG.12027.1	u	novel	-1.27671	-0.0004096	chrContig21538	+	330	720	1	391	MSTRG.12027	.	0	0.865389	0	1.97142	0	0.688704
MSTRG.12030.1	u	novel	-1.02082	-0.028672	chrContig21575	-	54	649	1	596	MSTRG.12030	.	2.23915	0	0	1.41472	2.79532	1.97446
MSTRG.12031.1	u	novel	-1.18046	-0.0004096	chrContig21576	-	66	712	1	647	MSTRG.12031	.	1.97757	1.9031	1.99623	2.04908	2.99729	1.82709
MSTRG.12032.1	u	novel	-1.02109	-0.016384	chrContig21578	+	1106	1679	1	574	MSTRG.12032	.	0.948081	1.19823	1.60798	0	2.02185	0.398842
MSTRG.12036.1	i	novel	-1.18835	-0.038912	chrContig216	+	27083	27330	1	248	MSTRG.12036	evm.TU.Contig216.1	1.17434	0.387413	1.32855	0	0	0.305387
MSTRG.12038.1	i	novel	-1.32654	-0.0004096	chrContig216	-	36277	36548	1	272	MSTRG.12038	evm.TU.Contig216.2	0.223454	0.529659	1.64115	1.56354	0.223725	1.71285
MSTRG.12042.1	i	novel	-1.16838	-0.0512	chrContig216	+	59059	59392	1	334	MSTRG.12042	evm.TU.Contig216.3	9.08297	11.6591	5.63145	7.47321	7.54592	6.4499
MSTRG.12043.1	u	novel	-1.26098	-0.0004096	chrContig216	+	331117	332526	1	1410	MSTRG.12043	.	8.53471	9.56629	7.14844	14.2125	8.3977	0
MSTRG.12047.1	x	novel	-1.11064	-0.008192	chrContig216	+	329617	330496	1	880	MSTRG.12047	evm.TU.Contig216.7	10.9516	14.8157	10.013	17.7132	15.2341	13.126
MSTRG.12058.1	u	novel	-1.37507	-0.016384	chrContig216	+	572642	572925	1	284	MSTRG.12058	.	0	0	0	0.421166	1.71418	0
MSTRG.12059.1	u	novel	-1.44536	-0.0004096	chrContig216	-	625061	625336	1	276	MSTRG.12059	.	0.63312	0.714541	1.06861	0	0.248043	1.42284
MSTRG.1206.1	u	novel	-1.46755	-0.0004096	chrContig1001	-	67755	68002	1	248	MSTRG.1206	.	0	0	0	1.80429	0	0
MSTRG.12060.1	u	novel	-1.39166	-0.0004096	chrContig216	+	635523	635991	1	469	MSTRG.12060	.	1.47158	1.71972	1.1562	1.65155	1.44923	0
MSTRG.12062.1	u	novel	-1.42801	-0.0004096	chrContig216	-	636525	636786	1	262	MSTRG.12062	.	7.09201	6.56495	7.27891	0	4.22553	7.91751
MSTRG.12063.1	u	novel	-1.18542	-0.0004096	chrContig216	+	672310	672631	1	322	MSTRG.12063	.	0	0	0	0	0	2.09071
MSTRG.12064.1	u	novel	-1.40028	-0.0004096	chrContig216	+	673128	673442	1	315	MSTRG.12064	.	0	1.73375	0.303668	0	0	0
MSTRG.12065.1	u	novel	-1.12191	-0.0004096	chrContig216	+	674806	675135	1	330	MSTRG.12065	.	1.66677	0.735528	0	0.161092	0.461009	0
MSTRG.12071.1	u	novel	-1.44305	-0.0004096	chrContig216	+	713791	713993	1	203	MSTRG.12071	.	1.47026	0	0	0	0	0
MSTRG.12072.1	x	novel	-1.15198	-0.028672	chrContig216	+	727525	728691	1	1167	MSTRG.12072	evm.TU.Contig216.21	0.755187	0.382405	0	0.501084	0.130363	0.057687
MSTRG.12075.1	u	novel	-1.24263	-0.167936	chrContig216	+	819923	850855	2	679	MSTRG.12075	.	2.96698	2.22799	3.18948	1.25708	2.04053	2.8096
MSTRG.12076.1	u	novel	-1.19067	-0.0004096	chrContig216	+	851398	851867	1	470	MSTRG.12076	.	0.61576	1.35564	0.678407	0.339322	0	0
MSTRG.12078.1	i	novel	-1.11758	-0.0004096	chrContig216	+	786510	793389	4	1173	MSTRG.12078	evm.TU.Contig216.23	16.3498	31.7019	16.5582	12.3449	10.3395	21.2012
MSTRG.12078.2	i	novel	-1.14504	-0.0004096	chrContig216	+	786525	793389	4	1313	MSTRG.12078	evm.TU.Contig216.23	4.46771	4.62097	7.47403	16.1599	20.1281	5.04753
MSTRG.12079.1	i	novel	-1.11931	-0.139264	chrContig216	+	793803	795271	2	1145	MSTRG.12079	evm.TU.Contig216.23	1.60689	0.705626	0.936211	1.38528	1.1101	1.23724
MSTRG.12080.1	u	novel	-1.39139	-0.0004096	chrContig216	+	860545	860886	1	342	MSTRG.12080	.	0	0	1.58493	0	0	0
MSTRG.12081.1	u	novel	-1.2545	-0.14295	chrContig216	+	865378	866179	1	802	MSTRG.12081	.	1.77041	0	0.874654	0	0	0.461676
MSTRG.12082.1	u	novel	-1.33977	-0.0004096	chrContig216	+	866915	867166	1	252	MSTRG.12082	.	1.56773	0	0	0.103382	0	0
MSTRG.12083.1	u	novel	-1.40452	-0.0073728	chrContig216	+	872042	872362	1	321	MSTRG.12083	.	1.49093	0	0	0	0	0
MSTRG.12084.1	u	novel	-1.47219	-0.0004096	chrContig216	+	874479	874923	1	445	MSTRG.12084	.	1.22925	0	0.143304	0	0	0.907696
MSTRG.12085.1	u	novel	-1.35765	-0.0004096	chrContig216	+	884763	885139	1	377	MSTRG.12085	.	0	0	0	0	0	1.60713
MSTRG.12086.1	u	novel	-1.34564	-0.028672	chrContig216	+	886347	886832	1	486	MSTRG.12086	.	0	0	0	0	0.687425	1.45446
MSTRG.12087.1	u	novel	-1.08984	-0.0466944	chrContig216	+	887475	888242	1	768	MSTRG.12087	.	1.18134	0	0.436342	0	0	0.131486
MSTRG.12089.1	u	novel	-1.22301	-0.0004096	chrContig216	+	1043437	1044036	1	600	MSTRG.12089	.	0	0	0	0.354403	1.16367	0.336604
MSTRG.12090.1	u	novel	-1.21163	-0.0004096	chrContig216	+	1046021	1046397	1	377	MSTRG.12090	.	1.53158	1.28766	0	0	0.484243	0.35714
MSTRG.12091.1	u	novel	-1.16834	-0.0004096	chrContig216	+	1048443	1050150	1	1708	MSTRG.12091	.	1.04976	0.28422	0.952073	0	0	0
MSTRG.12093.1	i	novel	-1.54003	-0.008192	chrContig216	+	935454	935688	1	235	MSTRG.12093	evm.TU.Contig216.24	1.29318	0	0	0	0	0.286471
MSTRG.12094.1	i	novel	-1.41129	-0.0004096	chrContig216	+	937969	938184	1	216	MSTRG.12094	evm.TU.Contig216.24	0	0	0	0	1.12691	0
MSTRG.12095.1	i	novel	-1.2365	-0.0004096	chrContig216	+	943718	944353	1	636	MSTRG.12095	evm.TU.Contig216.24	1.13666	0	0.401071	0	0	0
MSTRG.12096.1	i	novel	-1.46575	-0.142131	chrContig216	+	944742	945457	1	716	MSTRG.12096	evm.TU.Contig216.24	1.44309	0	0.888876	0	0.497561	0.752188
MSTRG.12098.1	u	novel	-1.43278	-0.0004096	chrContig216	+	1145084	1145479	1	396	MSTRG.12098	.	0	0	1.25096	0	1.70614	0.510006
MSTRG.12099.1	u	novel	-1.22443	-0.0004096	chrContig216	+	1148129	1148441	1	313	MSTRG.12099	.	0.194184	0.36848	2.12104	0	0	0.430165
MSTRG.121.1	x	novel	-1.42427	-0.0004096	chrContig0	+	1165282	1165524	1	243	MSTRG.121	evm.TU.Contig0.73	0	0	0	0	1.12691	0
MSTRG.12100.2	j	novel	-1.40454	-0.004096	chrContig216	+	1073948	1141812	4	566	MSTRG.12100	evm.TU.Contig216.26	1.25902	2.61167	3.97357	0.818847	0.915698	1.13543
MSTRG.12101.1	u	novel	-1.22035	-0.053248	chrContig216	-	1085240	1085792	1	553	MSTRG.12101	.	7.06187	6.09231	5.3142	5.13361	5.66302	4.91305
MSTRG.12102.1	u	novel	-1.26799	-0.0004096	chrContig216	+	1116952	1117226	1	275	MSTRG.12102	.	4.34879	5.08793	4.48164	4.9642	3.18615	2.35717
MSTRG.12103.1	u	novel	-1.32964	-0.0004096	chrContig216	+	1151414	1151615	1	202	MSTRG.12103	.	0	0	0	0	1.20501	0
MSTRG.12104.1	u	novel	-1.28502	-0.0147456	chrContig216	+	1153109	1153852	1	744	MSTRG.12104	.	0.653544	0	1.22581	0	0	0
MSTRG.12105.1	u	novel	-1.3377	-0.016384	chrContig216	+	1156568	1157804	1	1237	MSTRG.12105	.	0.491346	0	1.31458	0	0.664122	0
MSTRG.12106.1	u	novel	-1.15937	-0.0004096	chrContig216	+	1158928	1159379	1	452	MSTRG.12106	.	0	0	1.55006	0	0	0.106527
MSTRG.12107.1	u	novel	-1.21796	-0.012288	chrContig216	+	1161017	1161515	1	499	MSTRG.12107	.	0	0	0	0	0	2.2935
MSTRG.12108.1	u	novel	-1.24119	-0.0004096	chrContig216	+	1163289	1163569	1	281	MSTRG.12108	.	0	0	0	0.189183	0.21656	1.19312
MSTRG.12109.1	u	novel	-1.33652	-0.032768	chrContig216	+	1168100	1168532	1	433	MSTRG.12109	.	0.140369	1.1912	0.95729	0	0	0
MSTRG.1211.1	u	novel	-1.04487	-0.0311296	chrContig10031	+	6	1056	1	1051	MSTRG.1211	.	0.837293	0	1.56531	1.73466	0	0
MSTRG.12111.1	u	novel	-1.10408	-0.0004096	chrContig216	+	1174319	1174587	1	269	MSTRG.12111	.	0	0	0	0.176609	1.21795	0
MSTRG.12114.1	u	novel	-1.35734	-0.0004096	chrContig216	-	1178486	1178739	1	254	MSTRG.12114	.	2.2556	0.677234	1.57213	1.38629	0.800259	1.40306
MSTRG.12119.1	u	novel	-1.09874	-0.0004096	chrContig216	+	1405850	1409106	1	3257	MSTRG.12119	.	0.680949	1.02631	1.18255	0.57078	0.709986	0
MSTRG.1212.1	u	novel	-1.29097	-0.077824	chrContig10033	-	297	647	1	351	MSTRG.1212	.	0.389612	1.24623	0	0	0.173371	0.41734
MSTRG.12120.1	u	novel	-1.13315	-0.0004096	chrContig216	+	1409849	1412108	1	2260	MSTRG.12120	.	0.976986	0	0	0.909115	0	0.782674
MSTRG.12123.1	u	novel	-1.41864	-0.0004096	chrContig2162	+	503	973	1	471	MSTRG.12123	.	0	0	0	0	0	1.19315
MSTRG.12124.1	u	novel	-1.296	-0.1024	chrContig2162	+	1270	1575	1	306	MSTRG.12124	.	0.595878	0	0	0	0	1.52982
MSTRG.12127.1	u	novel	-1.03512	-0.0004096	chrContig21634	-	579	1105	1	527	MSTRG.12127	.	1.8453	1.47133	1.99019	2.66848	1.85576	2.39138
MSTRG.12129.1	u	novel	-1.14304	-0.0004096	chrContig21652	-	431	847	1	417	MSTRG.12129	.	0	0	0	1.40063	0	0.403602
MSTRG.1213.1	u	novel	-1.42803	-0.024576	chrContig10033	-	1724	2000	1	277	MSTRG.1213	.	0.858792	1.49791	0	0	0.65906	0
MSTRG.12131.1	u	novel	-1.25818	-0.0380928	chrContig21671	-	1604	2279	1	676	MSTRG.12131	.	0	0	0.556012	0	1.26027	0
MSTRG.12132.1	u	novel	-1.31993	-0.0004096	chrContig21697	+	6143	6986	1	844	MSTRG.12132	.	0	1.07816	0	1.00254	0	1.45569
MSTRG.12134.1	u	novel	-1.12468	-0.0004096	chrContig21703	-	11190	11438	1	249	MSTRG.12134	.	0	0	1.28053	0	0	0.270365
MSTRG.12137.1	u	novel	-1.33942	-0.0004096	chrContig21726	+	61	438	1	378	MSTRG.12137	.	1.08482	0.481596	1.18093	1.44105	0.804937	0.7118
MSTRG.1214.1	u	novel	-1.03638	-0.0004096	chrContig10040	+	41	271	1	231	MSTRG.1214	.	0	0	0	0	1.44889	0
MSTRG.12140.1	u	novel	-1.12676	-0.0004096	chrContig21749	-	134	500	1	367	MSTRG.12140	.	1.17217	0.992061	1.73761	1.06912	0.994876	1.10061
MSTRG.12143.1	u	novel	-1.18219	-0.110592	chrContig21754	-	8	645	1	638	MSTRG.12143	.	2.33401	1.09378	1.81869	1.40381	0.333834	1.53002
MSTRG.12146.1	x	novel	-1.37578	-0.0004096	chrContig2175	+	282	8573	2	896	MSTRG.12146	evm.TU.Contig2175.1	7.90111	6.08941	7.48886	8.79649	7.66653	5.59626
MSTRG.12147.1	x	novel	-1.34279	-0.032768	chrContig2175	+	1296	16075	2	2350	MSTRG.12147	evm.TU.Contig2175.1	6.20641	3.51521	7.62018	6.57823	5.87112	6.37797
MSTRG.12147.2	x	novel	-1.34248	-0.045056	chrContig2175	+	1311	16070	2	2330	MSTRG.12147	evm.TU.Contig2175.1	0.849443	0.192029	0.009473	1.50093	0.009026	0.769496
MSTRG.12148.1	u	novel	-1.30644	-0.0004096	chrContig2175	+	2419	3141	1	723	MSTRG.12148	.	9.99687	5.44694	5.05454	8.24041	5.23568	6.14917
MSTRG.12149.1	x	novel	-1.34387	-0.131072	chrContig2175	+	3219	16277	2	629	MSTRG.12149	evm.TU.Contig2175.1	2.41796	2.11713	2.84573	2.66715	2.12673	2.00319
MSTRG.12149.2	x	novel	-1.34387	-0.057344	chrContig2175	+	3219	16277	2	629	MSTRG.12149	evm.TU.Contig2175.1	4.6953	3.59774	2.68538	3.5011	2.4245	3.98183
MSTRG.12150.1	o	novel	-1.45306	-0.047104	chrContig2175	-	3318	16043	2	298	MSTRG.12150	evm.TU.Contig2175.1	8.56399	0	0	0	0	0
MSTRG.12153.1	u	novel	-1.20682	-0.0004096	chrContig21777	+	1	906	1	906	MSTRG.12153	.	0.735942	0.493012	1.22244	0.322135	0.067167	1.29961
MSTRG.12154.1	u	novel	-1.39534	-0.0004096	chrContig21783	-	2245	2573	1	329	MSTRG.12154	.	0	0	0	1.29266	0	0
MSTRG.12155.1	u	novel	-1.30366	-0.0004096	chrContig21783	-	4232	4656	1	425	MSTRG.12155	.	1.14409	0	0	0	0.071592	0.316804
MSTRG.12157.1	u	novel	-1.12756	-0.069632	chrContig2179	-	1208	1615	1	408	MSTRG.12157	.	0.297939	0.446184	1.74983	0.456033	0.223725	0
MSTRG.12163.1	u	novel	-1.35554	-0.0004096	chrContig21855	-	4	754	1	751	MSTRG.12163	.	0.687918	3.13329	0.169828	1.36861	1.91976	0.268925
MSTRG.12164.1	x	novel	-1.3045	-0.0077824	chrContig21854	+	2135	2527	1	393	MSTRG.12164	evm.TU.Contig21854.1	0.401039	0.364191	1.0611	0.755635	0.201725	0.282999
MSTRG.12167.1	u	novel	-1.37837	-0.0004096	chrContig21895	+	126	457	1	332	MSTRG.12167	.	0	0	1.50706	0	0	0
MSTRG.12169.1	u	novel	-1.17972	-0.024576	chrContig21896	+	1595	2081	1	487	MSTRG.12169	.	0.540542	1.14927	0.196418	0.682244	0	0.691179
MSTRG.12170.1	u	novel	-1.45728	-0.0004096	chrContig219	-	7147	7368	1	222	MSTRG.12170	.	0	0	0	0	0	1.18688
MSTRG.12174.1	u	novel	-1.2345	-0.0004096	chrContig219	-	46146	46777	1	632	MSTRG.12174	.	0	0.07821	1.16038	0	0.192574	0.426081
MSTRG.12175.1	u	novel	-1.09711	-0.0004096	chrContig219	-	47512	47840	1	329	MSTRG.12175	.	0.362752	0	0	0.240768	1.29475	0.409245
MSTRG.12178.1	u	novel	-1.45762	-0.0004096	chrContig219	-	48737	49103	1	367	MSTRG.12178	.	0.165612	0	1.65073	0	0.412336	0.183435
MSTRG.12179.1	u	novel	-1.17979	-0.0004096	chrContig219	-	49425	49628	1	204	MSTRG.12179	.	1.42261	0	0	0	0	0
MSTRG.12181.1	u	novel	-1.15861	-0.117146	chrContig219	-	54652	55335	1	684	MSTRG.12181	.	0	1.74551	2.67114	0	1.7157	2.8474
MSTRG.12182.1	u	novel	-1.32582	-0.0356352	chrContig219	-	55808	56025	1	218	MSTRG.12182	.	0	0	1.75514	0	0	0
MSTRG.12190.1	u	novel	-1.1771	-0.0004096	chrContig219	-	243831	244042	1	212	MSTRG.12190	.	1.73212	0.613012	2.23095	1.5046	1.02994	1.0241
MSTRG.12191.1	u	novel	-1.16713	-0.0004096	chrContig219	+	279258	279496	1	239	MSTRG.12191	.	0	0.253896	0	0	0	1.12671
MSTRG.12192.1	u	novel	-1.17258	-0.0847872	chrContig219	+	322337	322634	1	298	MSTRG.12192	.	0	0	1.28397	0	0	0
MSTRG.12193.1	u	novel	-1.25719	-0.376832	chrContig219	+	326069	327333	1	1265	MSTRG.12193	.	8.70543	11.8465	7.43616	16.8454	16.4433	0
MSTRG.12195.1	u	novel	-1.34285	-0.0004096	chrContig219	+	336532	336748	1	217	MSTRG.12195	.	0	0.259265	1.17549	0	0	0
MSTRG.12196.1	u	novel	-1.29716	-0.0004096	chrContig219	+	346439	346691	1	253	MSTRG.12196	.	0.240235	0	0	0	1.3229	0
MSTRG.12197.1	u	novel	-1.23287	-0.008192	chrContig219	+	348073	348619	1	547	MSTRG.12197	.	0	0	0.349745	0	0	1.22584
MSTRG.12198.1	u	novel	-1.10946	-0.0004096	chrContig219	+	382274	382641	1	368	MSTRG.12198	.	0	0.247341	0	0	0	1.91478
MSTRG.12199.1	u	novel	-1.11438	-0.0004096	chrContig219	+	408922	409244	1	323	MSTRG.12199	.	0	0	1.18459	0	0	0
MSTRG.12200.1	u	novel	-1.25009	-0.0004096	chrContig219	+	416843	417314	1	472	MSTRG.12200	.	3.24743	2.04375	0	3.44408	2.29773	1.22317
MSTRG.12201.1	u	novel	-1.4437	-0.145408	chrContig219	+	451188	451431	1	244	MSTRG.12201	.	1.24548	0	0	0	0	0
MSTRG.12202.1	u	novel	-1.14181	-0.0004096	chrContig219	+	452165	452452	1	288	MSTRG.12202	.	0	1.46861	0	0.184585	0	0
MSTRG.12203.1	u	novel	-1.00581	-0.0004096	chrContig219	-	460086	460833	1	748	MSTRG.12203	.	3.46735	2.27485	6.31956	3.5038	0	0
MSTRG.12204.1	u	novel	-1.35882	-0.073728	chrContig219	+	461095	461414	1	320	MSTRG.12204	.	0	0	0	0	0	1.15708
MSTRG.12205.1	u	novel	-1.27946	-0.159744	chrContig219	-	502396	502779	1	384	MSTRG.12205	.	0.23742	0	1.49462	0	0	0
MSTRG.12207.1	u	novel	-1.17278	-0.0004096	chrContig219	+	523281	523489	1	209	MSTRG.12207	.	0	0	0	0	0	1.28844
MSTRG.12208.1	u	novel	-1.06444	-0.0004096	chrContig219	+	572198	572414	1	217	MSTRG.12208	.	0	0	1.17549	0	0	0
MSTRG.12209.1	u	novel	-1.13468	-0.0004096	chrContig219	+	590987	591262	1	276	MSTRG.12209	.	0.660647	0	1.14837	0.19261	0	0
MSTRG.1221.1	i	novel	-1.28868	-0.036864	chrContig1005	-	66779	67203	1	425	MSTRG.1221	evm.TU.Contig1005.5	1.57312	0.214168	0.721436	0	0	0
MSTRG.12210.1	u	novel	-1.38278	-0.0004096	chrContig219	+	636053	637184	1	1132	MSTRG.12210	.	1.79407	1.54399	1.81668	2.91231	1.19254	1.57597
MSTRG.12211.1	u	novel	-1.29749	-0.0004096	chrContig219	+	638807	639512	1	706	MSTRG.12211	.	0	1.39798	1.40006	1.87048	1.50041	1.31729
MSTRG.12212.1	u	novel	-1.48375	-0.0004096	chrContig219	+	664687	664981	1	295	MSTRG.12212	.	0	1.13134	0	0.090102	0	0
MSTRG.12213.1	u	novel	-1.26675	-0.0004096	chrContig219	+	701123	701361	1	239	MSTRG.12213	.	0	1.12572	0.266821	0	0	1.26755
MSTRG.12214.1	u	novel	-1.24494	-0.086016	chrContig219	+	710227	710858	1	632	MSTRG.12214	.	1.73287	1.49698	1.48351	0	0.6379	0.924315
MSTRG.12215.1	u	novel	-1.23087	-0.032768	chrContig219	+	711147	711691	1	545	MSTRG.12215	.	0	0.884286	0.700663	2.88192	0.279759	1.28784
MSTRG.12217.1	u	novel	-1.46282	-0.0004096	chrContig219	+	758224	758467	1	244	MSTRG.12217	.	1.24548	0	0	0	0	0
MSTRG.12218.1	u	novel	-1.17469	-0.0004096	chrContig219	+	762027	762257	1	231	MSTRG.12218	.	0	1.31344	0	0	0	0
MSTRG.12219.1	u	novel	-1.3895	-0.0004096	chrContig219	+	768670	769206	1	537	MSTRG.12219	.	0.674604	0	0.534387	0	0.113321	1.12828
MSTRG.12220.1	u	novel	-1.2856	-0.0004096	chrContig219	+	773813	774021	1	209	MSTRG.12220	.	0	0.14517	1.5256	0	0	1.40683
MSTRG.12226.1	u	novel	-1.04615	-0.0004096	chrContig219	-	1000622	1000842	1	221	MSTRG.12226	.	0	0	1.44277	0	0	0
MSTRG.12227.1	u	novel	-1.32579	-0.0004096	chrContig219	-	1031458	1031659	1	202	MSTRG.12227	.	1.19459	0	0	0	0	0
MSTRG.12228.1	u	novel	-1.25329	-0.0004096	chrContig219	-	1081910	1082146	1	237	MSTRG.12228	.	0	0	1.88351	0	0	0
MSTRG.12229.1	u	novel	-1.25719	-0.0004096	chrContig219	-	1116546	1116779	1	234	MSTRG.12229	.	0	0	1.36261	0	0.260057	0
MSTRG.12230.1	u	novel	-1.19381	-0.0004096	chrContig219	-	1114940	1115505	1	566	MSTRG.12230	.	0.429537	0	0.225337	0	0.107515	0.594707
MSTRG.12233.1	u	novel	-1.11234	-0.0004096	chrContig219	-	1209470	1209685	1	216	MSTRG.12233	.	0	0	0	0	0	1.87002
MSTRG.12234.1	u	novel	-1.14152	-0.0004096	chrContig219	-	1210961	1211438	1	478	MSTRG.12234	.	1.28007	1.29313	1.45186	1.80077	1.60466	1.91602
MSTRG.12235.1	u	novel	-1.14625	-0.0004096	chrContig219	-	1216462	1216709	1	248	MSTRG.12235	.	0	0	1.41426	0	0	0
MSTRG.12237.1	u	novel	-1.09122	-0.053248	chrContig219	-	1297905	1298601	1	697	MSTRG.12237	.	1.04642	0	0	0	0.043654	0
MSTRG.12238.1	u	novel	-1.14747	-0.0004096	chrContig219	-	1308346	1308612	1	267	MSTRG.12238	.	1.45252	0	0.23884	0.099551	0	0
MSTRG.12239.1	u	novel	-1.23963	-0.0004096	chrContig219	-	1309444	1309710	1	267	MSTRG.12239	.	1.47965	0	0	0	0	0
MSTRG.1224.1	u	novel	-1.41076	-0.0004096	chrContig1005	-	132946	133231	1	286	MSTRG.1224	.	0.637548	0	1.15695	0	0	0.470775
MSTRG.12240.1	u	novel	-1.31071	-0.0004096	chrContig219	-	1319635	1319885	1	251	MSTRG.12240	.	1.21075	0	0	0	0	0.46899
MSTRG.12246.1	u	novel	-1.36002	-0.08192	chrContig219	+	1421087	1422122	1	1036	MSTRG.12246	.	1.19103	1.74398	0	0	0	0
MSTRG.12263.1	u	novel	-1.3211	-0.0004096	chrContig219	+	1617819	1619439	1	1621	MSTRG.12263	.	0.918257	0	0	0	0	0
MSTRG.12264.2	j	novel	-1.25071	-0.0004096	chrContig219	-	1638728	1664671	2	337	MSTRG.12264	evm.TU.Contig219.85	0	0.702066	0.622326	0	1.88137	0
MSTRG.12269.1	i	novel	-1.1903	-0.0004096	chrContig219	-	1703791	1704177	1	387	MSTRG.12269	evm.TU.Contig219.89	1.48638	8.21618	3.54174	2.76576	6.33254	2.13986
MSTRG.1227.1	u	novel	-1.20484	-0.0008192	chrContig1005	+	156138	156595	1	458	MSTRG.1227	.	1.16382	0	1.15285	0.844589	0.265735	1.69572
MSTRG.12273.1	x	novel	-1.15787	-0.0004096	chrContig219	-	1835142	1853234	2	343	MSTRG.12273	evm.TU.Contig219.94	1.3733	0.214404	0.289207	0.039003	0.170952	0.485594
MSTRG.12276.1	u	novel	-1.24073	-0.0004096	chrContig219	-	1944706	1944965	1	260	MSTRG.12276	.	1.40261	0	0	0	0	0
MSTRG.12280.1	u	novel	-1.38895	-0.0004096	chrContig219	-	2004949	2005155	1	207	MSTRG.12280	.	0	1.52591	0	0	0	0
MSTRG.12284.1	i	novel	-1.16957	-0.0004096	chrContig219	-	1981439	1981660	1	222	MSTRG.12284	evm.TU.Contig219.98	0	0	0	0	0.548227	1.21299
MSTRG.1229.1	u	novel	-1.34647	-0.0004096	chrContig1005	-	159229	159557	1	329	MSTRG.1229	.	0.27711	0	0	0	1.37315	0
MSTRG.12293.1	x	novel	-1.30118	-0.151552	chrContig219	-	2120473	2120891	1	419	MSTRG.12293	evm.TU.Contig219.109	2.02018	1.70514	1.34384	1.51849	0.694984	1.04436
MSTRG.12299.1	i	novel	-1.17097	-0.0004096	chrContig219	-	2129797	2130614	1	818	MSTRG.12299	evm.TU.Contig219.111	0	0	1.40016	0	0	0.237632
MSTRG.1230.1	u	novel	-1.02079	-0.0004096	chrContig1005	-	162351	162701	1	351	MSTRG.1230	.	1.09573	1.44888	0	0	0.086685	0
MSTRG.12302.1	u	novel	-1.12794	-0.0004096	chrContig2190	-	2808	3021	1	214	MSTRG.12302	.	0	0.283556	1.78795	0.124207	0	0
MSTRG.12304.1	u	novel	-1.34856	-0.0004096	chrContig21904	-	177	670	1	494	MSTRG.12304	.	0.954136	1.28978	1.2225	1.07612	0.541278	0
MSTRG.12305.1	u	novel	-1.32448	-0.0364544	chrContig21912	+	388	796	1	409	MSTRG.12305	.	0	1.32251	0	0	0	0
MSTRG.1231.1	u	novel	-1.07551	-0.0004096	chrContig1005	-	167252	167941	1	690	MSTRG.1231	.	0	0	0.784657	0	0	1.28549
MSTRG.12310.1	u	novel	-1.20787	-0.0159744	chrContig21970	-	116	818	1	703	MSTRG.12310	.	1.92368	0.600315	1.94369	1.60604	1.03206	1.34025
MSTRG.12312.1	u	novel	-1.47564	-0.421888	chrContig21986	+	1234	1547	1	314	MSTRG.12312	.	0.185233	1.28141	0	0	0	0.321596
MSTRG.12313.1	u	novel	-1.03822	-0.057344	chrContig21986	+	2480	3320	1	841	MSTRG.12313	.	0	1.23413	0.601466	0	0.452239	0.020012
MSTRG.12314.1	u	novel	-1.18163	-0.0004096	chrContig21986	+	3950	4217	1	268	MSTRG.12314	.	0	1.24532	0.237949	0	0	0
MSTRG.12316.1	u	novel	-1.21165	-0.0004096	chrContig21997	-	41	266	1	226	MSTRG.12316	.	1.21021	0.13425	0	0	0	0
MSTRG.12319.1	x	novel	-1.18131	-0.155648	chrContig220	-	305	2683	2	202	MSTRG.12319	evm.TU.Contig220.1	0.587829	0	2.14087	0	0.252375	0
MSTRG.1232.1	u	novel	-1.2858	-0.0004096	chrContig1005	-	168492	170186	1	1695	MSTRG.1232	.	0.053787	0.213141	1.2484	0.481766	0	0.806445
MSTRG.12320.1	u	novel	-1.35441	-0.032768	chrContig220	+	50525	52362	1	1838	MSTRG.12320	.	0.314261	0.027848	1.93749	0.494	0.105684	1.7854
MSTRG.12320.2	u	novel	-1.39061	-0.0004096	chrContig220	+	51401	51831	2	200	MSTRG.12320	.	0	0.191889	0	0	0	0
MSTRG.12323.1	o	novel	-1.26849	-0.0282624	chrContig220	+	42800	49904	2	2088	MSTRG.12323	evm.TU.Contig220.3	1.07766	0.176504	2.34372	1.15348	0.602771	2.21486
MSTRG.12325.1	x	novel	-1.16134	-0.0004096	chrContig220	+	60144	76338	2	840	MSTRG.12325	evm.TU.Contig220.5	1.10591	0.925603	1.57881	1.56243	0.693844	1.02924
MSTRG.12325.2	x	novel	-1.36748	-0.0004096	chrContig220	+	60382	76065	2	333	MSTRG.12325	evm.TU.Contig220.5	0	0	0	0.492002	0	0
MSTRG.12325.3	x	novel	-1.36452	-0.0004096	chrContig220	+	60402	76076	2	325	MSTRG.12325	evm.TU.Contig220.5	0	0	0	0	4.08439	0
MSTRG.12326.1	x	novel	-1.18689	-0.02048	chrContig220	+	60883	77346	2	1115	MSTRG.12326	evm.TU.Contig220.5	2.12912	0.155564	0.327625	0.38862	0.260181	0.803598
MSTRG.12326.2	x	novel	-1.2145	-0.02048	chrContig220	+	61249	77347	2	732	MSTRG.12326	evm.TU.Contig220.5	3.56469	1.85382	1.57231	3.10778	3.73349	1.49772
MSTRG.12326.3	x	novel	-1.12585	-0.02048	chrContig220	+	61249	77347	2	732	MSTRG.12326	evm.TU.Contig220.5	0	0	0	1.82455	0.025987	0
MSTRG.12326.4	x	novel	-1.19975	-0.02048	chrContig220	+	61258	77347	2	726	MSTRG.12326	evm.TU.Contig220.5	0.000139	0.935402	0.670114	0.000364	2.31337	0
MSTRG.12327.1	i	novel	-1.06813	-0.0004096	chrContig220	-	75496	76060	1	565	MSTRG.12327	evm.TU.Contig220.5	32.1772	28.1402	25.7849	24.361	22.4573	22.7496
MSTRG.1233.1	u	novel	-1.17406	-0.0012288	chrContig1005	-	171721	172547	1	827	MSTRG.1233	.	0.440964	0.182708	1.04099	0.448265	0.284099	1.18035
MSTRG.12331.1	i	novel	-1.47148	-0.0004096	chrContig220	+	108955	109239	1	285	MSTRG.12331	evm.TU.Contig220.7	1.06631	1.16187	0	1.3057	1.43384	0
MSTRG.1234.1	u	novel	-1.46747	-0.0004096	chrContig1005	-	174881	175106	1	226	MSTRG.1234	.	0	0	0	0	0	1.78728
MSTRG.12340.1	u	novel	-1.32854	-0.0004096	chrContig2203	-	5299	5665	1	367	MSTRG.12340	.	1.15928	3.96769	0.695043	1.43796	1.89861	1.37577
MSTRG.12348.1	u	novel	-1.46268	-0.0004096	chrContig22064	+	22	227	1	206	MSTRG.12348	.	0	1.32946	0	0	0	0
MSTRG.12349.1	u	novel	-1.25893	-0.0004096	chrContig22054	+	1643	2115	1	473	MSTRG.12349	.	0.192747	0	0.302231	0.149977	0	1.28095
MSTRG.1235.1	u	novel	-1.33657	-0.0004096	chrContig1005	-	176093	176528	1	436	MSTRG.1235	.	0.460675	0.331812	1.16913	0	0	0
MSTRG.12351.1	i	novel	-1.09181	-0.004096	chrContig22054	+	3524	4696	1	1173	MSTRG.12351	evm.TU.Contig22054.1	0	0.802695	1.00521	0	0	1.11857
MSTRG.12352.1	i	novel	-1.03254	-0.0004096	chrContig22054	-	6194	6443	1	250	MSTRG.12352	evm.TU.Contig22054.1	0	0	0	0	0	1.48106
MSTRG.12353.1	u	novel	-1.24522	-0.0004096	chrContig22070	-	30	254	1	225	MSTRG.12353	.	0	0	1.41712	1.39884	0.811377	0
MSTRG.12355.1	u	novel	-1.37701	-0.0004096	chrContig22123	-	47	504	1	458	MSTRG.12355	.	0.995298	1.97596	0.139236	1.18262	0.797204	0.587955
MSTRG.1236.1	u	novel	-1.0772	-0.0004096	chrContig1005	-	178754	179207	1	454	MSTRG.1236	.	0	0	1.14556	0	0	0
MSTRG.12360.1	u	novel	-1.4971	-0.0004096	chrContig22151	+	1	525	1	525	MSTRG.12360	.	1.85233	2.11915	4.8249	4.94957	3.41726	4.20123
MSTRG.12361.1	u	novel	-1.13507	-0.077824	chrContig22157	+	1	2324	1	2324	MSTRG.12361	.	1.1438	1.35952	1.44686	1.9287	1.38085	0.962455
MSTRG.12362.1	u	novel	-1.31391	-0.0004096	chrContig22168	-	263	512	1	250	MSTRG.12362	.	0	1.37155	0.12754	0	0.903127	0
MSTRG.12365.1	u	novel	-1.20294	-0.0004096	chrContig2218	-	473	1092	1	620	MSTRG.12365	.	0	1.11711	0	0	0	0
MSTRG.12367.1	u	novel	-1.3786	-0.053248	chrContig22181	-	417	829	1	413	MSTRG.12367	.	0.684907	1.08323	0	2.04563	1.7313	0.407511
MSTRG.1237.1	u	novel	-1.41851	-0.0004096	chrContig1005	-	179869	180771	1	903	MSTRG.1237	.	0	0.604795	0.694044	0	0.799309	0
MSTRG.12372.1	u	novel	-1.32785	-0.028672	chrContig22195	+	5896	6699	1	804	MSTRG.12372	.	0	0	1.76728	0.757177	0.454129	0
MSTRG.12374.1	u	novel	-1.37948	-0.0004096	chrContig222	+	51101	51411	1	311	MSTRG.12374	.	0	0	0.102525	0.512802	0.097835	1.51526
MSTRG.12375.1	u	novel	-1.42301	-0.0004096	chrContig222	+	111088	111411	1	324	MSTRG.12375	.	0	0	0	1.73752	0	0.803463
MSTRG.12376.1	u	novel	-1.15836	-0.069632	chrContig222	+	121546	121885	1	340	MSTRG.12376	.	1.25904	0	0	0	0	0
MSTRG.12377.1	u	novel	-1.23816	-0.0004096	chrContig222	+	144180	144381	1	202	MSTRG.12377	.	0	0	0	0	1.80752	0
MSTRG.12379.1	i	novel	-1.22248	-0.0004096	chrContig222	+	230977	231523	1	547	MSTRG.12379	evm.TU.Contig222.12	0.559285	0	1.28449	1.47654	0.554869	1.18834
MSTRG.1238.1	u	novel	-1.26619	-0.028672	chrContig1005	-	231198	231732	1	535	MSTRG.1238	.	0	0.226845	1.25157	0	0.341233	0
MSTRG.12380.1	i	novel	-1.50775	-0.0004096	chrContig222	-	231823	232093	1	271	MSTRG.12380	evm.TU.Contig222.12	13.3424	6.96288	11.163	10.967	7.95965	13.3405
MSTRG.12381.1	i	novel	-1.3631	-0.0004096	chrContig222	+	311358	311716	1	359	MSTRG.12381	evm.TU.Contig222.12	5.5305	5.76556	1.63163	2.88084	4.71599	0.84758
MSTRG.12383.1	x	novel	-1.18001	-0.0004096	chrContig222	-	384554	384758	1	205	MSTRG.12383	evm.TU.Contig222.14	0	0	1.55537	0	0	1.31358
MSTRG.12386.1	u	novel	-1.33971	-0.032768	chrContig222	-	403191	403454	1	264	MSTRG.12386	.	0	0	0	0	0.115252	1.14751
MSTRG.1239.1	u	novel	-1.21858	-0.0004096	chrContig1005	-	232543	233171	1	629	MSTRG.1239	.	0.717997	0.578834	1.55734	0	0.096746	0
MSTRG.12396.1	u	novel	-1.12692	-0.0004096	chrContig222	+	629067	629506	1	440	MSTRG.12396	.	1.66174	1.75723	1.07787	1.9055	1.40455	0.227983
MSTRG.12399.1	u	novel	-1.03494	-0.0004096	chrContig222	+	735949	736207	1	259	MSTRG.12399	.	0	0	1.4773	0	0	0
MSTRG.124.1	x	novel	-1.19388	-0.0004096	chrContig0	+	1250310	1250622	1	313	MSTRG.124	evm.TU.Contig0.75	0	0.096935	1.22243	0.594446	0.388839	0
MSTRG.1240.1	u	novel	-1.40301	-0.065536	chrContig1005	-	234587	235848	1	1262	MSTRG.1240	.	1.01984	0	1.5555	0	0.397733	1.09771
MSTRG.12401.1	i	novel	-1.38353	-0.0004096	chrContig222	-	725266	725701	1	436	MSTRG.12401	evm.TU.Contig222.34	0	0.521567	0.804441	1.40176	1.03909	0.338405
MSTRG.12403.1	u	novel	-1.3007	-0.0004096	chrContig222	+	810432	810638	1	207	MSTRG.12403	.	0.587242	1.69287	0	0	0.146989	0
MSTRG.12413.1	u	novel	-1.42878	-0.24576	chrContig222	-	992202	994224	2	229	MSTRG.12413	.	2.13077	0	0.204705	0	0	0.147962
MSTRG.1242.1	u	novel	-1.16258	-0.0004096	chrContig1005	-	181917	182285	1	369	MSTRG.1242	.	1.40007	0.082224	0	0.862967	0	0
MSTRG.12421.1	j	novel	-1.27308	-0.0004096	chrContig222	+	1105212	1133455	2	319	MSTRG.12421	evm.TU.Contig222.65	0.214788	1.23645	0.28435	0	0.380163	0.302641
MSTRG.12424.1	i	novel	-1.05765	-0.0004096	chrContig222	+	1178239	1178461	1	223	MSTRG.12424	evm.TU.Contig222.65	0.958482	1.43688	0.455935	0	0	0.855347
MSTRG.12426.1	u	novel	-1.22435	-0.0004096	chrContig22215	-	17	687	1	671	MSTRG.12426	.	1.35871	1.35561	1.23455	0.904275	1.57897	0.846153
MSTRG.12427.1	u	novel	-1.11699	-0.032768	chrContig22219	+	1	2553	2	999	MSTRG.12427	.	1.1058	0.647242	1.90974	1.27774	0.41107	1.67154
MSTRG.12428.1	u	novel	-1.28267	-0.0004096	chrContig2224	-	3	598	1	596	MSTRG.12428	.	7.61095	5.88818	16.0818	11.4349	8.28469	11.0738
MSTRG.1243.1	u	novel	-1.20494	-0.167936	chrContig1005	-	183498	184573	1	1076	MSTRG.1243	.	0	0	0.444495	0	0	0.945738
MSTRG.12431.1	u	novel	-1.20839	-0.0004096	chrContig22282	+	38	609	1	572	MSTRG.12431	.	0	0	0	1.25466	0.212774	0
MSTRG.12433.1	u	novel	-1.08914	-0.0004096	chrContig22297	+	1141	1472	1	332	MSTRG.12433	.	0	1.64497	1.44059	0.400305	0.824818	1.01387
MSTRG.1244.1	u	novel	-1.43355	-0.0004096	chrContig1005	-	185038	185649	1	612	MSTRG.1244	.	1.04279	0	1.50779	0	0	0
MSTRG.12440.1	x	novel	-1.19338	-0.0004096	chrContig223	-	47332	47549	1	218	MSTRG.12440	evm.TU.Contig223.4	0.264034	0	0.438786	0.487711	0.418715	2.47049
MSTRG.12441.1	i	novel	-1.28064	-0.0004096	chrContig223	-	47855	48145	1	291	MSTRG.12441	evm.TU.Contig223.4	0	0	1.42442	0	0.104559	0
MSTRG.12444.1	u	novel	-1.17308	-0.0004096	chrContig223	-	78247	79483	1	1237	MSTRG.12444	.	1.10553	1.73967	1.3349	4.39501	1.57487	2.85394
MSTRG.12448.1	u	novel	-1.09876	-0.0004096	chrContig223	-	248516	248997	1	482	MSTRG.12448	.	0	0	0.529214	1.54408	0	0.13967
MSTRG.12449.1	u	novel	-1.50299	-0.06144	chrContig223	-	249379	249703	1	325	MSTRG.12449	.	0	0	1.2754	0	0	0
MSTRG.12454.1	i	novel	-1.00957	-0.073728	chrContig223	-	280600	281053	1	454	MSTRG.12454	evm.TU.Contig223.13	0	0	0	1.17094	1.48688	0
MSTRG.12455.1	i	novel	-1.34771	-0.0004096	chrContig223	-	291527	291919	1	393	MSTRG.12455	evm.TU.Contig223.13	1.16708	0	0	2.50112	0	0.869122
MSTRG.12456.1	i	novel	-1.24245	-0.032768	chrContig223	-	295098	295745	1	648	MSTRG.12456	evm.TU.Contig223.13	0	0	0.590465	1.27158	0	0.20778
MSTRG.12457.1	i	novel	-1.02646	-0.053248	chrContig223	-	297292	298655	1	1364	MSTRG.12457	evm.TU.Contig223.13	0	0	0	1.45533	0	0
MSTRG.12458.1	i	novel	-1.38117	-0.0004096	chrContig223	-	299348	300114	1	767	MSTRG.12458	evm.TU.Contig223.13	0	0	0	1.45665	0	0
MSTRG.12459.1	i	novel	-1.20077	-0.0401408	chrContig223	-	301770	302104	1	335	MSTRG.12459	evm.TU.Contig223.13	2.95517	0	1.99877	3.07287	0	3.01437
MSTRG.1246.1	i	novel	-1.15119	-0.0004096	chrContig1005	-	223441	225115	1	1675	MSTRG.1246	evm.TU.Contig1005.14	0.199455	0.054341	1.12085	0.333245	0	0
MSTRG.12460.1	i	novel	-1.04232	-0.08192	chrContig223	-	302851	303387	1	537	MSTRG.12460	evm.TU.Contig223.13	0.96206	0	0	1.53213	0	1.04401
MSTRG.12461.1	i	novel	-1.34695	-0.0065536	chrContig223	-	304020	306488	1	2469	MSTRG.12461	evm.TU.Contig223.13	1.105	0	0	1.68007	0	1.55292
MSTRG.12470.1	x	novel	-1.04774	-0.0004096	chrContig223	-	377564	377871	1	308	MSTRG.12470	evm.TU.Contig223.22	0.296004	0	0.207046	1.46538	0.840677	0
MSTRG.12471.1	x	novel	-1.18015	-0.274432	chrContig223	+	378687	379694	1	1008	MSTRG.12471	evm.TU.Contig223.23	0.958921	1.24047	0.700075	0	0.095077	0.091604
MSTRG.12484.1	i	novel	-1.31875	-0.0004096	chrContig223	-	572531	572960	1	430	MSTRG.12484	evm.TU.Contig223.32	1.13078	0	0	0	0	0
MSTRG.12485.1	u	novel	-1.04698	-0.0004096	chrContig223	-	602716	603060	1	345	MSTRG.12485	.	0	1.51976	0	1.39172	0	0
MSTRG.12490.1	u	novel	-1.33038	-0.0004096	chrContig223	-	780071	780325	1	255	MSTRG.12490	.	0	0	1.50048	0	0	0.924011
MSTRG.12496.1	u	novel	-1.16215	-0.0004096	chrContig223	-	932438	933223	1	786	MSTRG.12496	.	0	1.33417	1.4937	0.678133	0	0
MSTRG.12502.1	u	novel	-1.43976	-0.0004096	chrContig223	+	813206	815973	2	273	MSTRG.12502	.	0	0	1.40154	0	0	0
MSTRG.12503.1	u	novel	-1.28072	-0.0004096	chrContig223	+	1066514	1067079	1	566	MSTRG.12503	.	0	2.00909	2.24901	4.24387	1.54002	4.27139
MSTRG.12505.1	i	novel	-1.0567	-0.110592	chrContig223	+	1050674	1051692	1	1019	MSTRG.12505	evm.TU.Contig223.61	4.66907	4.18941	9.2768	6.22953	4.14453	7.69728
MSTRG.12506.1	u	novel	-1.31339	-0.0004096	chrContig223	+	1076214	1076593	1	380	MSTRG.12506	.	0	0	0	0	0	1.3287
MSTRG.12507.1	x	novel	-1.458	-0.0811008	chrContig223	+	1079719	1079997	1	279	MSTRG.12507	evm.TU.Contig223.63	0.56185	0.244682	2.24169	1.1413	0.223852	1.49062
MSTRG.12517.1	i	novel	-1.11459	-0.0004096	chrContig223	+	1009511	1010180	1	670	MSTRG.12517	evm.TU.Contig223.59	2.31201	7.26009	0	6.17939	3.42501	2.7307
MSTRG.12520.1	u	novel	-1.44971	-0.0004096	chrContig223	-	1175378	1175753	1	376	MSTRG.12520	.	1.15187	0	0	0	0	0.179045
MSTRG.12521.1	u	novel	-1.2104	-0.0004096	chrContig223	-	1171746	1174199	1	2454	MSTRG.12521	.	0.941166	1.20206	1.80587	1.44689	1.23939	0.898479
MSTRG.12526.1	x	novel	-1.25587	-0.0004096	chrContig223	+	1236466	1236953	2	269	MSTRG.12526	evm.TU.Contig223.72	1.69011	2.68605	0	3.03697	3.16708	2.62776
MSTRG.12534.1	u	novel	-1.41893	-0.0004096	chrContig223	+	1540464	1540716	1	253	MSTRG.12534	.	0	0	1.75939	0	0	0
MSTRG.12535.1	u	novel	-1.19718	-0.0004096	chrContig223	-	1412534	1412755	1	222	MSTRG.12535	.	0	0	1.7064	0.471787	0	0
MSTRG.12539.1	i	novel	-1.15612	-0.0278528	chrContig223	-	1473022	1473609	2	268	MSTRG.12539	evm.TU.Contig223.81	0.052567	0.688262	0.537487	1.1031	0.681193	1.31171
MSTRG.12542.2	j	novel	-1.27564	-0.0004096	chrContig223	+	1526650	1531881	3	740	MSTRG.12542	evm.TU.Contig223.85	0	0	0	1.9388	0	0.011736
MSTRG.12543.1	i	novel	-1.4339	-0.0004096	chrContig223	-	1528178	1528596	1	419	MSTRG.12543	evm.TU.Contig223.85	0	0	0	0	0	1.12469
MSTRG.12544.1	x	novel	-1.34087	-0.077824	chrContig223	-	1529493	1532439	1	2947	MSTRG.12544	evm.TU.Contig223.85	1.10456	1.09029	0.584541	0.84006	0.784465	0
MSTRG.12546.1	j	novel	-1.16823	-0.0065536	chrContig223	-	1543871	1553147	4	1007	MSTRG.12546	evm.TU.Contig223.87	1.74327	4.54878	1.53333	3.69004	7.02419	1.22337
MSTRG.12547.1	u	novel	-1.25676	-0.0004096	chrContig2230	+	3	2541	1	2539	MSTRG.12547	.	5.94988	2.10997	2.70324	3.00801	2.38543	3.13848
MSTRG.12550.1	u	novel	-1.05113	-0.0016384	chrContig2230	+	3197	4112	1	916	MSTRG.12550	.	4.17564	1.50018	1.74022	1.62038	1.55393	1.90939
MSTRG.12551.1	u	novel	-1.16224	-0.0004096	chrContig22301	+	6	1549	1	1544	MSTRG.12551	.	1.23531	1.12763	0.702134	1.43405	1.24457	0.705061
MSTRG.12552.1	u	novel	-1.04891	-0.06144	chrContig22325	-	1	735	1	735	MSTRG.12552	.	2.77214	5.39806	3.5278	3.61169	3.39188	3.07671
MSTRG.12553.1	u	novel	-1.07132	-0.0004096	chrContig22346	+	556	792	1	237	MSTRG.12553	.	0	1.92029	0	0	0	0
MSTRG.12554.1	u	novel	-1.1816	-0.069632	chrContig22347	-	402	739	1	338	MSTRG.12554	.	0	0	1.79048	0	0	0
MSTRG.12555.1	u	novel	-1.35416	-0.0004096	chrContig22348	+	3	327	1	325	MSTRG.12555	.	0	0	0	1.19916	1.21707	0.414282
MSTRG.12556.1	u	novel	-1.51982	-0.0004096	chrContig2235	+	597	849	1	253	MSTRG.12556	.	0	0	1.26028	0	0	0
MSTRG.12559.1	u	novel	-1.19126	-0.0004096	chrContig224	+	1822	2097	1	276	MSTRG.12559	.	0.220216	0.109929	0.462103	2.10341	0.440966	0
MSTRG.12561.1	u	novel	-1.28576	-0.01024	chrContig224	+	32847	33184	1	338	MSTRG.12561	.	0.181012	0	1.21386	0	0	1.87566
MSTRG.12563.1	i	novel	-1.13306	-0.0024576	chrContig224	+	25454	25733	1	280	MSTRG.12563	evm.TU.Contig224.2	0	1.376	0	0	1.14519	0
MSTRG.12564.1	u	novel	-1.02849	-0.1024	chrContig224	+	44762	45152	1	391	MSTRG.12564	.	0	0	1.68874	0	0	0
MSTRG.12565.1	u	novel	-1.45573	-0.004096	chrContig224	+	71083	71409	1	327	MSTRG.12565	.	0	0	0	0	1.20962	0
MSTRG.12568.1	i	novel	-1.08646	-0.0503808	chrContig224	-	259094	259348	1	255	MSTRG.12568	evm.TU.Contig224.14	0	1.18982	0.625198	0.104236	0.47728	0
MSTRG.12569.1	u	novel	-1.40325	-0.0004096	chrContig224	+	284905	285531	1	627	MSTRG.12569	.	1.11381	0.58068	3.23071	1.22939	0.67424	1.18107
MSTRG.1257.1	u	novel	-1.3144	-0.0004096	chrContig1005	+	333117	333908	1	792	MSTRG.1257	.	0.795117	1.13429	0.682803	1.3411	1.42145	0
MSTRG.12571.1	u	novel	-1.34827	-0.0004096	chrContig224	-	421650	421953	1	304	MSTRG.12571	.	0	0.349315	1.13626	0	0.13345	1.16261
MSTRG.12573.1	u	novel	-1.37733	-0.0004096	chrContig224	+	467035	467356	1	322	MSTRG.12573	.	0.84016	0	0	1.90771	0.198257	0.366362
MSTRG.12576.1	i	novel	-1.30506	-0.0008192	chrContig224	+	625147	626914	1	1768	MSTRG.12576	evm.TU.Contig224.48	1.91422	1.43328	1.36651	1.87304	2.17297	1.76108
MSTRG.12578.1	i	novel	-1.32807	-0.129434	chrContig224	+	634503	634704	1	202	MSTRG.12578	evm.TU.Contig224.49	3.71337	3.24133	1.98267	0	0	0
MSTRG.12581.1	u	novel	-1.27125	-0.008192	chrContig224	-	759414	759772	1	359	MSTRG.12581	.	1933.82	3258.75	1498.56	1372.48	1384.57	1633.05
MSTRG.12583.1	i	novel	-1.44745	-0.098304	chrContig224	-	700761	701023	1	263	MSTRG.12583	evm.TU.Contig224.51	81.3024	93.1733	49.1222	31.3721	24.4897	48.0767
MSTRG.12584.1	i	novel	-1.37405	-0.08192	chrContig224	+	713195	713547	1	353	MSTRG.12584	evm.TU.Contig224.51	25.2907	31.0088	10.912	10.7962	8.96858	12.7601
MSTRG.12586.1	i	novel	-1.42076	-0.06144	chrContig224	+	730960	731179	1	220	MSTRG.12586	evm.TU.Contig224.51	7.03617	11.2702	1.51608	0.995899	1.85447	0
MSTRG.12589.1	u	novel	-1.521	-0.180224	chrContig224	+	851963	852218	1	256	MSTRG.12589	.	0	0	0	0	0	1.18337
MSTRG.1259.1	i	novel	-1.21863	-0.0004096	chrContig1005	-	343641	344545	1	905	MSTRG.1259	evm.TU.Contig1005.26	0.75571	1.23014	1.36356	1.52681	0.849153	2.77119
MSTRG.12591.2	j	novel	-1.47942	-0.04096	chrContig224	+	786684	807120	2	576	MSTRG.12591	evm.TU.Contig224.53	1.67539	3.33036	0	1.23255	1.68897	1.44199
MSTRG.12592.1	i	novel	-1.09476	-0.0090112	chrContig224	+	808978	809808	1	831	MSTRG.12592	evm.TU.Contig224.53	0.749566	1.14465	0.153478	0	0.470168	0.6886
MSTRG.12593.1	i	novel	-1.44827	-0.0004096	chrContig224	+	810061	810843	1	783	MSTRG.12593	evm.TU.Contig224.53	1.14868	0	0.9366	0	0	0.276155
MSTRG.12594.1	i	novel	-1.3777	-0.0004096	chrContig224	+	811458	812101	1	644	MSTRG.12594	evm.TU.Contig224.53	0.330324	1.37906	0	0	0	0
MSTRG.12595.1	i	novel	-1.43171	-0.0004096	chrContig224	+	817516	818093	1	578	MSTRG.12595	evm.TU.Contig224.53	0.526471	1.29075	0	0.781771	0.737325	2.03865
MSTRG.12596.1	i	novel	-1.1711	-0.0004096	chrContig224	+	819405	819756	1	352	MSTRG.12596	evm.TU.Contig224.53	1.20868	0	0.452914	0	0	0.191252
MSTRG.12597.1	i	novel	-1.40675	-0.0004096	chrContig224	+	826231	826478	1	248	MSTRG.12597	evm.TU.Contig224.53	0	0	0	1.28614	0	0
MSTRG.12598.1	i	novel	-1.27363	-0.024576	chrContig224	+	829705	829993	1	289	MSTRG.12598	evm.TU.Contig224.53	0.841239	0	0	0	1.26339	0
MSTRG.12599.1	i	novel	-1.12425	-0.0004096	chrContig224	+	833018	833339	1	322	MSTRG.12599	evm.TU.Contig224.53	1.13254	0	0	0	0	0
MSTRG.12600.1	i	novel	-1.39268	-0.0004096	chrContig224	+	834057	834358	1	302	MSTRG.12600	evm.TU.Contig224.53	1.61005	0	0	0	0	0
MSTRG.12601.1	i	novel	-1.16837	-0.032768	chrContig224	+	835871	836847	1	977	MSTRG.12601	evm.TU.Contig224.53	0	1.16815	0.325061	1.15346	0.790329	0.639545
MSTRG.12602.1	i	novel	-1.11708	-0.0004096	chrContig224	+	837739	837994	1	256	MSTRG.12602	evm.TU.Contig224.53	2.47404	0	0.620282	0	0	0
MSTRG.12603.1	i	novel	-1.15288	-0.0004096	chrContig224	+	838373	839549	1	1177	MSTRG.12603	evm.TU.Contig224.53	0	1.68461	0	0	0	0
MSTRG.12604.1	i	novel	-1.30974	-0.0004096	chrContig224	+	842563	843023	1	461	MSTRG.12604	evm.TU.Contig224.53	0	1.17813	0	0.345947	0	0
MSTRG.12607.1	i	novel	-1.25418	-0.04096	chrContig224	+	949649	949980	1	332	MSTRG.12607	evm.TU.Contig224.58	2078.23	3489.17	1615.9	1477.27	1487.39	1754.38
MSTRG.12608.1	u	novel	-1.36293	-0.02048	chrContig224	+	853075	853599	1	525	MSTRG.12608	.	0	1.15238	0	1.11384	1.15796	0.641151
MSTRG.12609.1	u	novel	-1.30267	-0.0004096	chrContig224	+	854733	855510	1	778	MSTRG.12609	.	1.21013	0	0.71816	0.963629	0.697483	0
MSTRG.12610.1	u	novel	-1.36569	-0.0139264	chrContig224	+	855855	856116	1	262	MSTRG.12610	.	0.115992	1.60284	0.243398	0	0	0
MSTRG.12611.1	u	novel	-1.10458	-0.0004096	chrContig224	+	856967	857203	1	237	MSTRG.12611	.	1.15404	0	0.269073	1.57014	0	0.710135
MSTRG.1262.1	u	novel	-1.10383	-0.0004096	chrContig1005	-	404608	405937	1	1330	MSTRG.1262	.	6.63572	5.50429	4.82365	7.79195	7.81899	9.62212
MSTRG.12622.1	i	novel	-1.35429	-0.06144	chrContig224	+	1057310	1058949	1	1640	MSTRG.12622	evm.TU.Contig224.62	1.92789	1.08135	0.367984	0	1.2423	1.1589
MSTRG.12623.1	u	novel	-1.21864	-0.0749568	chrContig224	+	1063436	1064255	1	820	MSTRG.12623	.	1.68319	0.370006	1.43872	1.06969	0.249419	1.1888
MSTRG.12627.1	i	novel	-1.40256	-0.0004096	chrContig224	+	1245949	1246266	1	318	MSTRG.12627	evm.TU.Contig224.74	0	0.628277	0	1.46275	0	0
MSTRG.12628.1	i	novel	-1.50652	-0.0004096	chrContig224	+	1250429	1250641	1	213	MSTRG.12628	evm.TU.Contig224.74	0	2.22061	0	0	0	0
MSTRG.12632.1	u	novel	-1.37166	-0.0004096	chrContig224	+	1165675	1166816	1	1142	MSTRG.12632	.	3.39282	2.88464	2.78816	5.06982	2.42242	3.30451
MSTRG.12639.1	j	novel	-1.10035	-0.094208	chrContig224	+	1458163	1466004	4	4043	MSTRG.12639	evm.TU.Contig224.84	12.3325	0.211497	23.6517	27.1953	6.4637	35.0315
MSTRG.12639.2	j	novel	-1.11066	-0.094208	chrContig224	+	1458386	1466004	4	3381	MSTRG.12639	evm.TU.Contig224.84	22.8205	18.2679	15.6151	28.5302	23.8189	23.9948
MSTRG.12639.3	j	novel	-1.05665	-0.094208	chrContig224	+	1458737	1463247	4	701	MSTRG.12639	evm.TU.Contig224.84	3.58025	41.4328	4.45613	9.77536	46.6676	5.46523
MSTRG.1264.1	u	novel	-1.35116	-0.0004096	chrContig1005	+	395509	396554	2	306	MSTRG.1264	.	6.10084	2.05527	3.94855	2.3689	1.47965	1.97711
MSTRG.12640.1	u	novel	-1.01167	-0.0004096	chrContig224	+	1601617	1602387	1	771	MSTRG.12640	.	0.788321	0.708339	0	1.58357	0.868204	0
MSTRG.12641.1	u	novel	-1.12628	-0.0004096	chrContig224	+	1605037	1605435	1	399	MSTRG.12641	.	0.15233	1.59687	0	0	0	0
MSTRG.12643.1	u	novel	-1.31179	-0.024576	chrContig224	+	1654917	1655192	1	276	MSTRG.12643	.	1.54959	2.05697	0	1.87139	1.15753	1.45327
MSTRG.12645.1	u	novel	-1.35555	-0.0004096	chrContig224	+	1618422	1618682	1	261	MSTRG.12645	.	0	0.116247	0	0	0	1.1607
MSTRG.12647.1	i	novel	-1.48823	-0.0004096	chrContig224	+	1719117	1719364	1	248	MSTRG.12647	evm.TU.Contig224.97	2.20571	0.734045	1.28569	0.964605	1.04285	1.22155
MSTRG.12651.1	i	novel	-1.14449	-0.0004096	chrContig224	+	1834568	1834816	1	249	MSTRG.12651	evm.TU.Contig224.100	0	0	1.28053	0	0	0
MSTRG.12653.1	u	novel	-1.17639	-0.0004096	chrContig224	-	1918019	1918259	1	241	MSTRG.12653	.	1.25263	0	2.24916	0	1.09279	1.53637
MSTRG.12672.1	u	novel	-1.20188	-0.0004096	chrContig224	+	2157486	2158066	1	581	MSTRG.12672	.	1.46985	1.3508	0	0.912254	0	1.17602
MSTRG.12674.2	j	novel	-1.1592	-0.036864	chrContig224	-	2183796	2224609	4	4698	MSTRG.12674	evm.TU.Contig224.126	0.741303	0.103297	0.122165	1.18636	1.63638	0.093143
MSTRG.12684.1	i	novel	-1.33545	-0.0004096	chrContig224	-	2388206	2388505	1	300	MSTRG.12684	evm.TU.Contig224.141	0	0	0	0.177202	0	1.57082
MSTRG.12685.1	i	novel	-1.22543	-0.0086016	chrContig224	-	2388915	2389934	2	438	MSTRG.12685	evm.TU.Contig224.141	0.533729	0.485582	1.16475	0.400238	0.069467	1.38534
MSTRG.12688.1	i	novel	-1.28791	-0.0114688	chrContig224	+	2504580	2504951	1	372	MSTRG.12688	evm.TU.Contig224.148	0	0	1.19998	0	0	0
MSTRG.12693.1	u	novel	-1.29434	-0.036864	chrContig224	-	2586692	2587399	1	708	MSTRG.12693	.	1.0975	1.62008	1.46704	1.42113	0	1.42592
MSTRG.12696.1	i	novel	-1.35001	-0.0004096	chrContig224	+	2601803	2602018	1	216	MSTRG.12696	evm.TU.Contig224.154	0.140693	0	0	0	0	1.55835
MSTRG.12697.1	u	novel	-1.25343	-0.0004096	chrContig224	+	2675032	2675285	1	254	MSTRG.12697	.	2.80333	0.47543	1.60053	2.99115	1.84106	1.45773
MSTRG.12699.1	u	novel	-1.53307	-0.0004096	chrContig224	+	2973964	2974182	1	219	MSTRG.12699	.	0	0	0	0	0	1.2296
MSTRG.1270.1	u	novel	-1.06292	-0.0004096	chrContig10074	-	58	329	1	272	MSTRG.1270	.	1.229	0.514885	0.117225	0	2.34911	0
MSTRG.12701.1	i	novel	-1.30068	-0.0004096	chrContig224	-	2852972	2853182	1	211	MSTRG.12701	evm.TU.Contig224.166	0	0	1.20891	0	0	0
MSTRG.12702.1	i	novel	-1.133	-0.028672	chrContig224	-	2857750	2858102	1	353	MSTRG.12702	evm.TU.Contig224.166	2.37973	0	0.451631	0	0	1.04891
MSTRG.12703.1	i	novel	-1.12673	-0.012288	chrContig224	-	2860953	2861316	1	364	MSTRG.12703	evm.TU.Contig224.166	0	0	1.31395	0	0	0
MSTRG.12704.1	i	novel	-1.41207	-0.0004096	chrContig224	-	2862716	2863008	1	293	MSTRG.12704	evm.TU.Contig224.166	0	0	0	1.36076	0	0.229764
MSTRG.12705.1	i	novel	-1.21091	-0.0004096	chrContig224	-	2863567	2863946	1	380	MSTRG.12705	evm.TU.Contig224.166	0	1.25582	0	0.629532	0	0
MSTRG.12707.1	i	novel	-1.36629	-0.0004096	chrContig224	-	2868735	2869085	1	351	MSTRG.12707	evm.TU.Contig224.166	0	1.2966	0.363363	0.832999	0	0.845305
MSTRG.12708.1	i	novel	-1.33947	-0.0004096	chrContig224	-	2872963	2873332	1	370	MSTRG.12708	evm.TU.Contig224.166	0.985614	1.62048	0	1.39871	0.655695	1.00072
MSTRG.1271.1	u	novel	-1.16586	-0.0004096	chrContig1008	-	28303	28509	1	207	MSTRG.1271	.	0	0	0	0	0	1.30089
MSTRG.12710.1	j	novel	-1.11458	-0.122061	chrContig224	-	2981998	2991594	2	2533	MSTRG.12710	evm.TU.Contig224.176	3.04935	1.77933	7.20259	0	2.50536	3.34269
MSTRG.12713.1	u	novel	-1.04442	-0.069632	chrContig224	+	3017602	3018035	1	434	MSTRG.12713	.	0	1.17225	0	1.2249	0	0.770449
MSTRG.12714.1	u	novel	-1.11265	-0.0004096	chrContig224	+	3018766	3019096	1	331	MSTRG.12714	.	0	0	0	0	0	1.22032
MSTRG.1272.1	u	novel	-1.27582	-0.0004096	chrContig1008	-	53584	53798	1	215	MSTRG.1272	.	0	0	0	0	0	1.25248
MSTRG.12722.1	x	novel	-1.29575	-0.0004096	chrContig224	+	3070278	3070800	1	523	MSTRG.12722	evm.TU.Contig224.183_evm.TU.Contig224.184	1.00436	0.96854	0.243863	0.050823	0	0
MSTRG.12723.1	i	novel	-1.09927	-0.0004096	chrContig224	-	3071901	3072132	1	232	MSTRG.12723	evm.TU.Contig224.183_evm.TU.Contig224.184	0.523961	0.653891	0.824615	1.87637	1.70494	1.45088
MSTRG.12724.1	i	novel	-1.53288	-0.0004096	chrContig224	+	3078579	3078821	1	243	MSTRG.12724	evm.TU.Contig224.183_evm.TU.Contig224.184	0	2.24745	2.61908	2.07829	1.77384	2.35484
MSTRG.12727.1	i	novel	-1.21481	-0.262144	chrContig224	+	3115227	3116854	1	1628	MSTRG.12727	evm.TU.Contig224.183_evm.TU.Contig224.184	0.207562	0	1.10445	1.19232	0	0
MSTRG.12730.1	i	novel	-1.24514	-0.0004096	chrContig224	-	3168246	3169117	1	872	MSTRG.12730	evm.TU.Contig224.188	0.639955	0.359314	0.621038	1.25601	0.879866	0.754121
MSTRG.12737.1	i	novel	-1.31342	-0.0004096	chrContig224	-	3229410	3230079	1	670	MSTRG.12737	evm.TU.Contig224.193	4.02116	2.26497	2.26838	4.26335	3.17637	1.86683
MSTRG.12739.1	x	novel	-1.53839	-0.0004096	chrContig224	+	3243905	3244110	1	206	MSTRG.12739	evm.TU.Contig224.194	0	0	1.23826	0	0.295404	0
MSTRG.12740.1	i	novel	-1.33195	-0.0004096	chrContig224	+	3245326	3245687	1	362	MSTRG.12740	evm.TU.Contig224.194	0.633792	0	1.80186	0	0	0.371938
MSTRG.12746.1	u	novel	-1.08096	-0.0004096	chrContig224	+	3367632	3367836	1	205	MSTRG.12746	.	1.11182	1.1703	0	0	0.890535	1.55987
MSTRG.1275.1	u	novel	-1.14342	-0.0004096	chrContig10081	-	327	534	1	208	MSTRG.1275	.	2.62988	0	0.153294	0	0.731409	0
MSTRG.12750.1	u	novel	-1.02974	-0.544768	chrContig22404	+	278	576	1	299	MSTRG.12750	.	0.712139	0	0	1.15566	0.427269	0.67546
MSTRG.12752.1	u	novel	-1.33125	-0.0004096	chrContig22420	+	19	465	1	447	MSTRG.12752	.	1.42771	0.135752	1.99728	1.3082	0.884891	1.20485
MSTRG.12753.1	u	novel	-1.08273	-0.034816	chrContig22425	+	1331	1880	1	550	MSTRG.12753	.	0	0.606811	0	0	1.16174	0.244803
MSTRG.12754.1	u	novel	-1.30765	-0.0004096	chrContig22439	+	420	825	1	406	MSTRG.12754	.	1.34733	0	0	0	0	0
MSTRG.12757.1	u	novel	-1.53026	-0.073728	chrContig22476	-	18	457	1	440	MSTRG.12757	.	1.07627	1.17088	0	1.32061	0.412161	0
MSTRG.12758.1	u	novel	-1.4269	-0.0004096	chrContig22480	+	98	321	1	224	MSTRG.12758	.	0	0	0	0	0	2.25405
MSTRG.12759.1	u	novel	-1.24649	-0.0004096	chrContig22484	-	6	501	1	496	MSTRG.12759	.	5.07402	3.9779	4.69277	5.66874	2.69548	3.75003
MSTRG.12761.1	i	novel	-1.34102	-0.0004096	chrContig225	-	38904	39424	1	521	MSTRG.12761	evm.TU.Contig225.2	1.10826	1.11688	1.53	2.14072	1.63444	1.207
MSTRG.12770.1	u	novel	-1.29344	-0.0004096	chrContig225	-	213246	213931	1	686	MSTRG.12770	.	0.474169	0.323534	0.901661	1.2247	0.367264	0.776905
MSTRG.12773.1	u	novel	-1.29669	-0.0004096	chrContig22504	-	1390	2158	1	769	MSTRG.12773	.	0.592778	1.37647	0.165852	0	0.079133	0.087543
MSTRG.12775.1	i	novel	-1.3578	-0.0004096	chrContig225	-	247062	247818	1	757	MSTRG.12775	evm.TU.Contig225.10_evm.TU.Contig225.9	0.582103	0.556342	0.379083	0.771779	1.44697	0.889311
MSTRG.12776.1	i	novel	-1.47379	-0.0004096	chrContig225	-	277334	277628	1	295	MSTRG.12776	evm.TU.Contig225.11	0.271287	0.026855	1.74779	0	0.177017	1.8197
MSTRG.12777.1	i	novel	-1.30435	-0.0004096	chrContig225	-	282070	282417	1	348	MSTRG.12777	evm.TU.Contig225.11	0	0	0	0	0	1.1607
MSTRG.12778.1	u	novel	-1.26393	-0.036864	chrContig22525	-	1	612	1	612	MSTRG.12778	.	0.198626	0.406622	0.647453	2.38975	1.79095	0.880011
MSTRG.1278.1	i	novel	-1.13778	-0.0004096	chrContig1009	-	22622	22837	1	216	MSTRG.1278	evm.TU.Contig1009.1	1.26624	0.280931	0	0	0	0
MSTRG.12781.1	i	novel	-1.36854	-0.0004096	chrContig2253	+	13058	13741	1	684	MSTRG.12781	evm.TU.Contig2253.1	0	0.441812	1.02554	0.07772	0	1.12892
MSTRG.12785.1	u	novel	-1.07136	-0.14336	chrContig22579	+	46	550	1	505	MSTRG.12785	.	0.5416	0.720963	0.505111	0.263171	1.14476	0.199963
MSTRG.12786.1	u	novel	-1.31269	-0.0004096	chrContig22582	-	198	582	1	385	MSTRG.12786	.	0.789345	0.315226	0	0.621356	0	1.30971
MSTRG.12787.1	u	novel	-1.40049	-0.0004096	chrContig226	+	91338	91599	1	262	MSTRG.12787	.	0	0	0	0	1.16132	0
MSTRG.12788.1	u	novel	-1.48615	-0.0724992	chrContig226	+	92694	92985	1	292	MSTRG.12788	.	0	0	0	0	0	1.38331
MSTRG.1279.1	u	novel	-1.08213	-0.113869	chrContig10097	-	458	682	1	225	MSTRG.1279	.	1.75317	0	0.85027	0	0	0
MSTRG.12791.1	u	novel	-1.15373	-0.0004096	chrContig226	+	58499	59187	1	689	MSTRG.12791	.	0	0	0	0	0	0.974492
MSTRG.12794.1	u	novel	-1.37677	-0.0004096	chrContig226	+	111172	111375	1	204	MSTRG.12794	.	0	1.18982	0	0	0.74575	0
MSTRG.12795.1	u	novel	-1.17819	-0.0004096	chrContig226	+	125330	125548	1	219	MSTRG.12795	.	0	0	1.16475	0	0	0
MSTRG.12796.1	u	novel	-1.06603	-0.0004096	chrContig226	+	125954	126243	1	290	MSTRG.12796	.	0	0	1.75918	0	0	0
MSTRG.12798.1	u	novel	-1.30654	-0.0004096	chrContig226	+	165451	165901	1	451	MSTRG.12798	.	0.269532	0	0.424192	0	1.1469	0
MSTRG.12799.1	u	novel	-1.38936	-0.0192512	chrContig226	+	168862	169197	1	336	MSTRG.12799	.	1.3193	1.40067	0.978845	0.871954	1.03159	1.60649
MSTRG.12800.1	u	novel	-1.32929	-0.004096	chrContig226	+	177705	178613	1	909	MSTRG.12800	.	0	0.898109	0.799573	0.379554	1.00351	0.404389
MSTRG.12804.1	i	novel	-1.30417	-0.0004096	chrContig226	+	185122	185481	1	360	MSTRG.12804	evm.TU.Contig226.13	0.754713	1.00744	0.973094	1.03368	0.419793	0.745532
MSTRG.12816.1	u	novel	-1.50992	-0.0004096	chrContig226	+	426136	426445	1	310	MSTRG.12816	.	0	0	1.23426	0.085743	0.09815	0.108582
MSTRG.12817.1	u	novel	-1.29876	-0.155238	chrContig226	-	494780	495465	1	686	MSTRG.12817	.	4.7112	0.972043	19.4533	4.7546	0.705057	19.5777
MSTRG.12818.1	u	novel	-1.04787	-0.0077824	chrContig226	+	500580	501026	1	447	MSTRG.12818	.	0	1.12422	0	0	0.272274	0
MSTRG.12819.1	u	novel	-1.06833	-0.06144	chrContig226	+	503325	503670	1	346	MSTRG.12819	.	0.175663	1.32115	0.644464	0.460929	0.437944	0
MSTRG.12820.1	u	novel	-1.171	-0.0004096	chrContig226	+	528130	528402	1	273	MSTRG.12820	.	0	0	1.28475	0	0.111453	0
MSTRG.12821.1	u	novel	-1.34422	-0.118784	chrContig226	+	533049	533336	1	288	MSTRG.12821	.	0.21104	0	0	0.36917	1.16213	0
MSTRG.12822.1	u	novel	-1.23497	-0.053248	chrContig226	+	534157	534442	1	286	MSTRG.12822	.	0	1.27303	0.111486	0.092938	0	0.235387
MSTRG.12825.1	u	novel	-1.25033	-0.0004096	chrContig226	+	604300	605684	1	1385	MSTRG.12825	.	1.14099	1.46861	1.7492	1.80248	1.09742	0
MSTRG.12826.1	u	novel	-1.10336	-0.0004096	chrContig226	+	603402	603633	1	232	MSTRG.12826	.	0.654952	1.177	0.687179	1.37256	1.57379	0
MSTRG.12828.1	i	novel	-1.50211	-0.0004096	chrContig226	+	583995	584241	1	247	MSTRG.12828	evm.TU.Contig226.27	1.09428	0.245672	0	0	0.123185	1.36277
MSTRG.12829.1	u	novel	-1.21624	-0.0004096	chrContig226	+	606566	608450	1	1885	MSTRG.12829	.	2.7357	2.89287	2.10868	2.40939	2.75441	1.46392
MSTRG.12835.1	x	novel	-1.18087	-0.0004096	chrContig226	+	624013	624216	1	204	MSTRG.12835	evm.TU.Contig226.29	0	0	0	0	0	1.15501
MSTRG.12837.1	i	novel	-1.23594	-0.0147456	chrContig226	+	637663	637902	1	240	MSTRG.12837	evm.TU.Contig226.30	1.87588	0	0	0	0	0
MSTRG.12841.1	u	novel	-1.11078	-0.0004096	chrContig226	-	683608	684128	1	521	MSTRG.12841	.	1.71049	0.455083	0.0612	0.102036	0.350402	0.185265
MSTRG.12844.1	u	novel	-1.47164	-0.0004096	chrContig226	+	707624	708080	1	457	MSTRG.12844	.	0.929657	0	1.6708	0	0	0
MSTRG.12847.1	u	novel	-1.06101	-0.049152	chrContig226	+	757866	759944	1	2079	MSTRG.12847	.	0	0	0.398146	0.984114	0	0.516172
MSTRG.12848.1	u	novel	-1.19337	-0.065536	chrContig226	+	760217	760841	1	625	MSTRG.12848	.	0	1.24223	0	0	0	0
MSTRG.12849.1	u	novel	-1.18379	-0.0004096	chrContig226	+	762159	762511	1	353	MSTRG.12849	.	1.11917	1.62908	2.25576	1.42269	1.12053	0.858197
MSTRG.12851.1	i	novel	-1.08037	-0.0004096	chrContig226	-	737354	737628	1	275	MSTRG.12851	evm.TU.Contig226.36	0.246875	0.772304	0.386486	1.35318	0.815987	0.386794
MSTRG.12853.1	j	novel	-1.26421	-0.0196608	chrContig226	+	742007	747771	2	1234	MSTRG.12853	evm.TU.Contig226.37	3.35828	3.47503	3.51299	2.66931	3.09984	2.76766
MSTRG.12854.1	i	novel	-1.19045	-0.161382	chrContig226	+	742909	743861	1	953	MSTRG.12854	evm.TU.Contig226.37	8.18531	9.37922	8.36795	8.08159	7.66951	7.31485
MSTRG.12855.1	u	novel	-1.24426	-0.0065536	chrContig226	+	766765	767113	1	349	MSTRG.12855	.	0.609537	0	0	0	1.30773	0
MSTRG.12856.1	u	novel	-1.26172	-0.012288	chrContig226	+	767530	768637	1	1108	MSTRG.12856	.	1.58299	0	0	0	0	0
MSTRG.12857.1	u	novel	-1.13769	-0.0004096	chrContig226	+	768925	769187	1	263	MSTRG.12857	.	0.231101	0.461453	0	0.202131	1.22969	0
MSTRG.12859.1	u	novel	-1.42198	-0.016384	chrContig226	+	793030	793406	1	377	MSTRG.12859	.	1.14722	0.402394	1.18406	1.33959	0	0.35714
MSTRG.1286.1	u	novel	-1.33271	-0.0004096	chrContig101	-	111114	111517	1	404	MSTRG.1286	.	0.601778	1.49455	0.236771	0	1.50477	1.36619
MSTRG.12861.1	i	novel	-1.34182	-0.0004096	chrContig226	+	780272	780644	1	373	MSTRG.12861	evm.TU.Contig226.39	0.301615	0	1.27488	0	0	0
MSTRG.12862.1	i	novel	-1.09074	-0.028672	chrContig226	+	784885	785484	1	600	MSTRG.12862	evm.TU.Contig226.39	2.01391	1.81474	1.2754	0.886008	1.67346	0.728194
MSTRG.12863.1	x	novel	-1.24747	-0.04096	chrContig226	+	786177	788070	1	1894	MSTRG.12863	evm.TU.Contig226.39	1.50571	1.06173	0.908745	0.589146	0.976226	0.728657
MSTRG.12864.1	u	novel	-1.27718	-0.0004096	chrContig226	-	794630	795106	1	477	MSTRG.12864	.	1.52612	2.83711	2.20426	3.12189	3.59334	1.87022
MSTRG.12865.1	u	novel	-1.3474	-0.0004096	chrContig226	+	797794	798026	1	233	MSTRG.12865	.	0	0	0	0	0	1.58912
MSTRG.12866.1	u	novel	-1.32842	-0.180224	chrContig226	+	802193	802537	1	345	MSTRG.12866	.	1.04887	1.57017	0	0.306136	0	0.878098
MSTRG.12867.1	u	novel	-1.39083	-0.0004096	chrContig226	+	815433	815657	1	225	MSTRG.12867	.	1.21559	0	0.425135	0	0.135229	0
MSTRG.12868.1	u	novel	-1.12498	-0.086016	chrContig226	+	818803	819312	1	510	MSTRG.12868	.	1.01141	1.03223	1.74207	2.07989	0.894901	0.198002
MSTRG.12869.1	u	novel	-1.08776	-0.0454656	chrContig226	+	821234	821510	1	277	MSTRG.12869	.	1.31652	1.09533	1.15109	0.863618	0.109843	0.607589
MSTRG.12870.1	u	novel	-1.00061	-0.0004096	chrContig226	+	834028	834277	1	250	MSTRG.12870	.	0.850914	0.485448	0.765243	1.80746	0.484072	0
MSTRG.12871.1	u	novel	-1.12098	-0.149094	chrContig226	+	843692	844339	1	648	MSTRG.12871	.	6.50668	6.22466	5.93251	3.81136	4.8441	1.71539
MSTRG.12875.1	u	novel	-1.27413	-0.0004096	chrContig226	+	860677	860885	1	209	MSTRG.12875	.	0	1.16136	0	0.127178	0	0
MSTRG.12876.1	u	novel	-1.22598	-0.065536	chrContig226	+	856521	858611	1	2091	MSTRG.12876	.	0.867878	0	0.916944	1.00886	0	0.487197
MSTRG.12877.1	u	novel	-1.24395	-0.0274432	chrContig226	+	859105	859953	1	849	MSTRG.12877	.	1.23788	1.03672	0.525785	0	0	0.198236
MSTRG.12878.1	u	novel	-1.34566	-0.0004096	chrContig226	+	862302	862953	1	652	MSTRG.12878	.	0.372881	0	0	0	1.49148	0.103253
MSTRG.12879.1	u	novel	-1.16998	-0.0004096	chrContig226	+	864839	865462	1	624	MSTRG.12879	.	0	0.081789	0	0	1.25228	0.107886
MSTRG.12880.1	u	novel	-1.27156	-0.028672	chrContig226	+	870716	871173	1	458	MSTRG.12880	.	1.39166	0.99193	1.39098	0.753692	1.6582	0.51446
MSTRG.12881.1	u	novel	-1.20515	-0.0229376	chrContig226	+	877187	877493	1	307	MSTRG.12881	.	0.890905	1.75144	1.86949	1.21213	1.98219	1.30991
MSTRG.12882.1	u	novel	-1.52503	-0.0004096	chrContig226	+	879144	879387	1	244	MSTRG.12882	.	0	0	0	1.41616	0	1.04515
MSTRG.12883.1	u	novel	-1.00938	-0.0004096	chrContig226	+	884346	884803	1	458	MSTRG.12883	.	0	0	1.59292	0	0	0.293977
MSTRG.12884.1	u	novel	-1.18237	-0.0032768	chrContig226	+	895274	898126	1	2853	MSTRG.12884	.	0.856491	1.20002	0.972312	1.0482	0	0
MSTRG.12885.1	u	novel	-1.1334	-0.241664	chrContig226	+	900733	901456	1	724	MSTRG.12885	.	1.28371	1.62021	1.22963	1.28301	0.982734	0.836553
MSTRG.12886.1	u	novel	-1.22744	-0.0004096	chrContig226	+	902320	902793	1	474	MSTRG.12886	.	1.08993	0	1.4799	0.448611	0	0.781149
MSTRG.12887.1	u	novel	-1.29185	-0.08192	chrContig226	+	903377	903837	1	461	MSTRG.12887	.	0	1.45184	1.38468	0.462408	0.7282	0
MSTRG.1289.1	i	novel	-1.22454	-0.0548864	chrContig101	-	163310	163612	1	303	MSTRG.1289	evm.TU.Contig101.6	0	0	0	0	0	1.33309
MSTRG.12890.1	u	novel	-1.35442	-0.008192	chrContig226	+	922140	924360	1	2221	MSTRG.12890	.	0	1.60962	0.85909	0	1.21141	0.28655
MSTRG.12892.1	u	novel	-1.30224	-0.0004096	chrContig226	-	994502	995270	1	769	MSTRG.12892	.	0.745619	0.741797	1.31913	1.58997	0.592711	0.52526
MSTRG.12894.1	i	novel	-1.19909	-0.036864	chrContig226	+	931667	933207	2	795	MSTRG.12894	evm.TU.Contig226.53	0.341985	0.828997	0.562384	0.052566	1.78106	0.04234
MSTRG.12896.1	u	novel	-1.48119	-0.0004096	chrContig226	-	1116342	1116852	1	511	MSTRG.12896	.	2.19728	0.534373	0.915301	0	1.36831	1.38331
MSTRG.12897.1	u	novel	-1.36321	-0.0004096	chrContig226	-	1118970	1119356	1	387	MSTRG.12897	.	0	0	1.39627	0.274731	0	0.229829
MSTRG.12898.1	u	novel	-1.39354	-0.0004096	chrContig226	+	1121036	1122069	1	1034	MSTRG.12898	.	0.410883	0.409634	0.417214	0.462712	0.351944	0.15975
MSTRG.12899.1	u	novel	-1.01228	-0.0004096	chrContig226	-	1123193	1123460	1	268	MSTRG.12899	.	2.38129	0.226422	0.356923	0	0.79247	0
MSTRG.12903.1	i	novel	-1.07969	-0.118784	chrContig226	-	1041680	1042129	1	450	MSTRG.12903	evm.TU.Contig226.54	0	0	0.921126	0	0	0.897611
MSTRG.12904.1	i	novel	-1.17737	-0.0004096	chrContig226	-	1067516	1068209	1	694	MSTRG.12904	evm.TU.Contig226.54	0.218946	0	0	1.14647	0.350739	0.097004
MSTRG.12906.1	i	novel	-1.25802	-0.0004096	chrContig226	+	1082255	1082729	1	475	MSTRG.12906	evm.TU.Contig226.54	1.37483	1.32382	0.906209	0	1.15301	0
MSTRG.12907.1	i	novel	-1.20647	-0.0004096	chrContig226	-	1097462	1097750	1	289	MSTRG.12907	evm.TU.Contig226.54	1.26186	0.839876	0	0.551839	1.15811	0
MSTRG.12908.1	i	novel	-1.254	-0.0004096	chrContig226	-	1100799	1101504	1	706	MSTRG.12908	evm.TU.Contig226.54	1.11917	0.535625	0	0.263543	0.086194	0.095355
MSTRG.12909.1	i	novel	-1.01299	-0.045056	chrContig226	-	1103070	1103478	1	409	MSTRG.12909	evm.TU.Contig226.54	1.30399	0	0.389794	1.2322	0	0.164599
MSTRG.12910.1	u	novel	-1.22813	-0.0176128	chrContig22604	+	158	1402	1	1245	MSTRG.12910	.	0	0.828577	0	0.993675	0.292783	0
MSTRG.12914.1	u	novel	-1.18763	-0.0004096	chrContig22628	-	1657	2043	1	387	MSTRG.12914	.	0	0.117599	0	0	0	0
MSTRG.12915.1	u	novel	-1.19457	-0.0004096	chrContig22667	+	9	883	1	875	MSTRG.12915	.	0.486236	1.61847	0	1.26941	0.869332	0
MSTRG.12917.1	i	novel	-1.02352	-0.0253952	chrContig2267	+	38320	38567	1	248	MSTRG.12917	evm.TU.Contig2267.1	0	0.295657	0.749986	0	0.265824	1.18522
MSTRG.12923.1	u	novel	-1.21253	-0.0004096	chrContig227	+	35786	36002	1	217	MSTRG.12923	.	1.54049	0	0	0.244979	0	0
MSTRG.12925.1	u	novel	-1.35584	-0.0004096	chrContig227	+	32974	33228	1	255	MSTRG.12925	.	0	0.356947	1.2504	0.416945	0.11932	1.18802
MSTRG.1293.1	i	novel	-1.34258	-0.0004096	chrContig101	-	264284	264881	1	598	MSTRG.1293	evm.TU.Contig101.10	0	0	0	1.9366	0	0.450307
MSTRG.12930.1	i	novel	-1.14474	-0.0004096	chrContig227	+	247436	248301	1	866	MSTRG.12930	evm.TU.Contig227.16	0	0.799624	0.284797	0.490446	0.438485	0.26529
MSTRG.12931.1	u	novel	-1.17623	-0.0004096	chrContig227	+	334764	335236	1	473	MSTRG.12931	.	0.219553	0.25658	0	0	0	1.4162
MSTRG.12932.1	u	novel	-1.29244	-0.0004096	chrContig227	+	335686	336255	1	570	MSTRG.12932	.	1.27957	2.31951	1.78893	4.40657	3.52344	2.05083
MSTRG.12938.1	i	novel	-1.418	-0.0004096	chrContig227	-	361372	361919	1	548	MSTRG.12938	evm.TU.Contig227.21	0.277279	0	1.22188	0.192089	0	0
MSTRG.12941.1	i	novel	-1.28953	-0.028672	chrContig227	+	706813	707056	1	244	MSTRG.12941	evm.TU.Contig227.30	1.57954	0	1.17609	0.94579	1.87049	0.689762
MSTRG.12942.1	i	novel	-1.32417	-0.0004096	chrContig227	+	711798	712057	1	260	MSTRG.12942	evm.TU.Contig227.30	0.467535	0.116694	0	0	1.75538	0
MSTRG.12943.1	i	novel	-1.08937	-0.0004096	chrContig227	+	715588	715888	1	301	MSTRG.12943	evm.TU.Contig227.30	0	0	2.86013	1.85443	0	1.67743
MSTRG.12945.2	j	novel	-1.04438	-0.0577536	chrContig227	-	780695	800832	3	269	MSTRG.12945	evm.TU.Contig227.34	0.128605	0.932199	0.573821	0.424954	4.30793	0.149667
MSTRG.1295.1	i	novel	-1.05397	-0.0004096	chrContig101	+	269264	269486	1	223	MSTRG.1295	evm.TU.Contig101.10	2.72644	1.49392	2.57369	2.44347	0.952385	0.449832
MSTRG.12954.1	u	novel	-1.28423	-0.08192	chrContig227	+	1253711	1257205	1	3495	MSTRG.12954	.	1.33693	1.99091	1.03018	2.49617	2.01449	1.10999
MSTRG.12957.1	i	novel	-1.38897	-0.0004096	chrContig227	+	1115104	1115501	1	398	MSTRG.12957	evm.TU.Contig227.46	0	0.894596	1.12159	0	0.458693	0
MSTRG.12958.1	i	novel	-1.08293	-0.0319488	chrContig227	+	1116814	1117271	1	458	MSTRG.12958	evm.TU.Contig227.46	0.675836	1.26042	1.3896	0.751002	0.664337	0.733483
MSTRG.12959.1	i	novel	-1.23488	-0.012288	chrContig227	+	1124887	1125978	1	1092	MSTRG.12959	evm.TU.Contig227.46	0	0	0	0.316431	0.055726	1.27279
MSTRG.12960.1	i	novel	-1.14018	-0.221184	chrContig227	+	1129898	1130550	1	653	MSTRG.12960	evm.TU.Contig227.46	0.279232	0	0.878916	0.569867	0.139785	0.567021
MSTRG.12961.1	i	novel	-1.15759	-0.069632	chrContig227	+	1142861	1143067	1	207	MSTRG.12961	evm.TU.Contig227.46	1.32129	0.293145	0	0	0	0
MSTRG.12962.1	i	novel	-1.28638	-0.206848	chrContig227	+	1158559	1160425	1	1867	MSTRG.12962	evm.TU.Contig227.46	0.86065	0.744638	0	1.03778	0.625656	0.690003
MSTRG.12963.1	i	novel	-1.4222	-0.0004096	chrContig227	+	1168476	1169082	1	607	MSTRG.12963	evm.TU.Contig227.46	0.150197	0.540229	0.313087	0	0	0.499084
MSTRG.12964.1	i	novel	-1.20389	-0.0004096	chrContig227	+	1173762	1174392	1	631	MSTRG.12964	evm.TU.Contig227.46	0.770581	0	0	1.24419	0.626856	0.320067
MSTRG.12966.1	i	novel	-1.01001	-0.0004096	chrContig227	+	1178860	1179282	1	423	MSTRG.12966	evm.TU.Contig227.46	0.862121	0	1.20606	0	0	0.079575
MSTRG.12967.1	i	novel	-1.0694	-0.0004096	chrContig227	+	1179686	1179930	1	245	MSTRG.12967	evm.TU.Contig227.46	0	0	0	0	1.23697	0.272049
MSTRG.12968.1	i	novel	-1.09366	-0.14336	chrContig227	+	1180405	1180948	1	544	MSTRG.12968	evm.TU.Contig227.46	0.446908	1.21445	0.234449	0.865903	1.00676	0.123751
MSTRG.12969.1	i	novel	-1.243	-0.012288	chrContig227	+	1185709	1185989	1	281	MSTRG.12969	evm.TU.Contig227.46	1.37155	0	0	0	0	0.712381
MSTRG.12970.1	i	novel	-1.26116	-0.0004096	chrContig227	+	1186792	1187103	1	312	MSTRG.12970	evm.TU.Contig227.46	0.974031	0.382541	0.102196	1.34447	0.390085	0.645172
MSTRG.12971.1	i	novel	-1.25895	-0.0004096	chrContig227	+	1189802	1190032	1	231	MSTRG.12971	evm.TU.Contig227.46	1.83222	0	0	0	0	0
MSTRG.12977.1	u	novel	-1.32693	-0.0004096	chrContig227	+	1295321	1296289	2	358	MSTRG.12977	.	0.251419	1.23308	0.196414	0.277055	0.583114	0.840608
MSTRG.12978.1	u	novel	-1.26551	-0.0004096	chrContig22702	-	80	434	1	355	MSTRG.12978	.	0	0	1.25566	0	0	0
MSTRG.12979.1	u	novel	-1.25621	-0.069632	chrContig2270	+	1	2829	1	2829	MSTRG.12979	.	1.61622	0	0.757062	1.34923	1.84069	1.06135
MSTRG.12980.1	u	novel	-1.51141	-0.0004096	chrContig22731	-	294	569	1	276	MSTRG.12980	.	0	0	1.15526	0.096305	0	0
MSTRG.12981.1	u	novel	-1.14131	-0.0004096	chrContig22719	-	303	581	1	279	MSTRG.12981	.	0	0	1.48569	0	0	0
MSTRG.12982.1	u	novel	-1.265	-0.0004096	chrContig22734	-	265	730	1	466	MSTRG.12982	.	1.2896	0	0	0	0.799085	0
MSTRG.12983.1	u	novel	-1.23357	-0.0004096	chrContig22740	-	1	949	1	949	MSTRG.12983	.	9.00661	8.11546	10.0865	8.63298	8.53777	6.91817
MSTRG.12984.1	u	novel	-1.12082	-0.0004096	chrContig22749	-	507	753	1	247	MSTRG.12984	.	0	0	1.15497	0	0	0
MSTRG.12986.1	u	novel	-1.19824	-0.14336	chrContig22759	-	10	915	1	906	MSTRG.12986	.	21.0309	34.8169	28.5838	26.7695	34.925	27.5255
MSTRG.1299.1	u	novel	-1.21973	-0.0004096	chrContig101	+	328027	328336	1	310	MSTRG.1299	.	0	0	1.23426	0	0	0
MSTRG.12990.1	u	novel	-1.28592	-0.0004096	chrContig22778	+	39	275	1	237	MSTRG.12990	.	0.253906	0.381514	1.21083	0.554823	0	0
MSTRG.12994.1	i	novel	-1.13687	-0.0004096	chrContig228	-	124001	124264	1	264	MSTRG.12994	evm.TU.Contig228.4	8.61272	8.67023	6.2672	5.12559	7.20632	8.30643
MSTRG.12998.1	u	novel	-1.28182	-0.0004096	chrContig22804	+	51	634	1	584	MSTRG.12998	.	0	0	0	0.181152	1.24937	0
MSTRG.12999.1	u	novel	-1.49937	-0.0004096	chrContig22815	-	11	212	1	202	MSTRG.12999	.	0	0.300401	0.157847	0	0	1.48648
MSTRG.13002.1	i	novel	-1.30102	-0.0004096	chrContig228	+	291738	292287	1	550	MSTRG.13002	evm.TU.Contig228.6	1.54092	0	0.456443	0.731808	0	0
MSTRG.13003.1	u	novel	-1.3839	-0.0004096	chrContig228	+	381736	383214	1	1479	MSTRG.13003	.	1.04683	0.864518	2.16771	1.29236	0.718809	0.808468
MSTRG.13004.1	u	novel	-1.35975	-0.0004096	chrContig228	+	384519	385253	1	735	MSTRG.13004	.	1.47862	1.11646	2.38596	1.12107	1.47685	1.09912
MSTRG.13005.1	u	novel	-1.18841	-0.0004096	chrContig22836	-	103	396	1	294	MSTRG.13005	.	1.2404	0	0.84823	0	0.103492	0.686947
MSTRG.13006.1	u	novel	-1.24711	-0.0004096	chrContig22839	-	49	579	1	531	MSTRG.13006	.	0.820756	1.25099	0.480378	0.500569	0	0
MSTRG.13008.1	u	novel	-1.3743	-0.0004096	chrContig2284	+	1743	2722	1	980	MSTRG.13008	.	1.48725	1.33127	1.25942	0.971028	0.744525	1.09912
MSTRG.13010.1	u	novel	-1.42526	-0.0004096	chrContig2286	-	2316	2654	1	339	MSTRG.13010	.	3.04794	0	0	0	0.267479	2.38304
MSTRG.13012.1	u	novel	-1.17035	-0.067584	chrContig2286	-	6682	8046	1	1365	MSTRG.13012	.	3.58923	4.6242	4.84469	3.89473	3.59727	4.37357
MSTRG.13013.1	u	novel	-1.29271	-0.208077	chrContig22871	+	3	1751	1	1749	MSTRG.13013	.	1.53934	1.81481	2.79639	2.58376	1.41062	2.80468
MSTRG.13014.1	u	novel	-1.29964	-0.0004096	chrContig22871	+	2359	2580	1	222	MSTRG.13014	.	0	0.136669	0	0.239461	0.091371	1.36461
MSTRG.13015.1	u	novel	-1.46534	-0.0004096	chrContig22874	-	35	348	1	314	MSTRG.13015	.	3.77399	1.2043	5.43572	2.05927	0.4845	3.543
MSTRG.13017.1	u	novel	-1.08229	-0.049152	chrContig22889	-	126	637	1	512	MSTRG.13017	.	0	1.22324	0	0	0	0.131486
MSTRG.13020.1	i	novel	-1.38517	-0.0229376	chrContig229	-	12568	13368	1	801	MSTRG.13020	evm.TU.Contig229.1	2.38493	2.30214	1.51265	1.88335	1.0636	2.67583
MSTRG.13021.2	j	novel	-1.30166	-0.0561152	chrContig229	+	32388	65612	2	382	MSTRG.13021	evm.TU.Contig229.2	0	1.51235	0	0	0.079651	0
MSTRG.13025.1	u	novel	-1.20184	-0.0004096	chrContig229	+	169041	169292	1	252	MSTRG.13025	.	0	0.065644	0.506113	0	0	1.20216
MSTRG.13033.1	x	novel	-1.12422	-0.0004096	chrContig229	-	204887	205203	1	317	MSTRG.13033	evm.TU.Contig229.7	0.191734	0.095712	1.20701	0	0.095983	0
MSTRG.13034.1	i	novel	-1.1767	-0.0004096	chrContig229	-	206417	206635	1	219	MSTRG.13034	evm.TU.Contig229.7	0	0	0	0	0	1.537
MSTRG.13036.1	i	novel	-1.26079	-0.0004096	chrContig229	-	215566	216166	2	405	MSTRG.13036	evm.TU.Contig229.8	0.150073	0.599319	1.13766	0.004346	0.079605	0.06715
MSTRG.1304.1	i	novel	-1.23394	-0.0004096	chrContig101	-	391509	391887	1	379	MSTRG.1304	evm.TU.Contig101.14	0.160368	0	0	0	0	1.49042
MSTRG.13040.1	i	novel	-1.38149	-0.0004096	chrContig229	-	254877	255559	1	683	MSTRG.13040	evm.TU.Contig229.12	0.311462	0.213875	1.02705	0	0	0.443549
MSTRG.13041.1	i	novel	-1.42313	-0.0004096	chrContig229	-	256052	256490	1	439	MSTRG.13041	evm.TU.Contig229.12	0	0	0	0	1.15622	0
MSTRG.13042.1	x	novel	-1.2899	-0.028672	chrContig229	-	257212	257804	1	593	MSTRG.13042	evm.TU.Contig229.12	0	0	0	0	0	1.68484
MSTRG.1305.1	i	novel	-1.44305	-0.0004096	chrContig101	-	399569	399817	1	249	MSTRG.1305	evm.TU.Contig101.14	0	1.70589	0	0.53374	0.122195	0.135182
MSTRG.13061.1	u	novel	-1.42517	-0.02048	chrContig229	-	975327	975948	1	622	MSTRG.13061	.	1.05285	1.49479	1.04967	1.47031	0.561179	0.855059
MSTRG.13064.1	j	novel	-1.16888	-0.0045056	chrContig229	+	986542	1005779	3	787	MSTRG.13064	evm.TU.Contig229.48	1.88291	2.10045	0.63804	1.39704	2.3371	0.727666
MSTRG.13067.1	u	novel	-1.25396	-0.0004096	chrContig22904	-	47	744	1	698	MSTRG.13067	.	0	0	0.091361	0	0.305138	1.3985
MSTRG.13070.2	j	novel	-1.01418	-0.0004096	chrContig229	+	500858	517137	2	529	MSTRG.13070	evm.TU.Contig229.41	0	0	0	1.15466	1.32099	0
MSTRG.13071.1	i	novel	-1.02774	-0.0004096	chrContig229	-	571722	571937	1	216	MSTRG.13071	evm.TU.Contig229.41	0	0	0	0	0	1.55835
MSTRG.13073.1	i	novel	-1.31691	-0.0004096	chrContig229	-	646489	646979	1	491	MSTRG.13073	evm.TU.Contig229.41	1.34608	0.484116	1.2046	1.0827	1.20818	0
MSTRG.13074.1	i	novel	-1.50362	-0.0004096	chrContig229	+	646705	647410	2	321	MSTRG.13074	evm.TU.Contig229.41	0.944841	0.025664	0.102039	0.740853	0.784974	1.30694
MSTRG.13075.1	i	novel	-1.32275	-0.16384	chrContig229	-	648603	649776	1	1174	MSTRG.13075	evm.TU.Contig229.41	1.27611	0.695641	0.662797	0.7335	0.579529	0.874293
MSTRG.13076.1	i	novel	-1.43979	-0.063488	chrContig229	+	650465	650695	1	231	MSTRG.13076	evm.TU.Contig229.41	0	0	1.78892	0	0	1.14257
MSTRG.13077.1	i	novel	-1.05312	-0.0004096	chrContig229	-	680530	681096	1	567	MSTRG.13077	evm.TU.Contig229.41	0.606433	1.29116	1.37403	1.23416	0.750919	0
MSTRG.13080.1	i	novel	-1.25603	-0.192512	chrContig229	-	700383	702108	1	1726	MSTRG.13080	evm.TU.Contig229.41	7.73941	0.035157	0	0	0	0
MSTRG.13082.1	i	novel	-1.12602	-0.0004096	chrContig229	+	708843	709925	1	1083	MSTRG.13082	evm.TU.Contig229.41	2.47697	2.2555	2.01828	2.08845	1.84033	1.84435
MSTRG.13084.1	i	novel	-1.24427	-0.0299008	chrContig229	+	710212	714341	2	4028	MSTRG.13084	evm.TU.Contig229.41	8.96352	10.0384	7.03098	9.90863	6.71566	4.41219
MSTRG.13085.1	i	novel	-1.00065	-0.0004096	chrContig229	+	715495	715788	1	294	MSTRG.13085	evm.TU.Contig229.41	4.5687	2.59178	3.21752	3.74653	2.60745	2.81565
MSTRG.13088.1	x	novel	-1.18163	-0.0004096	chrContig229	+	743382	743765	1	384	MSTRG.13088	evm.TU.Contig229.40	0.476413	1.34582	0.625231	0	1.19064	1.31254
MSTRG.1309.1	u	novel	-1.24161	-0.16384	chrContig101	+	521228	526035	1	4808	MSTRG.1309	.	4.47968	4.52704	4.68702	6.6031	4.87525	6.07856
MSTRG.13090.1	i	novel	-1.51367	-0.0004096	chrContig229	-	782264	782525	1	262	MSTRG.13090	evm.TU.Contig229.41	0	0	1.70459	0	0	0
MSTRG.13091.1	i	novel	-1.09697	-0.0004096	chrContig229	+	799356	799809	1	454	MSTRG.13091	evm.TU.Contig229.41	0	1.49724	0.678905	0	1.27336	0.222426
MSTRG.13092.1	i	novel	-1.08272	-0.0094208	chrContig229	+	800131	800524	1	394	MSTRG.13092	evm.TU.Contig229.41	0	1.56153	0.695184	0	1.1874	0.672088
MSTRG.13094.1	u	novel	-1.21917	-0.0004096	chrContig229	+	859811	861112	1	1302	MSTRG.13094	.	0.326772	0.960362	0	0	0	0.721654
MSTRG.13096.1	u	novel	-1.31211	-0.0004096	chrContig22931	+	162	2504	1	2343	MSTRG.13096	.	1.99251	3.17295	1.09442	3.81143	4.21802	1.32351
MSTRG.13097.1	u	novel	-1.29008	-0.0004096	chrContig22933	-	6	666	1	661	MSTRG.13097	.	2.02657	2.13667	1.45496	1.44524	2.92816	1.352
MSTRG.13098.1	o	novel	-1.34491	-0.0004096	chrContig22951	+	214	1481	2	664	MSTRG.13098	evm.TU.Contig22951.1	6.12681	3.35374	2.80837	5.83131	4.64738	5.40474
MSTRG.13100.1	u	novel	-1.20465	-0.0004096	chrContig22958	+	135	689	1	555	MSTRG.13100	.	2.08074	1.70918	2.48541	0	2.43271	1.78916
MSTRG.13104.1	u	novel	-1.10015	-0.0004096	chrContig22981	+	9	679	1	671	MSTRG.13104	.	2.14169	2.43587	1.30677	1.98025	1.73528	0.902962
MSTRG.13105.1	u	novel	-1.3502	-0.0004096	chrContig22988	-	2	608	1	607	MSTRG.13105	.	5.44852	5.87846	4.84293	6.43517	5.65447	4.81897
MSTRG.13110.1	u	novel	-1.45096	-0.104448	chrContig230	+	752	954	1	203	MSTRG.13110	.	3.59288	3.73652	0	1.70218	0	2.98467
MSTRG.13116.1	u	novel	-1.47611	-0.0004096	chrContig23005	+	726	1517	1	792	MSTRG.13116	.	0.076742	0	1.40907	0	0	1.19002
MSTRG.13117.1	u	novel	-1.05075	-0.0004096	chrContig2300	-	16	334	1	319	MSTRG.13117	.	0	0	1.29939	0	0	0
MSTRG.13118.1	x	novel	-1.39249	-0.0864256	chrContig2300	-	725	1607	1	883	MSTRG.13118	evm.TU.Contig2300.1	0.990101	0.843236	0.28888	0	0.940238	0
MSTRG.13120.1	u	novel	-1.34986	-0.110592	chrContig2305	+	3240	4443	1	1204	MSTRG.13120	.	0.549444	0.49198	0	0	0	1.22974
MSTRG.13121.1	u	novel	-1.24233	-0.132301	chrContig2305	+	5073	5867	1	795	MSTRG.13121	.	1.71208	2.06643	2.07308	2.54765	1.36362	1.5649
MSTRG.13129.1	i	novel	-1.37663	-0.0004096	chrContig231	-	62829	63039	1	211	MSTRG.13129	evm.TU.Contig231.7	0	0	0	0	0	1.27622
MSTRG.1313.1	u	novel	-1.09466	-0.0004096	chrContig101	+	519563	520739	1	1177	MSTRG.1313	.	10.9741	0	8.54201	0	0	10.8527
MSTRG.13131.1	u	novel	-1.26802	-0.0004096	chrContig23113	-	1	510	1	510	MSTRG.13131	.	11.4657	10.852	9.99531	16.5133	12.1157	11.7971
MSTRG.13132.1	u	novel	-1.11405	-0.028672	chrContig23122	-	28	520	1	493	MSTRG.13132	.	0.708277	0.399212	1.4552	1.5323	0	0.477937
MSTRG.13135.1	u	novel	-1.04715	-0.1024	chrContig23128	+	38	500	1	463	MSTRG.13135	.	0.623548	1.34033	0.685927	0	0.688715	0.687045
MSTRG.13136.1	u	novel	-1.09971	-0.0004096	chrContig23129	+	5	711	1	707	MSTRG.13136	.	1.75386	0.38623	3.82089	2.65337	0.817689	3.85643
MSTRG.13139.1	u	novel	-1.36093	-0.0004096	chrContig23163	-	1334	1648	1	315	MSTRG.13139	.	0.192951	0.192638	0	0	0.193185	1.60288
MSTRG.1314.1	u	novel	-1.41423	-0.0004096	chrContig101	-	572362	572686	1	325	MSTRG.1314	.	1.9333	1.87309	0	0.899639	0.842583	0
MSTRG.13140.1	u	novel	-1.18383	-0.0004096	chrContig23163	+	2317	2588	1	272	MSTRG.13140	.	1.21272	1.11546	1.28404	0.179911	0	1.34979
MSTRG.13141.1	u	novel	-1.27052	-0.0004096	chrContig23163	+	3172	3383	1	212	MSTRG.13141	.	0	0.569619	1.20321	0.752271	0	1.0925
MSTRG.13142.1	u	novel	-1.26757	-0.0004096	chrContig23163	+	3652	4101	1	450	MSTRG.13142	.	1.62079	1.14486	1.84225	2.06735	2.77265	1.62184
MSTRG.13143.1	u	novel	-1.25028	-0.172032	chrContig23167	+	38	473	1	436	MSTRG.13143	.	1.78915	0.765472	2.70585	1.92056	1.22125	1.00364
MSTRG.13145.1	i	novel	-1.46633	-0.0720896	chrContig2319	+	8653	9051	1	399	MSTRG.13145	evm.TU.Contig2319.1	0	0.304166	1.35851	0	0.076257	0
MSTRG.13149.1	u	novel	-1.22102	-0.0004096	chrContig232	+	1586	3187	1	1602	MSTRG.13149	.	1.43267	1.21098	1.08203	1.72874	2.01124	1.67243
MSTRG.13150.1	u	novel	-1.14677	-0.06144	chrContig232	+	3661	4860	1	1200	MSTRG.13150	.	1.92016	2.50326	0.982245	3.62676	2.81194	1.37279
MSTRG.13151.1	u	novel	-1.10831	-0.004096	chrContig232	+	33016	33491	1	476	MSTRG.13151	.	2.25441	2.73494	1.47368	3.07124	3.74893	2.05074
MSTRG.13155.1	j	novel	-1.18666	-0.0782336	chrContig232	-	28842	32312	4	654	MSTRG.13155	evm.TU.Contig232.2	0.477202	1.2403	1.30324	0.333605	1.5983	0.667387
MSTRG.13156.1	i	novel	-1.00478	-0.0892928	chrContig232	+	30906	31910	1	1005	MSTRG.13156	evm.TU.Contig232.2	1.87479	2.00891	1.58548	2.87022	1.42594	0.887452
MSTRG.13157.1	u	novel	-1.0553	-0.0004096	chrContig23209	+	5	397	1	393	MSTRG.13157	.	0.520809	0.734189	1.29812	0	0.154843	0
MSTRG.13160.1	u	novel	-1.49054	-0.0004096	chrContig23211	+	5259	5484	1	226	MSTRG.13160	.	0	0.802833	1.42019	0	0	1.75259
MSTRG.13161.1	u	novel	-1.31206	-0.008192	chrContig23214	+	538	799	1	262	MSTRG.13161	.	0	0.463214	1.33869	0.101451	0	0
MSTRG.13163.1	u	novel	-1.50321	-0.0004096	chrContig23219	-	15	218	1	204	MSTRG.13163	.	0	1.18982	0	0	0	0
MSTRG.13164.1	u	novel	-1.41172	-0.0004096	chrContig2322	+	11375	11799	1	425	MSTRG.13164	.	0.984367	0.742184	0.959296	1.24703	0.499795	0.963716
MSTRG.13167.1	x	novel	-1.21826	-0.147456	chrContig23218	+	7061	9067	3	1512	MSTRG.13167	evm.TU.Contig23218.1	0.119965	39.0633	2.85996	0	228.094	5.35814
MSTRG.13167.2	x	novel	-1.27806	-0.045056	chrContig23218	+	7061	9067	2	1813	MSTRG.13167	evm.TU.Contig23218.1	0.142639	839.991	514.524	9.16538	820.004	0
MSTRG.13167.3	x	novel	-1.21141	-0.0364544	chrContig23218	+	7112	9067	3	1283	MSTRG.13167	evm.TU.Contig23218.1	0	0	0	1.84442	0	3.55445
MSTRG.13167.4	x	novel	-1.36851	-0.073728	chrContig23218	+	7130	9067	2	1060	MSTRG.13167	evm.TU.Contig23218.1	12.0716	0	0	0	0.176534	0
MSTRG.13174.1	x	novel	-1.52584	-0.032768	chrContig2322	-	78731	79205	1	475	MSTRG.13174	evm.TU.Contig2322.8	0	1.20854	1.07136	0	0	0.425184
MSTRG.13175.1	u	novel	-1.25762	-0.0004096	chrContig23220	-	34	246	1	213	MSTRG.13175	.	0	0	0	0	1.14278	0
MSTRG.13177.1	u	novel	-1.34875	-0.0004096	chrContig23230	+	5	319	1	315	MSTRG.13177	.	57.5511	42.375	39.2992	62.9504	51.9655	43.2161
MSTRG.13178.1	u	novel	-1.35065	-0.0004096	chrContig2322	-	80361	80753	1	393	MSTRG.13178	.	0	0	0.081133	1.21741	0	0.256382
MSTRG.13179.1	u	novel	-1.44287	-0.0004096	chrContig2322	-	81628	81874	1	247	MSTRG.13179	.	0.745546	2.33389	0.387269	0	1.6014	0
MSTRG.13180.1	u	novel	-1.23194	-0.0004096	chrContig2322	-	82163	85858	1	3696	MSTRG.13180	.	2.7094	2.93573	3.76625	2.48578	1.71984	2.60998
MSTRG.13182.1	u	novel	-1.46324	-0.0004096	chrContig23245	-	608	854	1	247	MSTRG.13182	.	0	0	1.79016	0	0	1.09022
MSTRG.13185.1	u	novel	-1.47043	-0.0004096	chrContig2325	-	5781	6018	1	238	MSTRG.13185	.	0.510752	0	1.07177	0.67009	0.255686	1.13144
MSTRG.13188.1	u	novel	-1.24691	-0.159744	chrContig23271	-	106	611	1	506	MSTRG.13188	.	0.600588	0.505503	1.56868	0	0	0
MSTRG.13189.1	u	novel	-1.11811	-0.0004096	chrContig23277	-	3	431	1	429	MSTRG.13189	.	0.354193	0	0.888938	0	1.27664	0
MSTRG.13192.1	u	novel	-1.39555	-0.0004096	chrContig23289	+	173	450	1	278	MSTRG.13192	.	0	0	0	0	2.43033	0.242161
MSTRG.13193.1	u	novel	-1.26239	-0.151552	chrContig23290	-	13	484	1	472	MSTRG.13193	.	3.34419	1.77943	8.40926	5.80594	5.52846	6.78998
MSTRG.13197.1	u	novel	-1.34803	-0.0004096	chrContig23310	+	61	2419	1	2359	MSTRG.13197	.	0.744624	0	0	0	0	0.373449
MSTRG.13201.1	u	novel	-1.28657	-0.0004096	chrContig23359	-	3	1086	1	1084	MSTRG.13201	.	0.628463	0.430407	1.28235	1.113	0.552826	1.17175
MSTRG.13202.1	u	novel	-1.27239	-0.0098304	chrContig2336	+	230	898	1	669	MSTRG.13202	.	1.34006	0	0	0	0	0.402516
MSTRG.13203.1	u	novel	-1.19894	-0.0004096	chrContig23366	-	142	418	1	277	MSTRG.13203	.	0.219421	0	0	0	0	1.45821
MSTRG.13204.1	u	novel	-1.25525	-0.053248	chrContig23366	+	596	895	1	300	MSTRG.13204	.	0	0	0	1.41761	0	0
MSTRG.13205.1	u	novel	-1.36459	-0.0004096	chrContig23377	-	2	603	1	602	MSTRG.13205	.	3.82756	6.10335	8.09457	12.9214	7.32298	10.3219
MSTRG.13206.1	u	novel	-1.12181	-0.0004096	chrContig23388	+	239	635	1	397	MSTRG.13206	.	0.482355	0	0	0	0	1.13985
MSTRG.13209.1	u	novel	-1.07528	-0.12288	chrContig23406	-	17	514	1	498	MSTRG.13209	.	1.58661	0.421228	0.256105	0.373618	0	0.135182
MSTRG.13211.1	u	novel	-1.3775	-0.0004096	chrContig23411	+	24	412	1	389	MSTRG.13211	.	0.664044	1.28539	1.71859	2.28701	1.09505	0.518611
MSTRG.13212.1	u	novel	-1.26577	-0.0004096	chrContig23413	-	3	568	1	566	MSTRG.13212	.	0.620838	1.5194	1.66186	0.863501	0.779481	0.564972
MSTRG.13213.1	u	novel	-1.0028	-0.1024	chrContig2342	+	1	704	1	704	MSTRG.13213	.	0.625926	1.03391	0.362331	1.07517	2.33815	0.702947
MSTRG.13216.1	u	novel	-1.30957	-0.0004096	chrContig23467	+	6959	7192	1	234	MSTRG.13216	.	0	0	3.42638	0.228686	0	1.0136
MSTRG.13217.1	u	novel	-1.18515	-0.126976	chrContig23467	+	9206	10063	1	858	MSTRG.13217	.	0	0.070724	1.15203	0	0.177311	0
MSTRG.13218.1	u	novel	-1.31419	-0.0004096	chrContig23467	+	12155	12393	1	239	MSTRG.13218	.	1.52332	0	0	0	0	0
MSTRG.13219.1	u	novel	-1.20873	-0.0004096	chrContig23467	+	13845	14252	1	408	MSTRG.13219	.	0.335181	0	2.48992	0	0.223725	0.330004
MSTRG.13220.1	u	novel	-1.27107	-0.0004096	chrContig23472	+	174	586	1	413	MSTRG.13220	.	0.147166	0	0	1.15846	0.073672	0
MSTRG.13222.1	u	novel	-1.13016	-0.0004096	chrContig2348	-	9550	9922	1	373	MSTRG.13222	.	0	0	0	0	1.7946	0
MSTRG.13223.1	u	novel	-1.3392	-0.0815104	chrContig235	+	34	323	1	290	MSTRG.13223	.	3.88217	2.6994	1.31938	1.4665	0.524597	0.812493
MSTRG.13229.1	u	novel	-1.14277	-0.0090112	chrContig235	+	229476	230001	1	526	MSTRG.13229	.	0	0	0	0	0	2.49503
MSTRG.1323.1	i	novel	-1.13957	-0.0004096	chrContig101	-	669738	670031	1	294	MSTRG.1323	evm.TU.Contig101.26	12.621	11.2251	12.6757	15.3845	14.4477	15.9855
MSTRG.13233.1	i	novel	-1.18091	-0.0004096	chrContig235	-	282844	284139	1	1296	MSTRG.13233	evm.TU.Contig235.14	1.35685	1.59931	1.85457	1.11546	1.19548	0.977238
MSTRG.13236.1	i	novel	-1.39755	-0.0004096	chrContig235	+	337236	337995	1	760	MSTRG.13236	evm.TU.Contig235.16	1.38258	1.27247	1.68761	1.39178	1.24109	0.306804
MSTRG.13237.1	i	novel	-1.36458	-0.0004096	chrContig235	+	348204	348755	1	552	MSTRG.13237	evm.TU.Contig235.16	0	0	1.0975	0	0	0
MSTRG.13238.1	i	novel	-1.2016	-0.0004096	chrContig235	+	352132	352528	1	397	MSTRG.13238	evm.TU.Contig235.16	0	0	1.6063	0	0	0.593508
MSTRG.13239.1	i	novel	-1.32554	-0.249856	chrContig235	+	354187	354736	1	550	MSTRG.13239	evm.TU.Contig235.16	0	0	0	1.45488	1.13541	0.665727
MSTRG.13240.1	i	novel	-1.14636	-0.0012288	chrContig235	+	355971	356388	1	418	MSTRG.13240	evm.TU.Contig235.16	0	1.16136	0.15256	0	0.363955	0
MSTRG.1325.1	x	novel	-1.30811	-0.0004096	chrContig101	-	687963	688166	1	204	MSTRG.1325	evm.TU.Contig101.27	0	0	0	0	1.1932	0
MSTRG.13250.1	i	novel	-1.16492	-0.0004096	chrContig235	-	444711	444947	1	237	MSTRG.13250	evm.TU.Contig235.24	0.59358	3.29034	0.807218	1.01383	0.256765	0.902013
MSTRG.13259.1	u	novel	-1.10214	-0.0004096	chrContig23507	+	1776	1992	1	217	MSTRG.13259	.	1.40045	0	0	0	0	0
MSTRG.13261.1	u	novel	-1.27774	-0.0004096	chrContig23552	+	18	571	1	554	MSTRG.13261	.	0	0	0.345326	1.05458	0.439374	1.27594
MSTRG.13263.1	u	novel	-1.47527	-0.114688	chrContig23575	+	266	535	1	270	MSTRG.13263	.	0	0	1.43471	0	0	0
MSTRG.13264.1	u	novel	-1.48608	-0.0004096	chrContig2358	+	10080	10403	1	324	MSTRG.13264	.	1.31127	0	0.54126	0	0	0
MSTRG.13265.1	u	novel	-1.32128	-0.0004096	chrContig23583	+	493	856	1	364	MSTRG.13265	.	0	0	0.087596	0	0	1.20216
MSTRG.13273.1	i	novel	-1.24153	-0.077824	chrContig236	+	99293	100965	2	1579	MSTRG.13273	evm.TU.Contig236.5	0.558192	0.125613	2.74013	2.33042	2.05582	0.803291
MSTRG.13273.2	i	novel	-1.20703	-0.0004096	chrContig236	+	99889	101012	2	1030	MSTRG.13273	evm.TU.Contig236.5	1.82171	0.924476	0.658541	0.039587	0.018269	0.024016
MSTRG.13274.1	u	novel	-1.20133	-0.0004096	chrContig236	+	131411	131717	1	307	MSTRG.13274	.	0	0.504709	0.457442	1.12183	0.419346	0
MSTRG.13277.1	i	novel	-1.15036	-0.075776	chrContig236	+	122149	122363	1	215	MSTRG.13277	evm.TU.Contig236.6_evm.TU.Contig236.7	1.87618	0.707229	0	1.06731	1.7197	0.5001
MSTRG.13282.1	u	novel	-1.3902	-0.0004096	chrContig236	+	200778	201027	1	250	MSTRG.13282	.	1.33393	0	0.12754	0.106321	0.121706	0.669642
MSTRG.13287.1	i	novel	-1.04827	-0.024576	chrContig236	-	310796	312246	1	1451	MSTRG.13287	evm.TU.Contig236.18	0.990541	0.86456	1.34523	1.14336	0.637276	1.72999
MSTRG.1329.1	i	novel	-1.32319	-0.126976	chrContig101	+	911848	912703	1	856	MSTRG.1329	evm.TU.Contig101.32	2.14752	1.31696	2.10353	3.43082	1.93222	1.76822
MSTRG.13291.1	u	novel	-1.47727	-0.0004096	chrContig236	-	427650	427873	1	224	MSTRG.13291	.	1.76369	0	0	0	0	0.15027
MSTRG.13297.1	i	novel	-1.48342	-0.213402	chrContig236	-	559163	559386	1	224	MSTRG.13297	evm.TU.Contig236.30	0	1.8015	0	0	1.26778	1.17711
MSTRG.13299.1	u	novel	-1.43205	-0.008192	chrContig236	-	575439	575993	1	555	MSTRG.13299	.	0.219025	0	1.20646	0.383139	0.109645	0.424546
MSTRG.13303.1	u	novel	-1.41002	-0.0004096	chrContig236	+	683632	683892	1	261	MSTRG.13303	.	0	0	0	0	0	1.67657
MSTRG.13306.1	u	novel	-1.29763	-0.0004096	chrContig236	+	685105	685879	1	775	MSTRG.13306	.	0.235276	0	0.49207	0	0	1.29292
MSTRG.13313.1	u	novel	-1.44346	-0.0004096	chrContig23617	-	10	545	1	536	MSTRG.13313	.	2.03435	1.96095	0.297436	1.68606	1.27404	0
MSTRG.13314.1	u	novel	-1.23232	-0.0610304	chrContig23621	-	905	1458	1	554	MSTRG.13314	.	0.10862	1.20377	0.863316	0.670749	1.09734	0.605174
MSTRG.13316.1	u	novel	-1.34179	-0.0004096	chrContig23629	-	234	513	1	280	MSTRG.13316	.	0.536924	0	5.33555	3.17982	0	8.35778
MSTRG.13318.1	u	novel	-1.24792	-0.0004096	chrContig23654	+	15	270	1	256	MSTRG.13318	.	2.01807	0.68128	2.36647	1.76509	1.04135	0.525944
MSTRG.13319.1	u	novel	-1.09231	-0.1024	chrContig23656	-	23	347	1	325	MSTRG.13319	.	3.07211	3.15987	4.10819	4.78363	4.28918	4.97138
MSTRG.13320.1	u	novel	-1.16718	-0.0004096	chrContig23657	+	2	560	1	559	MSTRG.13320	.	1.23778	1.32923	0.798554	1.4057	2.54525	1.44517
MSTRG.13325.1	u	novel	-1.40297	-0.0004096	chrContig23659	+	108	353	1	246	MSTRG.13325	.	0.247071	0.246671	0	0	0	1.36287
MSTRG.13326.1	u	novel	-1.31462	-0.0004096	chrContig23670	-	377	2186	1	1810	MSTRG.13326	.	2.66571	2.35654	2.09177	3.77157	2.27618	1.71117
MSTRG.1333.1	u	novel	-1.28029	-0.0004096	chrContig101	-	743433	745065	1	1633	MSTRG.1333	.	1.75388	1.77688	2.48517	2.2239	2.16987	2.37045
MSTRG.13330.1	u	novel	-1.18703	-0.0004096	chrContig23686	+	1650	2202	1	553	MSTRG.13330	.	0.109909	0.852411	0.922535	0.240328	1.30374	0.576439
MSTRG.13334.1	u	novel	-1.4378	-0.0004096	chrContig237	+	174702	174916	1	215	MSTRG.13334	.	0	0	0	0.247258	1.41519	0
MSTRG.13337.1	u	novel	-1.24709	-0.0004096	chrContig237	+	198798	199119	1	322	MSTRG.13337	.	0	0	0	0	1.13391	0
MSTRG.13338.1	o	novel	-1.2079	-0.04096	chrContig237	+	102006	132062	2	880	MSTRG.13338	evm.TU.Contig237.4	3.98324	17.7342	0.975749	0.691956	0.253538	9.63861
MSTRG.13338.2	j	novel	-1.42544	-0.04096	chrContig237	+	109216	144088	3	1009	MSTRG.13338	evm.TU.Contig237.4	6.47071	1.58196	7.9677	9.18839	8.4536	2.15195
MSTRG.13339.1	u	novel	-1.34731	-0.0004096	chrContig237	+	247565	248023	1	459	MSTRG.13339	.	0.397252	1.17406	1.00979	0.694908	0.331445	0.293337
MSTRG.13340.1	u	novel	-1.25584	-0.0004096	chrContig237	+	250033	250300	1	268	MSTRG.13340	.	0	0	0.237949	0	0	1.25598
MSTRG.13341.1	u	novel	-1.02671	-0.0004096	chrContig2370	+	362	666	1	305	MSTRG.13341	.	0.163645	0	0.73179	1.13293	0	0.55181
MSTRG.13342.1	u	novel	-1.28346	-0.0004096	chrContig2370	+	1788	2004	1	217	MSTRG.13342	.	0	0.279636	0.146936	1.2249	0	0
MSTRG.13344.1	u	novel	-1.15033	-0.0004096	chrContig23700	+	136	438	1	303	MSTRG.13344	.	1.24573	0	0	0	0	0
MSTRG.13345.1	u	novel	-1.25548	-0.045056	chrContig2370	+	15710	15999	1	290	MSTRG.13345	.	0	0	1.09949	1.35572	0.209839	0
MSTRG.13346.1	u	novel	-1.26186	-0.0004096	chrContig2370	-	16397	16722	1	326	MSTRG.13346	.	0.601301	0.74332	1.31845	0.488667	0.466666	0.206506
MSTRG.13348.1	u	novel	-1.10645	-0.0004096	chrContig2370	-	29812	30012	1	201	MSTRG.13348	.	1.55428	0.603792	1.11043	0	0.908257	0.360049
MSTRG.13349.1	u	novel	-1.29663	-0.0004096	chrContig23712	-	7	1016	1	1010	MSTRG.13349	.	0	0	0.883317	1.35751	0.771489	1.83807
MSTRG.1335.1	i	novel	-1.20677	-0.0110592	chrContig101	-	751597	752583	1	987	MSTRG.1335	evm.TU.Contig101.31	2.92301	3.146	2.80081	2.41255	2.0488	2.12878
MSTRG.13352.1	u	novel	-1.09607	-0.0442368	chrContig23720	-	5	1365	1	1361	MSTRG.13352	.	2.78987	2.35706	2.84887	2.46071	2.05861	2.38427
MSTRG.13354.1	u	novel	-1.10107	-0.217088	chrContig23730	+	24	568	1	545	MSTRG.13354	.	0.362447	0	1.68928	0.853494	0.055829	1.29701
MSTRG.13355.1	u	novel	-1.32268	-0.02048	chrContig23731	+	3	738	1	736	MSTRG.13355	.	1.30954	0	1.36379	1.2939	1.18916	0.315445
MSTRG.13356.1	u	novel	-1.0688	-0.0004096	chrContig23732	+	12	545	1	534	MSTRG.13356	.	5.60278	4.46487	6.16792	9.06215	4.42509	10.9354
MSTRG.1336.1	i	novel	-1.29926	-0.0004096	chrContig101	-	792113	792448	1	336	MSTRG.1336	evm.TU.Contig101.31	1.17579	0	0	0	0.698056	0
MSTRG.13361.1	u	novel	-1.04656	-0.0004096	chrContig23759	-	5	503	1	499	MSTRG.13361	.	1.45478	1.94569	0.31949	0.958806	1.52317	0
MSTRG.13365.1	u	novel	-1.11202	-0.0004096	chrContig23781	+	68	422	1	355	MSTRG.13365	.	2.03241	0	1.07781	2.05903	0.857088	1.13782
MSTRG.13366.1	u	novel	-1.44997	-0.0004096	chrContig238	-	8621	8838	1	218	MSTRG.13366	.	0	0	1.1701	0	0	0
MSTRG.13367.1	u	novel	-1.39106	-0.016384	chrContig2379	-	647	1710	1	1064	MSTRG.13367	.	1.38604	0	0	0.703364	1.21942	0
MSTRG.13368.1	u	novel	-1.4333	-0.0004096	chrContig2379	-	1982	2267	1	286	MSTRG.13368	.	0	0	0	0.557627	0	1.38582
MSTRG.13369.1	u	novel	-1.20549	-0.0004096	chrContig2379	-	3785	4458	1	674	MSTRG.13369	.	0	1.49506	0.42138	0.85337	1.04816	0.39953
MSTRG.1337.1	i	novel	-1.41199	-0.0004096	chrContig101	-	795986	796621	1	636	MSTRG.1337	evm.TU.Contig101.31	0.621175	0.333937	0.592974	1.00303	0	0.412886
MSTRG.13370.1	u	novel	-1.18679	-0.0004096	chrContig2379	-	4914	5330	1	417	MSTRG.13370	.	2.18487	0	0	0	0.218897	0.565043
MSTRG.13371.1	u	novel	-1.45085	-0.016384	chrContig238	-	27816	29216	2	358	MSTRG.13371	.	2.97613	1.7921	5.09634	1.54688	1.69925	0.196142
MSTRG.13376.1	u	novel	-1.18144	-0.0004096	chrContig238	-	75091	75411	1	321	MSTRG.13376	.	1.32541	0.647235	1.28538	0	1.51659	1.67778
MSTRG.1338.1	i	novel	-1.33145	-0.024576	chrContig101	-	803344	803692	1	349	MSTRG.1338	evm.TU.Contig101.31	20.3686	25.7944	12.4715	17.1911	0	16.5665
MSTRG.13380.1	u	novel	-1.10931	-0.0004096	chrContig238	+	263878	264425	1	548	MSTRG.13380	.	0	1.38122	0	0.485041	0	0
MSTRG.13381.1	u	novel	-1.32261	-0.0004096	chrContig238	+	265271	266819	1	1549	MSTRG.13381	.	0.841277	1.30222	1.59726	0	1.14318	1.14754
MSTRG.13382.1	u	novel	-1.28215	-0.0004096	chrContig238	+	267139	267722	1	584	MSTRG.13382	.	0.520373	0	0.597683	0	0.729405	1.19436
MSTRG.13385.1	i	novel	-1.15119	-0.0004096	chrContig238	-	244825	245770	1	946	MSTRG.13385	evm.TU.Contig238.11	4.30578	2.52155	4.4665	3.05549	2.91608	3.61128
MSTRG.13390.1	u	novel	-1.31519	-0.0004096	chrContig238	+	304887	306345	1	1459	MSTRG.13390	.	5.57259	3.80143	4.80298	5.55399	5.00437	5.23632
MSTRG.13391.1	u	novel	-1.38394	-0.2048	chrContig238	+	306696	307946	1	1251	MSTRG.13391	.	3.65801	2.76902	2.01353	3.86488	3.08243	3.62903
MSTRG.13394.2	x	novel	-1.20028	-0.0004096	chrContig238	+	302116	303960	2	1052	MSTRG.13394	evm.TU.Contig238.15	10.0676	5.96356	11.0028	1.25707	1.76955	2.3654
MSTRG.13394.3	x	novel	-1.11341	-0.0139264	chrContig238	+	302605	304402	2	1565	MSTRG.13394	evm.TU.Contig238.15	0	0	0	4.68509	0	0.053272
MSTRG.13399.1	i	novel	-1.48193	-0.028672	chrContig238	+	440672	441030	1	359	MSTRG.13399	evm.TU.Contig238.21	1.14699	0	2.46039	0	0	0
MSTRG.134.1	u	novel	-1.25056	-0.0004096	chrContig0	+	1418244	1418473	1	230	MSTRG.134	.	0	0.131915	0	0	0	1.34719
MSTRG.1340.1	i	novel	-1.1855	-0.0004096	chrContig101	+	827803	829022	1	1220	MSTRG.1340	evm.TU.Contig101.31	5.74857	4.83975	5.99098	5.29311	4.51325	4.45206
MSTRG.13400.1	i	novel	-1.16775	-0.0004096	chrContig238	+	442912	444139	1	1228	MSTRG.13400	evm.TU.Contig238.21	0.433079	0.303523	1.23601	0.129871	0.198219	0.746262
MSTRG.13401.1	i	novel	-1.39573	-0.0004096	chrContig238	+	452748	453334	1	587	MSTRG.13401	evm.TU.Contig238.21	0.207085	0.20675	1.27775	0	0	0
MSTRG.13403.1	u	novel	-1.04992	-0.0004096	chrContig238	+	571039	572734	1	1696	MSTRG.13403	.	7.16479	9.29387	5.15586	8.42672	7.4427	6.73968
MSTRG.13405.1	u	novel	-1.15166	-0.0004096	chrContig238	+	598692	599335	1	644	MSTRG.13405	.	0.662132	1.07894	1.13117	0.762875	0.515772	1.30669
MSTRG.13410.1	u	novel	-1.18959	-0.0004096	chrContig238	-	666399	666717	1	319	MSTRG.13410	.	6.45157	6.05878	9.09112	11.4462	5.60097	9.03686
MSTRG.13417.1	u	novel	-1.30159	-0.0004096	chrContig23803	+	41	2229	1	2189	MSTRG.13417	.	0.888509	0	1.02889	0.993284	0	0.89849
MSTRG.13418.1	u	novel	-1.03382	-0.282624	chrContig23803	+	3187	4739	1	1553	MSTRG.13418	.	0	0	0	1.00981	1.33227	0
MSTRG.13419.1	u	novel	-1.1838	-0.0004096	chrContig23819	-	540	755	1	216	MSTRG.13419	.	0	0	0	0	0	1.24668
MSTRG.1342.1	i	novel	-1.12391	-0.047104	chrContig101	-	859167	859373	1	207	MSTRG.1342	evm.TU.Contig101.31	0.146811	0.146573	0	0.513628	1.17591	1.13827
MSTRG.13420.1	u	novel	-1.14809	-0.0004096	chrContig2382	-	1621	1864	1	244	MSTRG.13420	.	0	0	0	0	1.12229	0
MSTRG.13421.1	u	novel	-1.35629	-0.0004096	chrContig23822	-	3981	4251	1	271	MSTRG.13421	.	0.729398	0.637558	1.26007	0.78474	0.459053	0.646045
MSTRG.13423.1	u	novel	-1.33843	-0.114688	chrContig23833	+	187	1594	1	1408	MSTRG.13423	.	1.42452	1.18461	0	0.925022	1.55805	0.811398
MSTRG.13424.1	u	novel	-1.20594	-0.0004096	chrContig23845	+	8	244	1	237	MSTRG.13424	.	1.53872	0	0.134536	0	0	0
MSTRG.13425.1	u	novel	-1.08233	-0.0004096	chrContig23848	-	6	555	1	550	MSTRG.13425	.	5.01751	5.38604	2.65217	6.99599	3.91827	4.86445
MSTRG.1343.1	i	novel	-1.31182	-0.022528	chrContig101	-	869185	869716	1	532	MSTRG.1343	evm.TU.Contig101.31	1.26496	0.828573	0	0	0	0
MSTRG.13432.1	u	novel	-1.08867	-0.006144	chrContig23870	-	11191	14259	1	3069	MSTRG.13432	.	2.22205	2.09344	2.99188	2.58834	2.07975	2.86029
MSTRG.13433.1	u	novel	-1.01495	-0.0004096	chrContig23879	-	690	1148	1	459	MSTRG.13433	.	0	0	1.042	1.21609	0.331445	1.83141
MSTRG.13435.1	u	novel	-1.04306	-0.0004096	chrContig23893	-	6	805	1	800	MSTRG.13435	.	2.36611	2.21246	2.01389	3.35884	2.96496	1.84863
MSTRG.13438.1	u	novel	-1.49407	-0.065536	chrContig2390	-	3229	4434	1	1206	MSTRG.13438	.	0.728763	0.744243	1.32194	0	0	0.556737
MSTRG.13439.1	u	novel	-1.40959	-0.0004096	chrContig2390	+	7634	7891	1	258	MSTRG.13439	.	0	0	0.278068	0	0	1.12985
MSTRG.1344.1	u	novel	-1.09455	-0.0004096	chrContig101	-	971161	971631	1	471	MSTRG.1344	.	1.38722	1.75334	1.66641	0.943675	0.694771	2.37872
MSTRG.13440.1	u	novel	-1.17141	-0.0004096	chrContig2390	-	18212	18470	1	259	MSTRG.13440	.	0	0	0	0	0	1.29963
MSTRG.13441.1	u	novel	-1.23325	-0.0004096	chrContig2390	-	28507	28716	1	210	MSTRG.13441	.	1.15771	0	0	0	0	0
MSTRG.13442.1	u	novel	-1.27482	-0.0004096	chrContig2390	-	29185	29542	1	358	MSTRG.13442	.	2.12219	0.49952	1.06878	0	0	0
MSTRG.13443.1	u	novel	-1.17805	-0.0004096	chrContig23900	+	6	1067	1	1062	MSTRG.13443	.	1.74252	0.923865	0.893949	1.32651	0	1.45798
MSTRG.13445.1	u	novel	-1.28343	-0.0004096	chrContig23916	-	22	257	1	236	MSTRG.13445	.	1.14785	0.385685	0	1.80205	1.63847	0.142629
MSTRG.13446.1	u	novel	-1.31703	-0.008192	chrContig23916	-	1515	1745	1	231	MSTRG.13446	.	0	1.70313	0	0	0.790302	0
MSTRG.13450.1	i	novel	-1.15548	-0.0004096	chrContig2390	-	56511	56711	1	201	MSTRG.13450	evm.TU.Contig2390.5	0.302386	1.20758	0	0	0	0
MSTRG.13451.1	u	novel	-1.22914	-0.0004096	chrContig2390	-	59953	60782	1	830	MSTRG.13451	.	0	0.767652	0	1.43855	0	0.162219
MSTRG.13452.1	u	novel	-1.4214	-0.0004096	chrContig2390	-	61189	61495	1	307	MSTRG.13452	.	0	0	1.33918	0	0	0.438572
MSTRG.13453.1	u	novel	-1.10865	-0.0004096	chrContig2390	-	66705	67111	1	407	MSTRG.13453	.	1.26935	0.149094	0.156684	0	0	0
MSTRG.13454.1	u	novel	-1.0359	-0.0004096	chrContig2390	-	72778	73097	1	320	MSTRG.13454	.	0	0	0	0	0	1.26226
MSTRG.13459.1	u	novel	-1.27272	-0.0905216	chrContig23946	+	12	946	1	935	MSTRG.13459	.	0.937835	0	0.238712	0	1.54843	0
MSTRG.13460.1	u	novel	-1.12159	-0.0004096	chrContig23946	+	1232	1483	1	252	MSTRG.13460	.	1.56773	1.20399	0	1.05058	0	0
MSTRG.13465.1	u	novel	-1.27207	-0.0004096	chrContig23973	-	91	329	1	239	MSTRG.13465	.	0	1.24342	0	0	0	0.957889
MSTRG.13468.1	u	novel	-1.17871	-0.1024	chrContig2402	+	627	1877	2	458	MSTRG.13468	.	1.2361	2.63959	0.525055	2.02757	2.61938	0.87195
MSTRG.13468.2	u	novel	-1.17033	-0.059392	chrContig2402	+	629	1877	2	421	MSTRG.13468	.	0	0	1.52388	1.02519	0.082536	2.22332
MSTRG.13470.1	u	novel	-1.14387	-0.0004096	chrContig24033	-	3889	4112	1	224	MSTRG.13470	.	0	0	0	0	2.17063	0
MSTRG.13474.1	u	novel	-1.16264	-0.0004096	chrContig24045	-	238	890	2	283	MSTRG.13474	.	1.18123	0.428841	1.54303	1.78454	0.369433	0.685045
MSTRG.13475.1	u	novel	-1.12771	-0.0004096	chrContig2405	-	1728	2642	1	915	MSTRG.13475	.	0.758177	0.761999	0	1.27356	0	0.213903
MSTRG.13476.1	u	novel	-1.33895	-0.0176128	chrContig2405	-	2922	3719	1	798	MSTRG.13476	.	0.837813	0.459899	1.57073	1.71164	1.70771	0.564694
MSTRG.13477.1	u	novel	-1.18815	-0.0004096	chrContig24050	+	502	716	1	215	MSTRG.13477	.	0	0	0	1.35992	0	0.31312
MSTRG.13479.1	u	novel	-1.28632	-0.0335872	chrContig24050	+	2254	2663	1	410	MSTRG.13479	.	0	0.666012	1.32207	0	0	0
MSTRG.1348.1	u	novel	-1.08553	-0.06144	chrContig101	-	1040226	1040548	1	323	MSTRG.1348	.	0.376344	1.52875	0.408918	0	0.471	1.66739
MSTRG.13480.1	u	novel	-1.25642	-0.0004096	chrContig24053	-	39	963	1	925	MSTRG.13480	.	2.85437	2.74493	4.99878	7.08717	5.87696	8.06717
MSTRG.13481.1	u	novel	-1.35365	-0.0004096	chrContig24055	+	64	543	1	480	MSTRG.13481	.	0	0.691118	1.72579	0	0	0.481128
MSTRG.13484.1	u	novel	-1.29028	-0.065536	chrContig24070	+	1	513	1	513	MSTRG.13484	.	1.87977	2.30541	6.07547	2.78797	1.58883	4.49462
MSTRG.13488.1	u	novel	-1.03084	-0.02048	chrContig24085	-	18	393	1	376	MSTRG.13488	.	2.86042	0	1.3248	0.353461	0	1.34284
MSTRG.13490.1	u	novel	-1.29916	-0.110592	chrContig24091	-	8	677	1	670	MSTRG.13490	.	0.8618	3.27667	0.285538	1.83962	2.22523	0.401915
MSTRG.13491.1	u	novel	-1.08791	-0.0004096	chrContig241	+	1479	1865	1	387	MSTRG.13491	.	1.33495	0.078399	0.494343	0	0.314487	0.086978
MSTRG.13492.1	u	novel	-1.15012	-0.0159744	chrContig241	+	5562	7739	1	2178	MSTRG.13492	.	1.12364	0.690526	0	0	0	0
MSTRG.13493.1	u	novel	-1.48299	-0.07168	chrContig241	+	107287	107566	1	280	MSTRG.13493	.	0	0.166485	0.66817	0	0.217333	1.44259
MSTRG.13494.1	u	novel	-1.01024	-0.0004096	chrContig241	+	148631	149166	1	536	MSTRG.13494	.	0	0.339633	0.475897	0	0.227064	1.35871
MSTRG.13495.1	u	novel	-1.37875	-0.04096	chrContig241	+	206183	206410	1	228	MSTRG.13495	.	0	0.133073	0	1.1658	0	0
MSTRG.13496.1	u	novel	-1.25958	-0.0004096	chrContig241	+	320285	320657	1	373	MSTRG.13496	.	1.27984	2.1833	1.07137	2.77775	1.71303	2.07677
MSTRG.13497.1	u	novel	-1.44022	-0.0004096	chrContig241	-	322019	322273	1	255	MSTRG.13497	.	1.54928	0.95186	0	0.831819	0.5966	0.396005
MSTRG.13499.1	u	novel	-1.06295	-0.0004096	chrContig241	-	323534	323847	1	314	MSTRG.13499	.	0.9627	0.637347	0.302617	1.26359	0.963225	0.532444
MSTRG.135.1	u	novel	-1.20174	-0.045056	chrContig0	+	1420121	1420978	1	858	MSTRG.135	.	1.20144	0.451977	0.84833	0.555986	0	0.431024
MSTRG.13502.1	u	novel	-1.45962	-0.0004096	chrContig241	-	380489	380882	1	394	MSTRG.13502	.	0.604281	0	1.04347	0	0.231675	0.085998
MSTRG.13503.1	u	novel	-1.24977	-0.0004096	chrContig241	-	381721	382280	1	560	MSTRG.13503	.	0	1.11552	1.50677	0	0	0
MSTRG.13507.1	i	novel	-1.2346	-0.02048	chrContig241	+	442263	443020	1	758	MSTRG.13507	evm.TU.Contig241.14	1.36313	0	1.04995	1.25217	0	1.1981
MSTRG.13508.1	i	novel	-1.23589	-0.0004096	chrContig241	+	443279	444106	1	828	MSTRG.13508	evm.TU.Contig241.14	0.881106	0.403075	0.912475	1.15013	0.51446	0
MSTRG.13510.1	i	novel	-1.17032	-0.0004096	chrContig241	+	455055	455922	1	868	MSTRG.13510	evm.TU.Contig241.15	3.85542	1.73208	0	4.25798	2.03739	2.07374
MSTRG.13511.1	x	novel	-1.2484	-0.0004096	chrContig241	-	465571	465913	1	343	MSTRG.13511	evm.TU.Contig241.15	0.677114	1.78611	0.371838	1.0767	0	0.588812
MSTRG.13512.1	x	novel	-1.30493	-0.0253952	chrContig241	-	466966	467187	1	222	MSTRG.13512	evm.TU.Contig241.15	0.273782	1.20106	0	0	0	0.303247
MSTRG.13513.1	x	novel	-1.45192	-0.090112	chrContig241	-	471178	471474	1	297	MSTRG.13513	evm.TU.Contig241.15	0.40929	1.29286	0.322072	0	0	0
MSTRG.13516.1	i	novel	-1.41171	-0.004096	chrContig241	+	513747	514081	1	335	MSTRG.13516	evm.TU.Contig241.17	1.24599	0	0	0	0	0
MSTRG.13518.1	u	novel	-1.35441	-0.0004096	chrContig241	-	574740	575241	1	502	MSTRG.13518	.	0.65629	1.08791	0.889226	1.48151	1.50724	0.990691
MSTRG.13519.1	u	novel	-1.09409	-0.0004096	chrContig241	+	569124	569852	1	729	MSTRG.13519	.	0	0	0	1.37828	0	0
MSTRG.1352.1	i	novel	-1.45544	-0.0004096	chrContig101	-	1069754	1070120	1	367	MSTRG.1352	evm.TU.Contig101.40	0	0	1.10048	3.67081	1.08163	1.70899
MSTRG.13520.1	u	novel	-1.1148	-0.012288	chrContig241	-	576295	578760	1	2466	MSTRG.13520	.	2.8229	3.43823	3.11979	3.44996	3.44725	3.06696
MSTRG.13527.1	i	novel	-1.21044	-0.0782336	chrContig241	+	629510	630195	1	686	MSTRG.13527	evm.TU.Contig241.21	3.19982	3.78883	2.36788	4.23746	3.34998	1.37953
MSTRG.13533.1	i	novel	-1.36031	-0.0004096	chrContig241	+	761469	761683	1	215	MSTRG.13533	evm.TU.Contig241.25	0	1.12895	0	0	0	0
MSTRG.13536.1	u	novel	-1.38697	-0.0004096	chrContig241	-	920015	920255	1	241	MSTRG.13536	.	2.00171	0	0.657136	3.06552	1.50582	1.66494
MSTRG.13538.1	u	novel	-1.30638	-0.0004096	chrContig2410	-	11945	12193	1	249	MSTRG.13538	.	1.34252	0	0.256105	0.53374	0	2.97401
MSTRG.1354.1	u	novel	-1.37935	-0.0004096	chrContig101	+	1147350	1147611	1	262	MSTRG.1354	.	0	0	0	0	0	1.28475
MSTRG.13542.1	u	novel	-1.11999	-0.0004096	chrContig24125	-	420	697	1	278	MSTRG.13542	.	0	0	1.83512	0	0	0
MSTRG.13544.1	u	novel	-1.35579	-0.0004096	chrContig2413	-	7454	7916	1	463	MSTRG.13544	.	1.23753	0.62666	0.75753	0	0	1.38131
MSTRG.13546.1	u	novel	-1.22604	-0.032768	chrContig24142	+	313	1186	1	874	MSTRG.13546	.	0	0	0.291855	0	1.35702	0.154052
MSTRG.1355.1	u	novel	-1.23698	-0.0004096	chrContig101	-	1154668	1155050	1	383	MSTRG.1355	.	0	0.158436	1.32044	0	0	0.70309
MSTRG.13550.1	u	novel	-1.36202	-0.0004096	chrContig24161	+	2732	3840	1	1109	MSTRG.13550	.	5.929	7.99845	0	6.70859	5.81754	0
MSTRG.13553.1	u	novel	-1.38146	-0.073728	chrContig24182	+	6	681	1	676	MSTRG.13553	.	0.803836	1.19994	0.518841	0.621306	1.14715	0.522667
MSTRG.13554.1	u	novel	-1.52135	-0.0004096	chrContig24183	+	19	319	1	301	MSTRG.13554	.	10.5122	12.6286	10.7656	5.90483	12.9014	10.3134
MSTRG.13555.1	u	novel	-1.1912	-0.08192	chrContig2419	+	11477	12651	1	1175	MSTRG.13555	.	0.624667	0.581416	0.651989	0	0.92879	0.43445
MSTRG.13558.1	u	novel	-1.30237	-0.0004096	chrContig24194	+	2197	2465	1	269	MSTRG.13558	.	0	0	0	1.18573	0.45244	0
MSTRG.13561.1	u	novel	-1.39208	-0.18432	chrContig24197	-	16427	17108	1	682	MSTRG.13561	.	1.114	1.1664	0.748038	0	0	0
MSTRG.13562.1	u	novel	-1.01995	-0.0356352	chrContig24199	-	91	822	1	732	MSTRG.13562	.	0.427121	0.269417	0.326692	2.61277	1.58007	1.19559
MSTRG.13563.1	u	novel	-1.09189	-0.0004096	chrContig242	+	98451	98655	1	205	MSTRG.13563	.	0	0	1.2443	0	0	0
MSTRG.13565.1	u	novel	-1.18621	-0.0892928	chrContig242	+	120456	120945	1	490	MSTRG.13565	.	0.560302	0.867829	2.89588	1.3923	0.066235	1.88672
MSTRG.13567.1	u	novel	-1.35131	-0.0004096	chrContig242	+	155545	155757	1	213	MSTRG.13567	.	0	0	0	0	0	1.26424
MSTRG.13568.1	u	novel	-1.3837	-0.045056	chrContig242	+	364822	365156	1	335	MSTRG.13568	.	1.17931	1.38492	0.856615	1.2695	0.726606	1.98961
MSTRG.13569.1	u	novel	-1.16677	-0.0004096	chrContig242	-	365512	366351	1	840	MSTRG.13569	.	1.88983	1.70309	2.6294	2.75089	1.46902	1.68504
MSTRG.1357.1	i	novel	-1.06119	-0.0004096	chrContig101	+	1095360	1095585	1	226	MSTRG.1357	evm.TU.Contig101.42	0	0	0	0	0	1.19152
MSTRG.13570.1	u	novel	-1.45522	-0.0004096	chrContig242	+	425371	425771	1	401	MSTRG.13570	.	2.96783	2.19541	2.27572	0	1.59471	2.83502
MSTRG.13575.1	i	novel	-1.40046	-0.0004096	chrContig242	+	306349	307823	1	1475	MSTRG.13575	evm.TU.Contig242.8	2.01803	1.84107	2.23428	4.88355	3.46308	2.88643
MSTRG.13579.1	u	novel	-1.24816	-0.0004096	chrContig24238	-	55	455	1	401	MSTRG.13579	.	2.34933	0.811239	1.51077	4.04338	1.9728	2.854
MSTRG.13583.1	u	novel	-1.23482	-0.024576	chrContig2426	-	788	1377	1	590	MSTRG.13583	.	0	0	0.054043	0	0	1.31219
MSTRG.13586.1	u	novel	-1.11774	-0.0004096	chrContig24279	-	6	1242	1	1237	MSTRG.13586	.	2.36888	0	3.5389	2.71679	1.4168	2.30035
MSTRG.13587.1	u	novel	-1.25496	-0.0004096	chrContig24283	+	698	1014	1	317	MSTRG.13587	.	0.479334	0	0	0	1.1518	0
MSTRG.13588.1	u	novel	-1.33699	-0.057344	chrContig24288	+	3032	3483	1	452	MSTRG.13588	.	1.53303	0	0	0.39139	0	0.44682
MSTRG.13589.1	u	novel	-1.15529	-0.024576	chrContig2429	+	4	692	1	689	MSTRG.13589	.	3.01914	3.14023	0.907159	1.77459	2.07555	0.390832
MSTRG.13591.1	u	novel	-1.15686	-0.258048	chrContig24302	+	25	428	1	404	MSTRG.13591	.	0.752222	1.52339	0.828697	1.49057	1.18706	0.998159
MSTRG.13594.1	u	novel	-1.17443	-0.0466944	chrContig2431	+	477	762	1	286	MSTRG.13594	.	1.38135	2.98445	3.05739	2.13388	2.00937	0.880365
MSTRG.13595.1	u	novel	-1.35254	-0.047104	chrContig24309	-	34	847	1	814	MSTRG.13595	.	0.704399	1.15548	0	0	0.851799	0.082704
MSTRG.13596.1	u	novel	-1.08565	-0.0004096	chrContig24314	+	110	376	1	267	MSTRG.13596	.	0	0	1.1942	0	0	0
MSTRG.13597.1	u	novel	-1.26755	-0.02048	chrContig2432	-	376	1946	1	1571	MSTRG.13597	.	1.19306	0.282019	0	0	0.019239	0
MSTRG.13598.1	u	novel	-1.23894	-0.0004096	chrContig2432	-	2208	2933	1	726	MSTRG.13598	.	0	0	0	0	0	1.15911
MSTRG.13599.1	u	novel	-1.38189	-0.06144	chrContig24328	-	6327	7428	1	1102	MSTRG.13599	.	0	0.624672	1.08224	0.409081	0	0
MSTRG.136.1	u	novel	-1.13236	-0.133939	chrContig0	+	1422596	1422975	1	380	MSTRG.136	.	0	0	1.17471	0	0	0.649978
MSTRG.1360.1	i	novel	-1.42714	-0.0004096	chrContig101	-	1104287	1104506	1	220	MSTRG.1360	evm.TU.Contig101.42	2.21947	0.597616	1.09619	1.0773	1.15252	1.73402
MSTRG.13601.1	u	novel	-1.27081	-0.0004096	chrContig24344	+	1	798	1	798	MSTRG.13601	.	3.80396	3.95994	5.34647	5.90267	3.95856	5.24832
MSTRG.13602.1	u	novel	-1.18082	-0.0598016	chrContig24345	+	11	950	1	940	MSTRG.13602	.	2.21051	2.34907	2.64264	2.42965	3.59947	3.55493
MSTRG.13603.1	u	novel	-1.03377	-0.094208	chrContig24360	+	2398	2628	1	231	MSTRG.13603	.	0.868628	1.34215	1.31998	0	0	0
MSTRG.13604.1	u	novel	-1.22347	-0.0004096	chrContig2435	-	322	763	1	442	MSTRG.13604	.	0.686185	0	0	0.180409	0	1.21848
MSTRG.13605.1	u	novel	-1.18813	-0.192512	chrContig2435	-	1017	3599	2	973	MSTRG.13605	.	1.31427	2.31506	1.26736	1.31195	1.72562	1.05456
MSTRG.13606.1	u	novel	-1.20423	-0.0004096	chrContig24372	+	294	524	1	231	MSTRG.13606	.	1.18402	0	0	0	0	0
MSTRG.13607.1	u	novel	-1.18212	-0.0004096	chrContig24373	-	196	532	1	337	MSTRG.13607	.	0	0.177678	0	0	0	1.57298
MSTRG.1361.1	i	novel	-1.19874	-0.0004096	chrContig101	-	1109005	1109285	1	281	MSTRG.1361	evm.TU.Contig101.42	1.88866	0	0.738307	0.228962	1.62706	0.239576
MSTRG.13610.1	u	novel	-1.41	-0.0004096	chrContig24386	+	11	697	1	687	MSTRG.13610	.	5.77302	5.50439	7.68443	7.36717	3.4503	7.38318
MSTRG.13613.1	u	novel	-1.18249	-0.028672	chrContig24437	+	106	560	1	455	MSTRG.13613	.	1.13146	1.09584	1.40154	1.96997	0	2.77421
MSTRG.13614.1	u	novel	-1.2274	-0.0004096	chrContig24454	+	3964	4299	1	336	MSTRG.13614	.	0	0	1.2811	0	0	0
MSTRG.13615.1	u	novel	-1.24885	-0.100352	chrContig24454	+	1727	3651	1	1925	MSTRG.13615	.	0.283851	0.330988	1.25281	0.675765	0	0.586879
MSTRG.13616.1	u	novel	-1.24914	-0.0004096	chrContig24454	+	6561	7328	1	768	MSTRG.13616	.	0	1.27321	0.99641	0.346097	0	0
MSTRG.13617.1	u	novel	-1.3971	-0.073728	chrContig24454	+	9125	9631	1	507	MSTRG.13617	.	0	1.19687	0	0	0.540118	0
MSTRG.1362.1	i	novel	-1.47956	-0.0004096	chrContig101	+	1126944	1127145	1	202	MSTRG.1362	evm.TU.Contig101.42	0	0	0	0	0	1.33309
MSTRG.13624.1	u	novel	-1.43156	-0.0004096	chrContig24523	-	5	664	1	660	MSTRG.13624	.	1.86285	1.563	2.15799	1.44343	1.0133	1.66343
MSTRG.13626.1	i	novel	-1.49055	-0.028672	chrContig24530	-	8360	8983	1	624	MSTRG.13626	evm.TU.Contig24530.1	0.535717	1.02107	0	0	0	0
MSTRG.13627.1	u	novel	-1.15478	-0.0282624	chrContig24535	+	1	817	1	817	MSTRG.13627	.	4.95407	4.08821	2.72052	5.5228	3.74836	2.266
MSTRG.13629.1	u	novel	-1.45036	-0.0004096	chrContig24571	-	31	663	1	633	MSTRG.13629	.	0.672128	0.421224	1.13352	0.354142	0.096135	0
MSTRG.1363.1	i	novel	-1.38356	-0.0004096	chrContig101	+	1137286	1138159	1	874	MSTRG.1363	evm.TU.Contig101.42	0	0.415885	0	1.27731	0.591822	1.52675
MSTRG.13632.1	u	novel	-1.28311	-0.0004096	chrContig24598	-	100	542	1	443	MSTRG.13632	.	3.4986	4.65361	3.5268	4.91766	5.00932	6.61051
MSTRG.13634.1	x	novel	-1.22978	-0.0004096	chrContig2461	-	2118	2363	1	246	MSTRG.13634	evm.TU.Contig2461.1	0	0	1.29614	0	0	0
MSTRG.13635.1	u	novel	-1.13577	-0.024576	chrContig24611	-	23	624	1	602	MSTRG.13635	.	0	0	1.16419	0.925463	1.15846	0
MSTRG.13639.1	u	novel	-1.22741	-0.0004096	chrContig2463	-	1378	1660	1	283	MSTRG.13639	.	0.536922	0.318791	3.44347	1.871	1.39769	3.80612
MSTRG.13640.1	u	novel	-1.37539	-0.110592	chrContig24635	+	302	522	1	221	MSTRG.13640	.	0	0	0	0	1.23909	0
MSTRG.13642.1	u	novel	-1.50199	-0.0004096	chrContig24654	+	1	429	1	429	MSTRG.13642	.	0.386798	0.212171	0.52027	1.42505	0	2.05483
MSTRG.13643.1	u	novel	-1.28036	-0.0004096	chrContig24659	+	591	879	1	289	MSTRG.13643	.	1.20754	0.314954	0	0	0.42113	0.92252
MSTRG.13646.1	i	novel	-1.21591	-0.0004096	chrContig2465	+	13479	13712	1	234	MSTRG.13646	evm.TU.Contig2465.1	0	0	0.136261	0	0	1.72618
MSTRG.13649.2	j	novel	-1.06361	-0.12288	chrContig2466	-	20010	24162	3	503	MSTRG.13649	evm.TU.Contig2466.2	0.096627	0.611181	0.130669	1.28763	1.16013	0.185665
MSTRG.13653.1	u	novel	-1.18882	-0.159744	chrContig2469	+	7936	9570	1	1635	MSTRG.13653	.	0	0	2.30278	0	2.49325	3.5399
MSTRG.13655.1	u	novel	-1.13678	-0.0004096	chrContig24707	+	383	627	1	245	MSTRG.13655	.	0	0	0	1.41038	0	0
MSTRG.13658.1	u	novel	-1.22211	-0.0004096	chrContig24723	+	3	587	1	585	MSTRG.13658	.	0.876241	1.23684	0	0.272016	0.727125	0.402774
MSTRG.13660.1	u	novel	-1.43808	-0.08192	chrContig2473	-	601	984	1	384	MSTRG.13660	.	0	1.50122	0.785525	0.415316	0	0.394458
MSTRG.13661.1	u	novel	-1.21717	-0.0004096	chrContig2473	-	5349	5691	1	343	MSTRG.13661	.	0	0	1.39439	0	0	0.082538
MSTRG.13662.1	u	novel	-1.13471	-0.0004096	chrContig24783	+	280	493	1	214	MSTRG.13662	.	1.42008	0	0	0	0	0
MSTRG.13665.1	u	novel	-1.39501	-0.0004096	chrContig24788	-	70	460	1	391	MSTRG.13665	.	2.23081	0.931167	2.12024	3.67093	1.71198	2.92699
MSTRG.13666.1	u	novel	-1.25312	-0.0004096	chrContig24793	-	2413	2663	1	251	MSTRG.13666	.	0	0	1.33384	0	0	0
MSTRG.13670.1	u	novel	-1.41704	-0.0004096	chrContig248	-	30465	30941	1	477	MSTRG.13670	.	0	0	0.334226	0	0	1.12907
MSTRG.13678.1	i	novel	-1.3241	-0.0004096	chrContig248	-	83986	85247	1	1262	MSTRG.13678	evm.TU.Contig248.7	1.35756	1.96711	1.59914	1.72999	1.20704	0
MSTRG.13683.1	i	novel	-1.25191	-0.028672	chrContig248	+	187416	188273	1	858	MSTRG.13683	evm.TU.Contig248.11	0.416819	0.400445	0.500058	1.03913	0.599355	1.46598
MSTRG.13685.1	i	novel	-1.27859	-0.0004096	chrContig248	+	202138	203837	1	1700	MSTRG.13685	evm.TU.Contig248.12	1.66218	1.74445	1.22158	2.19585	1.62218	0.80597
MSTRG.13691.1	u	novel	-1.47723	-0.0004096	chrContig248	-	349140	349355	1	216	MSTRG.13691	.	0	0	0.289975	0	0	1.13687
MSTRG.13696.1	u	novel	-1.00292	-0.0004096	chrContig248	-	433384	434923	2	637	MSTRG.13696	.	2.58537	2.12696	4.9054	2.29417	0.811065	3.90787
MSTRG.137.1	u	novel	-1.34865	-0.0004096	chrContig0	+	1428186	1428455	1	270	MSTRG.137	.	1.3587	1.48317	0.345077	1.06756	0.606508	0.202384
MSTRG.13703.1	i	novel	-1.33653	-0.0004096	chrContig248	-	534082	534299	1	218	MSTRG.13703	evm.TU.Contig248.24	0	0	1.75224	0	0	0
MSTRG.13704.1	i	novel	-1.19472	-0.0012288	chrContig248	+	536081	536929	1	849	MSTRG.13704	evm.TU.Contig248.24	1.6948	0.778517	0.977951	1.49779	0.758417	2.19083
MSTRG.13706.1	u	novel	-1.18935	-0.004096	chrContig248	+	717634	718295	1	662	MSTRG.13706	.	0.711999	0.952751	1.007	0.401514	0.091923	1.12839
MSTRG.13707.1	u	novel	-1.09678	-0.0004096	chrContig248	+	719182	719525	1	344	MSTRG.13707	.	0	0.088199	1.39034	0	0.088449	0
MSTRG.13708.1	u	novel	-1.49191	-0.0004096	chrContig248	+	720581	720825	1	245	MSTRG.13708	.	1.2404	0.247678	0	0	0	1.22832
MSTRG.13711.1	u	novel	-1.26519	-0.0004096	chrContig248	-	745795	748405	1	2611	MSTRG.13711	.	2.13859	0	2.66242	0	0	1.81757
MSTRG.13715.1	u	novel	-1.2189	-0.0004096	chrContig248	+	899725	900000	1	276	MSTRG.13715	.	1.18566	0	0	0.28764	0	0
MSTRG.13717.1	i	novel	-1.19829	-0.012288	chrContig248	+	797008	799030	1	2023	MSTRG.13717	evm.TU.Contig248.32	1.09296	1.26177	1.09073	0.993878	1.0997	1.03173
MSTRG.13718.1	i	novel	-1.09468	-0.139264	chrContig248	-	866511	867248	1	738	MSTRG.13718	evm.TU.Contig248.32	2.99076	6.03407	4.40345	4.36969	6.3455	3.39525
MSTRG.13720.1	u	novel	-1.2297	-0.0004096	chrContig248	+	923890	924799	1	910	MSTRG.13720	.	0.333954	0	1.15627	0.283966	0.033436	0.184947
MSTRG.13721.1	u	novel	-1.27841	-0.0004096	chrContig248	+	937182	937393	1	212	MSTRG.13721	.	1.14678	0	0	0	0	0
MSTRG.13726.1	x	novel	-1.39507	-0.0004096	chrContig248	+	561674	562275	2	510	MSTRG.13726	evm.TU.Contig248.27	0.930122	0.326667	0.312599	0.913965	1.1932	0.528007
MSTRG.1373.1	i	novel	-1.2608	-0.0004096	chrContig101	-	1560324	1561511	1	1188	MSTRG.1373	evm.TU.Contig101.51	0.42208	0.215561	1.13596	0	0	0.85001
MSTRG.13731.1	i	novel	-1.20121	-0.024576	chrContig248	+	602645	605170	1	2526	MSTRG.13731	evm.TU.Contig248.27	0	0.926222	1.55875	0	0.650729	1.8681
MSTRG.13732.1	i	novel	-1.37229	-0.0004096	chrContig248	+	606563	607232	1	670	MSTRG.13732	evm.TU.Contig248.27	0	0	2.53139	0	0.634878	0
MSTRG.13733.1	i	novel	-1.43618	-0.08192	chrContig248	+	607716	608466	1	751	MSTRG.13733	evm.TU.Contig248.27	0	0	0.805275	0	0.08103	0
MSTRG.13734.1	i	novel	-1.23839	-0.0004096	chrContig248	+	609408	609666	1	259	MSTRG.13734	evm.TU.Contig248.27	0	0.702869	0	1.43677	0	0
MSTRG.13735.1	i	novel	-1.37446	-0.063488	chrContig248	+	610883	611349	1	467	MSTRG.13735	evm.TU.Contig248.27	0	0	0	1.19526	0	0
MSTRG.13737.1	i	novel	-1.13128	-0.0004096	chrContig248	+	615802	616093	1	292	MSTRG.13737	evm.TU.Contig248.27	1.14482	0	1.09196	0	0	1.61386
MSTRG.13738.1	i	novel	-1.09061	-0.073728	chrContig248	+	619753	621145	1	1393	MSTRG.13738	evm.TU.Contig248.27	0.491945	0.291659	0.960451	0.971629	0.08737	0.555771
MSTRG.13739.1	i	novel	-1.01856	-0.0004096	chrContig248	+	622454	622952	1	499	MSTRG.13739	evm.TU.Contig248.27	0	0	1.72525	0.426136	0	0.929638
MSTRG.1374.1	i	novel	-1.13446	-0.0004096	chrContig101	-	1562784	1563170	1	387	MSTRG.1374	evm.TU.Contig101.51	0.157053	0	0	0.480779	2.12279	0
MSTRG.13740.1	i	novel	-1.17275	-0.0004096	chrContig248	+	634037	634328	1	292	MSTRG.13740	evm.TU.Contig248.27	0	0	1.73267	0	0	0
MSTRG.13741.1	i	novel	-1.23796	-0.0004096	chrContig248	+	637227	637799	1	573	MSTRG.13741	evm.TU.Contig248.27	0	0.240556	1.28022	0.092776	0	0
MSTRG.13742.1	i	novel	-1.29261	-0.0004096	chrContig248	-	652865	653150	1	286	MSTRG.13742	evm.TU.Contig248.27	0	0.212171	0	1.39407	0	0.235387
MSTRG.13743.1	i	novel	-1.1733	-0.0004096	chrContig248	+	657684	657929	1	246	MSTRG.13743	evm.TU.Contig248.27	0	0.246671	0	0	0	1.50514
MSTRG.13745.1	i	novel	-1.33603	-0.0004096	chrContig248	+	688847	690410	1	1564	MSTRG.13745	evm.TU.Contig248.27	21.396	14.8094	18.5116	26.4268	12.3757	24.5559
MSTRG.13748.1	i	novel	-1.06684	-0.0004096	chrContig248	+	702460	702790	1	331	MSTRG.13748	evm.TU.Contig248.27	1.75416	0	0	0.321211	0	0
MSTRG.1375.1	i	novel	-1.42311	-0.0004096	chrContig101	-	1563473	1563734	1	262	MSTRG.1375	evm.TU.Contig101.51	0	0	1.21699	0	0	0.25695
MSTRG.13750.1	i	novel	-1.03114	-0.0004096	chrContig248	+	705088	705435	1	348	MSTRG.13750	evm.TU.Contig248.27	0	0	1.31641	0	0.61203	0
MSTRG.13751.1	i	novel	-1.46921	-0.0004096	chrContig248	+	708924	709163	1	240	MSTRG.13751	evm.TU.Contig248.27	0	0	1.32855	0	0	0
MSTRG.13752.1	i	novel	-1.31852	-0.036864	chrContig248	+	712115	712966	1	852	MSTRG.13752	evm.TU.Contig248.27	0	0	1.16014	0.559075	0	0.750643
MSTRG.13753.1	u	novel	-1.28358	-0.045056	chrContig248	+	715181	716392	1	1212	MSTRG.13753	.	0.386619	0	0.920775	0	0	0.937648
MSTRG.13755.1	i	novel	-1.19328	-0.0004096	chrContig248	-	991865	992071	1	207	MSTRG.13755	evm.TU.Contig248.34	1.4681	0	0	0	0	0
MSTRG.13756.1	i	novel	-1.10202	-0.0004096	chrContig248	-	1002652	1002872	1	221	MSTRG.13756	evm.TU.Contig248.34	4.08438	2.05128	2.78935	4.40999	2.24477	2.86951
MSTRG.13757.1	i	novel	-1.14973	-0.0004096	chrContig248	-	1010186	1010455	1	270	MSTRG.13757	evm.TU.Contig248.34	0.112555	0	0.236186	1.18134	0	0.249336
MSTRG.13758.1	u	novel	-1.30301	-0.065536	chrContig248	-	1039506	1046981	1	7476	MSTRG.13758	.	1.89627	4.27709	2.16682	4.57821	3.63567	3.98674
MSTRG.1376.1	i	novel	-1.51869	-0.0004096	chrContig101	-	1564914	1565162	1	249	MSTRG.1376	evm.TU.Contig101.51	0	1.28709	0	0	0	0.54073
MSTRG.13760.1	i	novel	-1.08873	-0.0004096	chrContig248	-	1128987	1129324	1	338	MSTRG.13760	evm.TU.Contig248.38	3.0516	0	0	0	1.70858	0
MSTRG.13761.1	u	novel	-1.21825	-0.0004096	chrContig248	-	1150392	1150699	1	308	MSTRG.13761	.	0	0	0	0	0.392534	1.41639
MSTRG.13762.1	u	novel	-1.39873	-0.0004096	chrContig248	-	1155300	1155542	1	243	MSTRG.13762	.	0.250122	0	0	0	0	1.66224
MSTRG.13763.1	u	novel	-1.20654	-0.0004096	chrContig248	-	1170315	1170962	1	648	MSTRG.13763	.	10.2236	7.32315	6.94019	11.6597	8.78811	7.2497
MSTRG.13764.1	u	novel	-1.19704	-0.01024	chrContig248	-	1174170	1174570	1	401	MSTRG.13764	.	0.530495	0.301145	0.159028	1.12333	0	0.501979
MSTRG.13765.1	u	novel	-1.47526	-0.008192	chrContig248	-	1175559	1175802	1	244	MSTRG.13765	.	0	0	0	0	0	1.65543
MSTRG.13767.1	u	novel	-1.11765	-0.0004096	chrContig248	-	1098772	1099346	2	493	MSTRG.13767	.	0.123285	0.179726	0.169522	0.215661	0.740607	1.2959
MSTRG.13769.1	i	novel	-1.40254	-0.0004096	chrContig248	-	1181389	1182459	1	1071	MSTRG.13769	evm.TU.Contig248.42	3.97502	4.77172	4.34616	6.58366	5.80422	6.07312
MSTRG.1377.1	i	novel	-1.29818	-0.0344064	chrContig101	-	1566347	1567186	1	840	MSTRG.1377	evm.TU.Contig101.51	0.144713	1.21372	0	0	0	0
MSTRG.13770.1	u	novel	-1.10802	-0.065536	chrContig248	-	1192094	1192736	1	643	MSTRG.13770	.	1.32335	0	0	0	0	1.25638
MSTRG.13771.1	u	novel	-1.42123	-0.0004096	chrContig248	-	1226456	1227159	1	704	MSTRG.13771	.	0	0	0	0	0	0.908449
MSTRG.13772.1	u	novel	-1.30918	-0.0004096	chrContig248	-	1195951	1224537	3	293	MSTRG.13772	.	2.48912	0.736835	2.93245	1.37452	1.4222	2.60437
MSTRG.13773.1	u	novel	-1.1063	-0.008192	chrContig248	-	1208604	1209096	1	493	MSTRG.13773	.	0	0.607275	1.20828	2.31836	2.09839	0.955874
MSTRG.13774.1	u	novel	-1.18383	-0.0004096	chrContig248	-	1256392	1257629	1	1238	MSTRG.13774	.	0	0.581043	0.927192	1.11162	0.344081	1.65045
MSTRG.1378.1	i	novel	-1.30241	-0.0004096	chrContig101	-	1568612	1570819	1	2208	MSTRG.1378	evm.TU.Contig101.51	0	1.15344	0.792997	0	0.617533	0.670769
MSTRG.13781.1	x	novel	-1.09793	-0.006144	chrContig248	+	1289511	1289859	2	262	MSTRG.13781	evm.TU.Contig248.48	1.57241	0	0.129758	0.13706	1.13363	0.5139
MSTRG.13785.1	i	novel	-1.31698	-0.0065536	chrContig248	-	1334165	1334826	1	662	MSTRG.13785	evm.TU.Contig248.51	2.43254	0.714209	1.30559	2.20084	1.08776	1.55377
MSTRG.13794.1	u	novel	-1.29137	-0.0004096	chrContig248	+	1507726	1507978	1	253	MSTRG.13794	.	0.480471	0.239846	0	0.577831	1.44316	2.46133
MSTRG.13796.1	i	novel	-1.23016	-0.0004096	chrContig248	+	1496238	1496962	1	725	MSTRG.13796	evm.TU.Contig248.65	18.0751	8.60288	21.633	14.9604	9.9433	12.784
MSTRG.13799.1	u	novel	-1.01612	-0.0536576	chrContig248	+	1554052	1554506	1	455	MSTRG.13799	.	0.571923	1.26697	0	0.524602	1.63836	3.04759
MSTRG.138.1	u	novel	-1.14236	-0.0401408	chrContig0	-	1485404	1485636	1	233	MSTRG.138	.	0	0	0	0	1.17528	0
MSTRG.13801.1	u	novel	-1.14992	-0.0110592	chrContig248	-	1624853	1628061	1	3209	MSTRG.13801	.	1.72746	1.8248	2.10054	1.42808	1.16722	2.26237
MSTRG.13802.1	u	novel	-1.06982	-0.0004096	chrContig24800	-	948	1232	1	285	MSTRG.13802	.	0	0	0	0	0	1.7716
MSTRG.13805.1	u	novel	-1.20065	-0.0004096	chrContig2481	+	2563	2972	1	410	MSTRG.13805	.	0	0	0.855454	0	0	1.14938
MSTRG.13806.1	u	novel	-1.02892	-0.0004096	chrContig2482	+	650	944	1	295	MSTRG.13806	.	0	1.21784	0	0	1.85654	0
MSTRG.13807.1	u	novel	-1.21375	-0.0004096	chrContig24825	+	10	495	1	486	MSTRG.13807	.	0.125061	1.85716	0.328036	0	0	0
MSTRG.13812.1	u	novel	-1.24956	-0.0442368	chrContig24867	+	4345	5247	1	903	MSTRG.13812	.	0	0	0	0.824193	1.17933	0.29821
MSTRG.13813.1	u	novel	-1.28872	-0.0004096	chrContig24868	+	16	639	1	624	MSTRG.13813	.	0.876628	0	0.708942	0.766737	0.633888	1.45646
MSTRG.13819.1	u	novel	-1.39844	-0.0790528	chrContig2489	-	16940	17840	1	901	MSTRG.13819	.	1.05621	1.49895	1.2195	0	1.28191	0
MSTRG.1382.1	i	novel	-1.10842	-0.02048	chrContig101	+	1574264	1575868	1	1605	MSTRG.1382	evm.TU.Contig101.53	0	0	0.471656	0	1.13556	0
MSTRG.13820.1	u	novel	-1.37447	-0.098304	chrContig24893	-	5	789	1	785	MSTRG.13820	.	0.653892	0.771343	1.09669	0.812644	0.67368	0.615647
MSTRG.13822.1	i	novel	-1.13879	-0.0004096	chrContig2490	+	6543	6803	1	261	MSTRG.13822	evm.TU.Contig2490.1	0	0	0	0	0	1.28967
MSTRG.13828.1	u	novel	-1.05876	-0.0004096	chrContig24930	+	16	623	1	608	MSTRG.13828	.	1.29956	2.20858	1.78305	2.48669	2.28975	0
MSTRG.1383.1	u	novel	-1.34167	-0.0004096	chrContig101	+	1752655	1753218	1	564	MSTRG.1383	.	1.58954	1.54261	2.06236	0	0.566453	0
MSTRG.13830.1	u	novel	-1.43787	-0.0004096	chrContig2496	+	1829	2077	1	249	MSTRG.13830	.	0	0	0	0	0.24439	1.35182
MSTRG.13831.1	u	novel	-1.11394	-0.065536	chrContig2496	+	10437	11204	1	768	MSTRG.13831	.	0.15828	0	1.66096	0.069219	0	1.2272
MSTRG.13832.1	u	novel	-1.21572	-0.0454656	chrContig2496	+	14683	15380	1	698	MSTRG.13832	.	0	0	1.14202	0	0	0
MSTRG.13835.1	u	novel	-1.17758	-0.0004096	chrContig24977	-	651	1062	1	412	MSTRG.13835	.	0.117237	0.073642	0.541737	0.645151	0.443106	1.3889
MSTRG.1384.1	u	novel	-1.12921	-0.0004096	chrContig101	-	1778170	1778385	1	216	MSTRG.1384	.	1.54763	0	0	0	0	0
MSTRG.13849.1	x	novel	-1.24413	-0.0004096	chrContig25	+	178690	179146	1	457	MSTRG.13849	evm.TU.Contig25.9	1.13047	0	1.81265	0	0.532632	1.03117
MSTRG.1385.1	u	novel	-1.15736	-0.0004096	chrContig101	+	1758444	1758688	1	245	MSTRG.1385	.	0	0	0.130143	1.24549	0	0
MSTRG.13850.1	u	novel	-1.0135	-0.0004096	chrContig25	-	303672	304018	1	347	MSTRG.13850	.	0	2.7534	0	0	0	3.05676
MSTRG.13857.1	i	novel	-1.16876	-0.065536	chrContig25	-	275518	276070	1	553	MSTRG.13857	evm.TU.Contig25.13	0.636349	1.43868	1.35313	1.34343	1.11586	0.67438
MSTRG.13858.1	i	novel	-1.01382	-0.0004096	chrContig25	-	279392	280189	1	798	MSTRG.13858	evm.TU.Contig25.13	2.377	4.28148	2.28359	4.40886	2.55462	3.14458
MSTRG.13866.1	u	novel	-1.52383	-0.0004096	chrContig25	+	564732	564960	1	229	MSTRG.13866	.	0	0	0	0	0	1.17591
MSTRG.13874.1	u	novel	-1.33437	-0.0004096	chrContig25	-	757017	757321	1	305	MSTRG.13874	.	1.49458	1.6753	1.81597	2.44015	1.35567	3.7355
MSTRG.13875.1	u	novel	-1.26185	-0.0581632	chrContig25	-	761708	762073	1	366	MSTRG.13875	.	1.8752	2.45283	0.781405	1.31996	2.14124	1.7427
MSTRG.13893.1	i	novel	-1.43954	-0.0004096	chrContig25	+	828649	828966	1	318	MSTRG.13893	evm.TU.Contig25.40	1.31007	3.39434	1.40375	1.46358	5.15284	1.90531
MSTRG.13895.1	i	novel	-1.27607	-0.0004096	chrContig25	+	837611	838661	1	1051	MSTRG.13895	evm.TU.Contig25.40	1.44575	0	1.26816	0.653196	0.342034	0.702262
MSTRG.13896.1	i	novel	-1.26146	-0.0004096	chrContig25	+	842462	842824	1	363	MSTRG.13896	evm.TU.Contig25.40	0.158012	1.83328	0.966216	0	0.838199	0
MSTRG.13898.1	x	novel	-1.43611	-0.385024	chrContig25	+	856257	856781	2	433	MSTRG.13898	evm.TU.Contig25.40	0.747442	0.661425	2.03893	0.63175	0.745663	0.471574
MSTRG.139.1	u	novel	-1.1266	-0.024576	chrContig0	+	1631230	1632357	1	1128	MSTRG.139	.	0.714212	1.02158	1.35681	1.09284	0.620401	0.982375
MSTRG.1390.1	i	novel	-1.1734	-0.008192	chrContig101	+	1849103	1850634	1	1532	MSTRG.1390	evm.TU.Contig101.58	2.13435	0.732767	1.68183	1.07352	1.56426	0.435648
MSTRG.13904.1	i	novel	-1.07061	-0.0004096	chrContig25	-	1033555	1033914	1	360	MSTRG.13904	evm.TU.Contig25.54	0	1.41712	0.885698	0.862537	0	0.187002
MSTRG.13905.1	i	novel	-1.18171	-0.0004096	chrContig25	-	1036070	1036483	1	414	MSTRG.13905	evm.TU.Contig25.54	1.4681	0.804208	1.15526	1.09146	1.10241	0.569137
MSTRG.13906.1	i	novel	-1.22574	-0.04096	chrContig25	-	1036786	1037633	1	848	MSTRG.13906	evm.TU.Contig25.54	1.45199	1.36197	0.899172	0	2.00812	0
MSTRG.13908.1	i	novel	-1.20631	-0.012288	chrContig25	+	1116326	1117028	1	703	MSTRG.13908	evm.TU.Contig25.55	1.8554	0	1.66104	0	2.04482	1.62796
MSTRG.13909.1	i	novel	-1.30876	-0.0004096	chrContig25	+	1121538	1121847	1	310	MSTRG.13909	evm.TU.Contig25.55	1.48541	0	1.43997	0.428713	1.25516	2.46287
MSTRG.13911.1	u	novel	-1.28855	-0.0004096	chrContig25	-	1216267	1216724	1	458	MSTRG.13911	.	1.41253	0.889836	0.840753	1.64123	1.39137	0.825838
MSTRG.13915.1	u	novel	-1.31883	-0.0004096	chrContig25	+	1242036	1243679	1	1644	MSTRG.13915	.	16.8495	13.5584	15.7242	21.4782	11.4496	18.5361
MSTRG.13916.1	u	novel	-1.35379	-0.0004096	chrContig25	+	1244040	1245352	1	1313	MSTRG.13916	.	14.969	13.9277	12.9616	23.7641	15.1987	19.4167
MSTRG.13920.1	u	novel	-1.34735	-0.0004096	chrContig25	+	1279085	1280153	3	426	MSTRG.13920	.	6.37101	3.20003	6.98364	5.33387	5.20331	7.05877
MSTRG.13924.1	i	novel	-1.12924	-0.053248	chrContig25	-	1306994	1307325	1	332	MSTRG.13924	evm.TU.Contig25.66	1.33032	2.10293	0.356754	1.79237	1.8758	0
MSTRG.13937.1	u	novel	-1.52231	-0.0004096	chrContig25	+	1532928	1533138	1	211	MSTRG.13937	.	7.19895	1.84234	6.16481	2.86898	1.76373	4.35921
MSTRG.13938.1	u	novel	-1.085	-0.0004096	chrContig25	-	1548652	1549460	1	809	MSTRG.13938	.	0.563469	0	1.18239	0	0.888198	0
MSTRG.13939.1	u	novel	-1.33388	-0.0004096	chrContig25	-	1549925	1550172	1	248	MSTRG.13939	.	0	1.46809	0	0	0	0.678637
MSTRG.1394.1	i	novel	-1.2176	-0.0700416	chrContig101	-	1724822	1729160	1	4339	MSTRG.1394	evm.TU.Contig101.55	2.12996	2.99758	1.99134	2.52657	1.57913	0
MSTRG.13947.1	u	novel	-1.29365	-0.0004096	chrContig25	+	1727485	1727762	1	278	MSTRG.13947	.	0	0	2.37441	0	0	0.242161
MSTRG.13948.1	u	novel	-1.00613	-0.0004096	chrContig25	+	1728063	1728630	1	568	MSTRG.13948	.	0.428025	1.0188	1.56288	0.466412	0	0
MSTRG.13949.1	u	novel	-1.2724	-0.0004096	chrContig25	+	1732247	1732476	1	230	MSTRG.13949	.	0	1.42661	0.277262	0	0.264579	0
MSTRG.1395.1	i	novel	-1.36323	-0.0004096	chrContig101	-	1734333	1735311	1	979	MSTRG.1395	evm.TU.Contig101.55	3.11177	3.24506	2.13489	3.58799	2.57958	2.17862
MSTRG.13955.1	j	novel	-1.14583	-0.319488	chrContig25	+	1990245	2025210	2	1315	MSTRG.13955	evm.TU.Contig25.113	3.31956	1.70247	0.800764	2.01861	1.03354	0.061338
MSTRG.13958.1	u	novel	-1.3132	-0.0004096	chrContig25	+	2169177	2171087	1	1911	MSTRG.13958	.	1.83395	0.995506	0	1.98071	1.04515	2.53082
MSTRG.13960.1	u	novel	-1.44168	-0.211763	chrContig25	+	2265193	2295449	2	309	MSTRG.13960	.	1.77028	0.196379	0	0	0	0
MSTRG.13961.1	u	novel	-1.18631	-0.0004096	chrContig25	-	2271056	2271441	1	386	MSTRG.13961	.	1.54452	2.05119	1.40381	1.8546	0	0
MSTRG.13962.1	u	novel	-1.24271	-0.0004096	chrContig25	+	2333533	2333783	1	251	MSTRG.13962	.	0	0	0	0	0	1.60926
MSTRG.13963.1	u	novel	-1.02175	-0.073728	chrContig25	+	2182334	2185948	1	3615	MSTRG.13963	.	217.575	0	247.326	395.101	0	405.072
MSTRG.13965.1	i	novel	-1.31913	-0.0004096	chrContig25	-	2191589	2192383	1	795	MSTRG.13965	evm.TU.Contig25.115	9.83507	10.133	7.57478	8.20957	10.2572	7.77649
MSTRG.13968.1	u	novel	-1.27808	-0.0004096	chrContig25	+	2365884	2368671	1	2788	MSTRG.13968	.	0.818273	0.543983	0.694525	0.82701	0.61697	0.676346
MSTRG.13969.1	u	novel	-1.18304	-0.0004096	chrContig25	+	2374180	2374404	1	225	MSTRG.13969	.	0	0	1.13369	0	0	0
MSTRG.13970.1	u	novel	-1.16214	-0.006144	chrContig25	+	2524564	2524781	1	218	MSTRG.13970	.	0.139403	0	1.14879	0.243855	0	0.463217
MSTRG.13971.1	u	novel	-1.26476	-0.0004096	chrContig25	+	2526005	2526665	1	661	MSTRG.13971	.	0.447576	0	2.10936	0.281485	0	1.25589
MSTRG.13972.1	u	novel	-1.11454	-0.0974848	chrContig25	+	2527182	2528153	1	972	MSTRG.13972	.	0	0	1.41012	0	0	0
MSTRG.13975.1	u	novel	-1.08752	-0.0004096	chrContig25	-	2536071	2536332	1	262	MSTRG.13975	.	5.41703	2.6098	5.09846	0.505241	1.04519	2.02156
MSTRG.13976.1	u	novel	-1.11654	-0.0004096	chrContig25	+	2540412	2540614	1	203	MSTRG.13976	.	1.49703	0	0.157069	0	0	0.165815
MSTRG.13979.1	u	novel	-1.12763	-0.0004096	chrContig25	-	2559253	2559559	1	307	MSTRG.13979	.	1.28686	2.06428	0.519302	2.47643	1.88308	0
MSTRG.13983.1	u	novel	-1.30659	-0.004096	chrContig25	-	2632533	2633098	1	566	MSTRG.13983	.	0.536578	1.29007	0	0	0	0.868696
MSTRG.13988.1	x	novel	-1.06861	-0.0004096	chrContig25	-	2685848	2686109	1	262	MSTRG.13988	evm.TU.Contig25.148	0	0	0	0	0	1.24391
MSTRG.1399.1	i	novel	-1.36957	-0.0004096	chrContig101	-	1983225	1983567	1	343	MSTRG.1399	evm.TU.Contig101.61	1.59715	0	0	0.5812	1.55238	0
MSTRG.13990.1	u	novel	-1.20211	-0.0004096	chrContig25	+	2690547	2690782	1	236	MSTRG.13990	.	1.09455	0	0	0	2.05898	0
MSTRG.13995.1	x	novel	-1.13337	-0.0004096	chrContig25	+	2721978	2725951	3	746	MSTRG.13995	evm.TU.Contig25.151	0.439204	0.569486	0.179461	1.29465	0.330412	0.228577
MSTRG.13995.2	x	novel	-1.11113	-0.0004096	chrContig25	+	2722016	2725910	3	635	MSTRG.13995	evm.TU.Contig25.151	0	0.090525	1.47513	0.319116	0.190363	0
MSTRG.13996.1	x	novel	-1.21457	-0.0004096	chrContig25	+	2723650	2724039	1	390	MSTRG.13996	evm.TU.Contig25.151	0.776645	0	1.55013	1.01871	0.700086	0.946538
MSTRG.14.1	u	novel	-1.1591	-0.086016	chrContig0	-	217972	218362	1	391	MSTRG.14	.	0.621786	0.698375	0	0.407881	0.778175	1.20523
MSTRG.1400.1	i	novel	-1.39892	-0.0004096	chrContig101	-	1987585	1987942	1	358	MSTRG.1400	evm.TU.Contig101.61	2.0373	1.31334	0	0	0	0.28207
MSTRG.14003.1	x	novel	-1.11501	-0.045056	chrContig25	+	2771800	2780239	2	527	MSTRG.14003	evm.TU.Contig25.157	0.331447	0.494391	1.95509	0.100874	0.115471	0.766461
MSTRG.14003.2	u	novel	-1.06923	-0.0004096	chrContig25	+	2771801	2774879	2	273	MSTRG.14003	.	3.39409	2.34493	1.28367	0.608683	0.535121	1.94583
MSTRG.14007.1	x	novel	-1.30701	-0.0004096	chrContig25	-	2847229	2847806	1	578	MSTRG.14007	evm.TU.Contig25.161	1.15113	0.478791	0	0	0	0
MSTRG.14010.2	j	novel	-1.29745	-0.258048	chrContig25	+	2907030	2937010	2	406	MSTRG.14010	evm.TU.Contig25.165	2.79182	0	0	0	0	0
MSTRG.14011.1	i	novel	-1.02477	-0.053248	chrContig25	+	2945153	2945593	1	441	MSTRG.14011	evm.TU.Contig25.165	0	0	0	0	1.51057	0
MSTRG.14012.1	i	novel	-1.09781	-0.0004096	chrContig25	+	2963680	2964060	1	381	MSTRG.14012	evm.TU.Contig25.165	1.27198	0	0	0.139529	0	0
MSTRG.14014.1	i	novel	-1.40486	-0.024576	chrContig25	-	3005986	3006656	1	671	MSTRG.14014	evm.TU.Contig25.165	9.98944	9.36237	7.42302	8.96548	10.2689	6.6062
MSTRG.14015.1	i	novel	-1.19608	-0.0004096	chrContig25	+	3020105	3021120	1	1016	MSTRG.14015	evm.TU.Contig25.165	4.83214	0.551669	8.91779	10.8604	0	9.45969
MSTRG.14026.1	x	novel	-1.40704	-0.0004096	chrContig25	-	3198786	3198996	1	211	MSTRG.14026	evm.TU.Contig25.176	0	0	1.51114	0	0	0
MSTRG.1403.1	u	novel	-1.24635	-0.0004096	chrContig101	+	1992945	1993446	1	502	MSTRG.1403	.	0.847523	0	1.56603	0	0	0
MSTRG.14034.1	x	novel	-1.08604	-0.0004096	chrContig25	+	3297667	3297887	1	221	MSTRG.14034	evm.TU.Contig25.184	0	0	0	0	0	1.21848
MSTRG.14037.1	x	novel	-1.32916	-0.0004096	chrContig25	+	3311670	3314094	1	2425	MSTRG.14037	evm.TU.Contig25.186	2.50687	1.16109	5.05852	3.42743	1.36514	6.0683
MSTRG.1404.1	u	novel	-1.21793	-0.0004096	chrContig101	-	1993547	1993840	1	294	MSTRG.1404	.	0.828644	1.67602	1.79396	1.62736	0.22539	0.61062
MSTRG.14040.1	u	novel	-1.04037	-0.0004096	chrContig25	-	3419730	3420304	1	575	MSTRG.14040	.	1.71708	1.28646	0	1.60071	0	0
MSTRG.14043.1	u	novel	-1.21921	-0.098304	chrContig25	+	3469667	3469934	1	268	MSTRG.14043	.	0.226789	0	1.66564	0	0	0
MSTRG.14044.1	u	novel	-1.40539	-0.0004096	chrContig25	+	3474114	3474347	1	234	MSTRG.14044	.	0.259742	1.68301	0	0	0.390085	0
MSTRG.14045.1	u	novel	-1.20869	-0.0004096	chrContig25	+	3425853	3465724	2	679	MSTRG.14045	.	0.006224	0.003255	2.06526	0.469754	0.002077	0.675842
MSTRG.14049.1	x	novel	-1.03129	-0.0004096	chrContig25	+	3579071	3579769	1	699	MSTRG.14049	evm.TU.Contig25.192	0.390133	0	0	0	0.087058	1.82989
MSTRG.1405.1	u	novel	-1.29851	-0.0004096	chrContig1010	+	26987	27259	1	273	MSTRG.1405	.	2.33104	1.51912	1.40154	1.26572	1.56034	0.739789
MSTRG.14052.1	u	novel	-1.28681	-0.0004096	chrContig25	+	3642312	3642944	1	633	MSTRG.14052	.	0	1.25075	0	1.17196	0.887495	1.47103
MSTRG.14053.1	u	novel	-1.27425	-0.0004096	chrContig25	+	3643548	3644038	1	491	MSTRG.14053	.	1.23787	0	0	0	0	0
MSTRG.14057.1	u	novel	-1.34634	-0.0004096	chrContig25	+	3847455	3847891	1	437	MSTRG.14057	.	0	0	0	0	0	1.38647
MSTRG.14059.1	i	novel	-1.15801	-0.0004096	chrContig25	+	3833697	3833897	1	201	MSTRG.14059	evm.TU.Contig25.197	0	0	1.26906	0.13224	0	0
MSTRG.1406.1	u	novel	-1.27277	-0.090112	chrContig10106	+	5	607	1	603	MSTRG.1406	.	0	0.575968	0.60704	1.19016	1.21101	1.08852
MSTRG.14062.1	u	novel	-1.18173	-0.147866	chrContig25	+	3873162	3873759	1	598	MSTRG.14062	.	1.97736	1.14715	2.71708	2.05282	1.23372	2.16871
MSTRG.14064.1	u	novel	-1.22195	-0.0090112	chrContig25	+	3874777	3875252	1	476	MSTRG.14064	.	0.617386	1.21754	0.460957	1.44716	1.08092	0.55234
MSTRG.14065.2	j	novel	-1.23889	-0.103219	chrContig25	+	3953366	3967555	3	303	MSTRG.14065	evm.TU.Contig25.201	0	0	0.911185	0	1.36512	0
MSTRG.14071.1	u	novel	-1.19347	-0.0004096	chrContig25	-	4097242	4097655	1	414	MSTRG.14071	.	1.02378	1.57468	2.7642	5.47239	2.16029	3.81947
MSTRG.14073.1	x	novel	-1.00533	-0.0004096	chrContig25	+	4189090	4189897	1	808	MSTRG.14073	evm.TU.Contig25.214	0	0.678265	0.982363	0	0.22594	2.40187
MSTRG.14079.1	u	novel	-1.18463	-0.0004096	chrContig25	+	4190983	4191955	1	973	MSTRG.14079	.	1.23332	1.07443	0	2.02438	0.930517	3.74925
MSTRG.14080.1	u	novel	-1.24215	-0.0004096	chrContig25	+	4237462	4237682	1	221	MSTRG.14080	.	0	0	1.15421	0	0	0
MSTRG.14084.1	i	novel	-1.35088	-0.0004096	chrContig25	+	4265077	4265295	1	219	MSTRG.14084	evm.TU.Contig25.218	1.16711	0	0	0	0	0
MSTRG.14085.1	i	novel	-1.20962	-0.0004096	chrContig25	-	4274422	4274650	1	229	MSTRG.14085	evm.TU.Contig25.218	0	0	0	0	1.86014	0
MSTRG.14087.1	u	novel	-1.22646	-0.0004096	chrContig25	+	4344240	4344788	1	549	MSTRG.14087	.	1.92854	0.988031	0.909897	1.79542	1.21405	1.76073
MSTRG.14088.1	u	novel	-1.15415	-0.142131	chrContig25	+	4347779	4348069	1	291	MSTRG.14088	.	2.07758	1.56533	1.74225	1.78024	2.24767	1.57191
MSTRG.14092.1	u	novel	-1.09621	-0.02048	chrContig25	-	4401795	4402174	1	380	MSTRG.14092	.	3.6025	0.832012	2.51725	2.82363	2.47104	1.81589
MSTRG.14094.1	i	novel	-1.46032	-0.0004096	chrContig25	+	4431107	4431317	1	211	MSTRG.14094	evm.TU.Contig25.220	0	0	1.20891	0	0	0
MSTRG.14095.1	i	novel	-1.18063	-0.0004096	chrContig25	+	4457782	4457994	1	213	MSTRG.14095	evm.TU.Contig25.220	0	0.284887	0	1.37269	0	0
MSTRG.14098.1	u	novel	-1.34548	-0.0004096	chrContig25	-	4479751	4481921	1	2171	MSTRG.14098	.	8.77595	10.8168	5.52371	7.83864	8.78	3.76894
MSTRG.14099.1	u	novel	-1.22221	-0.008192	chrContig25	-	4483321	4485879	1	2559	MSTRG.14099	.	1.971	2.21656	2.9434	2.35973	2.21395	1.40275
MSTRG.141.1	u	novel	-1.39741	-0.0004096	chrContig0	-	1632860	1633203	1	344	MSTRG.141	.	0	0	0	0	1.41519	0
MSTRG.1410.1	u	novel	-1.37608	-0.0004096	chrContig1011	+	86440	86667	1	228	MSTRG.1410	.	0	0	0	0	0	1.18107
MSTRG.14100.1	u	novel	-1.17788	-0.0004096	chrContig25	-	4486203	4486645	1	443	MSTRG.14100	.	1.35405	0	1.5806	0.837226	0	0.379411
MSTRG.14102.1	u	novel	-1.32249	-0.0004096	chrContig25	-	4489390	4489597	1	208	MSTRG.14102	.	0	0.948141	1.22635	1.2542	0.950832	0.485487
MSTRG.14104.1	u	novel	-1.18451	-0.0004096	chrContig250	-	99010	99355	1	346	MSTRG.14104	.	1.14007	1.7596	1.84307	1.51557	0.96732	1.91992
MSTRG.14108.2	j	novel	-1.36724	-0.073728	chrContig250	-	50940	95775	4	608	MSTRG.14108	evm.TU.Contig250.2	0.392509	0	1.01587	0.264894	1.08307	1.60551
MSTRG.14109.1	i	novel	-1.42728	-0.0004096	chrContig250	+	42740	43327	1	588	MSTRG.14109	evm.TU.Contig250.2	1.60996	1.04982	0.477041	1.15837	0.677934	0.457965
MSTRG.14110.1	i	novel	-1.02164	-0.0004096	chrContig250	-	48564	48995	1	432	MSTRG.14110	evm.TU.Contig250.2	0.915679	0.778413	1.3336	1.17223	0.980179	1.52707
MSTRG.14111.1	i	novel	-1.29976	-0.0004096	chrContig250	-	84957	85157	1	201	MSTRG.14111	evm.TU.Contig250.2	0	0	0	1.3224	0	0.33493
MSTRG.14112.1	u	novel	-1.22946	-0.0315392	chrContig250	-	97034	97486	1	453	MSTRG.14112	.	0	0	0	0	0	1.31486
MSTRG.1412.1	u	novel	-1.23963	-0.0049152	chrContig1011	+	87407	91128	1	3722	MSTRG.1412	.	1.16471	0	0.525573	1.4706	1.38392	0.426428
MSTRG.14124.1	i	novel	-1.15991	-0.0004096	chrContig250	+	292124	292341	1	218	MSTRG.14124	evm.TU.Contig250.16	1.9461	0	1.58316	2.1947	0	3.51861
MSTRG.14126.1	x	novel	-1.04266	-0.0004096	chrContig250	+	222383	222638	1	256	MSTRG.14126	evm.TU.Contig250.10_evm.TU.Contig250.11	2.3742	0.474071	0.871859	1.34978	0.59427	1.97229
MSTRG.14135.1	i	novel	-1.10545	-0.172032	chrContig250	+	381885	382338	1	454	MSTRG.14135	evm.TU.Contig250.20	0.879589	0	1.40477	1.44338	0.784411	0
MSTRG.14136.1	u	novel	-1.20988	-0.0004096	chrContig250	-	500202	500452	1	251	MSTRG.14136	.	0	0	0	0	0	1.20695
MSTRG.14139.1	u	novel	-1.2922	-0.189645	chrContig250	-	602711	603124	1	414	MSTRG.14139	.	0	0	0	1.15566	0	1.21796
MSTRG.1415.1	u	novel	-1.076	-0.0004096	chrContig10125	-	46	496	1	451	MSTRG.1415	.	0	0	0.636288	0.235745	1.55169	0
MSTRG.14150.1	x	novel	-1.37017	-0.0004096	chrContig250	-	749759	750053	1	295	MSTRG.14150	evm.TU.Contig250.40	0.412065	0	0	0	0	1.14103
MSTRG.14152.1	x	novel	-1.18768	-0.0004096	chrContig250	+	753221	753642	1	422	MSTRG.14152	evm.TU.Contig250.41	0	1.21558	0	1.19674	1.15362	2.15363
MSTRG.14155.1	i	novel	-1.37342	-0.0004096	chrContig250	-	773659	774367	1	709	MSTRG.14155	evm.TU.Contig250.42	1.33712	2.19082	3.85031	3.22635	2.4659	3.63898
MSTRG.14156.1	u	novel	-1.41148	-0.0004096	chrContig250	+	806052	806598	1	547	MSTRG.14156	.	0.944472	0	0.571328	1.05906	1.15854	1.3538
MSTRG.14158.1	u	novel	-1.38242	-0.032768	chrContig250	+	807739	809144	1	1406	MSTRG.14158	.	3.75102	3.57316	3.43878	6.03391	3.80745	3.58791
MSTRG.14163.1	u	novel	-1.26462	-0.004096	chrContig250	-	856510	858203	2	1284	MSTRG.14163	.	2.29845	1.90934	2.77188	2.07743	1.96173	3.41076
MSTRG.14168.1	u	novel	-1.10098	-0.0004096	chrContig250	-	938788	939312	1	525	MSTRG.14168	.	1.19604	2.59334	1.63981	2.11435	1.47575	2.30772
MSTRG.14169.1	u	novel	-1.19346	-0.0004096	chrContig25002	-	1	484	1	484	MSTRG.14169	.	0.565099	0.618152	0	1.69954	0.565784	0
MSTRG.1417.1	u	novel	-1.27067	-0.0004096	chrContig10126	-	72	456	1	385	MSTRG.1417	.	1.70153	0	0	1.15447	0.513696	1.66753
MSTRG.14170.1	u	novel	-1.43409	-0.0004096	chrContig25003	+	356	583	1	228	MSTRG.14170	.	0	0	0	0	0	1.47633
MSTRG.14171.1	u	novel	-1.29183	-0.0004096	chrContig25011	+	63	284	1	222	MSTRG.14171	.	0	0	1.14901	0	0	0
MSTRG.14173.1	i	novel	-1.05813	-0.0004096	chrContig25004	-	4537	5046	1	510	MSTRG.14173	evm.TU.Contig25004.1	1.24977	0.583881	0	1.19457	0.954561	0.394694
MSTRG.14175.1	x	novel	-1.31087	-0.200704	chrContig250	-	898136	899539	1	1404	MSTRG.14175	evm.TU.Contig250.52	1.10949	1.1532	1.05414	1.05817	0.801841	1.31099
MSTRG.14177.1	u	novel	-1.11252	-0.0094208	chrContig250	+	904480	905958	1	1479	MSTRG.14177	.	0	0.523045	0	0	0.431203	1.20713
MSTRG.14179.1	u	novel	-1.15271	-0.131891	chrContig250	-	907981	908571	1	591	MSTRG.14179	.	0.613986	0.832621	1.22551	0.976941	0.718379	1.18512
MSTRG.1418.1	u	novel	-1.03909	-0.0466944	chrContig1013	+	25735	26884	1	1150	MSTRG.1418	.	2.15135	2.2824	1.49354	1.98912	1.53421	2.06905
MSTRG.14180.1	u	novel	-1.17085	-0.0004096	chrContig250	-	910291	910549	1	259	MSTRG.14180	.	1.63181	3.70054	0.123109	2.97413	1.99711	1.53201
MSTRG.14181.1	u	novel	-1.12202	-0.004096	chrContig250	+	911070	911461	1	392	MSTRG.14181	.	0	1.8909	0	1.27935	0.467256	0.513504
MSTRG.14184.1	x	novel	-1.26505	-0.036864	chrContig250	-	922364	924696	1	2333	MSTRG.14184	evm.TU.Contig250.53	1.15518	0	1.4888	0.500544	0.598629	1.12576
MSTRG.14185.1	i	novel	-1.14166	-0.144589	chrContig250	-	925099	927848	1	2750	MSTRG.14185	evm.TU.Contig250.53	1.25772	0	0	0	1.22436	1.50218
MSTRG.14186.1	u	novel	-1.06075	-0.0004096	chrContig250	-	929526	932241	1	2716	MSTRG.14186	.	0	1.00502	1.57187	0	1.01915	1.41128
MSTRG.1419.1	u	novel	-1.30921	-0.0004096	chrContig1013	+	27138	30015	1	2878	MSTRG.1419	.	2.69389	2.11361	2.40501	3.64876	2.033	1.70983
MSTRG.14191.1	u	novel	-1.34983	-0.0004096	chrContig25040	-	4971	5364	1	394	MSTRG.14191	.	2.44675	4.50539	0	3.08406	2.85732	1.16861
MSTRG.14198.1	u	novel	-1.33987	-0.0004096	chrContig2506	-	412	967	1	556	MSTRG.14198	.	1.27849	0	0	0.566076	0	0
MSTRG.142.1	u	novel	-1.2839	-0.18432	chrContig0	-	1638385	1638829	1	445	MSTRG.142	.	0	0	0	0	1.55586	0
MSTRG.14203.1	u	novel	-1.194	-0.0004096	chrContig25086	-	207	498	1	292	MSTRG.14203	.	1.81717	0	0.846085	1.00221	2.01248	0.576377
MSTRG.14205.1	u	novel	-1.31115	-0.057344	chrContig25093	-	15	592	1	578	MSTRG.14205	.	1.29807	1.59476	1.01324	2.27984	1.6582	1.59532
MSTRG.14207.1	u	novel	-1.18542	-0.0004096	chrContig251	-	3145	3352	1	208	MSTRG.14207	.	0	0	1.60552	0.511158	0.282876	0
MSTRG.14209.1	u	novel	-1.15385	-0.0004096	chrContig2509	-	11839	13089	1	1251	MSTRG.14209	.	3.62495	4.05098	3.07211	3.40265	3.75466	1.65477
MSTRG.1421.1	i	novel	-1.32317	-0.0004096	chrContig1013	+	21632	21964	1	333	MSTRG.1421	evm.TU.Contig1013.1	0	0.728902	0.957511	1.59808	1.13125	0
MSTRG.14211.1	u	novel	-1.3324	-0.0004096	chrContig251	+	37244	37460	1	217	MSTRG.14211	.	0	0	1.41098	0	0	0
MSTRG.14212.1	u	novel	-1.30614	-0.0004096	chrContig251	-	8008	8770	1	763	MSTRG.14212	.	1.79179	0	0	0	0	1.03299
[truncated: 11,929 more rows]
