# Supplementary material for: Comprehensive Identification and Characterization of Long Non-coding RNAs Associated With Rice Black-Streaked Dwarf Virus Infection in Laodelphax striatellus (Fallén) Midgut
Source: Front Physiol. 2020 Aug 12;11:1011. doi: 10.3389/fphys.2020.01011 (PMC7437459; doi:10.3389/fphys.2020.01011)
Supplement: TABLE S3 — The data of 35,316 mRNAs identified from VF and RB libraries. [file Table_3.XLSX]

## Sheet: Sheet1
Table S3. The data of 35,316 mRNAs identified from VF and RB libraries.
Gene id	Gene name	Transcript id	GO	KEGG	KO entry	EC	Description	FPKM (VF1)	FPKM (VF2)	FPKM (VF3)	FPKM (RB1)	FPKM (RB2)	FPKM (RB3)
evm.TU.Contig0.12	evm.TU.Contig0.12	evm.model.Contig0.12	NA	NA	NA	NA	PREDICTED: uncharacterized protein LOC100572684 [Acyrthosiphon pisum]	0	0.102502	0.0256817	0.179596	0	0.0120498
evm.TU.Contig0.175	evm.TU.Contig0.175	evm.model.Contig0.175	NA	NA	NA	NA	NA	0	0	0	0	0	0.0353547
evm.TU.Contig0.177	evm.TU.Contig0.177	evm.model.Contig0.177	NA	NA	NA	NA	NA	0	0	0.000975367	0	0.0209414	0
evm.TU.Contig0.201	evm.TU.Contig0.201	evm.model.Contig0.201	NA	NA	K08471	NA	candidate olfactory receptor [Bombyx mori]	0.0400173	0.213617	0.210399	0.123797	0.105257	0.242329
evm.TU.Contig0.218	evm.TU.Contig0.218	evm.model.Contig0.218	NA	NA	K09397	NA	Forkhead box protein D3, putative [Pediculus humanus corporis]	0.0387484	0.0882045	0.086964	0.0774652	0.0829127	0.0735748
evm.TU.Contig0.222	evm.TU.Contig0.222	evm.model.Contig0.222	NA	NA	NA	NA	NA	0	0	0	0	0.0265802	0
evm.TU.Contig0.228	evm.TU.Contig0.228	evm.model.Contig0.228	NA	NA	NA	NA	NA	0.0454298	0	0	0	0	0
evm.TU.Contig0.238	evm.TU.Contig0.238	evm.model.Contig0.238	NA	NA	NA	NA	NA	0.21676	0.302972	0.059944	0.0379178	0.130214	0
evm.TU.Contig0.244	evm.TU.Contig0.244	evm.model.Contig0.244	NA	NA	NA	NA	PREDICTED: uncharacterized protein LOC100168953 [Acyrthosiphon pisum]	1.89676	1.06458	4.13725	0.929551	1.91744	0.944851
evm.TU.Contig0.258	evm.TU.Contig0.258	evm.model.Contig0.258	NA	NA	NA	NA	NA	0.210311	0	0	0	0	0
evm.TU.Contig0.260	evm.TU.Contig0.260	evm.model.Contig0.260	NA	NA	K15127	NA	OS-D-like protein [Maconellicoccus hirsutus]	0.097663	0.119216	0.188148	0	0	0
evm.TU.Contig0.262	evm.TU.Contig0.262	evm.model.Contig0.262	NA	NA	K15127	NA	putative chemosensory protein CSP1 [Myzus persicae]	0.710042	0.141777	2.01145	0.434723	0	2.11927
evm.TU.Contig0.306	evm.TU.Contig0.306	evm.model.Contig0.306	NA	00510(N-Glycan biosynthesis);00513(Various types of N-glycan biosynthesis);00514(Other types of O-glycan biosynthesis);00515(Mannose type O-glycan biosyntheis);00533(Glycosaminoglycan biosynthesis - keratan sulfate);00601(Glycosphingolipid biosynthesis - lacto and neolacto series)	K07968	EC:2.4.1.90 2.4.1.38 2.4.1.-	xylosylprotein beta4-galactosyltransferase, putative [Pediculus humanus corporis]	0.249003	1.03625	0.569985	0.439948	0.419678	1.23357
evm.TU.Contig0.360	evm.TU.Contig0.360	evm.model.Contig0.360	NA	NA	NA	NA	NA	0	0	0	0.0411969	0	0
evm.TU.Contig0.425	evm.TU.Contig0.425	evm.model.Contig0.425	NA	NA	NA	NA	NA	0	0	0	0.0263769	0.00779795	0.076744
evm.TU.Contig0.452	evm.TU.Contig0.452	evm.model.Contig0.452	NA	00230(Purine metabolism)	K00856	EC:2.7.1.20	Adenosine kinase [Zootermopsis nevadensis]	3.77101	2.36678	5.39813	3.84372	1.30103	2.86664
evm.TU.Contig0.489	evm.TU.Contig0.489	evm.model.Contig0.489	NA	00511(Other glycan degradation);00513(Various types of N-glycan biosynthesis);00520(Amino sugar and nucleotide sugar metabolism);00531(Glycosaminoglycan degradation);00603(Glycosphingolipid biosynthesis - globo and isoglobo series);00604(Glycosphingolipid biosynthesis - ganglio series);04142(Lysosome)	K12373	EC:3.2.1.52	beta-N-acetylhexosaminidase [Nilaparvata lugens]	5.91764	6.18401	6.82961	4.67721	5.55814	6.96016
evm.TU.Contig0.490	evm.TU.Contig0.490	evm.model.Contig0.490	NA	NA	NA	NA	PREDICTED: uncharacterized protein LOC105422591 [Pogonomyrmex barbatus]	0.144312	0.097961	0.440435	0.273481	0.349178	0.546132
evm.TU.Contig0.87	evm.TU.Contig0.87	evm.model.Contig0.87	NA	NA	NA	NA	NA	0	0.232426	0	0	0	0
evm.TU.Contig1.27	evm.TU.Contig1.27	evm.model.Contig1.27	NA	NA	K08002	EC:3.4.24.-	Matrix metalloproteinase-24 [Zootermopsis nevadensis]	0.368756	0.247459	0.23306	0.0340342	0.222301	0.193946
evm.TU.Contig1.73	evm.TU.Contig1.73	evm.model.Contig1.73	NA	NA	NA	NA	hypothetical protein YQE_001000, partial [Dendroctonus ponderosae]	1.25548	2.48935	1.84093	1.06321	0.703421	0.428406
evm.TU.Contig100.10_evm.TU.Contig100.8	evm.TU.Contig100.10_evm.TU.Contig100.8	evm.model.Contig100.10_evm.model.Contig100.8	NA	NA	K09640	EC:3.4.21.-	clotting factor B [Nilaparvata lugens]	1.01703	1.48707	2.79961	1.13962	2.12595	2.15565
evm.TU.Contig100.140	evm.TU.Contig100.140	evm.model.Contig100.140	NA	NA	NA	NA	NA	0	0.129109	0	0.904856	0.129476	5.52454
evm.TU.Contig100.141	evm.TU.Contig100.141	evm.model.Contig100.141	NA	00190(Oxidative phosphorylation);04260(Cardiac muscle contraction);04932(Non-alcoholic fatty liver disease (NAFLD));05010(Alzheimer's disease);05012(Parkinson's disease);05016(Huntington's disease)	K00416	NA	PREDICTED: cytochrome b-c1 complex subunit 6, mitochondrial [Fopius arisanus]	0	0.606812	5.26105	1.99352	0.304268	3.02944
evm.TU.Contig100.144	evm.TU.Contig100.144	evm.model.Contig100.144	GO:0005509(calcium ion binding)	04014(Ras signaling pathway);04015(Rap1 signaling pathway);04016(MAPK signaling pathway - plant);04020(Calcium signaling pathway);04022(cGMP - PKG signaling pathway);04024(cAMP signaling pathway);04070(Phosphatidylinositol signaling system);04114(Oocyte meiosis);04218(Cellular senescence);04261(Adrenergic signaling in cardiomyocytes);04270(Vascular smooth muscle contraction);04371(Apelin signalin…	K02183	NA	troponin C4 [Nilaparvata lugens]	0.801685	0	0.648073	0.0279075	0.123684	0.136831
evm.TU.Contig100.194	evm.TU.Contig100.194	evm.model.Contig100.194	NA	NA	NA	NA	NA	0	0	0.130678	0	0.249398	0
evm.TU.Contig100.53	evm.TU.Contig100.53	evm.model.Contig100.53	NA	NA	NA	NA	NA	0	0.212916	0	0.093264	0.0763584	0.236213
evm.TU.Contig100.69	evm.TU.Contig100.69	evm.model.Contig100.69	NA	NA	K09645	EC:3.4.16.-	PREDICTED: venom serine carboxypeptidase isoform X2 [Nasonia vitripennis]	0	0	0	0	0.165315	0
evm.TU.Contig100.7	evm.TU.Contig100.7	evm.model.Contig100.7	NA	NA	NA	NA	NA	0.392972	0.0653897	0.481026	0.257782	0.590171	0.108816
evm.TU.Contig100.9	evm.TU.Contig100.9	evm.model.Contig100.9	GO:0004618(phosphoglycerate kinase activity);GO:0005524(ATP binding);GO:0005737(cytoplasm);GO:0006096(glycolytic process);GO:0007268(chemical synaptic transmission);GO:0007520(myoblast fusion);GO:0007525(somatic muscle development);GO:0016310(phosphorylation);GO:0030018(Z disc);GO:0031430(M band);GO:0046716(muscle cell cellular homeostasis)	00010(Glycolysis / Gluconeogenesis);00710(Carbon fixation in photosynthetic organisms)	K00927	EC:2.7.2.3	PREDICTED: phosphoglycerate kinase [Bombyx mori]	0.196064	0.098622	0.309959	0.0838252	0.0523394	0.209879
evm.TU.Contig1000.11	evm.TU.Contig1000.11	evm.model.Contig1000.11	NA	00230(Purine metabolism);00240(Pyrimidine metabolism);03020(RNA polymerase);05016(Huntington's disease);05168(Herpes simplex infection);05169(Epstein-Barr virus infection)	K03006	EC:2.7.7.6	GF22765 [Drosophila ananassae]	2.50374	0.762762	1.0292	0.921464	0.63274	2.00489
evm.TU.Contig10024.1	evm.TU.Contig10024.1	evm.model.Contig10024.1	GO:0001786(phosphatidylserine binding);GO:0005515(protein binding);GO:0005546(phosphatidylinositol-4,5-bisphosphate binding);GO:0005547(phosphatidylinositol-3,4,5-trisphosphate binding);GO:0005829(cytosol);GO:0005886(plasma membrane);GO:0010314(phosphatidylinositol-5-phosphate binding);GO:0014701(junctional sarcoplasmic reticulum membrane);GO:0015278(calcium-release channel activity);GO:0016021(i…	NA	K19530	NA	Junctophilin-3, partial [Zootermopsis nevadensis]	0.0123234	0.0825397	0.0258598	0.0538935	0.0340738	0.040407
evm.TU.Contig1003.1	evm.TU.Contig1003.1	evm.model.Contig1003.1	NA	NA	K01341	EC:3.4.21.61	NA	0	0	0	0	0.19425	0
evm.TU.Contig1003.2	evm.TU.Contig1003.2	evm.model.Contig1003.2	NA	NA	NA	NA	NA	0.0421106	0	0	0.0120333	0.0281077	0
evm.TU.Contig1005.6	evm.TU.Contig1005.6	evm.model.Contig1005.6	NA	00830(Retinol metabolism)	K11153	EC:1.1.1.300	PREDICTED: retinol dehydrogenase 12-like [Acyrthosiphon pisum]	0.383002	0.0588278	0.355788	0.0228672	0.0294972	0.0163162
evm.TU.Contig1008.4	evm.TU.Contig1008.4	evm.model.Contig1008.4	NA	NA	NA	NA	NA	0.101638	0	0.237035	0.0888966	0	0.67546
evm.TU.Contig101.56	evm.TU.Contig101.56	evm.model.Contig101.56	NA	NA	K09204	NA	PREDICTED: early growth response protein 3-like [Diaphorina citri]	0.244328	0.120319	0.295454	0.00878375	0.0836654	0.0333711
evm.TU.Contig10112.1	evm.TU.Contig10112.1	evm.model.Contig10112.1	GO:0016020(membrane);GO:0016021(integral component of membrane);GO:0016491(oxidoreductase activity)	NA	K11162	EC:1.1.1.-	Retinol dehydrogenase 12 [Zootermopsis nevadensis]	0.0635769	0.010579	0.0111176	0	0	0
evm.TU.Contig1013.4	evm.TU.Contig1013.4	evm.model.Contig1013.4	NA	NA	K08471	NA	PREDICTED: odorant receptor 49a-like [Musca domestica]	0	0.0212469	0.0111643	0.00930685	0	0
evm.TU.Contig1017.3	evm.TU.Contig1017.3	evm.model.Contig1017.3	NA	NA	K16610	NA	PREDICTED: sperm surface protein Sp17-like [Strongylocentrotus purpuratus]	0	0.0889037	0.0882558	0.00220181	0.138687	0
evm.TU.Contig1019.3	evm.TU.Contig1019.3	evm.model.Contig1019.3	NA	NA	NA	NA	NA	0	0	0.0657424	0.0411033	0	0
evm.TU.Contig1019.4	evm.TU.Contig1019.4	evm.model.Contig1019.4	NA	NA	NA	NA	NA	0	0	0.100626	0	0.163291	0
evm.TU.Contig102.25	evm.TU.Contig102.25	evm.model.Contig102.25	NA	NA	NA	NA	NA	5.05699	0.91326	3.51909	1.15331	1.01761	5.12783
evm.TU.Contig102.28	evm.TU.Contig102.28	evm.model.Contig102.28	NA	03018(RNA degradation)	K12585	EC:3.1.13.-	PREDICTED: uncharacterized protein LOC105437747 [Strongylocentrotus purpuratus]	0.0551061	0.660545	0.74249	0.111593	0.241482	0.0437868
evm.TU.Contig102.29	evm.TU.Contig102.29	evm.model.Contig102.29	NA	03018(RNA degradation)	K12585	EC:3.1.13.-	PREDICTED: uncharacterized protein LOC105437747 [Strongylocentrotus purpuratus]	0.0539749	0.0271523	0.111633	0.0711375	0	0
evm.TU.Contig1022.1	evm.TU.Contig1022.1	evm.model.Contig1022.1	GO:0004012(phospholipid-translocating ATPase activity);GO:0005794(Golgi apparatus);GO:0005886(plasma membrane);GO:0007030(Golgi organization)	NA	K01530	EC:3.6.3.1	putative phospholipid-transporting ATPase ID [Zootermopsis nevadensis]	0	0.0552146	0	0	0.110743	0.0306278
evm.TU.Contig10250.1	evm.TU.Contig10250.1	evm.model.Contig10250.1	NA	NA	NA	NA	PREDICTED: uncharacterized protein LOC100575157 [Acyrthosiphon pisum]	0	0	0	0.025387	0	0.0321494
evm.TU.Contig103.10	evm.TU.Contig103.10	evm.model.Contig103.10.1	NA	NA	K08471	NA	hypothetical protein L798_07850 [Zootermopsis nevadensis]	0	0	0.124067	0.310273	0	0
evm.TU.Contig103.17	evm.TU.Contig103.17	evm.model.Contig103.17	NA	NA	NA	NA	PREDICTED: runt-related transcription factor 2 [Tribolium castaneum]	0.0178379	0.175379	0.184307	0.0512146	0.0586255	0
evm.TU.Contig103.19	evm.TU.Contig103.19	evm.model.Contig103.19	NA	NA	NA	NA	NA	0.091757	0	0.462212	0.0669522	0	0.12718
evm.TU.Contig103.24	evm.TU.Contig103.24	evm.model.Contig103.24	GO:0003700(transcription factor activity, sequence-specific DNA binding);GO:0005524(ATP binding);GO:0005634(nucleus);GO:0006357(regulation of transcription from RNA polymerase II promoter);GO:0007366(periodic partitioning by pair rule gene);GO:0007377(germ-band extension);GO:0007400(neuroblast fate determination);GO:0007411(axon guidance);GO:0007419(ventral cord development);GO:0007540(sex determ…	NA	K09280	NA	runt, putative [Pediculus humanus corporis]	0.093622	0.355188	0.215567	0.327544	0.281207	0.165917
evm.TU.Contig103.25	evm.TU.Contig103.25	evm.model.Contig103.25	NA	NA	NA	NA	NA	0	1.3356	0	0.390884	0.149151	0
evm.TU.Contig103.31	evm.TU.Contig103.31	evm.model.Contig103.31	NA	NA	NA	NA	NA	0	0	0	0	0	0.401917
evm.TU.Contig103.8	evm.TU.Contig103.8	evm.model.Contig103.8	NA	NA	K09280	NA	PREDICTED: runt-related transcription factor 3 [Tribolium castaneum]	0.392632	0.156801	0.906295	0.137365	0.550353	0.434889
evm.TU.Contig1034.1	evm.TU.Contig1034.1	evm.model.Contig1034.1	NA	NA	NA	NA	NA	0.578214	0	0.253057	0	0	0
evm.TU.Contig1035.3	evm.TU.Contig1035.3	evm.model.Contig1035.3	NA	NA	NA	NA	NA	0.139482	0.066544	0.220882	0.235605	0.0245771	0
evm.TU.Contig104.20	evm.TU.Contig104.20	evm.model.Contig104.20	GO:0004560(alpha-L-fucosidase activity);GO:0005615(extracellular space);GO:0006004(fucose metabolic process);GO:0009617(response to bacterium);GO:0016139(glycoside catabolic process);GO:0070062(extracellular exosome);GO:2000535(regulation of entry of bacterium into host cell)	00511(Other glycan degradation)	K01206	EC:3.2.1.51	PREDICTED: alpha-L-fucosidase-like [Tribolium castaneum]	0.431424	0.840939	3.61694	0.186298	0.87614	1.1778
evm.TU.Contig104.49	evm.TU.Contig104.49	evm.model.Contig104.49	NA	NA	NA	NA	NA	0.113396	0.0862209	0.117792	0	0	0
evm.TU.Contig104.50	evm.TU.Contig104.50	evm.model.Contig104.50	NA	NA	NA	NA	NA	0.299115	0.716706	0.376598	0.104648	0.71874	0.179033
evm.TU.Contig104.52	evm.TU.Contig104.52	evm.model.Contig104.52	NA	NA	K18163	ubiquinone	hypothetical protein L798_10527 [Zootermopsis nevadensis]	1.05752	1.49318	2.3711	1.94727	1.3653	1.04804
evm.TU.Contig10424.2	evm.TU.Contig10424.2	evm.model.Contig10424.2	GO:0001227(transcriptional repressor activity, RNA polymerase II transcription regulatory region sequence-specific binding);GO:0007411(axon guidance);GO:0045892(negative regulation of transcription, DNA-templated)	NA	K09223	NA	Fez family zinc finger protein 2, partial [Zootermopsis nevadensis]	0	0.0312789	0.0429855	0.0210787	0.0289388	0.0186854
evm.TU.Contig10488.1	evm.TU.Contig10488.1	evm.model.Contig10488.1	GO:0004035(alkaline phosphatase activity);GO:0009986(cell surface);GO:0016311(dephosphorylation)	NA	NA	NA	NA	0	0.0133072	0	0	0	0
evm.TU.Contig10532.1	evm.TU.Contig10532.1	evm.model.Contig10532.1	NA	NA	NA	NA	i-type lysozyme 7 [Nilaparvata lugens]	0.0399865	0	0	0	0	0
evm.TU.Contig10557.1	evm.TU.Contig10557.1	evm.model.Contig10557.1	NA	NA	NA	NA	NA	0.0449663	0.0187057	0.10157	0.049162	0.0262622	0.0909808
evm.TU.Contig1057.14	evm.TU.Contig1057.14	evm.model.Contig1057.14	NA	NA	NA	NA	hypothetical protein Phum_PHUM566000 [Pediculus humanus corporis]	0	0	0.0336342	0	0	0
evm.TU.Contig1057.15	evm.TU.Contig1057.15	evm.model.Contig1057.15	NA	NA	NA	NA	NA	0.422825	0.336572	0.234355	0.116276	0.622812	0
evm.TU.Contig1058.9	evm.TU.Contig1058.9	evm.model.Contig1058.9	NA	NA	NA	NA	PREDICTED: uncharacterized protein LOC103307868 [Acyrthosiphon pisum]	0	0.00764524	0	0.00669763	0	0
evm.TU.Contig10627.1	evm.TU.Contig10627.1	evm.model.Contig10627.1	NA	NA	NA	NA	NA	0	0	0	0.0639562	0	0
evm.TU.Contig10636.1	evm.TU.Contig10636.1	evm.model.Contig10636.1	NA	NA	NA	NA	NA	0	0	0.0340109	0.0141762	0	0.0359045
evm.TU.Contig1065.5	evm.TU.Contig1065.5	evm.model.Contig1065.5	GO:0005509(calcium ion binding)	04146(Peroxisome)	K13338	NA	PREDICTED: EF-hand calcium-binding domain-containing protein 1 [Diaphorina citri]	0	0.130497	0.13714	0.114323	0.571569	0.144775
evm.TU.Contig10650.1	evm.TU.Contig10650.1	evm.model.Contig10650.1	NA	NA	NA	NA	NA	0	0.0700705	0	0.0613862	0	0.0967859
evm.TU.Contig1071.1	evm.TU.Contig1071.1	evm.model.Contig1071.1	NA	NA	NA	NA	NA	0	0.0090514	0	0	0	0
evm.TU.Contig10732.1	evm.TU.Contig10732.1	evm.model.Contig10732.1	NA	NA	NA	NA	NA	0	0	0	0	0.136239	0
evm.TU.Contig10734.1	evm.TU.Contig10734.1	evm.model.Contig10734.1	NA	NA	NA	NA	NA	0	0.00465274	0.0097792	0.0040761	0.00466598	0
evm.TU.Contig1076.1	evm.TU.Contig1076.1	evm.model.Contig1076.1	NA	01524(Platinum drug resistance);03460(Fanconi anemia pathway)	K02350	EC:2.7.7.7	NA	0.0361375	0.0790301	0.0591561	0.0860544	0.028225	0
evm.TU.Contig1077.3	evm.TU.Contig1077.3	evm.model.Contig1077.3	NA	NA	NA	NA	NA	0	0	0	0	0.0169272	0
evm.TU.Contig1078.1	evm.TU.Contig1078.1	evm.model.Contig1078.1	NA	NA	K04946	NA	hypothetical protein X777_13987 [Cerapachys biroi]	0	0.0270314	0	0	0.023068	0.00414057
evm.TU.Contig10780.1	evm.TU.Contig10780.1	evm.model.Contig10780.1	NA	NA	NA	NA	NA	0.653743	1.09785	0.41954	0.86856	0.500438	0.885801
evm.TU.Contig108.25	evm.TU.Contig108.25	evm.model.Contig108.25	GO:0042071(leucokinin receptor activity)	NA	K14071	NA	neuropeptide GPCR A23 [Nilaparvata lugens]	0.239119	0.0217025	0.136846	0.0380257	0.0870577	0.0481554
evm.TU.Contig108.29	evm.TU.Contig108.29	evm.model.Contig108.29	NA	NA	NA	NA	NA	0.181974	0.0585255	0.483012	0	0.364391	0
evm.TU.Contig108.50	evm.TU.Contig108.50	evm.model.Contig108.50	NA	NA	K08471	NA	PREDICTED: odorant receptor 94a-like [Plutella xylostella]	0.279661	0	0.0652051	0	0	0
evm.TU.Contig108.51	evm.TU.Contig108.51	evm.model.Contig108.51	NA	NA	NA	NA	NA	0	0.0832471	0	0	0.136036	0.0142846
evm.TU.Contig1082.13	evm.TU.Contig1082.13	evm.model.Contig1082.13	NA	03013(RNA transport)	K14313	NA	PREDICTED: uncharacterized protein LOC100575196 [Acyrthosiphon pisum]	0	0.151004	0.246217	0	0.420894	0
evm.TU.Contig1084.4	evm.TU.Contig1084.4	evm.model.Contig1084.4	NA	NA	NA	NA	NA	0	0.0705265	0.0148233	0	0.0141454	0.202682
evm.TU.Contig1084.5	evm.TU.Contig1084.5	evm.model.Contig1084.5	NA	NA	NA	NA	NA	0	0.0505158	0	0	0	0.0709965
evm.TU.Contig109.134	evm.TU.Contig109.134	evm.model.Contig109.134	NA	NA	NA	NA	NA	0	0.220144	0.128829	0.0178992	0.061468	0.0643981
evm.TU.Contig109.138	evm.TU.Contig109.138	evm.model.Contig109.138	NA	NA	K10185	NA	putative T-box protein H15 [Danaus plexippus]	0	0.0212166	0.156081	0.0728869	0.00493225	0.217152
evm.TU.Contig109.2	evm.TU.Contig109.2	evm.model.Contig109.2	NA	NA	NA	NA	NA	0	0.0800711	0.0980971	0	0	0.0392808
evm.TU.Contig109.35	evm.TU.Contig109.35	evm.model.Contig109.35	NA	NA	NA	NA	NA	0.00947882	0.0085059	0	0	0	0
evm.TU.Contig109.40	evm.TU.Contig109.40	evm.model.Contig109.40.1	NA	03320(PPAR signaling pathway)	K17284	NA	Lipid storage droplets surface-binding protein 2 [Zootermopsis nevadensis]	0.17796	0.0487788	0.231092	0.1282	0.0487013	0.0504991
evm.TU.Contig109.98	evm.TU.Contig109.98	evm.model.Contig109.98	NA	NA	NA	NA	PREDICTED: uncharacterized protein LOC100575054 [Acyrthosiphon pisum]	0	0	0.00525309	0	0	0.00569646
evm.TU.Contig1092.4	evm.TU.Contig1092.4	evm.model.Contig1092.4	NA	NA	NA	NA	hypothetical protein [Wolbachia pipientis]	0	0.0134967	0.127654	0	0.10828	0
evm.TU.Contig1092.58	evm.TU.Contig1092.58	evm.model.Contig1092.58	NA	NA	NA	NA	DNA repair protein RadC [Wolbachia endosymbiont of Nasonia vitripennis]	0	0.0418039	0	0	0	0
evm.TU.Contig1092.62	evm.TU.Contig1092.62	evm.model.Contig1092.62	GO:0003824(catalytic activity);GO:0016070(RNA metabolic process)	NA	NA	NA	metallo-beta-lactamase family protein [Wolbachia endosymbiont of Culex quinquefasciatus JHB]	0	0	0	0	2.61194e-06	0
evm.TU.Contig1092.63	evm.TU.Contig1092.63	evm.model.Contig1092.63	GO:0006457(protein folding);GO:0009408(response to heat)	NA	K03686	NA	MULTISPECIES: molecular chaperone DnaJ [Wolbachia]	0	0	0	1.20439	0	0
evm.TU.Contig1092.8	evm.TU.Contig1092.8	evm.model.Contig1092.8	NA	NA	NA	NA	DNA methylase N-4 [Wolbachia endosymbiont of Culex quinquefasciatus]	0	0	7.51047	0	0	0
evm.TU.Contig1093.2	evm.TU.Contig1093.2	evm.model.Contig1093.2	NA	NA	NA	NA	NA	0.0127225	0	0	0	0.0141388	0
evm.TU.Contig1100.4	evm.TU.Contig1100.4	evm.model.Contig1100.4	NA	NA	NA	NA	NA	0	0	0	0.0104423	0	0.0176049
evm.TU.Contig11006.1	evm.TU.Contig11006.1	evm.model.Contig11006.1	NA	NA	NA	NA	Ankyrin repeat and KH domain-containing protein 1 [Zootermopsis nevadensis]	0.0901184	0.061019	0.0395761	0.137283	0.0606087	0.027853
evm.TU.Contig1101.5	evm.TU.Contig1101.5	evm.model.Contig1101.5	NA	NA	NA	NA	NA	0	0	0	0	0.136385	0
evm.TU.Contig1108.2	evm.TU.Contig1108.2	evm.model.Contig1108.2	NA	NA	NA	NA	NA	0	0.0250592	0.0263351	0	0	0
evm.TU.Contig1108.3	evm.TU.Contig1108.3	evm.model.Contig1108.3	GO:0001227(transcriptional repressor activity, RNA polymerase II transcription regulatory region sequence-specific binding);GO:0007411(axon guidance);GO:0045892(negative regulation of transcription, DNA-templated)	NA	K09223	NA	Fez family zinc finger protein 2, partial [Zootermopsis nevadensis]	0	0.705593	0.204556	0.170522	0.219276	0.161958
evm.TU.Contig1108.5	evm.TU.Contig1108.5	evm.model.Contig1108.5	GO:0008519(ammonium transmembrane transporter activity);GO:0016020(membrane);GO:0050911(detection of chemical stimulus involved in sensory perception of smell);GO:0072488(ammonium transmembrane transport);GO:1903718(cellular response to ammonia)	NA	K03320	NA	GE26398 [Drosophila yakuba]	0.00790975	0	0.000935776	0	0	0
evm.TU.Contig111.12	evm.TU.Contig111.12	evm.model.Contig111.12	NA	NA	NA	NA	NA	0	0	0.00331933	0	0.0031675	0
evm.TU.Contig111.20	evm.TU.Contig111.20	evm.model.Contig111.20	NA	NA	NA	NA	NA	0.102666	0.0818922	0.0573736	0.0354277	0.0273728	0.0151411
evm.TU.Contig111.28	evm.TU.Contig111.28	evm.model.Contig111.28	NA	NA	NA	NA	NA	0.1889	0	0.827438	0.19985	0.190643	0.166457
evm.TU.Contig111.34	evm.TU.Contig111.34	evm.model.Contig111.34	NA	NA	NA	NA	NA	0	0	0	0	0.357959	0
evm.TU.Contig1111.3	evm.TU.Contig1111.3	evm.model.Contig1111.3	NA	05410(Hypertrophic cardiomyopathy (HCM));05412(Arrhythmogenic right ventricular cardiomyopathy (ARVC));05414(Dilated cardiomyopathy (DCM));05416(Viral myocarditis)	K10366	NA	hypothetical protein L798_09041, partial [Zootermopsis nevadensis]	0.0113141	0.0500103	0.0547947	0.0395833	0.0679672	0.112786
evm.TU.Contig1117.1	evm.TU.Contig1117.1	evm.model.Contig1117.1	NA	NA	NA	NA	NA	0.13832	0.0591626	0.221425	0.0136907	0	0.501818
evm.TU.Contig1119.2	evm.TU.Contig1119.2	evm.model.Contig1119.2	NA	NA	NA	NA	PREDICTED: uncharacterized protein LOC105834848 [Monomorium pharaonis]	0.04367	0.0912269	0.095212	0.052185	0.0506655	0.0141431
evm.TU.Contig112.107	evm.TU.Contig112.107	evm.model.Contig112.107	NA	NA	NA	NA	hypothetical protein L798_03153 [Zootermopsis nevadensis]	0.0571954	0.0761368	0.0200029	0	0.0763524	0.105585
evm.TU.Contig112.108	evm.TU.Contig112.108	evm.model.Contig112.108	NA	NA	NA	NA	NA	0.0183347	0	0.0384739	0.0481088	0.0826063	0
evm.TU.Contig112.112	evm.TU.Contig112.112	evm.model.Contig112.112	NA	NA	NA	NA	NA	0	0	0.15256	0.127179	0	0
evm.TU.Contig112.43	evm.TU.Contig112.43	evm.model.Contig112.43	GO:0007218(neuropeptide signaling pathway);GO:0008188(neuropeptide receptor activity)	04080(Neuroactive ligand-receptor interaction)	K08375	NA	neuropeptide GPCR A5 [Nilaparvata lugens]	0.0528058	0.0527204	0.0554041	0	0.0264349	0.0584891
evm.TU.Contig112.44	evm.TU.Contig112.44	evm.model.Contig112.44	GO:0007218(neuropeptide signaling pathway);GO:0008188(neuropeptide receptor activity)	04080(Neuroactive ligand-receptor interaction)	K08375	NA	neuropeptide GPCR A5 [Nilaparvata lugens]	0.1669	0.124973	0.145927	0.168213	0.167103	0.154052
evm.TU.Contig112.51	evm.TU.Contig112.51	evm.model.Contig112.51	NA	NA	NA	NA	PREDICTED: uncharacterized protein LOC100571328 [Acyrthosiphon pisum]	0.0529758	0.403845	0.702116	0.185334	1.53707	0.508524
evm.TU.Contig112.52	evm.TU.Contig112.52	evm.model.Contig112.52	NA	NA	NA	NA	PREDICTED: uncharacterized protein LOC100571328 [Acyrthosiphon pisum]	0	0.131814	0.482775	0.0637284	0.522369	0.262092
evm.TU.Contig112.7	evm.TU.Contig112.7	evm.model.Contig112.7	NA	NA	NA	NA	PREDICTED: uncharacterized protein LOC659245 [Tribolium castaneum]	0.488189	0.205664	0.281716	0.0426993	0.47907	0.131262
evm.TU.Contig112.94	evm.TU.Contig112.94	evm.model.Contig112.94	NA	NA	NA	NA	calcium-binding protein [Dictyostelium fasciculatum]	0.659452	0	0.111498	0	0.0550209	0
evm.TU.Contig112.98	evm.TU.Contig112.98	evm.model.Contig112.98	NA	NA	NA	NA	IP07570p [Drosophila melanogaster]	0	0	0.475902	0	0	0
evm.TU.Contig1126.1	evm.TU.Contig1126.1	evm.model.Contig1126.1	NA	NA	NA	NA	PREDICTED: uncharacterized protein LOC105688504 isoform X2 [Athalia rosae]	0	0	0	0	0.0897537	0
evm.TU.Contig113.37	evm.TU.Contig113.37	evm.model.Contig113.37	NA	NA	NA	NA	rna-directed dna polymerase from mobile element jockey-like protein [Lasius niger]	0	0	0.0190587	0.0437703	0	0
evm.TU.Contig113.42	evm.TU.Contig113.42	evm.model.Contig113.42	NA	04080(Neuroactive ligand-receptor interaction)	K04196	NA	PREDICTED: cholecystokinin receptor type A-like [Tribolium castaneum]	0.0392123	0.130281	0.0411418	0.0171488	0	0
evm.TU.Contig113.46	evm.TU.Contig113.46	evm.model.Contig113.46	NA	04080(Neuroactive ligand-receptor interaction)	K04196	NA	perisulfakinin receptor [Periplaneta americana]	0.0551539	0	0	0	0	0
evm.TU.Contig113.47	evm.TU.Contig113.47	evm.model.Contig113.47	GO:0004930(G-protein coupled receptor activity);GO:0004951(cholecystokinin receptor activity);GO:0005887(integral component of plasma membrane);GO:0007186(G-protein coupled receptor signaling pathway);GO:0007204(positive regulation of cytosolic calcium ion concentration);GO:0007218(neuropeptide signaling pathway);GO:0007528(neuromuscular junction development);GO:0008188(neuropeptide receptor acti…	04080(Neuroactive ligand-receptor interaction)	K04196	NA	PREDICTED: cholecystokinin receptor-like isoform X3 [Apis dorsata]	0	0	0.0372491	0.0113102	0	0
evm.TU.Contig113.48	evm.TU.Contig113.48	evm.model.Contig113.48	NA	NA	NA	NA	NA	0.0009584	0	0.016088	0	0	0
evm.TU.Contig11326.1	evm.TU.Contig11326.1	evm.model.Contig11326.1	NA	NA	NA	NA	NA	0	0	0.0144604	0	0	0
evm.TU.Contig11337.1	evm.TU.Contig11337.1	evm.model.Contig11337.1	NA	NA	NA	NA	NA	0.0117	0	0	0	0	0
evm.TU.Contig1135.1	evm.TU.Contig1135.1	evm.model.Contig1135.1	GO:0005515(protein binding);GO:0007412(axon target recognition);GO:0042803(protein homodimerization activity);GO:0043234(protein complex);GO:0045886(negative regulation of synaptic growth at neuromuscular junction)	NA	NA	NA	kazrin-like isoform x1 protein [Lasius niger]	0	0.450602	0.62445	0.501941	0.150627	0
evm.TU.Contig11443.1	evm.TU.Contig11443.1	evm.model.Contig11443.1	NA	NA	NA	NA	NA	0.0842154	0	0.170407	0	0	0
evm.TU.Contig1145.1	evm.TU.Contig1145.1	evm.model.Contig1145.1	NA	NA	NA	NA	hypothetical protein HIM_09561 [Hirsutella minnesotensis 3608]	0.161219	0	0	0	0	0
evm.TU.Contig1148.6	evm.TU.Contig1148.6	evm.model.Contig1148.6	NA	NA	NA	NA	PREDICTED: coiled-coil domain-containing protein 151 [Diaphorina citri]	0.105128	0.0273909	0.0429767	0.012669	0	0.0160439
evm.TU.Contig115.1	evm.TU.Contig115.1	evm.model.Contig115.1	NA	NA	K19677	NA	Intraflagellar transport protein 81-like protein [Zootermopsis nevadensis]	0.150468	0	0.525935	0	0.463349	0
evm.TU.Contig115.122	evm.TU.Contig115.122	evm.model.Contig115.122	NA	NA	NA	NA	NA	0.0671422	0.0428777	0.0404206	0.00561598	0.0321431	0.0142237
evm.TU.Contig115.152	evm.TU.Contig115.152	evm.model.Contig115.152	NA	NA	NA	NA	NA	0	0.0149904	0	0.00656625	0	0
evm.TU.Contig115.153	evm.TU.Contig115.153	evm.model.Contig115.153	NA	NA	NA	NA	NA	0	0.00919414	0	0	0	0
evm.TU.Contig115.39	evm.TU.Contig115.39	evm.model.Contig115.39	GO:0003700(transcription factor activity, sequence-specific DNA binding);GO:0004879(RNA polymerase II transcription factor activity, ligand-activated sequence-specific DNA binding);GO:0005634(nucleus);GO:0006355(regulation of transcription, DNA-templated);GO:0007417(central nervous system development);GO:0008270(zinc ion binding);GO:0043401(steroid hormone mediated signaling pathway);GO:0043565(s…	NA	K08706	NA	PREDICTED: knirps-related protein-like [Microplitis demolitor]	0.595296	0.0126831	0.291309	0.361695	0.176062	0.279572
evm.TU.Contig115.51	evm.TU.Contig115.51	evm.model.Contig115.51	NA	NA	NA	NA	NA	0.146585	0	0	0	0	0
evm.TU.Contig115.71	evm.TU.Contig115.71	evm.model.Contig115.71	NA	NA	NA	NA	NA	0.0308312	0.0547218	0	0	0	0.0275085
evm.TU.Contig115.76	evm.TU.Contig115.76	evm.model.Contig115.76	NA	NA	K11586	NA	hypothetical protein CRE_17041 [Caenorhabditis remanei]	0	0.0981897	0.103188	0	0	0
evm.TU.Contig115.82	evm.TU.Contig115.82	evm.model.Contig115.82	NA	NA	NA	NA	NA	0.011077	0	0.00581101	0.0176445	0.0110905	0
evm.TU.Contig115.83	evm.TU.Contig115.83	evm.model.Contig115.83	NA	NA	NA	NA	Endocuticle structural glycoprotein SgAbd-1 [Zootermopsis nevadensis]	0	0.0616669	0.129615	0	0	0.0684145
evm.TU.Contig11504.1	evm.TU.Contig11504.1	evm.model.Contig11504.1	NA	NA	NA	NA	NA	0.455895	0.0497282	0	0.272649	0.0807087	0.223663
evm.TU.Contig116.37	evm.TU.Contig116.37	evm.model.Contig116.37	NA	NA	NA	NA	NA	0.11156	0.437326	0.24704	0	0.0423766	0.187523
evm.TU.Contig11675.1	evm.TU.Contig11675.1	evm.model.Contig11675.1	NA	03040(Spliceosome)	K12831	NA	hypothetical protein CAPTEDRAFT_163289 [Capitella teleta]	0.239898	0	0.0962244	0.121283	0	0.0355071
evm.TU.Contig117.12	evm.TU.Contig117.12	evm.model.Contig117.12	NA	NA	NA	NA	NA	0.124551	0	0	0	0	0.965668
evm.TU.Contig117.15	evm.TU.Contig117.15	evm.model.Contig117.15	NA	NA	NA	NA	NA	0	0	0	0	0	0.483654
evm.TU.Contig117.2	evm.TU.Contig117.2	evm.model.Contig117.2	GO:0003674(molecular_function);GO:0005575(cellular_component);GO:0007606(sensory perception of chemical stimulus)	NA	K06773	NA	transmembrane and immunoglobulin domain-containing protein precursor, putative [Pediculus humanus corporis]	0.0848444	0.0517732	0.0961082	0	0.0445335	0.0192951
evm.TU.Contig117.25	evm.TU.Contig117.25	evm.model.Contig117.25	NA	NA	K13140	NA	PREDICTED: LOW QUALITY PROTEIN: integrator complex subunit 3 [Atta cephalotes]	0.0279574	0.139468	0.0293332	0.0855849	0.111224	0.0309664
evm.TU.Contig117.3	evm.TU.Contig117.3	evm.model.Contig117.3	NA	NA	K08145	NA	sugar transporter [Nilaparvata lugens]	0	0.0044746	0.0515715	0.0117603	0.00224365	0.02949
evm.TU.Contig1174.1	evm.TU.Contig1174.1	evm.model.Contig1174.1	NA	03440(Homologous recombination);03450(Non-homologous end-joining);04218(Cellular senescence)	K10866	EC:3.6.-.-	hypothetical protein EO94_03420 [Methanosarcina sp. 2.H.T.1A.3]	0.334942	0.804663	0	0.120412	0	0.231042
evm.TU.Contig11762.1	evm.TU.Contig11762.1	evm.model.Contig11762.1	NA	NA	NA	NA	NA	0.0268936	0.040275	0.0282168	0	0	0
evm.TU.Contig1184.2	evm.TU.Contig1184.2	evm.model.Contig1184.2	NA	NA	NA	NA	NA	0.271338	0.406347	1.42344	1.42394	0.814999	1.65297
evm.TU.Contig1185.1	evm.TU.Contig1185.1	evm.model.Contig1185.1	NA	NA	NA	NA	NA	0.0157582	0.0157327	0.00826689	0.00689142	0	0
evm.TU.Contig1185.7	evm.TU.Contig1185.7	evm.model.Contig1185.7	NA	04072(Phospholipase D signaling pathway);04144(Endocytosis);05110(Vibrio cholerae infection);05134(Legionellosis)	K07937	NA	ADP-ribosylation factor-like protein 16 [Zootermopsis nevadensis]	0.267682	0.0597841	0.121911	0.255951	0.119908	0.232141
evm.TU.Contig1189.1	evm.TU.Contig1189.1	evm.model.Contig1189.1	NA	00790(Folate biosynthesis);01523(Antifolate resistance)	K01307	EC:3.4.19.9	AGAP006670-PA-like protein [Anopheles sinensis]	6.40613	0.4732	6.27633	1.19722	0.396439	4.8439
evm.TU.Contig1189.15	evm.TU.Contig1189.15	evm.model.Contig1189.15	NA	NA	NA	NA	NA	0	0	0	0	0	0.0122714
evm.TU.Contig1189.16	evm.TU.Contig1189.16	evm.model.Contig1189.16	NA	NA	NA	NA	NA	0	0	0	0	0	0.0604315
evm.TU.Contig119.5	evm.TU.Contig119.5	evm.model.Contig119.5	NA	NA	NA	NA	NA	0.588628	2.06198	0	0.387091	0	0
evm.TU.Contig119.9	evm.TU.Contig119.9	evm.model.Contig119.9	NA	NA	K01311	EC:3.4.21.2	ovochymase-1-like protein [Nilaparvata lugens]	0.355446	1.82325	1.62196	0.643071	1.66758	0.767575
evm.TU.Contig11902.1	evm.TU.Contig11902.1	evm.model.Contig11902.1	NA	NA	NA	NA	PREDICTED: uncharacterized protein LOC103520317 isoform X1 [Diaphorina citri]	0.68565	0.415169	1.86033	0.499387	0.354312	1.46989
evm.TU.Contig11908.1	evm.TU.Contig11908.1	evm.model.Contig11908.1	NA	00240(Pyrimidine metabolism);00983(Drug metabolism - other enzymes)	K00857	EC:2.7.1.21	PREDICTED: thymidine kinase 2, mitochondrial, partial [Takifugu rubripes]	0	4.53909	0	0	0	0
evm.TU.Contig1195.7	evm.TU.Contig1195.7	evm.model.Contig1195.7	NA	NA	NA	NA	Sodium channel and clathrin linker 1 [Zootermopsis nevadensis]	3.01205	1.88863	3.94382	3.17729	1.50453	3.17179
evm.TU.Contig12012.1	evm.TU.Contig12012.1	evm.model.Contig12012.1	NA	NA	NA	NA	NA	0.0734618	0	0.0770776	0.130665	0	0
evm.TU.Contig1202.1	evm.TU.Contig1202.1	evm.model.Contig1202.1	NA	NA	NA	NA	PREDICTED: nascent polypeptide-associated complex subunit alpha, muscle-specific form-like, partial [Monomorium pharaonis]	0.70254	0.679931	0.168259	0.783149	0.294364	0.532881
evm.TU.Contig12045.1	evm.TU.Contig12045.1	evm.model.Contig12045.1	GO:0008565(protein transporter activity);GO:0045047(protein targeting to ER)	03060(Protein export);04141(Protein processing in endoplasmic reticulum);04145(Phagosome);05110(Vibrio cholerae infection)	K07342	NA	sec61 protein complex gamma subunit, putative [Riptortus pedestris]	0.0361791	0	0	0.0257335	0	0
evm.TU.Contig12056.1	evm.TU.Contig12056.1	evm.model.Contig12056.1	GO:0005794(Golgi apparatus);GO:0005975(carbohydrate metabolic process);GO:0006044(N-acetylglucosamine metabolic process);GO:0006688(glycosphingolipid biosynthetic process);GO:0007291(sperm individualization);GO:0007528(neuromuscular junction development);GO:0008344(adult locomotory behavior);GO:0008376(acetylgalactosaminyltransferase activity);GO:0009247(glycolipid biosynthetic process);GO:003320…	00510(N-Glycan biosynthesis);00513(Various types of N-glycan biosynthesis);00514(Other types of O-glycan biosynthesis);00515(Mannose type O-glycan biosyntheis);00533(Glycosaminoglycan biosynthesis - keratan sulfate);00601(Glycosphingolipid biosynthesis - lacto and neolacto series)	K07968	EC:2.4.1.90 2.4.1.38 2.4.1.-	PREDICTED: beta-1,4-galactosyltransferase 4 [Tribolium castaneum]	0.156447	0.0390483	0.143627	0.0684176	0.117477	0
evm.TU.Contig12065.1	evm.TU.Contig12065.1	evm.model.Contig12065.1	NA	00520(Amino sugar and nucleotide sugar metabolism)	K01836	EC:5.4.2.3	PREDICTED: uncharacterized protein LOC105686480 [Athalia rosae]	8.54223	6.91555	6.4873	7.50041	6.01762	6.29889
evm.TU.Contig12119.1	evm.TU.Contig12119.1	evm.model.Contig12119.1	NA	NA	NA	NA	NA	0	0.213344	0	0.197053	0.300757	0.166361
evm.TU.Contig12120.1	evm.TU.Contig12120.1	evm.model.Contig12120.1	NA	04136(Autophagy - other eukaryotes);04138(Autophagy - yeast);04140(Autophagy - animal);04216(Ferroptosis)	K08337	NA	hypothetical protein YQE_10049, partial [Dendroctonus ponderosae]	0.372148	0.587831	0.279694	0.0487937	0.42704	0.468125
evm.TU.Contig1214.1	evm.TU.Contig1214.1	evm.model.Contig1214.1	GO:0003674(molecular_function);GO:0005575(cellular_component);GO:0007606(sensory perception of chemical stimulus);GO:0008039(synaptic target recognition)	NA	NA	NA	conserved hypothetical protein [Pediculus humanus corporis]	0	0.0714418	0.0261992	0	0	0.0759568
evm.TU.Contig1216.2	evm.TU.Contig1216.2	evm.model.Contig1216.2	NA	NA	NA	NA	NA	0	0	0.132304	0	0	0
evm.TU.Contig122.18	evm.TU.Contig122.18	evm.model.Contig122.18	NA	NA	NA	NA	NA	0.130545	0	0.0375059	0	0.0697737	0
evm.TU.Contig122.23	evm.TU.Contig122.23	evm.model.Contig122.23	NA	NA	NA	NA	NA	0	0.722394	0.106587	0	0	0
evm.TU.Contig1225.2	evm.TU.Contig1225.2	evm.model.Contig1225.2	NA	NA	NA	NA	NA	0.0103294	0	0	0	0	0
evm.TU.Contig1227.1	evm.TU.Contig1227.1	evm.model.Contig1227.1	GO:0004222(metalloendopeptidase activity);GO:0006508(proteolysis);GO:0008237(metallopeptidase activity);GO:0008355(olfactory learning);GO:0016021(integral component of membrane)	NA	K08635	NA	PREDICTED: endothelin-converting enzyme 2-like isoform X2 [Vollenhovia emeryi]	0.860089	1.71739	1.80747	0.501515	0.76545	1.1279
evm.TU.Contig1227.2	evm.TU.Contig1227.2	evm.model.Contig1227.2	GO:0004222(metalloendopeptidase activity);GO:0006508(proteolysis);GO:0008237(metallopeptidase activity);GO:0008355(olfactory learning);GO:0016021(integral component of membrane)	NA	K08635	NA	PREDICTED: membrane metallo-endopeptidase-like 1 [Solenopsis invicta]	0.120896	0.167094	0.171508	0.0276303	0.0316286	0.11841
evm.TU.Contig123.16	evm.TU.Contig123.16	evm.model.Contig123.16	NA	NA	NA	NA	NA	0.00396506	0	0	0.00626475	0	0
evm.TU.Contig123.17	evm.TU.Contig123.17	evm.model.Contig123.17	NA	04974(Protein digestion and absorption)	K01278	EC:3.4.14.5	PREDICTED: venom dipeptidyl peptidase 4 [Acromyrmex echinatior]	0	0.0830959	0.0441014	0	0	0
evm.TU.Contig1239.1	evm.TU.Contig1239.1	evm.model.Contig1239.1	GO:0003674(molecular_function);GO:0008150(biological_process);GO:0016020(membrane);GO:0016021(integral component of membrane)	NA	NA	NA	NA	0	0	0.0319829	0.0225211	0	0
evm.TU.Contig12399.1	evm.TU.Contig12399.1	evm.model.Contig12399.1	NA	NA	NA	NA	NA	0	0.061418	0	0.0294419	0.0153981	0
evm.TU.Contig124.7	evm.TU.Contig124.7	evm.model.Contig124.7	GO:0003677(DNA binding);GO:0008270(zinc ion binding);GO:0048188(Set1C/COMPASS complex);GO:0051568(histone H3-K4 methylation)	NA	K14960	NA	PREDICTED: CXXC-type zinc finger protein 1-like [Harpegnathos saltator]	0.116128	0.0747691	0.0286154	0	0.00840839	0
evm.TU.Contig1244.2	evm.TU.Contig1244.2	evm.model.Contig1244.2	NA	NA	NA	NA	NA	0	0.093355	0	0.245357	0	0
evm.TU.Contig12448.2	evm.TU.Contig12448.2	evm.model.Contig12448.2	NA	NA	NA	NA	NA	0	0.0942752	0.141605	0.118412	0.13236	0.0317337
evm.TU.Contig1246.1	evm.TU.Contig1246.1	evm.model.Contig1246.1	NA	NA	NA	NA	NA	0	0	0	0.000715537	0	0.000945564
evm.TU.Contig1248.1_evm.TU.Contig1248.2	evm.TU.Contig1248.1_evm.TU.Contig1248.2	evm.model.Contig1248.1_evm.model.Contig1248.2	GO:0005615(extracellular space);GO:0052689(carboxylic ester hydrolase activity)	04514(Cell adhesion molecules (CAMs))	K07378	NA	hypothetical protein YQE_00220, partial [Dendroctonus ponderosae]	0.251398	0.114275	0.0986138	0.0274024	0.0313678	0
evm.TU.Contig12543.1	evm.TU.Contig12543.1	evm.model.Contig12543.1	GO:0005575(cellular_component);GO:0008270(zinc ion binding);GO:0046872(metal ion binding)	NA	NA	NA	NA	0.0292663	0.0302197	0	0	0.0606107	0
evm.TU.Contig1256.2	evm.TU.Contig1256.2	evm.model.Contig1256.2	NA	NA	NA	NA	NA	0	0	0.00877321	0	0	0.0323932
evm.TU.Contig1258.2	evm.TU.Contig1258.2	evm.model.Contig1258.2	NA	NA	NA	NA	NA	0	0	0.0040904	0.0102522	0	0
evm.TU.Contig126.16	evm.TU.Contig126.16	evm.model.Contig126.16	NA	00230(Purine metabolism);00232(Caffeine metabolism);00983(Drug metabolism - other enzymes);04146(Peroxisome)	K00106	EC:1.17.1.4 1.17.3.2	PREDICTED: xanthine dehydrogenase/oxidase-like [Vollenhovia emeryi]	0.594975	0.311754	0.575246	0.0913408	0.235258	0.202425
evm.TU.Contig126.18	evm.TU.Contig126.18	evm.model.Contig126.18	NA	NA	NA	NA	eclosion hormone 2 [Nilaparvata lugens]	0.0935068	0.0933557	0.283583	0.163571	0	0
evm.TU.Contig126.2	evm.TU.Contig126.2	evm.model.Contig126.2	NA	NA	K08471	NA	putative olfactory receptor 30 [Ostrinia furnacalis]	3.6925	0.140463	0.932275	0.984449	0.14086	1.71419
evm.TU.Contig12625.1	evm.TU.Contig12625.1	evm.model.Contig12625.1	NA	NA	NA	NA	NA	0.00911371	0.0171699	0.145005	0.131005	0	0
evm.TU.Contig12629.4	evm.TU.Contig12629.4	evm.model.Contig12629.4	NA	NA	NA	NA	NA	0	0.0146267	0	0.000650556	0.00993567	0
evm.TU.Contig12637.1	evm.TU.Contig12637.1	evm.model.Contig12637.1	NA	NA	NA	NA	NA	0	0.0398798	0	0.111799	0.0719873	0.0516857
evm.TU.Contig12642.1	evm.TU.Contig12642.1	evm.model.Contig12642.1	NA	NA	NA	NA	NA	0.013116	0	0.0137614	0	0	0
evm.TU.Contig1267.1	evm.TU.Contig1267.1	evm.model.Contig1267.1	NA	NA	NA	NA	NA	0.0444721	0	0.000108014	0	0	0
evm.TU.Contig127.1	evm.TU.Contig127.1	evm.model.Contig127.1	NA	NA	NA	NA	PREDICTED: uncharacterized protein LOC105703113 isoform X1 [Orussus abietinus]	0	0	0	0	0.00957722	0
evm.TU.Contig127.13	evm.TU.Contig127.13	evm.model.Contig127.13	NA	03008(Ribosome biogenesis in eukaryotes);03013(RNA transport);05166(HTLV-I infection);05169(Epstein-Barr virus infection)	K07936	NA	ACYPI000473 [Acyrthosiphon pisum]	0.250948	0.100216	0.447603	0.288052	0.426795	0.194569
evm.TU.Contig127.5	evm.TU.Contig127.5	evm.model.Contig127.5	NA	04550(Signaling pathways regulating pluripotency of stem cells)	K11138	NA	hypothetical protein L798_04993 [Zootermopsis nevadensis]	0.636231	1.06839	0.0877125	0.716581	0.269589	1.69612
evm.TU.Contig1273.2	evm.TU.Contig1273.2	evm.model.Contig1273.2	NA	NA	NA	NA	NA	0	0	0	0	0	0.145085
evm.TU.Contig1277.4	evm.TU.Contig1277.4	evm.model.Contig1277.4	NA	NA	NA	NA	NA	2.94871	2.57271	2.31272	2.98411	2.03376	2.24771
evm.TU.Contig1279.2	evm.TU.Contig1279.2	evm.model.Contig1279.2	NA	NA	NA	NA	NA	0.145406	0.193561	0	0.254356	0	0
evm.TU.Contig1280.1	evm.TU.Contig1280.1	evm.model.Contig1280.1	GO:0005634(nucleus);GO:0005737(cytoplasm);GO:0005875(microtubule associated complex);GO:0007017(microtubule-based process);GO:0030286(dynein complex);GO:0043186(P granule)	04962(Vasopressin-regulated water reabsorption)	K10418	NA	dynein, light chain, LC8-type 2, isoform CRA_a, partial [Homo sapiens]	0	0	0	0	0	0.296496
evm.TU.Contig1281.1	evm.TU.Contig1281.1	evm.model.Contig1281.1	GO:0002064(epithelial cell development);GO:0022404(molting cycle process);GO:0042335(cuticle development)	04340(Hedgehog signaling pathway);04918(Thyroid hormone synthesis)	K06233	NA	PREDICTED: uncharacterized protein LOC100160832 isoform X2 [Acyrthosiphon pisum]	3.31387	1.4467	2.67165	2.01952	2.38687	0.994512
evm.TU.Contig1285.12	evm.TU.Contig1285.12	evm.model.Contig1285.12	NA	NA	NA	NA	NA	0	0	0.0358659	0.239116	0.159972	0.0367673
evm.TU.Contig12864.1	evm.TU.Contig12864.1	evm.model.Contig12864.1	NA	NA	NA	NA	NA	0	0	0.132121	0	0.0420256	0.0232462
evm.TU.Contig1290.1	evm.TU.Contig1290.1	evm.model.Contig1290.1	GO:0005254(chloride channel activity)	04080(Neuroactive ligand-receptor interaction);04723(Retrograde endocannabinoid signaling);04727(GABAergic synapse);04742(Taste transduction);05032(Morphine addiction);05033(Nicotine addiction)	K05175	NA	gamma-aminobutyric acid receptor alpha-like protein [Lasius niger]	0	0.0776824	0.0233248	0.0583326	0.0556448	0
evm.TU.Contig1296.3	evm.TU.Contig1296.3	evm.model.Contig1296.3	NA	NA	NA	NA	NA	0.0132649	0	0.0376362	0.0315403	0.0130172	0
evm.TU.Contig13.120	evm.TU.Contig13.120	evm.model.Contig13.120	NA	NA	NA	NA	NA	0	0	0.0860861	0	0	0.0541668
evm.TU.Contig13.121	evm.TU.Contig13.121	evm.model.Contig13.121	NA	NA	NA	NA	NA	0.0123084	0	0.0387425	0.0203192	0	0.0136333
evm.TU.Contig13.134	evm.TU.Contig13.134	evm.model.Contig13.134	NA	NA	NA	NA	NA	0.252195	0	1.58764	0	0.167921	0
evm.TU.Contig13.135	evm.TU.Contig13.135	evm.model.Contig13.135	NA	NA	NA	NA	NA	2.53018	0.608839	2.71895	0.533384	2.44227	0.900616
evm.TU.Contig13.157	evm.TU.Contig13.157	evm.model.Contig13.157	NA	NA	K09228	NA	PREDICTED: longitudinals lacking protein, isoforms N/O/W/X/Y-like [Linepithema humile]	0.413494	0.537201	0.422908	0.562267	0.436774	0.316953
evm.TU.Contig13.166	evm.TU.Contig13.166	evm.model.Contig13.166	NA	04550(Signaling pathways regulating pluripotency of stem cells);05016(Huntington's disease)	K09222	NA	PREDICTED: zinc finger protein 37-like [Diaphorina citri]	0.0507034	0.0365998	0.0367991	0.0144275	0.0261654	0.00621117
evm.TU.Contig13.182	evm.TU.Contig13.182	evm.model.Contig13.182	NA	NA	NA	NA	hypothetical protein TcasGA2_TC010547 [Tribolium castaneum]	0	0.0643933	0.0312078	0.120465	0.0390073	0.0244122
evm.TU.Contig13.205	evm.TU.Contig13.205	evm.model.Contig13.205	NA	NA	K09228	NA	PREDICTED: longitudinals lacking protein, isoform G-like [Acyrthosiphon pisum]	2.43198	2.19779	0.365873	0.758268	1.36436	0.381704
evm.TU.Contig13.214	evm.TU.Contig13.214	evm.model.Contig13.214	NA	NA	K09228	NA	hypothetical protein L798_02611, partial [Zootermopsis nevadensis]	0.116078	0.135969	0.0485233	0.0656345	0.0509449	0.132529
evm.TU.Contig13.215	evm.TU.Contig13.215	evm.model.Contig13.215	NA	NA	K09228	NA	PREDICTED: longitudinals lacking protein, isoform G-like isoform X14 [Cerapachys biroi]	0	0.0147858	0	0	0	0
evm.TU.Contig13.217	evm.TU.Contig13.217	evm.model.Contig13.217	GO:0000122(negative regulation of transcription from RNA polymerase II promoter);GO:0000978(RNA polymerase II core promoter proximal region sequence-specific DNA binding);GO:0001078(transcriptional repressor activity, RNA polymerase II core promoter proximal region sequence-specific binding);GO:0005634(nucleus);GO:0006366(transcription from RNA polymerase II promoter);GO:0007165(signal transducti…	NA	K09228	NA	PREDICTED: longitudinals lacking protein, isoforms F/I/K/T isoform X19 [Wasmannia auropunctata]	0.178239	0.0889747	0.0935048	0.233844	0	0
evm.TU.Contig13.218	evm.TU.Contig13.218	evm.model.Contig13.218	NA	NA	K09228	NA	PREDICTED: putative uncharacterized protein DDB_G0286901 [Diaphorina citri]	0	0.129109	0	0	0.388425	0
evm.TU.Contig13.226	evm.TU.Contig13.226	evm.model.Contig13.226	NA	NA	K09228	NA	PREDICTED: zinc finger protein 37-like [Diaphorina citri]	0	0.236749	0	0.19108	0.316561	0.14635
evm.TU.Contig13.250	evm.TU.Contig13.250	evm.model.Contig13.250	NA	NA	NA	NA	NA	0	0	0.0154248	0	0	0.0228293
evm.TU.Contig13.283	evm.TU.Contig13.283	evm.model.Contig13.283	NA	NA	NA	NA	NA	0.00852929	0.0154553	0	0	0.0122487	0.0110695
evm.TU.Contig13.286	evm.TU.Contig13.286	evm.model.Contig13.286	NA	NA	NA	NA	NA	0.0465407	0	0	0	0	0
evm.TU.Contig13.320	evm.TU.Contig13.320	evm.model.Contig13.320	NA	00515(Mannose type O-glycan biosyntheis)	K09654	EC:2.4.1.-	UDP-GalNAc:beta-1,3-N-acetylgalactosaminyltransferase 2 [Zootermopsis nevadensis]	0.230553	0.193451	0.336341	0.317222	0.225774	0.218471
evm.TU.Contig13.345	evm.TU.Contig13.345	evm.model.Contig13.345	NA	NA	NA	NA	NA	0	0	0.15696	0	0	0
evm.TU.Contig13.346	evm.TU.Contig13.346	evm.model.Contig13.346	NA	00520(Amino sugar and nucleotide sugar metabolism)	K01836	EC:5.4.2.3	PREDICTED: uncharacterized protein LOC105686480 [Athalia rosae]	9.48733	7.68068	7.20504	8.55646	6.68339	6.99579
evm.TU.Contig13.404	evm.TU.Contig13.404	evm.model.Contig13.404	NA	NA	NA	NA	NA	0.0445273	0	0	0	0	0
evm.TU.Contig13.465	evm.TU.Contig13.465	evm.model.Contig13.465	NA	NA	NA	NA	PREDICTED: transcriptional regulator ATRX homolog [Diaphorina citri]	0	0	0.0799127	0	0.152515	0
evm.TU.Contig13.54	evm.TU.Contig13.54	evm.model.Contig13.54	NA	NA	K10477	NA	PREDICTED: uncharacterized protein LOC105191868 [Harpegnathos saltator]	0.540528	0.299809	1.94426	0.976501	0.240525	0
evm.TU.Contig13.80	evm.TU.Contig13.80	evm.model.Contig13.80	NA	NA	NA	NA	NA	0.23929	0.238905	0.502131	0.104646	0.533106	0.762655
evm.TU.Contig13.97	evm.TU.Contig13.97	evm.model.Contig13.97	NA	NA	NA	NA	PREDICTED: protein THEM6-like [Bombyx mori]	0.0804812	0.144632	0.185771	0.225256	0.209078	0.142629
evm.TU.Contig13000.1	evm.TU.Contig13000.1	evm.model.Contig13000.1	NA	NA	NA	NA	NA	0.629327	0	0.759169	0	0.482963	0
evm.TU.Contig1304.1	evm.TU.Contig1304.1	evm.model.Contig1304.1	NA	00230(Purine metabolism);04022(cGMP - PKG signaling pathway);04270(Vascular smooth muscle contraction);04540(Gap junction);04611(Platelet activation);04713(Circadian entrainment);04730(Long-term depression);04921(Oxytocin signaling pathway);04924(Renin secretion);04970(Salivary secretion)	K12318	EC:4.6.1.2	PREDICTED: head-specific guanylate cyclase [Tribolium castaneum]	0.147523	0.147285	0.464346	0.25806	0	0
evm.TU.Contig13162.1	evm.TU.Contig13162.1	evm.model.Contig13162.1	GO:0001205(transcriptional activator activity, RNA polymerase II distal enhancer sequence-specific binding);GO:0001654(eye development);GO:0003677(DNA binding);GO:0005634(nucleus);GO:0006366(transcription from RNA polymerase II promoter);GO:0045944(positive regulation of transcription from RNA polymerase II promoter)	NA	K19473	NA	PREDICTED: homeobox protein SIX6 [Diaphorina citri]	0.0203549	0.11177	0.201613	0.0712132	0.0973089	0.109741
evm.TU.Contig13207.1	evm.TU.Contig13207.1	evm.model.Contig13207.1	NA	NA	NA	NA	NA	0	0	0	0	0	0.00884868
evm.TU.Contig1322.2	evm.TU.Contig1322.2	evm.model.Contig1322.2	NA	NA	K10401	NA	hypothetical protein L798_12702, partial [Zootermopsis nevadensis]	0	0	0.051148	0.12273	0	0.0550911
evm.TU.Contig1323.1	evm.TU.Contig1323.1	evm.model.Contig1323.1	NA	NA	NA	NA	PREDICTED: uncharacterized protein LOC100576062 [Acyrthosiphon pisum]	0	0	0	0	0	0.30253
evm.TU.Contig13249.1	evm.TU.Contig13249.1	evm.model.Contig13249.1	NA	NA	NA	NA	NA	0.01679	0	0.0352322	0.0293704	0.0251227	0.0247959
evm.TU.Contig13282.1	evm.TU.Contig13282.1	evm.model.Contig13282.1	NA	04014(Ras signaling pathway);04015(Rap1 signaling pathway);04024(cAMP signaling pathway);04062(Chemokine signaling pathway);04530(Tight junction);04810(Regulation of actin cytoskeleton);05205(Proteoglycans in cancer)	K05731	NA	hypothetical protein TcasGA2_TC013483 [Tribolium castaneum]	0	0	0	0	0	0.0549288
evm.TU.Contig1330.2	evm.TU.Contig1330.2	evm.model.Contig1330.2	GO:0000398(mRNA splicing, via spliceosome);GO:0000974(Prp19 complex);GO:0071011(precatalytic spliceosome);GO:0071012(catalytic step 1 spliceosome);GO:0071013(catalytic step 2 spliceosome)	03040(Spliceosome)	K12861	NA	Pre-mRNA-splicing factor SPF27 [Zootermopsis nevadensis]	0.0128989	0	0	0.00910338	0.0195855	0.0140273
evm.TU.Contig13306.1	evm.TU.Contig13306.1	evm.model.Contig13306.1	NA	NA	NA	NA	carboxylesterase [Locusta migratoria]	0.571237	0.342187	0.479475	0	0.571929	0.126543
evm.TU.Contig13313.1	evm.TU.Contig13313.1	evm.model.Contig13313.1	NA	NA	NA	NA	NA	0	0.0338573	0	0.0148659	0	0
evm.TU.Contig13313.2	evm.TU.Contig13313.2	evm.model.Contig13313.2	NA	04721(Synaptic vesicle cycle)	K15293	NA	Unc-13-like protein B, partial [Zootermopsis nevadensis]	2.03588	0.155193	0	2.161	2.33202	1.54637
evm.TU.Contig1344.2	evm.TU.Contig1344.2	evm.model.Contig1344.2	NA	00532(Glycosaminoglycan biosynthesis - chondroitin sulfate / dermatan sulfate)	K01017	EC:2.8.2.5	Carbohydrate sulfotransferase 11 [Zootermopsis nevadensis]	0	0.213852	0	0.0854665	0	0
evm.TU.Contig1345.2	evm.TU.Contig1345.2	evm.model.Contig1345.2	NA	NA	NA	NA	NA	0	0	0	0.0301562	0	0
evm.TU.Contig135.14	evm.TU.Contig135.14	evm.model.Contig135.14	NA	NA	NA	NA	NA	0.0757641	0.0420695	0.0618958	0.0221134	0.042189	0
evm.TU.Contig135.15	evm.TU.Contig135.15	evm.model.Contig135.15	NA	NA	K08471	NA	PREDICTED: odorant receptor 4-like [Bombyx mori]	0.148968	0	0.6252	0	0.149148	0.66001
evm.TU.Contig135.16	evm.TU.Contig135.16	evm.model.Contig135.16	NA	NA	NA	NA	NA	0.167774	0.488487	0.456318	1.36131	0.163291	0.372059
evm.TU.Contig1355.3	evm.TU.Contig1355.3	evm.model.Contig1355.3	NA	NA	NA	NA	NA	0.133876	0	0	0	0	0
evm.TU.Contig13569.1	evm.TU.Contig13569.1	evm.model.Contig13569.1	NA	NA	NA	NA	NA	0	0	0	0	0	0.0428249
evm.TU.Contig1357.1	evm.TU.Contig1357.1	evm.model.Contig1357.1	NA	NA	NA	NA	NA	0.022662	0	0.0237771	0	0	0.025101
evm.TU.Contig136.16	evm.TU.Contig136.16	evm.model.Contig136.16	NA	NA	K08742	EC:2.3.2.27	UPF0526 protein C7orf67-like protein [Acromyrmex echinatior]	0.150943	0.0502332	0.491828	0	0.30125	0.19782
evm.TU.Contig136.2	evm.TU.Contig136.2	evm.model.Contig136.2	NA	NA	K03440	NA	PREDICTED: pickpocket protein 28-like, partial [Populus euphratica]	0.0541225	0	0.0851784	0.0118344	0	0.0149867
evm.TU.Contig1362.2	evm.TU.Contig1362.2	evm.model.Contig1362.2	NA	NA	NA	NA	hypothetical protein BRAFLDRAFT_101998 [Branchiostoma floridae]	0.0600579	0	0	0	0	0
evm.TU.Contig1362.3	evm.TU.Contig1362.3	evm.model.Contig1362.3	NA	NA	NA	NA	NA	0	0	0.047749	0.0157308	0.0133437	0
evm.TU.Contig1362.4	evm.TU.Contig1362.4	evm.model.Contig1362.4	NA	NA	NA	NA	NA	0.00196532	0	0.00258853	0.0191487	0	0.00226943
evm.TU.Contig13677.1	evm.TU.Contig13677.1	evm.model.Contig13677.1	NA	NA	NA	NA	NA	0.0115419	0	0.132727	0.0454277	0	0.0637933
evm.TU.Contig13695.1	evm.TU.Contig13695.1	evm.model.Contig13695.1	NA	04911(Insulin secretion)	K04944	NA	Small conductance calcium-activated potassium channel protein, partial [Zootermopsis nevadensis]	0	0.2271	0	0.0795817	0	0.249181
evm.TU.Contig137.105	evm.TU.Contig137.105	evm.model.Contig137.105	GO:0004984(olfactory receptor activity);GO:0042755(eating behavior)	NA	K08471	NA	odorant receptor coreceptor [Cimex lectularius]	0.0276771	0.0414492	0.334625	0.120318	0.185903	0.0919679
evm.TU.Contig137.11	evm.TU.Contig137.11	evm.model.Contig137.11	NA	NA	NA	NA	putative coat protein [Leptopilina boulardi RNA virus]	0	0	0.0485312	0	0	0
evm.TU.Contig137.115	evm.TU.Contig137.115	evm.model.Contig137.115	NA	NA	NA	NA	NA	0.587904	0.162301	0.0441009	0	0.168336	0
evm.TU.Contig137.122	evm.TU.Contig137.122	evm.model.Contig137.122	NA	00260(Glycine, serine and threonine metabolism)	K00108	EC:1.1.99.1	PREDICTED: uncharacterized protein LOC100160682 [Acyrthosiphon pisum]	0.14348	1.24425	4.82403	0	3.48278	0.953545
evm.TU.Contig137.125	evm.TU.Contig137.125	evm.model.Contig137.125	NA	NA	NA	NA	NA	0	0	0.00723372	0.00332626	0	0.00842457
evm.TU.Contig137.126	evm.TU.Contig137.126	evm.model.Contig137.126	NA	05202(Transcriptional misregulation in cancers)	K02211	EC:2.7.11.22 2.7.11.23	PREDICTED: cyclin-dependent kinase 9 [Takifugu rubripes]	0.124958	0	0	0.0765057	0	0
evm.TU.Contig137.18	evm.TU.Contig137.18	evm.model.Contig137.18	NA	NA	NA	NA	PREDICTED: zinc finger CCCH domain-containing protein 13-like isoform X2 [Crassostrea gigas]	1.54106	0.911609	1.37618	0.916562	2.69793	1.52654
evm.TU.Contig137.24	evm.TU.Contig137.24	evm.model.Contig137.24	NA	NA	NA	NA	NA	0.203276	0.376997	0.149719	0.800074	0	0.112576
evm.TU.Contig137.25	evm.TU.Contig137.25	evm.model.Contig137.25	NA	NA	NA	NA	NA	0.202797	0.319841	0.21549	0.451123	0.349259	0.35891
evm.TU.Contig137.30	evm.TU.Contig137.30	evm.model.Contig137.30	NA	NA	NA	NA	NA	0	0	0	0	0.0054018	0
evm.TU.Contig137.35	evm.TU.Contig137.35	evm.model.Contig137.35	NA	NA	NA	NA	NA	0.0249007	0	0.0901752	0.156181	0	0
evm.TU.Contig137.36	evm.TU.Contig137.36	evm.model.Contig137.36	NA	NA	NA	NA	NA	0.770781	0.460281	0.0864208	0.964828	0.134038	0.451725
evm.TU.Contig137.4	evm.TU.Contig137.4	evm.model.Contig137.4	NA	NA	NA	NA	NA	0.0348908	0	0.0122024	0	0	0
evm.TU.Contig137.40	evm.TU.Contig137.40	evm.model.Contig137.40	GO:0043066(negative regulation of apoptotic process)	NA	NA	NA	Fas apoptotic inhibitory molecule [Zootermopsis nevadensis]	0.175258	0.0876031	0.0803722	0.00385728	0.315847	0.179722
evm.TU.Contig137.41	evm.TU.Contig137.41	evm.model.Contig137.41	NA	NA	NA	NA	PREDICTED: uncharacterized protein LOC662086 isoform X2 [Tribolium castaneum]	0.0524093	2.57495	2.5176	0.0640239	3.03161	2.9968
evm.TU.Contig13711.1	evm.TU.Contig13711.1	evm.model.Contig13711.1	NA	NA	NA	NA	PREDICTED: limulus clotting factor C-like [Pogonomyrmex barbatus]	0.241189	0.269701	0.189792	0.103381	0.270067	0.566359
evm.TU.Contig1376.2	evm.TU.Contig1376.2	evm.model.Contig1376.2	NA	NA	NA	NA	NA	0.0516927	0.2944	0.359647	0.0910283	0.303516	0.0576378
evm.TU.Contig1379.1	evm.TU.Contig1379.1	evm.model.Contig1379.1	NA	NA	NA	NA	PREDICTED: uncharacterized protein LOC105143742 [Acromyrmex echinatior]	0	0.270898	0	0.0593303	0.131786	0.976752
evm.TU.Contig13794.1	evm.TU.Contig13794.1	evm.model.Contig13794.1	NA	NA	K19352	NA	coiled-coil and C2 domain-containing protein 2A, partial [Scleropages formosus]	0.0176925	0	0.0123754	0.00307445	0.00590463	0.00653217
evm.TU.Contig138.1	evm.TU.Contig138.1	evm.model.Contig138.1	NA	NA	NA	NA	NA	0.0869407	0.16543	0.0381354	0	0	0
evm.TU.Contig138.10	evm.TU.Contig138.10	evm.model.Contig138.10	NA	NA	K09649	EC:3.4.-.-	prolylcarboxypeptidase, putative [Riptortus pedestris]	0	0	0.102196	0.0851931	0	0.0539436
evm.TU.Contig138.8	evm.TU.Contig138.8	evm.model.Contig138.8	NA	NA	K09649	EC:3.4.-.-	hypothetical protein FF38_10872 [Lucilia cuprina]	0	0	0	0	0	0.323657
evm.TU.Contig138.9	evm.TU.Contig138.9	evm.model.Contig138.9	NA	NA	K09649	EC:3.4.-.-	GE21585 [Drosophila yakuba]	0	0	0	0	0	0.301006
evm.TU.Contig13815.1	evm.TU.Contig13815.1	evm.model.Contig13815.1	NA	04320(Dorso-ventral axis formation)	K02098	NA	PREDICTED: protein spire [Orussus abietinus]	0.043469	0	0	0.204188	0.202872	0.222147
evm.TU.Contig1383.2	evm.TU.Contig1383.2	evm.model.Contig1383.2	NA	NA	K09500	NA	metalloendopeptidase OMA1, putative [Ixodes scapularis]	1.13153	0	0.727418	0.262815	0	0.597269
evm.TU.Contig13834.1	evm.TU.Contig13834.1	evm.model.Contig13834.1	NA	04120(Ubiquitin mediated proteolysis)	K10593	EC:2.3.2.26	AAEL005930-PA [Aedes aegypti]	0.481597	0.276903	0.152869	0.111473	0.428519	0.200811
evm.TU.Contig1384.1	evm.TU.Contig1384.1	evm.model.Contig1384.1	GO:0005887(integral component of plasma membrane);GO:0007186(G-protein coupled receptor signaling pathway);GO:0007602(phototransduction);GO:0008020(G-protein coupled photoreceptor activity);GO:0071482(cellular response to light stimulus)	NA	K04255	NA	UVopsin2 [Sogatella furcifera]	0.00735589	0.149523	0.0150248	0.019049	0	0.0862009
evm.TU.Contig139.19	evm.TU.Contig139.19	evm.model.Contig139.19	NA	NA	K09640	EC:3.4.21.-	easter-2 [Nilaparvata lugens]	0.160793	0.131826	0	0.112422	0	0
evm.TU.Contig139.24	evm.TU.Contig139.24	evm.model.Contig139.24	NA	NA	K09640	EC:3.4.21.-	easter-13 [Nilaparvata lugens]	0	0.0482703	0	0.0270701	0.0632309	0
evm.TU.Contig13920.1	evm.TU.Contig13920.1	evm.model.Contig13920.1	NA	NA	NA	NA	PREDICTED: polycystic kidney disease and receptor for egg jelly-related protein-like [Hydra vulgaris]	0.233561	0	0.350671	0	0	0.0118083
evm.TU.Contig13946.1	evm.TU.Contig13946.1	evm.model.Contig13946.1	GO:0005887(integral component of plasma membrane);GO:0015179(L-amino acid transmembrane transporter activity);GO:0015297(antiporter activity)	04974(Protein digestion and absorption)	K13781	NA	PREDICTED: large neutral amino acids transporter small subunit 2-like isoform X2 [Apis dorsata]	0.167745	0.167473	0.0879994	0	0.0839742	0.092899
evm.TU.Contig14.110	evm.TU.Contig14.110	evm.model.Contig14.110	GO:0005739(mitochondrion);GO:0005743(mitochondrial inner membrane);GO:0005759(mitochondrial matrix);GO:0005829(cytosol);GO:0006119(oxidative phosphorylation);GO:0009055(electron carrier activity);GO:0020037(heme binding);GO:0045155(electron transporter, transferring electrons from CoQH2-cytochrome c reductase complex and cytochrome c oxidase complex activity)	00920(Sulfur metabolism);01524(Platinum drug resistance);02020(Two-component system);04115(p53 signaling pathway);04210(Apoptosis);04214(Apoptosis - fly);04215(Apoptosis - multiple species);04932(Non-alcoholic fatty liver disease (NAFLD));05010(Alzheimer's disease);05012(Parkinson's disease);05014(Amyotrophic lateral sclerosis (ALS));05016(Huntington's disease);05134(Legionellosis);05145(Toxoplas…	K08738	NA	cytochrome c [Riptortus pedestris]	0	0	0	0.0697647	0	0
evm.TU.Contig14.154	evm.TU.Contig14.154	evm.model.Contig14.154	NA	NA	NA	NA	NA	0.230127	0.34075	0.307856	0.41834	0.141467	0.427539
evm.TU.Contig14.81	evm.TU.Contig14.81	evm.model.Contig14.81	NA	NA	NA	NA	NA	0.401627	0.615274	0.396054	0.433746	0.156395	0.450531
evm.TU.Contig1400.1	evm.TU.Contig1400.1	evm.model.Contig1400.1	NA	NA	NA	NA	NA	0.0300669	0	0	0	0	0
evm.TU.Contig1403.1	evm.TU.Contig1403.1	evm.model.Contig1403.1	NA	04713(Circadian entrainment)	K16513	NA	PREDICTED: carboxyl-terminal PDZ ligand of neuronal nitric oxide synthase protein-like [Diaphorina citri]	0.484943	0.4211	0.508805	0.233768	0	0.119363
evm.TU.Contig14039.1	evm.TU.Contig14039.1	evm.model.Contig14039.1	NA	NA	NA	NA	NA	0.87054	0.392133	0.326088	0.761413	0.950832	0.175315
evm.TU.Contig14039.2	evm.TU.Contig14039.2	evm.model.Contig14039.2	NA	NA	NA	NA	NA	0	0	0	0	0	0.327861
evm.TU.Contig14039.3	evm.TU.Contig14039.3	evm.model.Contig14039.3	GO:0017107(anion exchanger adaptor activity)	04115(p53 signaling pathway)	K10147	EC:3.1.3.16	PREDICTED: kanadaptin isoform X2 [Bombyx mori]	0.0374201	0	0.0142854	0.0119087	0.040896	0
evm.TU.Contig14039.4	evm.TU.Contig14039.4	evm.model.Contig14039.4	NA	04115(p53 signaling pathway)	K10147	EC:3.1.3.16	PREDICTED: kanadaptin [Bombus terrestris]	0	0	0.371073	0	0	0
evm.TU.Contig14040.1	evm.TU.Contig14040.1	evm.model.Contig14040.1	NA	NA	NA	NA	NA	0	0	0	0	0	0.00313474
evm.TU.Contig141.19	evm.TU.Contig141.19	evm.model.Contig141.19	NA	04750(Inflammatory mediator regulation of TRP channels)	K04984	NA	PREDICTED: transient receptor potential channel pyrexia-like isoform X1 [Bombyx mori]	1.2205	0.754841	2.28097	2.52366	1.04809	0.991528
evm.TU.Contig14134.1	evm.TU.Contig14134.1	evm.model.Contig14134.1	NA	NA	NA	NA	NA	0.284017	0.0708892	0.0744981	0	0.07109	0.235937
evm.TU.Contig1421.1	evm.TU.Contig1421.1	evm.model.Contig1421.1	NA	NA	NA	NA	hypothetical protein L798_15505 [Zootermopsis nevadensis]	0.148974	0.135251	0	0	0.0901	0.407511
evm.TU.Contig1421.5	evm.TU.Contig1421.5	evm.model.Contig1421.5	NA	NA	NA	NA	NA	0	0.00900243	0	0	0	0
evm.TU.Contig14282.1	evm.TU.Contig14282.1	evm.model.Contig14282.1	NA	NA	NA	NA	NA	0	0	0.0116455	0	0	0.0122938
evm.TU.Contig14291.1	evm.TU.Contig14291.1	evm.model.Contig14291.1	NA	NA	NA	NA	odorant binding protein 4 [Laodelphax striatella]	0	0.203442	0	0.321007	0	0.0467505
evm.TU.Contig143.51	evm.TU.Contig143.51	evm.model.Contig143.51	GO:0003677(DNA binding);GO:0005634(nucleus);GO:0006355(regulation of transcription, DNA-templated);GO:0043565(sequence-specific DNA binding)	05202(Transcriptional misregulation in cancers)	K15615	NA	PREDICTED: homeobox protein SIX6 [Acyrthosiphon pisum]	0.21545	0.100765	0.0411681	0.153959	0.0185712	0.113039
evm.TU.Contig143.53	evm.TU.Contig143.53	evm.model.Contig143.53	NA	03013(RNA transport);05416(Viral myocarditis)	K03260	NA	hypothetical protein N307_09981, partial [Picoides pubescens]	0.0130391	0	0	0	0	0
evm.TU.Contig1439.1	evm.TU.Contig1439.1	evm.model.Contig1439.1	NA	NA	NA	NA	NA	0	0.133073	0	0	0.400351	0
evm.TU.Contig144.18	evm.TU.Contig144.18	evm.model.Contig144.18	NA	00230(Purine metabolism);00240(Pyrimidine metabolism);03020(RNA polymerase);05016(Huntington's disease);05168(Herpes simplex infection);05169(Epstein-Barr virus infection)	K03006	EC:2.7.7.6	structural constituent of cuticle, putative [Pediculus humanus corporis]	0.808851	0	2.53953	0	1.2726	0.127986
evm.TU.Contig144.3	evm.TU.Contig144.3	evm.model.Contig144.3	NA	NA	NA	NA	NA	0	0.0949624	0	0	0.0476157	0.0526768
evm.TU.Contig144.33	evm.TU.Contig144.33	evm.model.Contig144.33	NA	NA	NA	NA	elevenin-like peptide [Nilaparvata lugens]	0.0909193	0.119303	0.142301	0.17186	0.22098	0.219847
evm.TU.Contig14419.1	evm.TU.Contig14419.1	evm.model.Contig14419.1	GO:0016197(endosomal transport);GO:0031083(BLOC-1 complex)	NA	NA	NA	Muted-like protein [Zootermopsis nevadensis]	0.020971	0.0558111	0.0424569	0.0690283	0.0769781	0.0490654
evm.TU.Contig1460.4	evm.TU.Contig1460.4	evm.model.Contig1460.4	NA	NA	NA	NA	PREDICTED: PR domain zinc finger protein 16-like isoform X1 [Bombyx mori]	0	0.0422566	0.0985247	0	0	0
evm.TU.Contig14603.2	evm.TU.Contig14603.2	evm.model.Contig14603.2	NA	NA	NA	NA	PREDICTED: uncharacterized protein C5orf49 homolog [Picoides pubescens]	0.193901	0	0	0	0	0.223657
evm.TU.Contig14637.1	evm.TU.Contig14637.1	evm.model.Contig14637.1	NA	NA	NA	NA	NA	0	0	0.148302	0	0	0
evm.TU.Contig1467.1	evm.TU.Contig1467.1	evm.model.Contig1467.1	NA	NA	NA	NA	odorant binding protein 3 [Sogatella furcifera]	0	0	0.0258809	0	0	0
evm.TU.Contig14710.1	evm.TU.Contig14710.1	evm.model.Contig14710.1	NA	NA	K08290	EC:2.7.11.8	PREDICTED: protein TBRG4-like [Tribolium castaneum]	0.0101033	0.0181276	0.0274399	0.00598373	0.011734	0.0241397
evm.TU.Contig1477.1	evm.TU.Contig1477.1	evm.model.Contig1477.1	NA	NA	K15001	EC:1.14.-.-	cytochrome P450 CYP439A1v3 [Laodelphax striatella]	0.19234	0.0480068	0.100902	0.0841151	0	0
evm.TU.Contig14785.1	evm.TU.Contig14785.1	evm.model.Contig14785.1	NA	04080(Neuroactive ligand-receptor interaction);04723(Retrograde endocannabinoid signaling);04727(GABAergic synapse);04742(Taste transduction);05032(Morphine addiction);05033(Nicotine addiction)	K05175	NA	cys-loop ligand-gated ion channel subunit [Tribolium castaneum]	0.0902221	0.114732	0.0463446	0.136833	0.135716	0.049966
evm.TU.Contig1479.1	evm.TU.Contig1479.1	evm.model.Contig1479.1	NA	NA	NA	NA	PREDICTED: uncharacterized protein LOC103505595 [Diaphorina citri]	0	0.00636865	0	0	0.00638674	0
evm.TU.Contig14870.1	evm.TU.Contig14870.1	evm.model.Contig14870.1	NA	NA	NA	NA	PREDICTED: uncharacterized protein LOC103509851 [Diaphorina citri]	1.13395	1.04564	1.74496	0	1.51376	0.502394
evm.TU.Contig14888.1	evm.TU.Contig14888.1	evm.model.Contig14888.1	NA	04010(MAPK signaling pathway);04011(MAPK signaling pathway - yeast);04012(ErbB signaling pathway);04014(Ras signaling pathway);04024(cAMP signaling pathway);04062(Chemokine signaling pathway);04360(Axon guidance);04392(Hippo signaling pathway - multiple species);04510(Focal adhesion);04650(Natural killer cell mediated cytotoxicity);04660(T cell receptor signaling pathway);04666(Fc gamma R-mediate…	K04409	EC:2.7.11.1	PREDICTED: serine/threonine-protein kinase PAK 2-like, partial [Diaphorina citri]	0.0892161	0	0.0318221	0.045664	0.0526252	0
evm.TU.Contig1494.1	evm.TU.Contig1494.1	evm.model.Contig1494.1	NA	00981(Insect hormone biosynthesis)	K01063	EC:3.1.1.59	carboxylesterase, partial [Laodelphax striatella]	0.414051	0.0874368	0.412509	0.0536785	0	0.097004
evm.TU.Contig14963.1	evm.TU.Contig14963.1	evm.model.Contig14963.1	GO:0003674(molecular_function);GO:0005575(cellular_component);GO:0007606(sensory perception of chemical stimulus);GO:0048149(behavioral response to ethanol)	NA	NA	NA	PREDICTED: neuronal growth regulator 1-like [Acyrthosiphon pisum]	0.0371513	0.0185455	0.116938	0.11373	0.0371963	0
evm.TU.Contig14974.1	evm.TU.Contig14974.1	evm.model.Contig14974.1	NA	NA	K19491	NA	PREDICTED: doublesex- and mab-3-related transcription factor A2 [Tribolium castaneum]	0	0	0	0	0.0405689	0
evm.TU.Contig15.3	evm.TU.Contig15.3	evm.model.Contig15.3	NA	NA	NA	NA	NA	0	0	0.0744674	0.266913	0	0
evm.TU.Contig15.31	evm.TU.Contig15.31	evm.model.Contig15.31	NA	NA	NA	NA	NA	0	0.0632948	0.0973615	0.0497517	0.0728784	0.00587321
evm.TU.Contig15.64	evm.TU.Contig15.64	evm.model.Contig15.64	NA	NA	NA	NA	GK12153 [Drosophila willistoni]	0	0.0739292	0.0466157	0	0	0
evm.TU.Contig15012.1	evm.TU.Contig15012.1	evm.model.Contig15012.1	NA	NA	NA	NA	hypothetical protein TcasGA2_TC014536 [Tribolium castaneum]	0.0638666	0.0637631	0.00768941	0.0558604	0.0426291	0.0707399
evm.TU.Contig1503.1	evm.TU.Contig1503.1	evm.model.Contig1503.1	NA	NA	K14607	EC:3.1.6.-	PREDICTED: extracellular sulfatase Sulf-1-like, partial [Saccoglossus kowalevskii]	0.0101091	0.00397518	0.0140924	0	0	0.0026497
evm.TU.Contig1504.3	evm.TU.Contig1504.3	evm.model.Contig1504.3	NA	NA	K05038	NA	hypothetical protein Z520_02531 [Fonsecaea multimorphosa CBS 102226]	0.0299701	0	0	0	0	0
evm.TU.Contig15055.1	evm.TU.Contig15055.1	evm.model.Contig15055.1	NA	NA	NA	NA	NA	0	0	0.00754147	0	0	0.00796095
evm.TU.Contig1510.1	evm.TU.Contig1510.1	evm.model.Contig1510.1	NA	05016(Huntington's disease)	K11829	NA	REST corepressor [Zootermopsis nevadensis]	0	0	0.397283	0.0854662	0.782678	0
evm.TU.Contig152.29	evm.TU.Contig152.29	evm.model.Contig152.29	GO:0003677(DNA binding);GO:0003729(mRNA binding);GO:0006355(regulation of transcription, DNA-templated);GO:0008270(zinc ion binding);GO:0046628(positive regulation of insulin receptor signaling pathway);GO:0048477(oogenesis);GO:0098724(symmetric stem cell division);GO:2000632(negative regulation of pre-miRNA processing);GO:2000648(positive regulation of stem cell proliferation)	NA	K18754	NA	PREDICTED: protein lin-28 homolog isoform X1 [Tribolium castaneum]	0.0510744	0	0	0	0	0
evm.TU.Contig152.38	evm.TU.Contig152.38	evm.model.Contig152.38	NA	NA	NA	NA	NA	0.0189698	0.110553	0.163639	0.0471164	0.0884687	0.0121059
evm.TU.Contig152.6	evm.TU.Contig152.6	evm.model.Contig152.6	NA	04150(mTOR signaling pathway);04310(Wnt signaling pathway);04390(Hippo signaling pathway);04550(Signaling pathways regulating pluripotency of stem cells);04916(Melanogenesis);05165(Human papillomavirus infection);05166(HTLV-I infection);05200(Pathways in cancer);05205(Proteoglycans in cancer);05217(Basal cell carcinoma);05224(Breast cancer);05225(Hepatocellular carcinoma);05226(Gastric cancer)	K01384	NA	hypothetical protein TcasGA2_TC014270 [Tribolium castaneum]	0	0.165493	0.405811	0.19331	0.387248	0.183601
evm.TU.Contig152.9	evm.TU.Contig152.9	evm.model.Contig152.9	GO:0005575(cellular_component)	03040(Spliceosome);04010(MAPK signaling pathway);04141(Protein processing in endoplasmic reticulum);04144(Endocytosis);04213(Longevity regulating pathway - multiple species);04612(Antigen processing and presentation);04915(Estrogen signaling pathway);05134(Legionellosis);05145(Toxoplasmosis);05162(Measles);05164(Influenza A);05169(Epstein-Barr virus infection)	K03283	NA	heat shock protein 70c [Paratlanticus ussuriensis]	0.272963	0	0	0	0.182195	0
evm.TU.Contig15312.1	evm.TU.Contig15312.1	evm.model.Contig15312.1	GO:0005251(delayed rectifier potassium channel activity);GO:0016021(integral component of membrane)	NA	K04887	NA	PREDICTED: potassium voltage-gated channel protein Shaw isoform X3 [Plutella xylostella]	0.438459	0.948972	0.535569	0.224808	0.31789	0.267944
evm.TU.Contig15317.1	evm.TU.Contig15317.1	evm.model.Contig15317.1	GO:0003725(double-stranded RNA binding);GO:0003727(single-stranded RNA binding);GO:0005515(protein binding);GO:0005634(nucleus);GO:0005737(cytoplasm);GO:0007279(pole cell formation);GO:0007294(germarium-derived oocyte fate determination);GO:0007367(segment polarity determination);GO:0016246(RNA interference);GO:0016442(RISC complex);GO:0016443(bidentate ribonuclease III activity);GO:0030422(produ…	05206(MicroRNAs in cancer)	K11592	EC:3.1.26.-	dicer-1 [Nilaparvata lugens]	0.144711	0.19233	0.0871178	0.180838	0.134334	0.168609
evm.TU.Contig1536.1	evm.TU.Contig1536.1	evm.model.Contig1536.1	NA	NA	NA	NA	NA	0.0135548	0	0.0426652	0.0474226	0.0135709	0
evm.TU.Contig1542.1	evm.TU.Contig1542.1	evm.model.Contig1542.1	NA	NA	NA	NA	hypothetical protein DAPPUDRAFT_48215, partial [Daphnia pulex]	0	0.0205304	0	0	0	0
evm.TU.Contig1544.2	evm.TU.Contig1544.2	evm.model.Contig1544.2	GO:0003735(structural constituent of ribosome);GO:0006412(translation);GO:0022625(cytosolic large ribosomal subunit);GO:0040018(positive regulation of multicellular organism growth);GO:0042254(ribosome biogenesis)	03010(Ribosome)	K02896	NA	MGC81028 protein [Xenopus laevis]	0.00509064	0	0.0162301	0.00426246	0.00264971	0.00723241
evm.TU.Contig155.1	evm.TU.Contig155.1	evm.model.Contig155.1	NA	NA	NA	NA	NA	0.649398	0	0.719205	0.186856	0	1.10126
evm.TU.Contig15500.1	evm.TU.Contig15500.1	evm.model.Contig15500.1	GO:0005739(mitochondrion);GO:0005875(microtubule associated complex);GO:0006631(fatty acid metabolic process);GO:0008270(zinc ion binding);GO:0019166(trans-2-enoyl-CoA reductase (NADPH) activity);GO:0055114(oxidation-reduction process)	00062(Fatty acid elongation)	K07512	EC:1.3.1.38	PREDICTED: probable trans-2-enoyl-CoA reductase, mitochondrial isoform X1 [Diaphorina citri]	0.80559	0.764174	0	1.28934	0.851492	1.02392
evm.TU.Contig15510.1	evm.TU.Contig15510.1	evm.model.Contig15510.1	NA	NA	NA	NA	NA	0	0	0.0365235	0	0	0
evm.TU.Contig15571.1	evm.TU.Contig15571.1	evm.model.Contig15571.1	GO:0003756(protein disulfide isomerase activity);GO:0005783(endoplasmic reticulum);GO:0006457(protein folding);GO:0034976(response to endoplasmic reticulum stress)	04141(Protein processing in endoplasmic reticulum);04612(Antigen processing and presentation)	K08056	EC:5.3.4.1	PREDICTED: protein disulfide-isomerase A3 [Tribolium castaneum]	0.00827552	0	0	0.0437174	0	0
evm.TU.Contig15579.1	evm.TU.Contig15579.1	evm.model.Contig15579.1	GO:0001745(compound eye morphogenesis);GO:0007032(endosome organization);GO:0007040(lysosome organization);GO:0007219(Notch signaling pathway);GO:0007474(imaginal disc-derived wing vein specification);GO:0007476(imaginal disc-derived wing morphogenesis);GO:0008407(chaeta morphogenesis);GO:0008467([heparan sulfate]-glucosamine 3-sulfotransferase 1 activity);GO:0008586(imaginal disc-derived wing ve…	00534(Glycosaminoglycan biosynthesis - heparan sulfate / heparin)	K07809	EC:2.8.2.30	Heparan sulfate glucosamine 3-O-sulfotransferase 3A1 [Zootermopsis nevadensis]	0	0	0	0.00408678	0.00346987	0
evm.TU.Contig15602.1	evm.TU.Contig15602.1	evm.model.Contig15602.1	GO:0003677(DNA binding);GO:0005634(nucleus);GO:0008270(zinc ion binding);GO:0009451(RNA modification);GO:0035514(DNA demethylase activity);GO:0035516(oxidative DNA demethylase activity);GO:0045944(positive regulation of transcription from RNA polymerase II promoter);GO:1901537(positive regulation of DNA demethylation)	NA	K13097	EC:1.14.11.-	Protein TET2 [Harpegnathos saltator]	0.359946	0.291062	0.188829	0.190623	0.0939313	0
evm.TU.Contig15668.1	evm.TU.Contig15668.1	evm.model.Contig15668.1	NA	04610(Complement and coagulation cascades)	K03910	NA	Alpha-2-macroglobulin-like protein 1 [Camponotus floridanus]	1.68417	0.55152	0.728778	1.37696	1.07377	0.436994
evm.TU.Contig15672.1	evm.TU.Contig15672.1	evm.model.Contig15672.1	NA	04970(Salivary secretion)	K13912	NA	hypothetical protein [Actinokineospora inagensis]	2.61568	0	0	0	2.13418	1.79097
evm.TU.Contig15692.1	evm.TU.Contig15692.1	evm.model.Contig15692.1	GO:0005515(protein binding)	04214(Apoptosis - fly)	K14034	NA	ecdysteroid receptor [Laodelphax striatella]	0	0	0.512622	0	0	0
evm.TU.Contig157.107	evm.TU.Contig157.107	evm.model.Contig157.107	NA	NA	NA	NA	NA	0.0285283	0.014241	0.0149661	0	0	0
evm.TU.Contig157.108	evm.TU.Contig157.108	evm.model.Contig157.108	NA	05202(Transcriptional misregulation in cancers)	K02211	EC:2.7.11.22 2.7.11.23	hypothetical protein PBRA_001140 [Plasmodiophora brassicae]	0.558918	0.0625746	1.20783	0.151886	0.173867	0.192344
evm.TU.Contig157.109	evm.TU.Contig157.109	evm.model.Contig157.109	NA	NA	NA	NA	NA	0	0	0.0226778	0	0	0
evm.TU.Contig157.12	evm.TU.Contig157.12	evm.model.Contig157.12	NA	NA	NA	NA	hypothetical protein L798_14579 [Zootermopsis nevadensis]	1.55012	2.0491	1.19704	1.38653	1.65365	1.99882
evm.TU.Contig157.18	evm.TU.Contig157.18	evm.model.Contig157.18	GO:0000398(mRNA splicing, via spliceosome);GO:0003723(RNA binding);GO:0005682(U5 snRNP);GO:0005685(U1 snRNP);GO:0005686(U2 snRNP);GO:0005687(U4 snRNP);GO:0005689(U12-type spliceosomal complex);GO:0034719(SMN-Sm protein complex);GO:0043186(P granule);GO:0071004(U2-type prespliceosome);GO:0071011(precatalytic spliceosome);GO:0071013(catalytic step 2 spliceosome);GO:0097526(spliceosomal tri-snRNP co…	03040(Spliceosome)	K11099	NA	GF21254 [Drosophila ananassae]	0.0412532	0.0411863	0.0288553	0	0	0.045693
evm.TU.Contig157.3	evm.TU.Contig157.3	evm.model.Contig157.3	NA	03008(Ribosome biogenesis in eukaryotes)	K14572	NA	replicase polyprotein 1a [Human coronavirus HKU1]	0.083061	0.0272426	0.100663	0.227482	0.01489	0.0265669
evm.TU.Contig157.58	evm.TU.Contig157.58	evm.model.Contig157.58	NA	NA	NA	NA	NA	0	0	0.0318216	0	0	0
evm.TU.Contig157.77	evm.TU.Contig157.77	evm.model.Contig157.77	GO:0000775(chromosome, centromeric region);GO:0000784(nuclear chromosome, telomeric region);GO:0005719(nuclear euchromatin);GO:0005720(nuclear heterochromatin);GO:0005819(spindle);GO:0019904(protein domain specific binding);GO:0042802(identical protein binding);GO:0045892(negative regulation of transcription, DNA-templated);GO:1990226(histone methyltransferase binding)	NA	K11586	NA	PREDICTED: chromobox protein homolog 3 [Tribolium castaneum]	0	0	0.053951	0	0	0
evm.TU.Contig157.95	evm.TU.Contig157.95	evm.model.Contig157.95	NA	NA	NA	NA	NA	0.0854964	0.0924565	0.0140603	0	0.0314697	0.122254
evm.TU.Contig15768.1	evm.TU.Contig15768.1	evm.model.Contig15768.1	NA	NA	NA	NA	NA	0.0720992	0.0179955	0.0756468	0	0.106559	0
evm.TU.Contig15771.1	evm.TU.Contig15771.1	evm.model.Contig15771.1	NA	NA	NA	NA	NA	1.49406	0.654227	2.79471	1.89625	1.93779	0
evm.TU.Contig15797.1	evm.TU.Contig15797.1	evm.model.Contig15797.1	NA	NA	K08471	NA	PREDICTED: uncharacterized protein LOC103519008 [Diaphorina citri]	0	0.957348	1.39304	0.35291	0.0738503	0
evm.TU.Contig158.32	evm.TU.Contig158.32	evm.model.Contig158.32	GO:0004993(G-protein coupled serotonin receptor activity);GO:0005886(plasma membrane);GO:0007186(G-protein coupled receptor signaling pathway);GO:0007210(serotonin receptor signaling pathway);GO:0008227(G-protein coupled amine receptor activity);GO:0016021(integral component of membrane)	04020(Calcium signaling pathway);04080(Neuroactive ligand-receptor interaction);04540(Gap junction);04726(Serotonergic synapse);04750(Inflammatory mediator regulation of TRP channels)	K04157	NA	PREDICTED: alpha-2A adrenergic receptor-like isoform X3 [Fopius arisanus]	0	0	0	0	0.0887075	0
evm.TU.Contig158.36	evm.TU.Contig158.36	evm.model.Contig158.36	NA	04020(Calcium signaling pathway);04080(Neuroactive ligand-receptor interaction);04540(Gap junction);04726(Serotonergic synapse);04750(Inflammatory mediator regulation of TRP channels)	K04157	NA	PREDICTED: 5-hydroxytryptamine receptor 2A isoform X2 [Cerapachys biroi]	0	0.02596	0	0.0620428	0	0
evm.TU.Contig158.38	evm.TU.Contig158.38	evm.model.Contig158.38	NA	NA	K15001	EC:1.14.-.-	cytochrome P450, partial [Laodelphax striatella]	0	0	0.369326	0	0.234956	0.12996
evm.TU.Contig158.40	evm.TU.Contig158.40	evm.model.Contig158.40	NA	03008(Ribosome biogenesis in eukaryotes)	K14572	NA	PREDICTED: ropporin-1-like protein [Vollenhovia emeryi]	0.621043	0	0.130322	0.036213	0.0414525	0.0458589
evm.TU.Contig158.45	evm.TU.Contig158.45	evm.model.Contig158.45	NA	NA	K17623	EC:3.1.3.-	PREDICTED: pseudouridine-5'-monophosphatase [Acromyrmex echinatior]	0.107919	0	0.115524	0	0	0.198687
evm.TU.Contig158.49	evm.TU.Contig158.49	evm.model.Contig158.49	NA	NA	K16495	NA	PREDICTED: protocadherin-8 [Acyrthosiphon pisum]	0.828814	0.409197	1.59426	1.32901	2.48945	0.918012
evm.TU.Contig1585.1	evm.TU.Contig1585.1	evm.model.Contig1585.1	NA	00430(Taurine and hypotaurine metabolism);00460(Cyanoamino acid metabolism);00480(Glutathione metabolism);00590(Arachidonic acid metabolism)	K18592	EC:2.3.2.2 3.4.19.13 3.4.19.14	PREDICTED: gamma-glutamyltranspeptidase 1 [Nasonia vitripennis]	0.279574	0.274575	0.0427884	0.138532	0.0172096	0.291266
evm.TU.Contig15888.1	evm.TU.Contig15888.1	evm.model.Contig15888.1	NA	NA	K02358	NA	PREDICTED: endothelial lipase-like, partial [Diaphorina citri]	0	0.0884566	0	0	0	0
evm.TU.Contig159.1	evm.TU.Contig159.1	evm.model.Contig159.1	GO:0001751(compound eye photoreceptor cell differentiation);GO:0004843(thiol-dependent ubiquitin-specific protease activity);GO:0005634(nucleus);GO:0005737(cytoplasm);GO:0008270(zinc ion binding);GO:0010993(regulation of ubiquitin homeostasis);GO:0010995(free ubiquitin chain depolymerization);GO:0016579(protein deubiquitination);GO:0019233(sensory perception of pain);GO:0043066(negative regulatio…	NA	K11836	EC:3.4.19.12	PREDICTED: ubiquitin carboxyl-terminal hydrolase 5 [Camponotus floridanus]	0.437264	0.531237	0.107112	0.191224	0.328345	0.0930151
evm.TU.Contig159.2	evm.TU.Contig159.2	evm.model.Contig159.2	NA	NA	NA	NA	NA	0.131964	0.143597	0	0.175927	0.111436	0
evm.TU.Contig159.26	evm.TU.Contig159.26	evm.model.Contig159.26	NA	NA	NA	NA	NA	0.0915364	0.182775	0.0960395	0	0	0.00738508
evm.TU.Contig159.9	evm.TU.Contig159.9	evm.model.Contig159.9	NA	NA	K09090	NA	Protein hairy [Zootermopsis nevadensis]	4.74318	0.547132	0.136811	1.77992	0.853774	1.36908
evm.TU.Contig15912.1	evm.TU.Contig15912.1	evm.model.Contig15912.1	NA	NA	NA	NA	NA	0	0	0.251045	0.426361	0	0.648876
evm.TU.Contig1592.1	evm.TU.Contig1592.1	evm.model.Contig1592.1	NA	NA	NA	NA	NA	0.479137	0.381546	0.453343	0.114015	0.287449	0.425408
evm.TU.Contig16023.1	evm.TU.Contig16023.1	evm.model.Contig16023.1	NA	NA	NA	NA	NA	0	0	0	0	0	0.0432653
evm.TU.Contig161.13	evm.TU.Contig161.13	evm.model.Contig161.13	NA	NA	K04599	NA	G protein-coupled receptor [Helicoverpa armigera]	0.0990675	0.0141052	0.0232793	0.00646884	0.0106977	0.0260405
evm.TU.Contig161.16	evm.TU.Contig161.16	evm.model.Contig161.16	NA	05016(Huntington's disease)	K10409	NA	AAEL006541-PA [Aedes aegypti]	0	0.13575	0	0	0.0680662	0
evm.TU.Contig161.55	evm.TU.Contig161.55	evm.model.Contig161.55	NA	NA	K08471	NA	odorant receptor 28 [Anomala corpulenta]	0	0	0.414107	0.117613	0	0
evm.TU.Contig161.56	evm.TU.Contig161.56	evm.model.Contig161.56	GO:0005634(nucleus);GO:0005737(cytoplasm)	NA	K08332	NA	rCG40805 [Rattus norvegicus]	0	0.0763131	0	0.167955	0	0.0428795
evm.TU.Contig1612.3	evm.TU.Contig1612.3	evm.model.Contig1612.3	NA	NA	K09230	NA	PREDICTED: similar to Zinc finger protein 271 (Zinc finger protein 7) (HZF7) (Zinc finger protein ZNFphex133) (Epstein-Barr virus-induced zinc finger protein) (ZNF-EB) (CT-ZFP48) (Zinc finger protein [Bathycoccus prasinos]	0.0287511	0.00228099	0	0	0.028786	0
evm.TU.Contig16135.1	evm.TU.Contig16135.1	evm.model.Contig16135.1	NA	NA	NA	NA	PREDICTED: uncharacterized protein LOC658825 [Tribolium castaneum]	0	0	0	0.0379868	0.00368851	0
evm.TU.Contig16159.1	evm.TU.Contig16159.1	evm.model.Contig16159.1	NA	NA	NA	NA	NA	0.282667	0	0.183562	0	0	0
evm.TU.Contig1616.5	evm.TU.Contig1616.5	evm.model.Contig1616.5	NA	04080(Neuroactive ligand-receptor interaction)	K05206	NA	hypothetical protein L798_01689 [Zootermopsis nevadensis]	0.947956	0.514737	1.339	1.49565	1.05884	0.956268
evm.TU.Contig1616.9	evm.TU.Contig1616.9	evm.model.Contig1616.9	NA	00532(Glycosaminoglycan biosynthesis - chondroitin sulfate / dermatan sulfate)	K00746	EC:2.4.1.174 2.4.1.175	PREDICTED: chondroitin sulfate N-acetylgalactosaminyltransferase 1 [Orussus abietinus]	0.771084	3.48689	5.26733	1.83775	2.99184	2.8134
evm.TU.Contig1619.3	evm.TU.Contig1619.3	evm.model.Contig1619.3	NA	NA	NA	NA	uncharacterized protein Dsimw501_GD23903, isoform B [Drosophila simulans]	0	0.000117588	0.00556221	0	0	0
evm.TU.Contig1619.5	evm.TU.Contig1619.5	evm.model.Contig1619.5	NA	NA	NA	NA	NA	0.0542677	0	0	0.0444509	0	0
evm.TU.Contig162.14	evm.TU.Contig162.14	evm.model.Contig162.14	NA	NA	NA	NA	NA	0.0036075	0.010018	0.0153294	0.026974	0	0.00799158
evm.TU.Contig16281.1	evm.TU.Contig16281.1	evm.model.Contig16281.1	GO:0001075(transcription factor activity, RNA polymerase II core promoter sequence-specific binding involved in preinitiation complex assembly);GO:0005634(nucleus);GO:0005667(transcription factor complex);GO:0006355(regulation of transcription, DNA-templated);GO:0007275(multicellular organism development)	NA	NA	NA	NA	0.0318109	0.0417517	0.0258115	0.0634911	0.0713044	0.0389625
evm.TU.Contig16288.1	evm.TU.Contig16288.1	evm.model.Contig16288.1	NA	NA	NA	NA	NA	0	0.0043196	0	0	0	0
evm.TU.Contig1629.1	evm.TU.Contig1629.1	evm.model.Contig1629.1	NA	NA	K09442	NA	PREDICTED: DNA-binding protein D-ETS-4 [Harpegnathos saltator]	0.614448	1.24126	0.249988	0.698005	0.620951	0.261131
evm.TU.Contig16313.1	evm.TU.Contig16313.1	evm.model.Contig16313.1	NA	NA	K10737	EC:3.6.4.12	PREDICTED: uncharacterized protein LOC105681639 [Bombus impatiens]	0	0	0	0	0.257853	0
evm.TU.Contig16334.1	evm.TU.Contig16334.1	evm.model.Contig16334.1	NA	NA	K11314	NA	PREDICTED: transcriptional adapter 2-alpha-like isoform X2 [Microplitis demolitor]	0.493049	0.425125	0.550323	0.529253	0.596924	0.817196
evm.TU.Contig16400.1	evm.TU.Contig16400.1	evm.model.Contig16400.1	NA	NA	NA	NA	unnamed protein product [Tetraodon nigroviridis]	0.138201	0.032643	0.0652939	0.072574	0.0830763	0.0459531
evm.TU.Contig1642.1	evm.TU.Contig1642.1	evm.model.Contig1642.1	GO:0007156(homophilic cell adhesion via plasma membrane adhesion molecules);GO:0007465(R7 cell fate commitment);GO:0007611(learning or memory);GO:0007615(anesthesia-resistant memory);GO:0007616(long-term memory);GO:0008355(olfactory learning);GO:0019897(extrinsic component of plasma membrane);GO:0045466(R7 cell differentiation);GO:0048149(behavioral response to ethanol)	01522(Endocrine resistance);04919(Thyroid hormone signaling pathway)	K15144	NA	Lachesin, partial [Zootermopsis nevadensis]	0.0803434	0.0501331	0.0396362	0.017568	0.159283	0.133485
evm.TU.Contig1647.2	evm.TU.Contig1647.2	evm.model.Contig1647.2	NA	NA	NA	NA	NA	0	0.027806	0.0379884	0	0	0
evm.TU.Contig16494.1	evm.TU.Contig16494.1	evm.model.Contig16494.1	GO:0005575(cellular_component);GO:0006012(galactose metabolic process);GO:0008108(UDP-glucose:hexose-1-phosphate uridylyltransferase activity);GO:0008270(zinc ion binding);GO:0008344(adult locomotory behavior);GO:0033501(galactose homeostasis)	00052(Galactose metabolism);00520(Amino sugar and nucleotide sugar metabolism);04917(Prolactin signaling pathway)	K00965	EC:2.7.7.12	GI24150 [Drosophila mojavensis]	0.221237	0.123218	0.0434547	0.0339752	0.153261	0.0411486
evm.TU.Contig16507.1	evm.TU.Contig16507.1	evm.model.Contig16507.1	NA	NA	NA	NA	NA	0.365876	0.662779	0.692932	0.516121	0.576136	0.5719
evm.TU.Contig16507.3	evm.TU.Contig16507.3	evm.model.Contig16507.3	NA	NA	NA	NA	NA	0	0	0.00825399	0	0.0393821	0
evm.TU.Contig16520.1	evm.TU.Contig16520.1	evm.model.Contig16520.1	NA	NA	NA	NA	NA	0	0.0151665	0	0	0	0
evm.TU.Contig16530.1	evm.TU.Contig16530.1	evm.model.Contig16530.1	NA	04360(Axon guidance)	K06755	NA	AGAP011194-PA-like protein [Anopheles sinensis]	0.0474842	0.0948138	0	0.193081	0.0475416	0
evm.TU.Contig1655.1	evm.TU.Contig1655.1	evm.model.Contig1655.1	NA	NA	NA	NA	NA	0	0	0.830342	0.0678442	0	0
evm.TU.Contig166.17	evm.TU.Contig166.17	evm.model.Contig166.17	NA	NA	NA	NA	PREDICTED: band 4.1-like protein 4 isoform X1 [Acyrthosiphon pisum]	0	0.00649247	0	0.0499627	0.168258	0.114491
evm.TU.Contig166.31	evm.TU.Contig166.31	evm.model.Contig166.31	NA	NA	NA	NA	NA	0.228926	0.457107	0.388121	0	0.216099	0.471862
evm.TU.Contig1660.2	evm.TU.Contig1660.2	evm.model.Contig1660.2	NA	04151(PI3K-Akt signaling pathway);04510(Focal adhesion);04512(ECM-receptor interaction);05145(Toxoplasmosis);05146(Amoebiasis);05165(Human papillomavirus infection);05200(Pathways in cancer);05222(Small cell lung cancer)	K05637	NA	PREDICTED: laminin subunit alpha-1-like [Diaphorina citri]	0	0	0.0178836	0	0	0
evm.TU.Contig1662.1_evm.TU.Contig1662.3	evm.TU.Contig1662.1_evm.TU.Contig1662.3	evm.model.Contig1662.1_evm.model.Contig1662.3	NA	NA	NA	NA	PREDICTED: zinc finger MYND domain-containing protein 10-like [Aplysia californica]	0.196652	0.00355486	0.136345	0.00912161	0.00464061	0.0102679
evm.TU.Contig1662.2	evm.TU.Contig1662.2	evm.model.Contig1662.2	NA	NA	NA	NA	PREDICTED: zinc finger MYND domain-containing protein 10 [Fopius arisanus]	0.238663	0.0406772	0.194761	0	0.0531006	0.117488
evm.TU.Contig1665.1	evm.TU.Contig1665.1	evm.model.Contig1665.1	NA	NA	NA	NA	NA	0.175048	0.0327702	0.135887	0.0758732	0.0657264	0.130616
evm.TU.Contig1667.1	evm.TU.Contig1667.1	evm.model.Contig1667.1	NA	NA	NA	NA	PREDICTED: protein unc-13 homolog B-like isoform X4 [Fopius arisanus]	0.696142	1.51561	2.11249	0.519147	0.534843	0.558601
evm.TU.Contig1667.3	evm.TU.Contig1667.3	evm.model.Contig1667.3	NA	NA	NA	NA	NA	0	0.0142846	0	0.00625714	0.0127124	0
evm.TU.Contig167.37	evm.TU.Contig167.37	evm.model.Contig167.37	GO:0005739(mitochondrion);GO:0005811(lipid particle);GO:0005875(microtubule associated complex);GO:0006457(protein folding);GO:0008340(determination of adult lifespan);GO:0009408(response to heat);GO:0022008(neurogenesis);GO:0031427(response to methotrexate);GO:0042594(response to starvation);GO:0051082(unfolded protein binding)	03040(Spliceosome);04010(MAPK signaling pathway);04141(Protein processing in endoplasmic reticulum);04144(Endocytosis);04213(Longevity regulating pathway - multiple species);04612(Antigen processing and presentation);04915(Estrogen signaling pathway);05134(Legionellosis);05145(Toxoplasmosis);05162(Measles);05164(Influenza A);05169(Epstein-Barr virus infection)	K03283	NA	heat shock protein 70 [Bemisia tabaci]	0.126501	0.623435	0.109193	0	0.206334	0.576379
evm.TU.Contig167.45	evm.TU.Contig167.45	evm.model.Contig167.45	NA	NA	K08471	NA	PREDICTED: odorant receptor 49b-like [Bombyx mori]	0.0462544	0	0.0485318	0	0	0
evm.TU.Contig167.5	evm.TU.Contig167.5	evm.model.Contig167.5	NA	NA	NA	NA	PREDICTED: odorant receptor 22c-like [Fopius arisanus]	0.00879055	0	0.0610826	0	0.0134335	0.00691815
evm.TU.Contig16777.1	evm.TU.Contig16777.1	evm.model.Contig16777.1	GO:0003700(transcription factor activity, sequence-specific DNA binding);GO:0004989(octopamine receptor activity);GO:0005887(integral component of plasma membrane);GO:0006355(regulation of transcription, DNA-templated);GO:0007186(G-protein coupled receptor signaling pathway);GO:0008227(G-protein coupled amine receptor activity);GO:0010579(positive regulation of adenylate cyclase activity involved…	04020(Calcium signaling pathway);04024(cAMP signaling pathway);04080(Neuroactive ligand-receptor interaction);04540(Gap junction);04728(Dopaminergic synapse);05012(Parkinson's disease);05030(Cocaine addiction);05031(Amphetamine addiction);05032(Morphine addiction);05034(Alcoholism)	K04144	NA	Octopamine receptor beta-2R [Zootermopsis nevadensis]	0.148633	0.0228297	0.143951	0.0800008	0.0343414	0.0379915
evm.TU.Contig168.62	evm.TU.Contig168.62	evm.model.Contig168.62	NA	NA	NA	NA	NA	0	0	0.11017	0	0	0
evm.TU.Contig168.78	evm.TU.Contig168.78	evm.model.Contig168.78	NA	NA	NA	NA	NA	0	0.0253683	0	0	0.0254404	0.00535478
evm.TU.Contig16831.1	evm.TU.Contig16831.1	evm.model.Contig16831.1	NA	NA	NA	NA	hypothetical protein L798_05454 [Zootermopsis nevadensis]	0.138759	0.340141	0.534764	0.651096	0.609923	0.429972
evm.TU.Contig16835.1	evm.TU.Contig16835.1	evm.model.Contig16835.1	GO:0003333(amino acid transmembrane transport);GO:0006810(transport);GO:0008511(sodium:potassium:chloride symporter activity);GO:0015171(amino acid transmembrane transporter activity);GO:0016021(integral component of membrane)	04970(Salivary secretion);04972(Pancreatic secretion);05110(Vibrio cholerae infection)	K10951	NA	PREDICTED: bumetanide-sensitive sodium-(potassium)-chloride cotransporter-like, partial [Apis mellifera]	0.0295045	0	0.123826	0.0258061	0.0295406	0.06536
evm.TU.Contig169.10	evm.TU.Contig169.10	evm.model.Contig169.10	NA	NA	NA	NA	GA23571 [Drosophila pseudoobscura pseudoobscura]	0	0	0	1.29221	0	0
evm.TU.Contig169.14	evm.TU.Contig169.14	evm.model.Contig169.14	NA	NA	NA	NA	GF10299 [Drosophila ananassae]	0	0	1.09693e-07	0	0	0
evm.TU.Contig169.15	evm.TU.Contig169.15	evm.model.Contig169.15	NA	NA	NA	NA	PREDICTED: uncharacterized protein LOC659571 [Tribolium castaneum]	0	0.0473699	0	0.144423	0.0950091	0.105107
evm.TU.Contig169.30	evm.TU.Contig169.30	evm.model.Contig169.30	NA	NA	K04611	NA	Metabotropic glutamate receptor 2 [Zootermopsis nevadensis]	0.113184	0.164007	0.280758	0	0.396621	0
evm.TU.Contig169.35	evm.TU.Contig169.35	evm.model.Contig169.35	NA	00330(Arginine and proline metabolism);04216(Ferroptosis)	K00657	EC:2.3.1.57	Diamine acetyltransferase 2 [Zootermopsis nevadensis]	0	0.125547	0.043979	0.109987	0.0839353	0
evm.TU.Contig169.4	evm.TU.Contig169.4	evm.model.Contig169.4	NA	NA	NA	NA	hypothetical protein N868_02035 [Cellulomonas carbonis T26]	0	0	1.67816	0	0.141725	0
evm.TU.Contig169.5	evm.TU.Contig169.5	evm.model.Contig169.5	NA	NA	NA	NA	NA	0.0781483	0	0.259352	0	0	0.0943883
evm.TU.Contig169.7	evm.TU.Contig169.7	evm.model.Contig169.7	NA	NA	K09640	EC:3.4.21.-	PREDICTED: serine protease nudel-like isoform X2 [Wasmannia auropunctata]	5.10531	3.81089	0	3.46699	0	4.71571
evm.TU.Contig1690.1	evm.TU.Contig1690.1	evm.model.Contig1690.1	NA	NA	NA	NA	NA	0	0.083258	0	0	0	0
evm.TU.Contig16995.1	evm.TU.Contig16995.1	evm.model.Contig16995.1	GO:0004872(receptor activity)	04110(Cell cycle);04114(Oocyte meiosis);04914(Progesterone-mediated oocyte maturation)	K06633	EC:2.7.11.1	conserved hypothetical protein [Culex quinquefasciatus]	0.284904	0.758514	0.886211	0.206832	0.237707	1.52275
evm.TU.Contig17.129	evm.TU.Contig17.129	evm.model.Contig17.129	NA	NA	NA	NA	NA	0	0	0	0.0638953	0.265292	0
evm.TU.Contig17.132	evm.TU.Contig17.132	evm.model.Contig17.132	GO:0004222(metalloendopeptidase activity);GO:0006508(proteolysis);GO:0008270(zinc ion binding);GO:0017090(meprin A complex)	NA	K19323	NA	PREDICTED: zinc metalloproteinase nas-15 isoform X2 [Wasmannia auropunctata]	0.0989895	0.223547	0.271218	0.0865808	0.725439	0
evm.TU.Contig17.169	evm.TU.Contig17.169	evm.model.Contig17.169	NA	NA	NA	NA	NA	0.0571844	0.0304244	0.0284626	0.0381527	0.0164358	0.0426575
evm.TU.Contig17.193	evm.TU.Contig17.193	evm.model.Contig17.193	NA	NA	K05313	NA	hypothetical protein L798_07732 [Zootermopsis nevadensis]	0.316891	0.316378	0.565221	0.24945	0.237641	0.383862
evm.TU.Contig17.220_evm.TU.Contig17.221	evm.TU.Contig17.220_evm.TU.Contig17.221	evm.model.Contig17.220_evm.model.Contig17.221	NA	00053(Ascorbate and aldarate metabolism)	K00423	EC:1.10.3.3	multicopper oxidase 4 [Nilaparvata lugens]	0.0116154	0.0833276	0.0135052	0.00677276	0.0368081	0.0185458
evm.TU.Contig17.7	evm.TU.Contig17.7	evm.model.Contig17.7	NA	NA	K08471	NA	odorant receptor 28 [Anomala corpulenta]	0.18418	0	0	0.0201365	0	0
evm.TU.Contig17.8	evm.TU.Contig17.8	evm.model.Contig17.8	NA	NA	K08471	NA	odorant receptor 72 [Tribolium castaneum]	0.33581	0.105031	0.0263949	0.346581	0	0
evm.TU.Contig17.93	evm.TU.Contig17.93	evm.model.Contig17.93	NA	NA	K08471	NA	hypothetical protein L798_13077 [Zootermopsis nevadensis]	0.128412	0.0337526	0.035947	0	0.00363438	0.056169
evm.TU.Contig170.68	evm.TU.Contig170.68	evm.model.Contig170.68	NA	NA	K09332	NA	retinal homeobox [Tribolium castaneum]	0.259741	0.465976	0.227102	0.113591	0.433428	0.287696
evm.TU.Contig17004.1	evm.TU.Contig17004.1	evm.model.Contig17004.1	NA	NA	NA	NA	NA	0	0	0.00212317	0	0	0
evm.TU.Contig17023.1	evm.TU.Contig17023.1	evm.model.Contig17023.1	NA	NA	NA	NA	NA	0.029003	0	0.0776173	0.18117	0.0148136	0.0137834
evm.TU.Contig1708.1	evm.TU.Contig1708.1	evm.model.Contig1708.1	NA	NA	NA	NA	NA	0	0	0.373513	0	0	0
evm.TU.Contig1710.1	evm.TU.Contig1710.1	evm.model.Contig1710.1	GO:0005887(integral component of plasma membrane);GO:0007205(protein kinase C-activating G-protein coupled receptor signaling pathway);GO:0007216(G-protein coupled glutamate receptor signaling pathway);GO:0008066(glutamate receptor activity);GO:0014069(postsynaptic density);GO:0051966(regulation of synaptic transmission, glutamatergic)	04020(Calcium signaling pathway);04072(Phospholipase D signaling pathway);04080(Neuroactive ligand-receptor interaction);04540(Gap junction);04720(Long-term potentiation);04723(Retrograde endocannabinoid signaling);04724(Glutamatergic synapse);05016(Huntington's disease)	K04604	NA	PREDICTED: metabotropic glutamate receptor 5-like [Tribolium castaneum]	0.0661271	1.19195	0.0754149	0.0578374	0.977998	0.070059
evm.TU.Contig17106.1	evm.TU.Contig17106.1	evm.model.Contig17106.1	NA	NA	NA	NA	NA	0	0.0136424	0	0	0	0.0274635
evm.TU.Contig1711.1	evm.TU.Contig1711.1	evm.model.Contig1711.1	GO:0000977(RNA polymerase II regulatory region sequence-specific DNA binding);GO:0001077(transcriptional activator activity, RNA polymerase II core promoter proximal region sequence-specific binding);GO:0001228(transcriptional activator activity, RNA polymerase II transcription regulatory region sequence-specific binding);GO:0001764(neuron migration);GO:0005634(nucleus);GO:0006357(regulation of t…	NA	K09360	NA	PREDICTED: homeobox protein B-H1-like [Acyrthosiphon pisum]	0.0424843	0.0648997	0.0957558	0.0443365	0.027972	0.0180003
evm.TU.Contig17111.2	evm.TU.Contig17111.2	evm.model.Contig17111.2	NA	NA	NA	NA	NA	0.789344	0.263559	0.690154	0	0.395151	0.146681
evm.TU.Contig17111.3	evm.TU.Contig17111.3	evm.model.Contig17111.3	NA	NA	NA	NA	NA	0.440455	0.497385	0	1.08502	0.498796	1.24157
evm.TU.Contig17150.1	evm.TU.Contig17150.1	evm.model.Contig17150.1	NA	NA	K08145	NA	sugar transporter [Nilaparvata lugens]	0.335799	0.307316	0.234882	0.0979011	0.224138	0.340942
evm.TU.Contig1716.1	evm.TU.Contig1716.1	evm.model.Contig1716.1	NA	NA	NA	NA	hypothetical protein L798_12755 [Zootermopsis nevadensis]	0	0	0.0506111	0	0	0
evm.TU.Contig17164.1	evm.TU.Contig17164.1	evm.model.Contig17164.1	NA	NA	NA	NA	NA	0	0	0.0409119	0	0	0.157783
evm.TU.Contig172.27	evm.TU.Contig172.27	evm.model.Contig172.27	NA	NA	NA	NA	hypothetical protein L798_04372 [Zootermopsis nevadensis]	0.286691	0.572456	1.88002	0.501513	0	0.635108
evm.TU.Contig172.32	evm.TU.Contig172.32	evm.model.Contig172.32	NA	NA	K15127	NA	chemosensory protein 1 [Laodelphax striatella]	0.00714723	0.609927	0.436581	0.290494	0	0.0923456
evm.TU.Contig172.41	evm.TU.Contig172.41	evm.model.Contig172.41	NA	NA	NA	NA	NA	0	0	0.0550594	0	0	0
evm.TU.Contig172.5	evm.TU.Contig172.5	evm.model.Contig172.5	NA	NA	NA	NA	NA	0	0	0	0	0	0.024374
evm.TU.Contig172.54	evm.TU.Contig172.54	evm.model.Contig172.54	NA	NA	NA	NA	NA	0	0.011676	0.007875	0	0	0
evm.TU.Contig172.6	evm.TU.Contig172.6	evm.model.Contig172.6	NA	NA	NA	NA	NA	0.947795	0.0372047	0	0.114078	0.0186553	0
evm.TU.Contig173.19	evm.TU.Contig173.19	evm.model.Contig173.19	NA	00010(Glycolysis / Gluconeogenesis);00562(Inositol phosphate metabolism)	K03103	EC:3.1.3.62 3.1.3.80	NA	0.42029	0.192276	0.712436	0.328246	0.200038	0.29086
evm.TU.Contig1732.1	evm.TU.Contig1732.1	evm.model.Contig1732.1	NA	NA	K19907	NA	PREDICTED: uncharacterized protein LOC105431291 [Pogonomyrmex barbatus]	0	0	0.432842	0	0.175876	0.0972844
evm.TU.Contig17358.1	evm.TU.Contig17358.1	evm.model.Contig17358.1	GO:0003743(translation initiation factor activity);GO:0005737(cytoplasm);GO:0005845(mRNA cap binding complex);GO:0006413(translational initiation);GO:0017148(negative regulation of translation);GO:0031625(ubiquitin protein ligase binding);GO:0044822(poly(A) RNA binding)	01521(EGFR tyrosine kinase inhibitor resistance);03013(RNA transport);04066(HIF-1 signaling pathway);04150(mTOR signaling pathway);04151(PI3K-Akt signaling pathway);04211(Longevity regulating pathway - mammal);04910(Insulin signaling pathway)	K03259	NA	PREDICTED: eukaryotic translation initiation factor 4E type 2 isoform X3 [Megachile rotundata]	0.153755	0	0.396088	0	0.141739	0.16338
evm.TU.Contig1738.1	evm.TU.Contig1738.1	evm.model.Contig1738.1	NA	NA	NA	NA	Dynein heavy chain [Larimichthys crocea]	0	0	0.133971	0	0	0
evm.TU.Contig1740.1	evm.TU.Contig1740.1	evm.model.Contig1740.1	NA	NA	NA	NA	NA	0.349308	0.232495	0.366496	0.71288	0	0
evm.TU.Contig17406.1	evm.TU.Contig17406.1	evm.model.Contig17406.1	NA	NA	K06767	NA	PREDICTED: Down syndrome cell adhesion molecule-like protein Dscam2 [Bombyx mori]	0.0853643	0.0778893	0.0447827	0.0746634	0	0.0472762
evm.TU.Contig175.104	evm.TU.Contig175.104	evm.model.Contig175.104	NA	NA	NA	NA	NA	0	0.0233999	0.210091	0	0	0
evm.TU.Contig175.2	evm.TU.Contig175.2	evm.model.Contig175.2	NA	NA	K17531	EC:2.7.11.1	PREDICTED: uncharacterized protein LOC100883410 [Megachile rotundata]	1.18905	0.51538	1.49919	0.608452	0.478799	0.665798
evm.TU.Contig175.24	evm.TU.Contig175.24	evm.model.Contig175.24	GO:0003700(transcription factor activity, sequence-specific DNA binding);GO:0005634(nucleus);GO:0006355(regulation of transcription, DNA-templated);GO:0007399(nervous system development);GO:0007411(axon guidance);GO:0043565(sequence-specific DNA binding);GO:0048663(neuron fate commitment)	NA	K09339	NA	PREDICTED: homeobox protein DBX1-A-like [Diaphorina citri]	0.112658	0.281192	0.298029	0.352219	0.25379	0.182823
evm.TU.Contig175.94	evm.TU.Contig175.94	evm.model.Contig175.94	NA	NA	NA	NA	NA	0.012341	0.0115051	0.0906379	0.00539704	0.00617799	0.0136692
evm.TU.Contig1750.1	evm.TU.Contig1750.1	evm.model.Contig1750.1	NA	04024(cAMP signaling pathway);04080(Neuroactive ligand-receptor interaction);04727(GABAergic synapse);04742(Taste transduction);04915(Estrogen signaling pathway);05032(Morphine addiction)	K04615	NA	Gamma-aminobutyric acid type B receptor subunit 2 [Zootermopsis nevadensis]	0.345339	1.55208	0.724662	1.54324	0.747996	0.250359
evm.TU.Contig17507.1	evm.TU.Contig17507.1	evm.model.Contig17507.1	NA	NA	NA	NA	PREDICTED: DNA ligase 1-like [Acyrthosiphon pisum]	0	0	0.0281169	0	0.40247	0.623341
evm.TU.Contig17511.1	evm.TU.Contig17511.1	evm.model.Contig17511.1	NA	00010(Glycolysis / Gluconeogenesis);00230(Purine metabolism);00620(Pyruvate metabolism);04922(Glucagon signaling pathway);04930(Type II diabetes mellitus);05165(Human papillomavirus infection);05203(Viral carcinogenesis);05230(Central carbon metabolism in cancer)	K00873	EC:2.7.1.40	pyruvate kinase isozymes M1/M2 family protein [Trichuris suis]	0.286997	0.0396188	0.334619	0.0950741	0.17097	0.429144
evm.TU.Contig17517.2	evm.TU.Contig17517.2	evm.model.Contig17517.2	NA	NA	NA	NA	NA	0	0	0.231817	0.0963047	0.110241	0.366683
evm.TU.Contig1758.1	evm.TU.Contig1758.1	evm.model.Contig1758.1	NA	NA	NA	NA	NA	0	0.0104876	0.0110215	0	0	0
evm.TU.Contig17606.1	evm.TU.Contig17606.1	evm.model.Contig17606.1	NA	NA	NA	NA	NA	0	0	0	0.0400787	0	0
evm.TU.Contig17684.1	evm.TU.Contig17684.1	evm.model.Contig17684.1	NA	NA	NA	NA	predicted protein [Nematostella vectensis]	2.32586	1.95748	0.547854	1.46146	0.836471	1.73584
evm.TU.Contig177.3	evm.TU.Contig177.3	evm.model.Contig177.3	NA	04013(MAPK signaling pathway - fly)	K09237	NA	PREDICTED: uncharacterized protein LOC663068 [Tribolium castaneum]	0.0889109	0.0443832	0.0539327	0.0777657	0.0851205	0.0287614
evm.TU.Contig1770.2	evm.TU.Contig1770.2	evm.model.Contig1770.2	NA	NA	NA	NA	osiris 21 [Anopheles darlingi]	0.0361354	0.153049	0	0.158028	0.0723582	0
evm.TU.Contig17720.1	evm.TU.Contig17720.1	evm.model.Contig17720.1	NA	NA	NA	NA	hypothetical protein TcasGA2_TC007131 [Tribolium castaneum]	0.0337666	0.0783629	0.0472374	0.0590674	0.112691	0.0364924
evm.TU.Contig17725.1	evm.TU.Contig17725.1	evm.model.Contig17725.1	NA	04015(Rap1 signaling pathway);04062(Chemokine signaling pathway);04080(Neuroactive ligand-receptor interaction);04144(Endocytosis);04360(Axon guidance);04390(Hippo signaling pathway);04391(Hippo signaling pathway -fly);04520(Adherens junction);04530(Tight junction);05165(Human papillomavirus infection)	K04237	NA	NA	0.15959	0.233895	0.0511399	0.498517	0.0842214	0.0801103
evm.TU.Contig1789.1	evm.TU.Contig1789.1	evm.model.Contig1789.1	NA	NA	NA	NA	NA	0	0	0.0756768	0	0	0.0399452
evm.TU.Contig18.132	evm.TU.Contig18.132	evm.model.Contig18.132	NA	04013(MAPK signaling pathway - fly)	K08545	NA	Orphan nuclear receptor NR2E1, putative [Pediculus humanus corporis]	0	0.0262347	0	0.00574594	0.00657716	0.0145527
evm.TU.Contig18.136	evm.TU.Contig18.136	evm.model.Contig18.136	NA	NA	NA	NA	NA	0	0	0	0	0	0.0586418
evm.TU.Contig18.157	evm.TU.Contig18.157	evm.model.Contig18.157	NA	NA	K08471	NA	odorant receptor 89 [Nasonia vitripennis]	0	0	0.0388132	0	0	0.0409746
evm.TU.Contig18.159	evm.TU.Contig18.159	evm.model.Contig18.159	NA	NA	NA	NA	NA	0.136268	0	0	0	0	0
evm.TU.Contig18.168	evm.TU.Contig18.168	evm.model.Contig18.168	NA	NA	NA	NA	NA	0	0	0.0265046	0	0	0
evm.TU.Contig18.223	evm.TU.Contig18.223	evm.model.Contig18.223	NA	NA	NA	NA	NA	0	0	0	0	0	0.0487799
evm.TU.Contig18.248	evm.TU.Contig18.248	evm.model.Contig18.248	NA	NA	NA	NA	NA	0.249779	0.0831249	0.0873561	0	0.0833607	0.0922199
evm.TU.Contig18.291	evm.TU.Contig18.291	evm.model.Contig18.291	NA	05165(Human papillomavirus infection);05200(Pathways in cancer);05224(Breast cancer)	K09091	NA	transcription factor hey, putative [Pediculus humanus corporis]	0.018553	0.013892	0.00973304	0.0120631	0.00928762	0
evm.TU.Contig18.293	evm.TU.Contig18.293	evm.model.Contig18.293	NA	NA	NA	NA	NA	0	0.03277	0	0.0429473	0	0
evm.TU.Contig18.294	evm.TU.Contig18.294	evm.model.Contig18.294	NA	NA	NA	NA	NA	0.00542293	0.0171365	0.00761756	0.00615112	0.0140851	0
evm.TU.Contig18.43	evm.TU.Contig18.43	evm.model.Contig18.43	NA	NA	NA	NA	NA	0	0	0	0.0649885	0	0
evm.TU.Contig18.44	evm.TU.Contig18.44	evm.model.Contig18.44	NA	NA	K02358	NA	PREDICTED: pancreatic triacylglycerol lipase isoform X1 [Acyrthosiphon pisum]	0.460452	0.429327	0.552122	0.0575332	0	0.291433
evm.TU.Contig18.45	evm.TU.Contig18.45	evm.model.Contig18.45	NA	NA	NA	NA	NA	0.0117675	0	0	0	0	0
evm.TU.Contig18.73	evm.TU.Contig18.73	evm.model.Contig18.73.1	NA	00830(Retinol metabolism)	K00515	EC:1.13.11.63	Beta,beta-carotene 9',10'-oxygenase [Zootermopsis nevadensis]	0.195599	0.098448	0.519418	0.455367	0	0.376006
evm.TU.Contig18.8	evm.TU.Contig18.8	evm.model.Contig18.8	NA	NA	K09452	NA	PREDICTED: retinal homeobox protein Rx1-like [Diaphorina citri]	0.0372109	0.133707	0.0625096	0.0480256	0.0253675	0.0703569
evm.TU.Contig18.86	evm.TU.Contig18.86	evm.model.Contig18.86	NA	00531(Glycosaminoglycan degradation)	K01197	EC:3.2.1.35	PREDICTED: hyaluronidase-like [Acyrthosiphon pisum]	0.260186	0.0519527	0.271904	0.467047	0.338652	0.113279
evm.TU.Contig18016.1	evm.TU.Contig18016.1	evm.model.Contig18016.1	NA	NA	NA	NA	NA	0.0435387	0	0	0	0	0
evm.TU.Contig18029.1	evm.TU.Contig18029.1	evm.model.Contig18029.1	GO:0005234(extracellular-glutamate-gated ion channel activity);GO:0005886(plasma membrane);GO:0006811(ion transport);GO:0015277(kainate selective glutamate receptor activity);GO:0060025(regulation of synaptic activity)	04080(Neuroactive ligand-receptor interaction);04724(Glutamatergic synapse)	K05202	NA	AGAP000799-PA [Anopheles gambiae str. PEST]	0.0189867	0.00759746	0	0	0.0114286	0
evm.TU.Contig18044.1	evm.TU.Contig18044.1	evm.model.Contig18044.1	GO:0004568(chitinase activity);GO:0005576(extracellular region);GO:0006032(chitin catabolic process);GO:0008061(chitin binding)	00520(Amino sugar and nucleotide sugar metabolism)	K01183	EC:3.2.1.14	chitinase, partial [Nilaparvata lugens]	0.177717	0	0	0.0518129	0	0
evm.TU.Contig1808.1	evm.TU.Contig1808.1	evm.model.Contig1808.1	NA	NA	NA	NA	hypothetical protein L798_12387 [Zootermopsis nevadensis]	1.81431	0	1.66564	0	0	0.558401
evm.TU.Contig18084.1	evm.TU.Contig18084.1	evm.model.Contig18084.1	NA	NA	NA	NA	conserved hypothetical protein [Culex quinquefasciatus]	0	0	0	0.00605198	0	0
evm.TU.Contig18139.1	evm.TU.Contig18139.1	evm.model.Contig18139.1	GO:0003924(GTPase activity);GO:0005200(structural constituent of cytoskeleton);GO:0005525(GTP binding);GO:0005874(microtubule);GO:0007017(microtubule-based process);GO:0007126(meiotic nuclear division);GO:0030437(ascospore formation);GO:0043234(protein complex);GO:0051258(protein polymerization)	04145(Phagosome);04210(Apoptosis);04530(Tight junction);04540(Gap junction);05130(Pathogenic Escherichia coli infection)	K07374	NA	PREDICTED: tubulin alpha-1B chain-like [Elephantulus edwardii]	0.334362	0	0.467753	0.0324942	0	0.123449
evm.TU.Contig18144.1	evm.TU.Contig18144.1	evm.model.Contig18144.1	GO:0000987(core promoter proximal region sequence-specific DNA binding);GO:0003700(transcription factor activity, sequence-specific DNA binding);GO:0005634(nucleus);GO:0007548(sex differentiation);GO:0042803(protein homodimerization activity)	NA	K19491	NA	conserved hypothetical protein [Pediculus humanus corporis]	0.0321244	0.223091	0.101116	0.0468293	0	0
evm.TU.Contig1817.3	evm.TU.Contig1817.3	evm.model.Contig1817.3	NA	NA	NA	NA	NA	0.267752	0	0	0	0	0
evm.TU.Contig18183.1	evm.TU.Contig18183.1	evm.model.Contig18183.1	NA	NA	NA	NA	NA	0.0193319	0.0193005	0	0	0	0
evm.TU.Contig1821.1	evm.TU.Contig1821.1	evm.model.Contig1821.1	NA	NA	NA	NA	PREDICTED: lachesin isoform X2 [Tribolium castaneum]	0	0	0.0199741	0	0	0
evm.TU.Contig18232.1	evm.TU.Contig18232.1	evm.model.Contig18232.1	NA	NA	K09036	NA	PREDICTED: transcription factor MafB-like [Diaphorina citri]	1.35209	1.02722	0.337768	0.168944	0.772275	0.356572
evm.TU.Contig1825.1	evm.TU.Contig1825.1	evm.model.Contig1825.1	GO:0004930(G-protein coupled receptor activity);GO:0005886(plasma membrane);GO:0007186(G-protein coupled receptor signaling pathway);GO:0016021(integral component of membrane)	04080(Neuroactive ligand-receptor interaction)	K08375	NA	PREDICTED: G-protein coupled receptor moody-like, partial [Diaphorina citri]	0.00692839	0.0200864	0	0.00586566	0.0167862	0
evm.TU.Contig18292.1	evm.TU.Contig18292.1	evm.model.Contig18292.1	NA	NA	K17233	NA	hypothetical protein TcasGA2_TC016379 [Tribolium castaneum]	0	0.315381	0	0.308355	0.247084	0.0390498
evm.TU.Contig183.10	evm.TU.Contig183.10	evm.model.Contig183.10	NA	NA	K18080	NA	PREDICTED: tensin-2 isoform X3 [Bombyx mori]	0.167877	0.119565	0.108106	0.0269319	0.0724698	0
evm.TU.Contig1831.3	evm.TU.Contig1831.3	evm.model.Contig1831.3	NA	NA	NA	NA	putative coat protein [Leptopilina boulardi RNA virus]	0.508193	0	0.319918	0.352645	0	0.665767
evm.TU.Contig18325.1	evm.TU.Contig18325.1	evm.model.Contig18325.1	NA	NA	NA	NA	homeobox protein prospero/prox-1/ceh-26, putative [Pediculus humanus corporis]	3.33038	5.08657	3.13027	2.29399	4.37505	0.977678
evm.TU.Contig1836.1	evm.TU.Contig1836.1	evm.model.Contig1836.1	NA	NA	NA	NA	NA	0	0	0.449086	0	0	0
evm.TU.Contig18411.1	evm.TU.Contig18411.1	evm.model.Contig18411.1	GO:0000408(EKC/KEOPS complex);GO:0002949(tRNA threonylcarbamoyladenosine modification)	NA	K01409	EC:2.3.1.234	hypothetical protein HELRODRAFT_91302 [Helobdella robusta]	0	0.00665654	0.0117208	0.00413231	0.00923949	0.0258471
evm.TU.Contig18465.1	evm.TU.Contig18465.1	evm.model.Contig18465.1	NA	04360(Axon guidance)	K07521	NA	Netrin receptor UNC5C, partial [Zootermopsis nevadensis]	0.0690674	0.0344777	0.0362335	0	0.0345756	0.0382508
evm.TU.Contig18534.1	evm.TU.Contig18534.1	evm.model.Contig18534.1	NA	04015(Rap1 signaling pathway);04115(p53 signaling pathway);04145(Phagosome);04151(PI3K-Akt signaling pathway);04350(TGF-beta signaling pathway);04510(Focal adhesion);04512(ECM-receptor interaction);05144(Malaria);05165(Human papillomavirus infection);05205(Proteoglycans in cancer);05206(MicroRNAs in cancer);05219(Bladder cancer)	K16857	NA	BMP-binding endothelial regulator protein [Cerapachys biroi]	0	0	0.0185325	0.00762226	0	0.00978213
evm.TU.Contig1855.4	evm.TU.Contig1855.4	evm.model.Contig1855.4	NA	NA	NA	NA	NA	0	0.699089	1.76323	0.734938	0	0
evm.TU.Contig1855.5	evm.TU.Contig1855.5	evm.model.Contig1855.5	NA	NA	NA	NA	NA	0.00180449	1.39435	2.14474	0.069464	0.886875	0
evm.TU.Contig18586.1	evm.TU.Contig18586.1	evm.model.Contig18586.1	NA	NA	NA	NA	unknown unsecreted protein [Papilio xuthus]	0.0420124	0	0.0122349	0	0	0.154998
evm.TU.Contig1862.1	evm.TU.Contig1862.1	evm.model.Contig1862.1	NA	NA	NA	NA	hypothetical protein L798_04372 [Zootermopsis nevadensis]	0	0.0290621	0.320683	0	0.0110023	0.386901
evm.TU.Contig18667.1	evm.TU.Contig18667.1	evm.model.Contig18667.1	GO:0001700(embryonic development via the syncytial blastoderm);GO:0002009(morphogenesis of an epithelium);GO:0002168(instar larval development);GO:0004672(protein kinase activity);GO:0004674(protein serine/threonine kinase activity);GO:0004693(cyclin-dependent protein serine/threonine kinase activity);GO:0005515(protein binding);GO:0005524(ATP binding);GO:0005829(cytosol);GO:0005886(plasma membra…	05202(Transcriptional misregulation in cancers)	K08821	EC:2.7.11.22	Serine/threonine-protein kinase PFTAIRE-1, partial [Zootermopsis nevadensis]	0	0.0300923	0	0	0	0.0384148
evm.TU.Contig1869.1	evm.TU.Contig1869.1	evm.model.Contig1869.1	NA	NA	K17785	NA	PREDICTED: nucleoporin nup211-like [Diaphorina citri]	0.0471751	0.0681854	0.0901792	0.0514655	0.0513094	0.0390951
evm.TU.Contig1870.2	evm.TU.Contig1870.2	evm.model.Contig1870.2	NA	00480(Glutathione metabolism);04614(Renin-angiotensin system);04640(Hematopoietic cell lineage)	K11140	EC:3.4.11.2	PREDICTED: aminopeptidase N [Ceratosolen solmsi marchali]	0.162892	0.18649	0.868768	0.0792129	0.0604224	0.337857
evm.TU.Contig18758.1	evm.TU.Contig18758.1	evm.model.Contig18758.1	NA	NA	NA	NA	NA	0.00579516	0	0.00304014	0.00253435	0	0
evm.TU.Contig18765.1	evm.TU.Contig18765.1	evm.model.Contig18765.1	NA	NA	NA	NA	AAEL013304-PA [Aedes aegypti]	0.23742	0	0	0	0	0
evm.TU.Contig1883.1	evm.TU.Contig1883.1	evm.model.Contig1883.1	NA	NA	NA	NA	hypothetical protein L798_06783, partial [Zootermopsis nevadensis]	0	0.0350758	0	0	0.175876	0.0389137
evm.TU.Contig1885.1	evm.TU.Contig1885.1	evm.model.Contig1885.1	NA	NA	NA	NA	NA	0.00944218	0.0136454	0.00776404	0.0104961	0.0151437	0.0146898
evm.TU.Contig18879.1	evm.TU.Contig18879.1	evm.model.Contig18879.1	NA	NA	NA	NA	NA	0.0177096	0.00707239	0	0	0	0
evm.TU.Contig18903.1	evm.TU.Contig18903.1	evm.model.Contig18903.1	NA	NA	NA	NA	NA	0	0	0.0434747	0	0	0.00746185
evm.TU.Contig1893.1	evm.TU.Contig1893.1	evm.model.Contig1893.1	NA	NA	NA	NA	PREDICTED: uncharacterized protein LOC103511674 [Diaphorina citri]	0.0588807	0.044016	0.0115068	0.0160297	0.0331606	0.00815223
evm.TU.Contig18992.1	evm.TU.Contig18992.1	evm.model.Contig18992.1	NA	NA	NA	NA	PREDICTED: uncharacterized protein LOC100168034 [Acyrthosiphon pisum]	0.00725121	0.0217183	0.030432	0	0.0363	0.0321264
evm.TU.Contig190.16	evm.TU.Contig190.16	evm.model.Contig190.16	NA	00010(Glycolysis / Gluconeogenesis);00230(Purine metabolism);00620(Pyruvate metabolism);04922(Glucagon signaling pathway);04930(Type II diabetes mellitus);05165(Human papillomavirus infection);05203(Viral carcinogenesis);05230(Central carbon metabolism in cancer)	K00873	EC:2.7.1.40	PREDICTED: pyruvate kinase-like isoform X1 [Athalia rosae]	2.45238	0.523111	6.24878	0.973845	1.11477	3.11555
evm.TU.Contig19044.1	evm.TU.Contig19044.1	evm.model.Contig19044.1	GO:0000724(double-strand break repair via homologous recombination);GO:0000733(DNA strand renaturation);GO:0003677(DNA binding);GO:0004386(helicase activity);GO:0005515(protein binding);GO:0005524(ATP binding);GO:0005634(nucleus);GO:0005654(nucleoplasm);GO:0006281(DNA repair);GO:0006310(DNA recombination);GO:0007126(meiotic nuclear division);GO:0008340(determination of adult lifespan);GO:0010212(…	03440(Homologous recombination)	K10875	EC:3.6.4.-	PREDICTED: DNA repair and recombination protein RAD54-like, partial [Diaphorina citri]	0.0308464	0.0842715	0.103565	0.0323754	0.0607855	0.0409992
evm.TU.Contig19055.1	evm.TU.Contig19055.1	evm.model.Contig19055.1	GO:0008292(acetylcholine biosynthetic process);GO:0015220(choline transmembrane transporter activity);GO:0016021(integral component of membrane)	04725(Cholinergic synapse);05231(Choline metabolism in cancer)	K14387	NA	hypothetical protein WUBG_10837, partial [Wuchereria bancrofti]	0	0.00765784	0.00895382	0.0536704	0.0351963	0.0339832
evm.TU.Contig19075.1	evm.TU.Contig19075.1	evm.model.Contig19075.1	NA	NA	K05125	EC:2.7.10.1	hypothetical protein SINV_15419, partial [Solenopsis invicta]	0	0	0.0152106	0.0203578	0.00554973	0
evm.TU.Contig191.25	evm.TU.Contig191.25	evm.model.Contig191.25	NA	NA	NA	NA	NA	0	0	0.198662	0	0	0.10486
evm.TU.Contig191.26	evm.TU.Contig191.26	evm.model.Contig191.26	NA	00240(Pyrimidine metabolism);00983(Drug metabolism - other enzymes)	K00876	EC:2.7.1.48	PREDICTED: uncharacterized protein LOC100164291 [Acyrthosiphon pisum]	0.0899099	0	0.0943341	0	0.0900195	0
evm.TU.Contig191.27	evm.TU.Contig191.27	evm.model.Contig191.27	NA	NA	NA	NA	NA	0	0	2.56268	0.246873	0.659399	0.249026
evm.TU.Contig191.28	evm.TU.Contig191.28	evm.model.Contig191.28	NA	NA	NA	NA	NA	0	0	0.180448	0.0225636	0.124812	0
evm.TU.Contig191.36	evm.TU.Contig191.36	evm.model.Contig191.36	NA	NA	NA	NA	NA	0	0	0.0317583	0	0	0
evm.TU.Contig191.41	evm.TU.Contig191.41	evm.model.Contig191.41	GO:0005214(structural constituent of chitin-based cuticle);GO:0008010(structural constituent of chitin-based larval cuticle);GO:0031012(extracellular matrix);GO:0040003(chitin-based cuticle development)	00230(Purine metabolism);00240(Pyrimidine metabolism);03020(RNA polymerase);05016(Huntington's disease);05168(Herpes simplex infection);05169(Epstein-Barr virus infection)	K03006	EC:2.7.7.6	hypothetical protein YQE_02038, partial [Dendroctonus ponderosae]	0	0	0.605452	0	0	0
evm.TU.Contig19108.1	evm.TU.Contig19108.1	evm.model.Contig19108.1	NA	NA	K15191	NA	PREDICTED: la-related protein 7 [Cerapachys biroi]	0.118248	0.06828	0.0413555	0	0	0
evm.TU.Contig19156.1	evm.TU.Contig19156.1	evm.model.Contig19156.1	NA	NA	NA	NA	PGRP-LC [Nilaparvata lugens]	2.31025	1.50338	2.60652	2.09842	0	0
evm.TU.Contig192.11	evm.TU.Contig192.11	evm.model.Contig192.11	NA	NA	NA	NA	NA	0.00868331	0.0167009	0.017133	0.129212	0.0201444	0.0105918
evm.TU.Contig192.33	evm.TU.Contig192.33	evm.model.Contig192.33	NA	NA	NA	NA	NA	0	0	0	0	0.0900197	0
evm.TU.Contig192.77	evm.TU.Contig192.77	evm.model.Contig192.77	NA	NA	K09267	NA	SOX domain-containing protein dichaete [Zootermopsis nevadensis]	0	0	0	0.180658	0.304106	0.0885334
evm.TU.Contig192.81	evm.TU.Contig192.81	evm.model.Contig192.81	GO:0003700(transcription factor activity, sequence-specific DNA binding);GO:0005634(nucleus);GO:0006355(regulation of transcription, DNA-templated);GO:0008301(DNA binding, bending)	NA	K09267	NA	PREDICTED: transcription factor Sox-2 [Tribolium castaneum]	0.348164	0.996594	0.45469	0.28428	0.72806	0.405898
evm.TU.Contig19265.3	evm.TU.Contig19265.3	evm.model.Contig19265.3	NA	NA	NA	NA	NA	0.00201259	0.00100465	0.00105577	0.000880102	0.00170933	0
evm.TU.Contig1928.2	evm.TU.Contig1928.2	evm.model.Contig1928.2	NA	NA	NA	NA	PREDICTED: follicle cell protein 3C-1 [Ceratosolen solmsi marchali]	0	0	0.119419	0	0	0
evm.TU.Contig19298.1	evm.TU.Contig19298.1	evm.model.Contig19298.1	NA	NA	NA	NA	NA	0	0.236113	0.0827112	0	0	0.130974
evm.TU.Contig1931.2	evm.TU.Contig1931.2	evm.model.Contig1931.2	NA	NA	NA	NA	hypothetical protein BRAFLDRAFT_89700 [Branchiostoma floridae]	0.508589	0.129928	0.353264	0.101218	0.332256	0
evm.TU.Contig1933.1	evm.TU.Contig1933.1	evm.model.Contig1933.1	GO:0005887(integral component of plasma membrane);GO:0022841(potassium ion leak channel activity);GO:0030322(stabilization of membrane potential);GO:0071805(potassium ion transmembrane transport)	04925(Aldosterone synthesis and secretion)	K04919	NA	PREDICTED: two pore potassium channel protein sup-9 [Orussus abietinus]	0	0.00904492	0.009633	0	0.0364041	0
evm.TU.Contig194.5	evm.TU.Contig194.5	evm.model.Contig194.5	GO:0005575(cellular_component)	04012(ErbB signaling pathway);04360(Axon guidance);04660(T cell receptor signaling pathway);05130(Pathogenic Escherichia coli infection)	K19862	NA	PREDICTED: uncharacterized protein LOC103568270 isoform X3 [Microplitis demolitor]	0.242365	1.48253	1.15329	0.113107	0.451448	0
evm.TU.Contig19423.1	evm.TU.Contig19423.1	evm.model.Contig19423.1	NA	NA	NA	NA	PREDICTED: MOXD1 homolog 1-like, partial [Diaphorina citri]	0	0	0.295233	0.123056	0.140864	0
evm.TU.Contig19437.1	evm.TU.Contig19437.1	evm.model.Contig19437.1	NA	NA	NA	NA	NA	0	0.00717865	0.00565809	0	0	0.00398206
evm.TU.Contig19461.2	evm.TU.Contig19461.2	evm.model.Contig19461.2	NA	NA	NA	NA	NA	0.00241591	0.00267939	0.00131771	0	0.000628688	0.000654683
evm.TU.Contig19474.1	evm.TU.Contig19474.1	evm.model.Contig19474.1	NA	NA	NA	NA	NA	0	0.141448	0	0	0	0
evm.TU.Contig195.13	evm.TU.Contig195.13	evm.model.Contig195.13	NA	NA	K10519	NA	hypothetical protein BRAFLDRAFT_253031 [Branchiostoma floridae]	0.806162	0.866396	0.529754	0.823194	0	0
evm.TU.Contig195.19	evm.TU.Contig195.19	evm.model.Contig195.19	NA	NA	NA	NA	NA	0	0	0.920431	0	0	0
evm.TU.Contig1951.1	evm.TU.Contig1951.1	evm.model.Contig1951.1	GO:0004842(ubiquitin-protein transferase activity);GO:0019005(SCF ubiquitin ligase complex);GO:0031146(SCF-dependent proteasomal ubiquitin-dependent protein catabolic process)	NA	K10273	NA	PREDICTED: F-box/LRR-repeat protein 20, partial [Diaphorina citri]	0.00980001	0.0220142	0.0395286	0.00428577	0.0220767	0.0242793
evm.TU.Contig1956.1	evm.TU.Contig1956.1	evm.model.Contig1956.1	NA	NA	NA	NA	NA	0	0	0	0	0.130646	0
evm.TU.Contig1957.1	evm.TU.Contig1957.1	evm.model.Contig1957.1	NA	NA	NA	NA	hypothetical protein L798_13457 [Zootermopsis nevadensis]	0	0	0	0.680281	0.468102	0.551004
evm.TU.Contig196.25	evm.TU.Contig196.25	evm.model.Contig196.25	NA	NA	NA	NA	NA	0	0	0	0	0	0.0145623
evm.TU.Contig1964.1	evm.TU.Contig1964.1	evm.model.Contig1964.1	NA	NA	NA	NA	NA	0.00766642	0.0587991	0.00804369	0.0134108	0.0153514	0.00424575
evm.TU.Contig19652.1	evm.TU.Contig19652.1	evm.model.Contig19652.1	NA	NA	K09219	NA	PREDICTED: zinc finger and SCAN domain-containing protein 10 [Athalia rosae]	0.551592	0.0723893	0.375751	0.0622316	1.43425	0.680008
evm.TU.Contig197.18	evm.TU.Contig197.18	evm.model.Contig197.18	NA	NA	NA	NA	NA	0.0299504	0.0519922	0	0.0704034	0	0.0289553
evm.TU.Contig1979.3	evm.TU.Contig1979.3	evm.model.Contig1979.3	NA	NA	NA	NA	NA	0	0	0	0.000636362	0	0.000840913
evm.TU.Contig19793.1	evm.TU.Contig19793.1	evm.model.Contig19793.1	NA	04151(PI3K-Akt signaling pathway);04510(Focal adhesion);04512(ECM-receptor interaction);04926(Relaxin signaling pathway);04933(AGE-RAGE signaling pathway in diabetic complications);04974(Protein digestion and absorption);05146(Amoebiasis);05165(Human papillomavirus infection);05200(Pathways in cancer);05222(Small cell lung cancer)	K06237	NA	PREDICTED: collagen alpha-2(IV) chain-like, partial [Diaphorina citri]	0.337931	0.0566057	0	0	0	0
evm.TU.Contig198.26	evm.TU.Contig198.26	evm.model.Contig198.26	NA	NA	NA	NA	NA	0	0	0.0585618	0	0	0.0154556
evm.TU.Contig198.35	evm.TU.Contig198.35	evm.model.Contig198.35	NA	NA	NA	NA	NA	0	0	0.02401	0	0.0114557	0
evm.TU.Contig1981.4	evm.TU.Contig1981.4	evm.model.Contig1981.4	NA	NA	NA	NA	NA	0.448558	0.389997	0.531405	0.196164	0.197784	0
evm.TU.Contig199.15	evm.TU.Contig199.15	evm.model.Contig199.15	NA	NA	K09213	NA	hunchback [Oncopeltus fasciatus]	1.1567	0.419934	0.661978	1.19565	0	2.56239
evm.TU.Contig2.19	evm.TU.Contig2.19	evm.model.Contig2.19	NA	NA	NA	NA	NA	0	0	0.139847	0.0874353	0	0.277179
evm.TU.Contig2.83	evm.TU.Contig2.83	evm.model.Contig2.83	NA	NA	NA	NA	NA	0	0	0	0	0	0.0343381
evm.TU.Contig2.84	evm.TU.Contig2.84	evm.model.Contig2.84	NA	NA	NA	NA	NA	0.0389914	0	0	0	0	0
evm.TU.Contig20.10	evm.TU.Contig20.10	evm.model.Contig20.10	NA	NA	NA	NA	PREDICTED: probable E3 ubiquitin ligase complex SCF subunit sconB [Megachile rotundata]	0	0	0	0.0563143	0	0
evm.TU.Contig20.171	evm.TU.Contig20.171	evm.model.Contig20.171	NA	NA	K01273	EC:3.4.13.19	PREDICTED: craniofacial development protein 2-like [Maylandia zebra]	0.127688	0	0.267942	0.111682	0	0.848581
evm.TU.Contig20.220	evm.TU.Contig20.220	evm.model.Contig20.220	GO:0004930(G-protein coupled receptor activity);GO:0005887(integral component of plasma membrane);GO:0007166(cell surface receptor signaling pathway);GO:0007186(G-protein coupled receptor signaling pathway)	04080(Neuroactive ligand-receptor interaction);04713(Circadian entrainment)	K04286	NA	Alpha-1A adrenergic receptor, partial [Zootermopsis nevadensis]	1.17241	1.71293	0.754487	0.642494	1.05683	1.15667
evm.TU.Contig20.221	evm.TU.Contig20.221	evm.model.Contig20.221	NA	NA	K03440	NA	hypothetical protein TcasGA2_TC002631 [Tribolium castaneum]	0.0649774	0	0.28218	0.119192	0.0569254	0
evm.TU.Contig20.25	evm.TU.Contig20.25	evm.model.Contig20.25	NA	NA	K09427	NA	PREDICTED: uncharacterized protein LOC101740737 [Bombyx mori]	8.9189	0.788046	0.26016	0	0.287172	1.92109
evm.TU.Contig20.26	evm.TU.Contig20.26	evm.model.Contig20.26	NA	NA	NA	NA	NA	0.316033	0.00438698	0.0506884	0.024369	0	0.132584
evm.TU.Contig20.3	evm.TU.Contig20.3	evm.model.Contig20.3	NA	NA	K01273	EC:3.4.13.19	Craniofacial development protein 2 [Zootermopsis nevadensis]	0.185984	0.0742732	0.272026	0.0976019	0.204461	0.2678
evm.TU.Contig200.1	evm.TU.Contig200.1	evm.model.Contig200.1	NA	NA	NA	NA	NA	0	0	0	0	0.0404068	0
evm.TU.Contig200.17	evm.TU.Contig200.17	evm.model.Contig200.17	NA	NA	NA	NA	NA	0.0633327	0.0583119	0.23481	0	0	0
evm.TU.Contig200.20	evm.TU.Contig200.20	evm.model.Contig200.20	NA	NA	K17541	NA	Histone-lysine N-methyltransferase PRDM9 [Zootermopsis nevadensis]	1.75653	0.406782	1.09297	1.39886	0.264578	0.451943
evm.TU.Contig2009.1	evm.TU.Contig2009.1	evm.model.Contig2009.1	NA	NA	NA	NA	NA	0	0	0	0.0382504	0	0
evm.TU.Contig201.10	evm.TU.Contig201.10	evm.model.Contig201.10	NA	NA	NA	NA	PREDICTED: hornerin-like [Acyrthosiphon pisum]	0.341459	0.194804	0.345079	0.0426641	0.526792	0.324178
evm.TU.Contig201.37	evm.TU.Contig201.37	evm.model.Contig201.37	NA	00520(Amino sugar and nucleotide sugar metabolism)	K01183	EC:3.2.1.14	PREDICTED: uncharacterized protein LOC105688083 [Athalia rosae]	0.0844194	0.116573	0.482978	0.00872657	0.137003	0.0663038
evm.TU.Contig201.4	evm.TU.Contig201.4	evm.model.Contig201.4	NA	00520(Amino sugar and nucleotide sugar metabolism)	K01183	EC:3.2.1.14	PREDICTED: nose resistant to fluoxetine protein 6-like [Tribolium castaneum]	0.0398647	0	0.0836516	0	0.0266083	0.0147184
evm.TU.Contig201.6	evm.TU.Contig201.6	evm.model.Contig201.6	NA	NA	NA	NA	PREDICTED: cold and drought-regulated protein CORA-like [Athalia rosae]	0	0	0.0184772	0	0	0
evm.TU.Contig201.7	evm.TU.Contig201.7	evm.model.Contig201.7	NA	04657(IL-17 signaling pathway);04970(Salivary secretion)	K13908	NA	hypothetical protein L798_01209 [Zootermopsis nevadensis]	0	0	0.587743	0	0	0.155117
evm.TU.Contig2010.1	evm.TU.Contig2010.1	evm.model.Contig2010.1	NA	04977(Vitamin digestion and absorption)	K14616	NA	PREDICTED: cubilin isoform X2 [Acromyrmex echinatior]	0.0464721	0.018388	0.0572049	0	0	0
evm.TU.Contig20149.1	evm.TU.Contig20149.1	evm.model.Contig20149.1	GO:0004889(acetylcholine-activated cation-selective channel activity);GO:0005892(acetylcholine-gated channel complex);GO:0007271(synaptic transmission, cholinergic);GO:0015464(acetylcholine receptor activity);GO:0042166(acetylcholine binding)	NA	K05312	NA	nicotinic acetylcholine receptor alpha6 subunit isoform I [Periplaneta americana]	0.0903784	0.353459	0.450422	0.118574	0.271464	0.150158
evm.TU.Contig20164.1	evm.TU.Contig20164.1	evm.model.Contig20164.1	NA	NA	NA	NA	NA	0	0.0492541	0	0	0.0493939	0
evm.TU.Contig20191.1	evm.TU.Contig20191.1	evm.model.Contig20191.1	NA	NA	NA	NA	PREDICTED: uncharacterized protein LOC105683245 [Athalia rosae]	0.796754	0.672171	0.0953221	0.653461	0.454808	0.452831
evm.TU.Contig202.10	evm.TU.Contig202.10	evm.model.Contig202.10	NA	NA	NA	NA	NA	0.0673192	0	0.0740655	0.0617425	0.0389765	0
evm.TU.Contig202.2	evm.TU.Contig202.2	evm.model.Contig202.2	NA	NA	NA	NA	PREDICTED: uncharacterized protein LOC103523243 [Diaphorina citri]	0.454563	0.348381	0.23983	0.257213	0.687882	0.39683
evm.TU.Contig202.33	evm.TU.Contig202.33	evm.model.Contig202.33	NA	00230(Purine metabolism);00240(Pyrimidine metabolism);03020(RNA polymerase);05016(Huntington's disease);05168(Herpes simplex infection);05169(Epstein-Barr virus infection)	K03006	EC:2.7.7.6	PREDICTED: mucin-19-like [Chrysochloris asiatica]	8.4934	2.93649	1.30144	5.83138	2.59997	1.88911
evm.TU.Contig202.9	evm.TU.Contig202.9	evm.model.Contig202.9	GO:0000166(nucleotide binding);GO:0000900(translation repressor activity, nucleic acid binding);GO:0001709(cell fate determination);GO:0003723(RNA binding);GO:0003729(mRNA binding);GO:0005634(nucleus);GO:0006397(mRNA processing);GO:0006417(regulation of translation);GO:0017148(negative regulation of translation);GO:0019827(stem cell population maintenance);GO:0022416(chaeta development);GO:004207…	03015(mRNA surveillance pathway)	K14411	NA	PREDICTED: RNA-binding protein Musashi homolog 2 isoform X3 [Tribolium castaneum]	0.00491424	0.388076	0.141428	0.710867	0	0.0782799
evm.TU.Contig2020.1	evm.TU.Contig2020.1	evm.model.Contig2020.1	NA	NA	NA	NA	NA	0.0775475	0.0250482	0.0448072	0.0125306	0.0142291	0
evm.TU.Contig203.36	evm.TU.Contig203.36	evm.model.Contig203.36	NA	NA	NA	NA	NA	0	0.0209247	0.080743	0	0	0
evm.TU.Contig2035.2	evm.TU.Contig2035.2	evm.model.Contig2035.2	NA	NA	K17095	NA	GL15887 [Drosophila persimilis]	0.0427673	0	0.124551	0.0415316	0	0
evm.TU.Contig20356.1	evm.TU.Contig20356.1	evm.model.Contig20356.1	GO:0005737(cytoplasm);GO:0031625(ubiquitin protein ligase binding);GO:0061630(ubiquitin protein ligase activity)	04120(Ubiquitin mediated proteolysis)	K10581	EC:2.3.2.24	PREDICTED: E2/E3 hybrid ubiquitin-protein ligase UBE2O [Orussus abietinus]	0	0.0160986	0	0	0	0
evm.TU.Contig204.18	evm.TU.Contig204.18	evm.model.Contig204.18	NA	04014(Ras signaling pathway);04020(Calcium signaling pathway);04080(Neuroactive ligand-receptor interaction);04726(Serotonergic synapse)	K04163	NA	CG13597-like amine receptor [Tribolium castaneum]	0.363335	0.143019	0.257657	0.483277	0.305983	0.181023
evm.TU.Contig204.19	evm.TU.Contig204.19	evm.model.Contig204.19	NA	04080(Neuroactive ligand-receptor interaction)	K05051	NA	CG13597-like amine receptor [Tribolium castaneum]	0.00719017	0.027787	0.0134156	0	0.0189751	0.00524795
evm.TU.Contig204.26	evm.TU.Contig204.26	evm.model.Contig204.26	NA	NA	NA	NA	hypothetical protein TcasGA2_TC003869 [Tribolium castaneum]	0	0.0411277	0.871341	0.552709	0.870744	0.336444
evm.TU.Contig204.4	evm.TU.Contig204.4	evm.model.Contig204.4	NA	NA	NA	NA	Uncharacterized protein C20orf152-like protein [Harpegnathos saltator]	0.242472	0.242079	0.334148	0	0.323688	0
evm.TU.Contig20447.1	evm.TU.Contig20447.1	evm.model.Contig20447.1	NA	NA	NA	NA	NA	0.075222	0.411808	0.271529	0.190406	0.0753134	0.333271
evm.TU.Contig205.5	evm.TU.Contig205.5	evm.model.Contig205.5	NA	04014(Ras signaling pathway);04015(Rap1 signaling pathway);04024(cAMP signaling pathway);04062(Chemokine signaling pathway);04530(Tight junction);04810(Regulation of actin cytoskeleton);05205(Proteoglycans in cancer)	K05731	NA	hypothetical protein KGM_16664 [Danaus plexippus]	0	0.0910032	0	0.423488	0.141363	0.0434895
evm.TU.Contig205.6	evm.TU.Contig205.6	evm.model.Contig205.6	NA	NA	NA	NA	NA	0.0364045	0.0249434	0.0211159	0.088621	0.092101	0
evm.TU.Contig2050.4	evm.TU.Contig2050.4	evm.model.Contig2050.4	NA	NA	NA	NA	NA	0.300266	0.0251906	0.388151	0	0.0233161	0.0255378
evm.TU.Contig2053.6	evm.TU.Contig2053.6	evm.model.Contig2053.6	NA	NA	NA	NA	NA	0	0.0195493	0.0121545	0.00570882	0	0
evm.TU.Contig20571.1	evm.TU.Contig20571.1	evm.model.Contig20571.1	NA	04138(Autophagy - yeast)	K14209	NA	proton-coupled amino acid transporter 1 [Culex quinquefasciatus]	0	0	0.472372	0	0	0
evm.TU.Contig20645.1	evm.TU.Contig20645.1	evm.model.Contig20645.1	NA	NA	NA	NA	PREDICTED: uncharacterized protein LOC100166829 [Acyrthosiphon pisum]	0.237767	0.048928	0.0841125	0.172385	0	0
evm.TU.Contig20654.1	evm.TU.Contig20654.1	evm.model.Contig20654.1	NA	NA	NA	NA	NA	0	0	0	0.00539805	0	0
evm.TU.Contig207.2	evm.TU.Contig207.2	evm.model.Contig207.2	NA	NA	K19827	NA	NA	0	0.288955	0	0	0	0
evm.TU.Contig207.4	evm.TU.Contig207.4	evm.model.Contig207.4	NA	NA	NA	NA	NA	1.05835	0	0.158634	0.661202	0	0.167462
evm.TU.Contig20716.1	evm.TU.Contig20716.1	evm.model.Contig20716.1	NA	NA	NA	NA	NA	0	0.0170549	0	0	0	0
evm.TU.Contig20778.1	evm.TU.Contig20778.1	evm.model.Contig20778.1	NA	00030(Pentose phosphate pathway);00053(Ascorbate and aldarate metabolism);00930(Caprolactam degradation)	K01053	EC:3.1.1.17	calcium-binding protein, putative [Ixodes scapularis]	0	0	0.0923711	0	0	0
evm.TU.Contig2078.1	evm.TU.Contig2078.1	evm.model.Contig2078.1	NA	NA	NA	NA	NA	0	0	0.0973073	0.0274024	0	0
evm.TU.Contig2079.1	evm.TU.Contig2079.1	evm.model.Contig2079.1	GO:0000166(nucleotide binding);GO:0000184(nuclear-transcribed mRNA catabolic process, nonsense-mediated decay);GO:0004674(protein serine/threonine kinase activity);GO:0005524(ATP binding);GO:0005634(nucleus);GO:0006281(DNA repair);GO:0016301(kinase activity);GO:0016310(phosphorylation);GO:0016740(transferase activity)	03015(mRNA surveillance pathway)	K08873	EC:2.7.11.1	PREDICTED: serine/threonine-protein kinase SMG1 isoform X1 [Orussus abietinus]	0.427165	0	1.03502	0.915066	0.24439	1.38719
evm.TU.Contig2081.1	evm.TU.Contig2081.1	evm.model.Contig2081.1	NA	NA	K08193	NA	AAEL011458-PA [Aedes aegypti]	0	0.00408571	0	0.00178966	0.00204862	0
evm.TU.Contig20811.1	evm.TU.Contig20811.1	evm.model.Contig20811.1	NA	NA	NA	NA	NA	0	0	0	0	0	0.00245976
evm.TU.Contig20825.1	evm.TU.Contig20825.1	evm.model.Contig20825.1	NA	NA	K17894	NA	PREDICTED: putative protein TPRXL [Diaphorina citri]	0.0366587	0.146396	0.121818	0.0160311	0	0.101509
evm.TU.Contig20828.1	evm.TU.Contig20828.1	evm.model.Contig20828.1	NA	NA	NA	NA	hypothetical protein RF55_1911 [Lasius niger]	0	0	0.0125863	0.0209844	0	0.031003
evm.TU.Contig20870.1	evm.TU.Contig20870.1	evm.model.Contig20870.1	NA	NA	NA	NA	NA	1.33288	0	2.79416	1.51554	0	3.69084
evm.TU.Contig20935.1	evm.TU.Contig20935.1	evm.model.Contig20935.1	NA	NA	NA	NA	hypothetical protein L798_11701 [Zootermopsis nevadensis]	1.06422	1.6143	0.966216	0.894142	0.230505	0
evm.TU.Contig21.109	evm.TU.Contig21.109	evm.model.Contig21.109	GO:0000122(negative regulation of transcription from RNA polymerase II promoter);GO:0003700(transcription factor activity, sequence-specific DNA binding);GO:0003705(transcription factor activity, RNA polymerase II distal enhancer sequence-specific binding);GO:0005634(nucleus);GO:0006355(regulation of transcription, DNA-templated);GO:0007399(nervous system development);GO:0007417(central nervous s…	NA	K09350	NA	PREDICTED: homeobox protein Nkx-6.1 [Acyrthosiphon pisum]	0.272357	0.0818457	0.369326	0.256566	0.293693	0.0649814
evm.TU.Contig21.113	evm.TU.Contig21.113	evm.model.Contig21.113	GO:0001077(transcriptional activator activity, RNA polymerase II core promoter proximal region sequence-specific binding);GO:0005634(nucleus);GO:0045944(positive regulation of transcription from RNA polymerase II promoter)	NA	K09103	NA	putative transcription factor collier [Leptinotarsa decemlineata]	0.468438	0.934066	0.647445	0.142817	0.14918	0.23479
evm.TU.Contig21.124	evm.TU.Contig21.124	evm.model.Contig21.124	NA	00260(Glycine, serine and threonine metabolism)	K00108	EC:1.1.99.1	PREDICTED: glucose dehydrogenase [FAD, quinone]-like [Diaphorina citri]	0.602478	0.741803	2.88223	0.320341	1.50663	1.74993
evm.TU.Contig21.125	evm.TU.Contig21.125	evm.model.Contig21.125	NA	00260(Glycine, serine and threonine metabolism)	K00108	EC:1.1.99.1	PREDICTED: glucose dehydrogenase [FAD, quinone]-like [Diaphorina citri]	1.04756	0.786606	0.480022	0.68554	0.932767	0.410628
evm.TU.Contig21.160	evm.TU.Contig21.160	evm.model.Contig21.160	NA	NA	K09640	EC:3.4.21.-	easter-12 [Nilaparvata lugens]	0	0	0.0263078	0	0.0376567	0
evm.TU.Contig21.183	evm.TU.Contig21.183	evm.model.Contig21.183	NA	NA	NA	NA	PREDICTED: uncharacterized protein LOC105426656 [Pogonomyrmex barbatus]	0.0210455	0	0.0538867	0.0184074	0.0421422	0.0223069
evm.TU.Contig21.31	evm.TU.Contig21.31	evm.model.Contig21.31	NA	NA	NA	NA	hypothetical protein L798_10862 [Zootermopsis nevadensis]	0.03039	0.0459704	0.0161037	0.0665972	0.0363315	0.016775
evm.TU.Contig21.79	evm.TU.Contig21.79	evm.model.Contig21.79	NA	NA	NA	NA	NA	0.137158	0.0108048	0.140683	0.055591	0.00847849	0.0193361
evm.TU.Contig21.9	evm.TU.Contig21.9	evm.model.Contig21.9	NA	NA	NA	NA	NA	0.552995	0.451632	0.620887	0.365784	0.383128	0.230841
evm.TU.Contig2103.1	evm.TU.Contig2103.1	evm.model.Contig2103.1	NA	NA	K09104	NA	delilah [Leptinotarsa decemlineata]	0	0.187867	0.329052	0	0.188401	0
evm.TU.Contig21174.1	evm.TU.Contig21174.1	evm.model.Contig21174.1	NA	NA	NA	NA	NA	0	0.03755	0.0197309	0	0.320082	0
evm.TU.Contig21186.1	evm.TU.Contig21186.1	evm.model.Contig21186.1	NA	NA	NA	NA	NA	0	0	0	0	0	0.0106746
evm.TU.Contig2121.1	evm.TU.Contig2121.1	evm.model.Contig2121.1	NA	04151(PI3K-Akt signaling pathway);04510(Focal adhesion);04512(ECM-receptor interaction);05145(Toxoplasmosis);05146(Amoebiasis);05165(Human papillomavirus infection);05200(Pathways in cancer);05222(Small cell lung cancer)	K05637	NA	Laminin subunit alpha-1, partial [Zootermopsis nevadensis]	0.173285	0.0768686	0.0252155	0.167954	0.180466	0.146408
evm.TU.Contig21248.1	evm.TU.Contig21248.1	evm.model.Contig21248.1	GO:0000122(negative regulation of transcription from RNA polymerase II promoter);GO:0000977(RNA polymerase II regulatory region sequence-specific DNA binding);GO:0005654(nucleoplasm);GO:0005694(chromosome);GO:0006275(regulation of DNA replication);GO:0007130(synaptonemal complex assembly);GO:0007286(spermatid development);GO:0008270(zinc ion binding);GO:0009566(fertilization);GO:0010424(DNA methy…	00310(Lysine degradation);04211(Longevity regulating pathway - mammal)	K11420	EC:2.1.1.43	Histone-lysine N-methyltransferase, H3 lysine-9 specific 5 [Zootermopsis nevadensis]	0.454547	0.580896	0.0600094	0.11359	0.195042	0.568723
evm.TU.Contig21256.1	evm.TU.Contig21256.1	evm.model.Contig21256.1	GO:0003677(DNA binding);GO:0005634(nucleus);GO:0006355(regulation of transcription, DNA-templated);GO:0043565(sequence-specific DNA binding)	05202(Transcriptional misregulation in cancers)	K15615	NA	hypothetical protein LOTGIDRAFT_115798 [Lottia gigantea]	0.0370246	0.0517505	0.0349618	0.0453366	0.0061373	0.0164036
evm.TU.Contig2126.1	evm.TU.Contig2126.1	evm.model.Contig2126.1	NA	NA	NA	NA	Docking protein 3 [Zootermopsis nevadensis]	0	0	0	0	0	0.174708
evm.TU.Contig21264.1	evm.TU.Contig21264.1	evm.model.Contig21264.1	NA	NA	K05497	NA	growth differentiation factor 11-like protein [Lasius niger]	1.05704	1.58298	1.5915	1.13423	1.98434	0.292699
evm.TU.Contig2132.1	evm.TU.Contig2132.1	evm.model.Contig2132.1	NA	NA	NA	NA	PREDICTED: locomotion-related protein Hikaru genki-like [Acyrthosiphon pisum]	0	0.0927845	0.0975083	0.365783	0	0
evm.TU.Contig2141.1	evm.TU.Contig2141.1	evm.model.Contig2141.1	GO:0005388(calcium-transporting ATPase activity);GO:0005524(ATP binding);GO:0005886(plasma membrane);GO:0006874(cellular calcium ion homeostasis);GO:0016021(integral component of membrane);GO:0046872(metal ion binding);GO:0070588(calcium ion transmembrane transport)	04020(Calcium signaling pathway);04022(cGMP - PKG signaling pathway);04024(cAMP signaling pathway);04261(Adrenergic signaling in cardiomyocytes);04970(Salivary secretion);04972(Pancreatic secretion)	K05850	EC:3.6.3.8	PREDICTED: plasma membrane calcium-transporting ATPase 2 isoform X9 [Linepithema humile]	0	0	0.0306416	0	0	0
evm.TU.Contig21482.1	evm.TU.Contig21482.1	evm.model.Contig21482.1	GO:0005214(structural constituent of chitin-based cuticle);GO:0008010(structural constituent of chitin-based larval cuticle);GO:0031012(extracellular matrix);GO:0040003(chitin-based cuticle development)	NA	NA	NA	PREDICTED: antigen LPMC-61 [Acyrthosiphon pisum]	0	0.00486662	0	0	0.0175301	0
evm.TU.Contig21484.1	evm.TU.Contig21484.1	evm.model.Contig21484.1	NA	NA	NA	NA	NA	0.100873	0.053913	0.218155	0.063442	0.140004	0.059415
evm.TU.Contig215.9	evm.TU.Contig215.9	evm.model.Contig215.9	NA	NA	NA	NA	NA	0.0225862	0.0174722	0.00986629	0	0.180909	0
evm.TU.Contig2152.1	evm.TU.Contig2152.1	evm.model.Contig2152.1	NA	NA	K06694	NA	hypothetical protein D910_08764 [Dendroctonus ponderosae]	0	0.0200664	0	0.0351591	0.0704996	0.0445244
evm.TU.Contig2154.1	evm.TU.Contig2154.1	evm.model.Contig2154.1	GO:0000122(negative regulation of transcription from RNA polymerase II promoter);GO:0000977(RNA polymerase II regulatory region sequence-specific DNA binding);GO:0001158(enhancer sequence-specific DNA binding);GO:0003700(transcription factor activity, sequence-specific DNA binding);GO:0003705(transcription factor activity, RNA polymerase II distal enhancer sequence-specific binding);GO:0005634(nu…	NA	K09304	NA	deformed, partial [Nezara viridula]	0.0111768	0.0579858	0.0273624	0	0	0.00825319
evm.TU.Contig21559.1	evm.TU.Contig21559.1	evm.model.Contig21559.1	NA	NA	K08576	EC:3.4.22.-	Calpain-7 [Zootermopsis nevadensis]	0.0120038	0	0.0188785	0.0185981	0	0.0159306
evm.TU.Contig216.20	evm.TU.Contig216.20	evm.model.Contig216.20	NA	NA	NA	NA	NA	0.293996	0.407166	0.164391	0.163172	0.194731	0.16157
evm.TU.Contig216.35	evm.TU.Contig216.35	evm.model.Contig216.35	NA	NA	K08819	EC:2.7.11.22 2.7.11.23	CMGC/CDK/CRK7 protein kinase [Wuchereria bancrofti]	0	0	0.08808	0.146853	0	0
evm.TU.Contig216.37	evm.TU.Contig216.37	evm.model.Contig216.37	NA	NA	NA	NA	NA	0.022617	0.0075268	0.01582	0.00659396	0	0.00835034
evm.TU.Contig21613.1	evm.TU.Contig21613.1	evm.model.Contig21613.1	NA	04024(cAMP signaling pathway);04080(Neuroactive ligand-receptor interaction);04726(Serotonergic synapse);04742(Taste transduction)	K04153	NA	Alpha-1A adrenergic receptor, partial [Zootermopsis nevadensis]	0.247518	0.0686436	0.129849	0.168382	0	0.106617
evm.TU.Contig21649.1	evm.TU.Contig21649.1	evm.model.Contig21649.1	NA	NA	NA	NA	NA	0	0	0	0.450888	0	0
evm.TU.Contig2169.1	evm.TU.Contig2169.1	evm.model.Contig2169.1	NA	NA	NA	NA	NA	0.000652126	0	0	0	0	0
evm.TU.Contig21711.1	evm.TU.Contig21711.1	evm.model.Contig21711.1	NA	NA	NA	NA	hypothetical protein L798_09202 [Zootermopsis nevadensis]	0.0852971	0.0909511	0.0672682	0.0560765	0.0499265	0.0946847
evm.TU.Contig2183.1	evm.TU.Contig2183.1	evm.model.Contig2183.1	NA	03008(Ribosome biogenesis in eukaryotes)	K14572	NA	dumpy, isoform O [Drosophila melanogaster]	0.842299	3.82313	0.479546	1.67155	2.10365	0.364883
evm.TU.Contig21897.1	evm.TU.Contig21897.1	evm.model.Contig21897.1	GO:0006886(intracellular protein transport);GO:0007269(neurotransmitter secretion);GO:0007274(neuromuscular synaptic transmission);GO:0008021(synaptic vesicle);GO:0016079(synaptic vesicle exocytosis);GO:0016192(vesicle-mediated transport);GO:0017137(Rab GTPase binding);GO:0048167(regulation of synaptic plasticity);GO:0048786(presynaptic active zone);GO:0070073(clustering of voltage-gated calcium …	04911(Insulin secretion)	K15297	NA	PREDICTED: regulating synaptic membrane exocytosis protein 2-like [Nasonia vitripennis]	0	0.0668296	0.421389	0.234187	0.134038	0.148283
evm.TU.Contig219.26	evm.TU.Contig219.26	evm.model.Contig219.26	GO:0002227(innate immune response in mucosa);GO:0003401(axis elongation);GO:0004888(transmembrane signaling receptor activity);GO:0005886(plasma membrane);GO:0006952(defense response);GO:0007165(signal transduction);GO:0010906(regulation of glucose metabolic process);GO:0016021(integral component of membrane);GO:0048935(peripheral nervous system neuron development);GO:0060026(convergent extension…	04624(Toll and Imd signaling pathway)	K18809	NA	toll-8 [Nilaparvata lugens]	0	0	6.19591	0	0	1.55457
evm.TU.Contig219.27	evm.TU.Contig219.27	evm.model.Contig219.27	NA	NA	NA	NA	NA	0	0	0.10558	0	0	0.0445834
evm.TU.Contig219.42	evm.TU.Contig219.42	evm.model.Contig219.42	NA	05144(Malaria)	K13849	NA	DNA polymerase zeta catalytic subunit [Plasmodium falciparum RAJ116]	0.203275	0.20294	0.213284	0	0	1.23834
evm.TU.Contig219.43	evm.TU.Contig219.43	evm.model.Contig219.43	NA	NA	NA	NA	NA	0	0	0.0706514	0	0	0
evm.TU.Contig219.44	evm.TU.Contig219.44	evm.model.Contig219.44	NA	NA	NA	NA	autotransporter protein, partial [Pseudomonas sp. 5]	0	0	0	0	0	0.102622
evm.TU.Contig219.45	evm.TU.Contig219.45	evm.model.Contig219.45	NA	NA	NA	NA	NA	0.554825	0	0	0	0	0
evm.TU.Contig219.7	evm.TU.Contig219.7	evm.model.Contig219.7	NA	NA	NA	NA	NA	0	0.0618246	0	0	0	0
evm.TU.Contig219.97	evm.TU.Contig219.97	evm.model.Contig219.97	NA	NA	NA	NA	NA	0.00835038	0.0141416	0	0	0	0
evm.TU.Contig21918.1	evm.TU.Contig21918.1	evm.model.Contig21918.1	NA	NA	K17981	NA	fission protein MTP18 [Coptotermes formosanus]	0	0	0.00196917	0.0131325	0.0150329	0
evm.TU.Contig21972.1	evm.TU.Contig21972.1	evm.model.Contig21972.1	GO:0000780(condensed nuclear chromosome, centromeric region);GO:0005876(spindle microtubule);GO:0007052(mitotic spindle organization);GO:0031616(spindle pole centrosome);GO:0032133(chromosome passenger complex);GO:0032465(regulation of cytokinesis);GO:0035174(histone serine kinase activity);GO:0051233(spindle midzone)	NA	K11479	EC:2.7.11.1	Serine/threonine-protein kinase 12 [Zootermopsis nevadensis]	0	0	0.290345	0	0.263778	0
evm.TU.Contig22040.1	evm.TU.Contig22040.1	evm.model.Contig22040.1	GO:0003779(actin binding);GO:0005198(structural molecule activity);GO:0005515(protein binding);GO:0005886(plasma membrane);GO:0005912(adherens junction);GO:0005913(cell-cell adherens junction);GO:0005914(spot adherens junction);GO:0005915(zonula adherens);GO:0007016(cytoskeletal anchoring at plasma membrane);GO:0007155(cell adhesion);GO:0007163(establishment or maintenance of cell polarity);GO:00…	04390(Hippo signaling pathway);04520(Adherens junction);04670(Leukocyte transendothelial migration);05100(Bacterial invasion of epithelial cells);05200(Pathways in cancer);05213(Endometrial cancer);05226(Gastric cancer);05412(Arrhythmogenic right ventricular cardiomyopathy (ARVC))	K05691	NA	PREDICTED: catenin alpha isoform X2 [Acyrthosiphon pisum]	0.00459061	0.00454962	0.00612108	0.00327423	0.00570702	0.00394839
evm.TU.Contig22041.1	evm.TU.Contig22041.1	evm.model.Contig22041.1	NA	NA	K09228	NA	hypothetical protein L798_12039, partial [Zootermopsis nevadensis]	0	0.0858897	0.0547657	0.0343413	0.0393107	0
evm.TU.Contig22125.1	evm.TU.Contig22125.1	evm.model.Contig22125.1	NA	NA	K08622	EC:3.4.24.-	ADAMTS-1 precursor, putative [Pediculus humanus corporis]	0	0	0	0	0.209478	0
evm.TU.Contig222.1	evm.TU.Contig222.1	evm.model.Contig222.1	NA	01522(Endocrine resistance);04919(Thyroid hormone signaling pathway)	K15144	NA	PREDICTED: hemicentin-2 [Bactrocera dorsalis]	0.195414	0.489362	0.20571	0.171485	0.392602	0.217163
evm.TU.Contig222.20	evm.TU.Contig222.20	evm.model.Contig222.20	GO:0006508(proteolysis);GO:0008235(metalloexopeptidase activity);GO:0008239(dipeptidyl-peptidase activity);GO:0016805(dipeptidase activity)	NA	K01273	EC:3.4.13.19	PREDICTED: dipeptidase 1 [Tribolium castaneum]	0.575948	1.65789	1.24068	1.94883	1.09001	1.26183
evm.TU.Contig222.36	evm.TU.Contig222.36	evm.model.Contig222.36	NA	05014(Amyotrophic lateral sclerosis (ALS))	K04574	NA	Neurofilament heavy polypeptide, partial [Columba livia]	0	0	0.0690134	0	0	0
evm.TU.Contig222.44	evm.TU.Contig222.44	evm.model.Contig222.44	NA	NA	NA	NA	NA	0.256799	0.209245	0.219897	0	0.307081	0
evm.TU.Contig22221.1	evm.TU.Contig22221.1	evm.model.Contig22221.1	NA	NA	NA	NA	NA	0	0	0	0.00200097	0	0
evm.TU.Contig22237.1	evm.TU.Contig22237.1	evm.model.Contig22237.1	GO:0004860(protein kinase inhibitor activity);GO:0005737(cytoplasm);GO:0006469(negative regulation of protein kinase activity);GO:0019221(cytokine-mediated signaling pathway);GO:0046426(negative regulation of JAK-STAT cascade)	04630(Jak-STAT signaling pathway);04910(Insulin signaling pathway);04917(Prolactin signaling pathway);04930(Type II diabetes mellitus)	K04695	NA	suppressor of Cytokine signaling 2, partial [Gryllus bimaculatus]	0.0463259	0.0462512	0	0	0	0
evm.TU.Contig22268.1	evm.TU.Contig22268.1	evm.model.Contig22268.1	GO:0004930(G-protein coupled receptor activity);GO:0005886(plasma membrane);GO:0007186(G-protein coupled receptor signaling pathway);GO:0016021(integral component of membrane)	NA	K08385	NA	G-protein coupled receptor moody, partial [Zootermopsis nevadensis]	0.281387	0.253023	0	0.328151	0	0.20778
evm.TU.Contig223.40	evm.TU.Contig223.40	evm.model.Contig223.40	NA	NA	NA	NA	NA	0.778963	0	0.659458	0.0902134	0.122822	3.17321
evm.TU.Contig223.52	evm.TU.Contig223.52	evm.model.Contig223.52	NA	NA	K09083	NA	Protein atonal [Zootermopsis nevadensis]	0	0.230434	0.242165	0	0	0.113622
evm.TU.Contig223.62	evm.TU.Contig223.62	evm.model.Contig223.62	NA	NA	NA	NA	NA	0.467709	0	0	0.152393	0	0.198777
evm.TU.Contig22301.1	evm.TU.Contig22301.1	evm.model.Contig22301.1	NA	NA	K19914	NA	PREDICTED: synaptotagmin-15-like isoform X1 [Acyrthosiphon pisum]	0.0492541	0.0245872	0.1179	0.0861596	0.0493139	0.163665
evm.TU.Contig22306.1	evm.TU.Contig22306.1	evm.model.Contig22306.1	GO:0005887(integral component of plasma membrane);GO:0022841(potassium ion leak channel activity);GO:0030322(stabilization of membrane potential);GO:0071805(potassium ion transmembrane transport)	NA	K05323	NA	PREDICTED: uncharacterized protein LOC100167612 [Acyrthosiphon pisum]	0	0	0.0819142	0.0768215	0.0390836	0
evm.TU.Contig22309.1	evm.TU.Contig22309.1	evm.model.Contig22309.1	NA	NA	NA	NA	Protein retinal degeneration B, partial [Stegodyphus mimosarum]	0	0	0.252057	0	0	0.133045
evm.TU.Contig22319.1	evm.TU.Contig22319.1	evm.model.Contig22319.1	NA	05016(Huntington's disease)	K10408	NA	ciliary dynein heavy chain, putative [Pediculus humanus corporis]	0.531509	0.233489	0.680621	0	0.0939094	0.06926
evm.TU.Contig22377.1	evm.TU.Contig22377.1	evm.model.Contig22377.1	NA	NA	NA	NA	NA	0	0	0	0.0190678	0.021827	0
evm.TU.Contig224.115	evm.TU.Contig224.115	evm.model.Contig224.115	NA	NA	NA	NA	NA	0	0	0.103188	0.17204	0	0
evm.TU.Contig224.137	evm.TU.Contig224.137	evm.model.Contig224.137	NA	NA	NA	NA	NA	0.0412738	0	0	0.0302236	0.0234277	0.026261
evm.TU.Contig224.145	evm.TU.Contig224.145	evm.model.Contig224.145	NA	NA	NA	NA	PREDICTED: LOW QUALITY PROTEIN: notch-like protein isoform X1 [Bombyx mori]	1.1538	0.953104	3.02293	1.54817	1.2185	2.17353
evm.TU.Contig224.146	evm.TU.Contig224.146	evm.model.Contig224.146	NA	00531(Glycosaminoglycan degradation);05205(Proteoglycans in cancer)	K07964	EC:3.2.1.166	PREDICTED: LOW QUALITY PROTEIN: uncharacterized protein LOC100572917 [Acyrthosiphon pisum]	0.856181	0.568886	1.54263	0.682961	0.633892	1.16505
evm.TU.Contig224.149	evm.TU.Contig224.149	evm.model.Contig224.149	NA	NA	NA	NA	conserved hypothetical protein [Pediculus humanus corporis]	0.0190473	0.0700203	0.00999209	0.0749676	0.0824065	0.07384
evm.TU.Contig224.153	evm.TU.Contig224.153	evm.model.Contig224.153	NA	NA	NA	NA	NA	0	0.00233401	0	0.00142336	0	0
evm.TU.Contig224.159	evm.TU.Contig224.159	evm.model.Contig224.159	GO:0003677(DNA binding);GO:0005634(nucleus);GO:0045944(positive regulation of transcription from RNA polymerase II promoter)	NA	K09995	NA	PREDICTED: homeobox protein HMX3 [Tribolium castaneum]	0.437263	0.130966	0.091756	0	0.0437791	0
evm.TU.Contig224.16	evm.TU.Contig224.16	evm.model.Contig224.16	NA	NA	NA	NA	NA	0.0504895	0	0	0	0	0
evm.TU.Contig224.161	evm.TU.Contig224.161	evm.model.Contig224.161	NA	NA	K09343	NA	NK2 homeobox 3 [Xenopus laevis]	0.0584419	0.237511	0	0	0.0585123	0.0055726
evm.TU.Contig224.162	evm.TU.Contig224.162	evm.model.Contig224.162	NA	NA	NA	NA	NA	0	0.0295316	0	0	0	0
evm.TU.Contig224.174	evm.TU.Contig224.174	evm.model.Contig224.174	NA	NA	NA	NA	NA	0	0	0.423254	0	0	0.22341
evm.TU.Contig224.52	evm.TU.Contig224.52	evm.model.Contig224.52	NA	NA	K08471	NA	gustatory receptor 6, partial [Helicoverpa assulta]	0	1.01839	0	0.227182	0	0
evm.TU.Contig224.78	evm.TU.Contig224.78	evm.model.Contig224.78	NA	NA	K15113	NA	hypothetical protein L798_15708, partial [Zootermopsis nevadensis]	0.284016	0.0435666	0.810352	0	0.299169	0.187499
evm.TU.Contig224.85	evm.TU.Contig224.85	evm.model.Contig224.85	NA	NA	NA	NA	PREDICTED: uncharacterized protein LOC100741409 [Bombus impatiens]	2.90112	0	4.609	1.40848	0.609148	2.41803
evm.TU.Contig224.86	evm.TU.Contig224.86	evm.model.Contig224.86	NA	NA	NA	NA	PREDICTED: uncharacterized protein LOC100880975 [Megachile rotundata]	0.135883	0	0.269976	0.0243995	0	0.25789
evm.TU.Contig224.91	evm.TU.Contig224.91	evm.model.Contig224.91.1	GO:0000977(RNA polymerase II regulatory region sequence-specific DNA binding);GO:0003700(transcription factor activity, sequence-specific DNA binding);GO:0005634(nucleus);GO:0005667(transcription factor complex);GO:0005737(cytoplasm);GO:0006355(regulation of transcription, DNA-templated);GO:0007268(chemical synaptic transmission);GO:0007367(segment polarity determination);GO:0007419(ventral cord …	NA	K09381	NA	PREDICTED: protein gooseberry-neuro-like, partial [Acyrthosiphon pisum]	0.415301	0.136114	0.592198	0.338462	0.176288	0.569167
evm.TU.Contig225.12	evm.TU.Contig225.12	evm.model.Contig225.12	NA	NA	NA	NA	NA	0	0.228339	0.179255	0	0	0.0353206
evm.TU.Contig2250.2	evm.TU.Contig2250.2	evm.model.Contig2250.2	NA	NA	NA	NA	NA	0.0211569	0.0144962	0	0.0284357	0	0
evm.TU.Contig22539.1	evm.TU.Contig22539.1	evm.model.Contig22539.1	NA	NA	NA	NA	PREDICTED: uncharacterized protein LOC105451088 [Wasmannia auropunctata]	1.38135	1.82326	1.71772	0.80546	0.40707	0.839502
evm.TU.Contig226.8	evm.TU.Contig226.8	evm.model.Contig226.8	NA	NA	NA	NA	NA	0	0	0.0760981	0.0634369	0	0
evm.TU.Contig22675.1	evm.TU.Contig22675.1	evm.model.Contig22675.1	NA	NA	NA	NA	NA	0.0035206	0.00351487	0	0.00615854	0.00528729	0
evm.TU.Contig227.2	evm.TU.Contig227.2	evm.model.Contig227.2	NA	NA	NA	NA	NA	0.112694	0	0	0.0492835	0	0.0208037
evm.TU.Contig227.32	evm.TU.Contig227.32	evm.model.Contig227.32	NA	NA	NA	NA	hypothetical protein L798_09725 [Zootermopsis nevadensis]	0.308383	0.0839688	0.676529	0.0735616	1.03297	0.15526
evm.TU.Contig227.37	evm.TU.Contig227.37	evm.model.Contig227.37	NA	NA	NA	NA	PREDICTED: DNA ligase 1-like [Acyrthosiphon pisum]	0.0224167	0	0.0256705	0	0	0
evm.TU.Contig227.48	evm.TU.Contig227.48	evm.model.Contig227.48	NA	NA	K17770	NA	mitochondrial import receptor subunit tom20 [Riptortus pedestris]	0.0314463	0	0	0	0	0
evm.TU.Contig227.51	evm.TU.Contig227.51	evm.model.Contig227.51	NA	NA	NA	NA	NA	0	0.256811	0	0.0786396	0	0
evm.TU.Contig227.6	evm.TU.Contig227.6	evm.model.Contig227.6	NA	NA	NA	NA	NA	0	0	0.0154632	0	0	0
evm.TU.Contig2272.1	evm.TU.Contig2272.1	evm.model.Contig2272.1	NA	NA	NA	NA	AGAP012215-PA [Anopheles gambiae str. PEST]	0	0	0	0.0697638	0	0
evm.TU.Contig22751.1	evm.TU.Contig22751.1	evm.model.Contig22751.1	NA	04145(Phagosome);04962(Vasopressin-regulated water reabsorption);05132(Salmonella infection)	K10414	NA	Cytoplasmic dynein 2 heavy chain 1 [Zootermopsis nevadensis]	2.39962	0.246519	2.05767	0.309486	0.071023	0.480696
evm.TU.Contig22756.1	evm.TU.Contig22756.1	evm.model.Contig22756.1	GO:0042302(structural constituent of cuticle)	NA	NA	NA	conserved hypothetical protein [Pediculus humanus corporis]	0	0.0171303	0	0.0037518	0	0.028507
evm.TU.Contig22851.1	evm.TU.Contig22851.1	evm.model.Contig22851.1	NA	NA	NA	NA	NA	0	0	0.0223129	0	0	0
evm.TU.Contig229.47	evm.TU.Contig229.47	evm.model.Contig229.47	NA	NA	NA	NA	NA	0	0	0	0.0207496	0	0.021929
evm.TU.Contig22932.1	evm.TU.Contig22932.1	evm.model.Contig22932.1	NA	NA	NA	NA	NA	0	0	0.135682	0	0	0
evm.TU.Contig2298.4	evm.TU.Contig2298.4	evm.model.Contig2298.4	NA	NA	K09228	NA	PREDICTED: zinc finger protein 764-like [Bos mutus]	1.89148	1.51073	0.529214	0.551458	1.64127	0.279339
evm.TU.Contig23006.1	evm.TU.Contig23006.1	evm.model.Contig23006.1	NA	NA	NA	NA	PREDICTED: uncharacterized protein LOC103509776 [Diaphorina citri]	0.372424	0	0.390749	0	0	0
evm.TU.Contig2306.1	evm.TU.Contig2306.1	evm.model.Contig2306.1	GO:0005887(integral component of plasma membrane);GO:0015101(organic cation transmembrane transporter activity)	05231(Choline metabolism in cancer)	K08200	NA	PREDICTED: organic cation transporter protein-like [Pogonomyrmex barbatus]	0.0414693	0	0.0130219	0	0	0.0254653
evm.TU.Contig231.5	evm.TU.Contig231.5	evm.model.Contig231.5	NA	NA	K08471	NA	gustatory receptor 2 [Chrysomya megacephala]	0.0659211	0	0	0	0	0
evm.TU.Contig235.2	evm.TU.Contig235.2	evm.model.Contig235.2	NA	NA	K11848	EC:3.4.19.12	PREDICTED: protein msta, isoform B-like [Fopius arisanus]	0.00707564	0.0105962	0.0111357	0.00309432	0.0247947	0.0156742
evm.TU.Contig235.5	evm.TU.Contig235.5	evm.model.Contig235.5	NA	NA	NA	NA	NA	0.909099	0	1.06222	1.11172	0	0
evm.TU.Contig23526.1	evm.TU.Contig23526.1	evm.model.Contig23526.1	NA	NA	NA	NA	PREDICTED: LOW QUALITY PROTEIN: uncharacterized protein LOC100643386 [Bombus terrestris]	0	0.0679134	0.0307474	0	0	0.0324594
evm.TU.Contig23548.1	evm.TU.Contig23548.1	evm.model.Contig23548.1	NA	NA	NA	NA	NA	0.0172964	0.0345367	0	0	0.0169733	0
evm.TU.Contig23579.1	evm.TU.Contig23579.1	evm.model.Contig23579.1	GO:0001664(G-protein coupled receptor binding);GO:0003924(GTPase activity);GO:0004871(signal transducer activity);GO:0005834(heterotrimeric G-protein complex);GO:0007188(adenylate cyclase-modulating G-protein coupled receptor signaling pathway);GO:0031683(G-protein beta/gamma-subunit complex binding)	NA	K04640	NA	PREDICTED: guanine nucleotide-binding protein G(o) subunit alpha [Tribolium castaneum]	0.036619	0.0234555	0.0104719	0.0300954	0.0110196	0.0190559
evm.TU.Contig23635.1	evm.TU.Contig23635.1	evm.model.Contig23635.1	NA	NA	NA	NA	NA	0	0	0.0238108	0.0405032	0.0115911	0
evm.TU.Contig2369.1	evm.TU.Contig2369.1	evm.model.Contig2369.1	NA	NA	NA	NA	NA	0	0.280931	0	0.00733479	0.281727	0
evm.TU.Contig23745.1	evm.TU.Contig23745.1	evm.model.Contig23745.1	NA	NA	K09301	NA	PREDICTED: homeobox protein Hox-B1b-like [Plutella xylostella]	1.30007	3.04972	0.858507	2.07691	2.32068	0.855772
evm.TU.Contig238.17	evm.TU.Contig238.17	evm.model.Contig238.17	NA	04514(Cell adhesion molecules (CAMs));04520(Adherens junction);04910(Insulin signaling pathway);04931(Insulin resistance)	K05695	EC:3.1.3.48	hypothetical protein D910_08954 [Dendroctonus ponderosae]	0.689996	0.402642	1.14415	0.684731	0.764242	0.674958
evm.TU.Contig23821.2	evm.TU.Contig23821.2	evm.model.Contig23821.2	NA	NA	NA	NA	NA	0	0	0	0	0.0186495	0
evm.TU.Contig23950.1	evm.TU.Contig23950.1	evm.model.Contig23950.1	NA	NA	K08145	NA	sugar transporter [Nilaparvata lugens]	0.0294703	0	0	0	0.0118024	0
evm.TU.Contig23993.1	evm.TU.Contig23993.1	evm.model.Contig23993.1	NA	NA	K06825	NA	PREDICTED: mucin-19 [Harpegnathos saltator]	0.922993	0.454365	0.857524	0.496114	0.971124	0.398145
evm.TU.Contig23996.1	evm.TU.Contig23996.1	evm.model.Contig23996.1	NA	04080(Neuroactive ligand-receptor interaction)	K08375	NA	neuropeptide GPCR A17 [Nilaparvata lugens]	0.471159	0.382975	0.788575	0.12878	0.235866	0.1957
evm.TU.Contig241.10	evm.TU.Contig241.10	evm.model.Contig241.10	NA	NA	NA	NA	hypothetical protein L798_01539 [Zootermopsis nevadensis]	1.0007	0.105167	0.664952	0	0.105465	0
evm.TU.Contig241.11	evm.TU.Contig241.11	evm.model.Contig241.11	NA	NA	NA	NA	hypothetical protein L798_01541 [Zootermopsis nevadensis]	0.139275	0.305356	0.349836	0.377629	0.1255	0.0462794
evm.TU.Contig241.27	evm.TU.Contig241.27	evm.model.Contig241.27	NA	NA	NA	NA	NA	0.411367	0	0.107902	0	0	0.359458
evm.TU.Contig241.28	evm.TU.Contig241.28	evm.model.Contig241.28	NA	04711(Circadian rhythm - fly)	K09057	NA	PREDICTED: cell death specification protein 2, partial [Pogonomyrmex barbatus]	0	0.00935087	0.00662061	0	0.0126356	0.0139786
evm.TU.Contig241.9	evm.TU.Contig241.9	evm.model.Contig241.9	NA	NA	NA	NA	hypothetical protein L798_01539 [Zootermopsis nevadensis]	0.166763	0	0	0	0.0130699	0.0289179
evm.TU.Contig24109.1	evm.TU.Contig24109.1	evm.model.Contig24109.1	NA	NA	NA	NA	PREDICTED: uncharacterized protein LOC105365056 [Ceratosolen solmsi marchali]	0.0176686	0	0.108281	0.154536	0.0842321	0.0782798
evm.TU.Contig24120.1	evm.TU.Contig24120.1	evm.model.Contig24120.1	NA	NA	NA	NA	NA	0.0112222	0	0	0	0	0
evm.TU.Contig24138.1	evm.TU.Contig24138.1	evm.model.Contig24138.1	NA	NA	K09350	NA	PREDICTED: homeobox protein Nkx-6.2-like, partial [Diaphorina citri]	0.0755972	0	0	0	0	0
evm.TU.Contig24156.1	evm.TU.Contig24156.1	evm.model.Contig24156.1	NA	NA	K17797	NA	inner membrane protein COX18, mitochondrial [Culex quinquefasciatus]	0.0277279	0.0454966	0.0872768	0.024252	0.0164241	0.0358307
evm.TU.Contig242.2	evm.TU.Contig242.2	evm.model.Contig242.2	NA	NA	NA	NA	NA	0.00314364	0.0168776	0.0329835	0.0054992	0.00629494	0
evm.TU.Contig242.3	evm.TU.Contig242.3	evm.model.Contig242.3	NA	NA	NA	NA	NA	0	0	0	0.117611	0.0820274	0
evm.TU.Contig242.4	evm.TU.Contig242.4	evm.model.Contig242.4	NA	NA	NA	NA	NA	0	0	0.0459775	0.0191636	0	0
evm.TU.Contig242.5	evm.TU.Contig242.5	evm.model.Contig242.5	NA	NA	NA	NA	NA	0	0	0.0579204	0.0220931	0	0
evm.TU.Contig24377.1	evm.TU.Contig24377.1	evm.model.Contig24377.1	NA	NA	NA	NA	NA	0.200592	0	0	0	0	0
evm.TU.Contig2454.1	evm.TU.Contig2454.1	evm.model.Contig2454.1	NA	NA	NA	NA	NA	0	0.00572178	0	0	0	0
evm.TU.Contig24552.1	evm.TU.Contig24552.1	evm.model.Contig24552.1	GO:0007218(neuropeptide signaling pathway);GO:0008188(neuropeptide receptor activity)	NA	NA	NA	PREDICTED: uncharacterized protein LOC105202734 [Solenopsis invicta]	0	0.0666825	0.13242	0.0194727	0.133743	0
evm.TU.Contig2459.1	evm.TU.Contig2459.1	evm.model.Contig2459.1	NA	NA	NA	NA	NA	0	0	0.5289	0	0	0.39882
evm.TU.Contig24646.1	evm.TU.Contig24646.1	evm.model.Contig24646.1	GO:0000028(ribosomal small subunit assembly);GO:0003735(structural constituent of ribosome);GO:0022627(cytosolic small ribosomal subunit)	03010(Ribosome)	K02958	NA	ribosomal protein S15e [Scarabaeus laticollis]	0	0.149319	0	0	0	0.216641
evm.TU.Contig2466.3	evm.TU.Contig2466.3	evm.model.Contig2466.3	NA	NA	NA	NA	NA	0.0262546	0.0772408	0.0275465	0.0229635	0.0445669	0.0669271
evm.TU.Contig24670.1	evm.TU.Contig24670.1	evm.model.Contig24670.1	GO:0003674(molecular_function);GO:0005575(cellular_component);GO:0008150(biological_process)	04151(PI3K-Akt signaling pathway);04510(Focal adhesion);04512(ECM-receptor interaction);05165(Human papillomavirus infection)	K06248	NA	Toll-like receptor 3 [Zootermopsis nevadensis]	0	0	0	0	0.891422	0
evm.TU.Contig24686.1	evm.TU.Contig24686.1	evm.model.Contig24686.1	NA	NA	NA	NA	PREDICTED: uncharacterized protein LOC103520052, partial [Diaphorina citri]	0.0342449	0.0543041	0.0621805	0.00959223	0.0164706	0.060737
evm.TU.Contig248.17	evm.TU.Contig248.17	evm.model.Contig248.17	NA	NA	K19919	NA	hypothetical protein KGM_21183 [Danaus plexippus]	0	0	0.0192894	0	0.0552207	0.162906
evm.TU.Contig248.20	evm.TU.Contig248.20	evm.model.Contig248.20	NA	NA	NA	NA	NA	0.0113366	0.0429782	0.0777041	0.0736218	0.0372288	0.0718574
evm.TU.Contig248.53	evm.TU.Contig248.53	evm.model.Contig248.53	NA	NA	K17816	EC:3.6.1.55 3.6.1.56	hypothetical protein DAPPUDRAFT_306869 [Daphnia pulex]	0.146625	0.165344	0.173761	0	0	0.194976
evm.TU.Contig248.68	evm.TU.Contig248.68	evm.model.Contig248.68	NA	NA	K09302	NA	proboscipedia [Oncopeltus fasciatus]	1.55801	0.232494	1.67611	0.71288	0.291441	0.631171
evm.TU.Contig248.69	evm.TU.Contig248.69	evm.model.Contig248.69	NA	NA	K11672	NA	PREDICTED: actin-related protein 5 isoform X1 [Acyrthosiphon pisum]	0	0.062429	0	0	0	0
evm.TU.Contig248.72	evm.TU.Contig248.72	evm.model.Contig248.72	NA	NA	K09302	NA	conserved hypothetical protein [Pediculus humanus corporis]	0.0952647	0.0951107	0.338837	0.0833233	0	0.316555
evm.TU.Contig248.73	evm.TU.Contig248.73	evm.model.Contig248.73	NA	NA	NA	NA	NA	0	0	0	0.00111706	0	0
evm.TU.Contig248.75	evm.TU.Contig248.75	evm.model.Contig248.75	NA	NA	K09303	NA	homeobox D3 [Monodelphis domestica]	0.0403055	0.081287	0.0427129	0.0534087	0	0.142291
evm.TU.Contig2480.1	evm.TU.Contig2480.1	evm.model.Contig2480.1	NA	NA	NA	NA	NA	0.118709	0	0.124551	0.103828	0.237707	0
evm.TU.Contig24801.1	evm.TU.Contig24801.1	evm.model.Contig24801.1	NA	00601(Glycosphingolipid biosynthesis - lacto and neolacto series)	K07819	EC:2.4.1.-	hypothetical protein L798_11263, partial [Zootermopsis nevadensis]	0	0	0.0550059	0.122278	0.0612382	0.11524
evm.TU.Contig24854.1	evm.TU.Contig24854.1	evm.model.Contig24854.1	NA	04911(Insulin secretion)	K15297	NA	hypothetical protein L798_11646, partial [Zootermopsis nevadensis]	0.115114	0.689556	0.324761	0.0503407	0.34194	0
evm.TU.Contig24862.1	evm.TU.Contig24862.1	evm.model.Contig24862.1	NA	00515(Mannose type O-glycan biosyntheis)	K09654	EC:2.4.1.-	UDP-GalNAc:beta-1,3-N-acetylgalactosaminyltransferase 2 [Zootermopsis nevadensis]	0.0867782	0.103965	0.182097	0.174118	0.130325	0.076894
evm.TU.Contig24881.1	evm.TU.Contig24881.1	evm.model.Contig24881.1	GO:0005887(integral component of plasma membrane);GO:0015101(organic cation transmembrane transporter activity)	05231(Choline metabolism in cancer)	K08200	NA	PREDICTED: organic cation transporter protein-like [Pogonomyrmex barbatus]	0.028217	0	0.00740143	0	0	0
evm.TU.Contig2489.2	evm.TU.Contig2489.2	evm.model.Contig2489.2	NA	NA	NA	NA	hypothetical protein L798_09317 [Zootermopsis nevadensis]	0.0839526	0.538207	0.0911004	0.265802	0.782398	0.288518
evm.TU.Contig24984.1	evm.TU.Contig24984.1	evm.model.Contig24984.1	NA	NA	NA	NA	PREDICTED: uncharacterized protein LOC103308746 [Acyrthosiphon pisum]	0.0964039	0	0.0343221	0	0.016376	0.0724659
evm.TU.Contig25.210	evm.TU.Contig25.210	evm.model.Contig25.210	NA	NA	NA	NA	NA	0	0	0	0.146045	0	0
evm.TU.Contig25.211	evm.TU.Contig25.211	evm.model.Contig25.211	NA	NA	NA	NA	NA	0	0.015952	0	0	0.0159972	0
evm.TU.Contig25.213	evm.TU.Contig25.213	evm.model.Contig25.213	NA	NA	NA	NA	PREDICTED: uncharacterized protein LOC103522791 isoform X1 [Diaphorina citri]	0.00395288	0	0	0.00691472	0	0
evm.TU.Contig25.67	evm.TU.Contig25.67	evm.model.Contig25.67	NA	NA	NA	NA	NA	0	0	0.164385	0.12503	0.18776	0
evm.TU.Contig25.71	evm.TU.Contig25.71	evm.model.Contig25.71	NA	NA	NA	NA	hypothetical protein L798_10553 [Zootermopsis nevadensis]	0.0441889	0.145294	0.135433	0.0453919	0.0668065	0.10012
evm.TU.Contig25.96	evm.TU.Contig25.96	evm.model.Contig25.96	NA	NA	NA	NA	NA	0.0340314	0	0.214234	0	0	0.112332
evm.TU.Contig25.97	evm.TU.Contig25.97	evm.model.Contig25.97	NA	NA	NA	NA	NA	0.00974809	0.0238797	0	0.0255784	0.0146399	0
evm.TU.Contig25010.1	evm.TU.Contig25010.1	evm.model.Contig25010.1	NA	NA	NA	NA	NA	0.00687549	0	0	0	0	0
evm.TU.Contig25066.1	evm.TU.Contig25066.1	evm.model.Contig25066.1	NA	NA	NA	NA	NA	0.0525516	0.161171	0.295568	0	0.202036	0
evm.TU.Contig251.7	evm.TU.Contig251.7	evm.model.Contig251.7	NA	04150(mTOR signaling pathway);04310(Wnt signaling pathway);04390(Hippo signaling pathway);04550(Signaling pathways regulating pluripotency of stem cells);04916(Melanogenesis);05165(Human papillomavirus infection);05166(HTLV-I infection);05200(Pathways in cancer);05205(Proteoglycans in cancer);05217(Basal cell carcinoma);05224(Breast cancer);05225(Hepatocellular carcinoma);05226(Gastric cancer)	K02354	NA	hypothetical protein KGM_07985 [Danaus plexippus]	0.308664	0.0359528	0.194757	0.0932076	0.126372	0.0444668
evm.TU.Contig251.8	evm.TU.Contig251.8	evm.model.Contig251.8	NA	04150(mTOR signaling pathway);04310(Wnt signaling pathway);04390(Hippo signaling pathway);04550(Signaling pathways regulating pluripotency of stem cells);04916(Melanogenesis);05165(Human papillomavirus infection);05166(HTLV-I infection);05200(Pathways in cancer);05205(Proteoglycans in cancer);05217(Basal cell carcinoma);05224(Breast cancer);05225(Hepatocellular carcinoma);05226(Gastric cancer)	K02354	NA	PREDICTED: transmembrane protein 135-like isoform X2 [Plutella xylostella]	2.63302	1.61203	2.16025	2.58868	1.96715	1.20477
evm.TU.Contig2510.2	evm.TU.Contig2510.2	evm.model.Contig2510.2	NA	NA	NA	NA	NA	0	0.189944	0	0	0.0625256	0.103756
evm.TU.Contig25187.1	evm.TU.Contig25187.1	evm.model.Contig25187.1	NA	NA	NA	NA	NA	0.059617	0	0	0	0	0
evm.TU.Contig25191.1	evm.TU.Contig25191.1	evm.model.Contig25191.1	NA	NA	NA	NA	NA	0	0.0345827	0.0215012	0.0100989	0	0
evm.TU.Contig252.24	evm.TU.Contig252.24	evm.model.Contig252.24	NA	NA	NA	NA	NA	0.0391677	0.0130347	0	0.152257	0.0305008	0.00964066
evm.TU.Contig252.28	evm.TU.Contig252.28	evm.model.Contig252.28	NA	NA	NA	NA	NA	0.00476907	0.0040157	0.00314643	0.000235576	0.000134846	0
evm.TU.Contig252.4	evm.TU.Contig252.4	evm.model.Contig252.4	GO:0002121(inter-male aggressive behavior);GO:0004995(tachykinin receptor activity);GO:0005887(integral component of plasma membrane);GO:0007186(G-protein coupled receptor signaling pathway);GO:0007217(tachykinin receptor signaling pathway);GO:0007218(neuropeptide signaling pathway);GO:0008188(neuropeptide receptor activity);GO:0016021(integral component of membrane)	04080(Neuroactive ligand-receptor interaction)	K04225	NA	tachykinin-like peptides receptor 86C [Tribolium castaneum]	0.0884708	0.349581	0.207625	0.173978	0.140493	0.365525
evm.TU.Contig25204.1	evm.TU.Contig25204.1	evm.model.Contig25204.1	NA	NA	NA	NA	NA	0.0276579	0.0440589	0.0355975	0.0370647	0.00579898	0
evm.TU.Contig253.16	evm.TU.Contig253.16	evm.model.Contig253.16	NA	NA	NA	NA	NA	0.330262	0.0199633	0.311722	0.0352115	0.00503823	0.1894
evm.TU.Contig253.58	evm.TU.Contig253.58	evm.model.Contig253.58	NA	NA	NA	NA	hypothetical protein L798_08198 [Zootermopsis nevadensis]	0	0.0298041	0.0327896	0.0217874	0	0.0577219
evm.TU.Contig253.59	evm.TU.Contig253.59	evm.model.Contig253.59	NA	NA	NA	NA	hypothetical protein L798_08198 [Zootermopsis nevadensis]	0.282189	0	0.20083	0.0681681	0.00468972	0.113694
evm.TU.Contig253.60	evm.TU.Contig253.60	evm.model.Contig253.60	NA	NA	NA	NA	hypothetical protein Phum_PHUM097390 [Pediculus humanus corporis]	0	0.0188919	0	0	0	0.0209591
evm.TU.Contig253.74	evm.TU.Contig253.74	evm.model.Contig253.74	NA	NA	K17341	NA	PREDICTED: papilin isoform X7 [Bombus terrestris]	1.76	1.70741	1.56699	1.24238	0.000779226	1.92572
evm.TU.Contig2530.5	evm.TU.Contig2530.5	evm.model.Contig2530.5	NA	00521(Streptomycin biosynthesis);00562(Inositol phosphate metabolism);04070(Phosphatidylinositol signaling system)	K01092	EC:3.1.3.25	hypothetical protein KGM_00086 [Danaus plexippus]	0	0	0.0317111	0	0	0.00840194
evm.TU.Contig2535.2	evm.TU.Contig2535.2	evm.model.Contig2535.2	NA	NA	NA	NA	PREDICTED: uncharacterized protein LOC100167472 isoform X1 [Acyrthosiphon pisum]	0.106767	0.0290711	0.030551	0.00848942	0.00971781	0.00776038
evm.TU.Contig254.14	evm.TU.Contig254.14	evm.model.Contig254.14	GO:0004854(xanthine dehydrogenase activity);GO:0005829(cytosol);GO:0009115(xanthine catabolic process);GO:0016903(oxidoreductase activity, acting on the aldehyde or oxo group of donors);GO:0050660(flavin adenine dinucleotide binding)	00230(Purine metabolism);00232(Caffeine metabolism);00983(Drug metabolism - other enzymes);04146(Peroxisome)	K00106	EC:1.17.1.4 1.17.3.2	xanthine dehydrogenase/oxidase [Anopheles darlingi]	0.872448	0.582471	0.639898	0.422152	0.677186	0.529427
evm.TU.Contig254.16	evm.TU.Contig254.16	evm.model.Contig254.16	NA	NA	NA	NA	NA	0	0.00455257	0.0033159	0.00719649	0.00501911	0
evm.TU.Contig254.6	evm.TU.Contig254.6	evm.model.Contig254.6	NA	NA	NA	NA	NA	0.0474858	0	0	0	0	0
evm.TU.Contig25456.1	evm.TU.Contig25456.1	evm.model.Contig25456.1	NA	NA	NA	NA	NA	0	0	0.027511	0	0.0131261	0
evm.TU.Contig25457.1	evm.TU.Contig25457.1	evm.model.Contig25457.1	NA	NA	NA	NA	NA	0.0395186	0.0394546	0	0.0345646	0	0
evm.TU.Contig25493.1	evm.TU.Contig25493.1	evm.model.Contig25493.1	NA	NA	NA	NA	NA	0	0	0	0.0231938	0	0.029372
evm.TU.Contig255.15	evm.TU.Contig255.15	evm.model.Contig255.15	NA	NA	NA	NA	NA	0	0	0.129614	0.10805	0.247372	0.273664
evm.TU.Contig255.24	evm.TU.Contig255.24	evm.model.Contig255.24	NA	NA	K09402	NA	Forkhead box protein J1 [Zootermopsis nevadensis]	0.121825	0.203054	0.115969	0.157185	0.176974	0.0368011
evm.TU.Contig255.9	evm.TU.Contig255.9	evm.model.Contig255.9	NA	NA	NA	NA	NA	0.248079	1.4471	0.120622	0.453307	0.590549	0
evm.TU.Contig25511.1	evm.TU.Contig25511.1	evm.model.Contig25511.1	NA	NA	NA	NA	NA	0.0181537	0.0324423	0.000308251	0.0271366	0.0170358	0.0928277
evm.TU.Contig25571.1	evm.TU.Contig25571.1	evm.model.Contig25571.1	GO:0005251(delayed rectifier potassium channel activity);GO:0016021(integral component of membrane)	NA	K04887	NA	hypothetical protein TcasGA2_TC006642 [Tribolium castaneum]	0	0.0245946	0	0.0125497	0	0
evm.TU.Contig256.33	evm.TU.Contig256.33	evm.model.Contig256.33	NA	00020(Citrate cycle (TCA cycle));00190(Oxidative phosphorylation);04932(Non-alcoholic fatty liver disease (NAFLD));05010(Alzheimer's disease);05012(Parkinson's disease);05016(Huntington's disease)	K00234	EC:1.3.5.1	PREDICTED: muscle M-line assembly protein unc-89-like isoform X2 [Athalia rosae]	0.0259631	0	0.0610659	0	0	0.0610854
evm.TU.Contig25618.1	evm.TU.Contig25618.1	evm.model.Contig25618.1	GO:0005096(GTPase activator activity);GO:0005515(protein binding);GO:0043547(positive regulation of GTPase activity);GO:1902017(regulation of cilium assembly)	NA	NA	NA	TBC1 domain family member 19 [Zootermopsis nevadensis]	0.110197	0.0488967	0.0385396	0.0503414	0.0490355	0.0542474
evm.TU.Contig25644.1	evm.TU.Contig25644.1	evm.model.Contig25644.1	NA	NA	NA	NA	NA	0	0	0	0	0	0.0471325
evm.TU.Contig257.33	evm.TU.Contig257.33	evm.model.Contig257.33	NA	NA	NA	NA	NA	0.0612698	0	0.0999982	0	0	0.0150809
evm.TU.Contig2573.1	evm.TU.Contig2573.1	evm.model.Contig2573.1	NA	NA	NA	NA	NA	0.0200195	0.119923	0.115526	0.113815	0.0801757	0.0443484
evm.TU.Contig25734.1	evm.TU.Contig25734.1	evm.model.Contig25734.1	GO:0005201(extracellular matrix structural constituent);GO:0009653(anatomical structure morphogenesis);GO:0031012(extracellular matrix);GO:0090287(regulation of cellular response to growth factor stimulus)	NA	K06825	NA	PREDICTED: fibrillin-2-like isoform X3 [Megachile rotundata]	0	0.0464101	0.0593182	0.040658	0.0444908	0.0514883
evm.TU.Contig25781.1	evm.TU.Contig25781.1	evm.model.Contig25781.1	NA	NA	NA	NA	NA	0.21707	0.667377	0.12411	0.0542455	0.050992	0.334147
evm.TU.Contig258.9	evm.TU.Contig258.9	evm.model.Contig258.9	NA	NA	K09228	NA	hypothetical protein L798_15122 [Zootermopsis nevadensis]	0.139984	0.0896348	0.115275	0.0826951	0.0600872	0.0243386
evm.TU.Contig2590.1	evm.TU.Contig2590.1	evm.model.Contig2590.1	NA	NA	NA	NA	NA	0.00569781	0	0	0	0	0.00361908
evm.TU.Contig2598.1	evm.TU.Contig2598.1	evm.model.Contig2598.1	NA	NA	NA	NA	NA	0	0.089106	0	0	0	0
evm.TU.Contig2599.2	evm.TU.Contig2599.2	evm.model.Contig2599.2	NA	NA	NA	NA	NA	0	0	0	0	0.339962	0
evm.TU.Contig26.137	evm.TU.Contig26.137	evm.model.Contig26.137	NA	NA	NA	NA	NA	0.00374057	0.018821	0	0	0.00701937	0.017795
evm.TU.Contig26.149	evm.TU.Contig26.149	evm.model.Contig26.149	NA	NA	NA	NA	hypothetical protein L798_03314, partial [Zootermopsis nevadensis]	4.75	2.36031	4.63062	1.53531	3.53504	2.44247
evm.TU.Contig26.182	evm.TU.Contig26.182	evm.model.Contig26.182	GO:0005886(plasma membrane);GO:0007271(synaptic transmission, cholinergic);GO:0008270(zinc ion binding);GO:0010906(regulation of glucose metabolic process);GO:0033130(acetylcholine receptor binding);GO:0043495(protein anchor)	NA	NA	NA	PREDICTED: 43 kDa receptor-associated protein of the synapse homolog [Fopius arisanus]	0.138087	0.806041	0.347012	0.31335	0.519512	0.124734
evm.TU.Contig26.52	evm.TU.Contig26.52	evm.model.Contig26.52	NA	NA	K09646	EC:3.4.16.-	hypothetical protein L798_01306, partial [Zootermopsis nevadensis]	0.278654	0.29722	0.474984	0.363031	0.126237	0.0399765
evm.TU.Contig26.83	evm.TU.Contig26.83	evm.model.Contig26.83	NA	NA	NA	NA	cuticular protein RR-1 motif 24 [Danaus plexippus]	0.0739806	0.0456958	0.0848282	0	0.066952	0
evm.TU.Contig26.84	evm.TU.Contig26.84	evm.model.Contig26.84	NA	NA	NA	NA	PREDICTED: endocuticle structural protein SgAbd-6-like [Bactrocera dorsalis]	0	0.0691124	0	0	0	0.141703
evm.TU.Contig26001.1	evm.TU.Contig26001.1	evm.model.Contig26001.1	NA	NA	K09500	NA	metalloendopeptidase OMA1, putative [Ixodes scapularis]	0.635092	0	0.331332	0	0	0.0781892
evm.TU.Contig261.11	evm.TU.Contig261.11	evm.model.Contig261.11	NA	NA	NA	NA	NA	0	0	0	0.0302392	0	0
evm.TU.Contig261.31	evm.TU.Contig261.31	evm.model.Contig261.31	NA	NA	NA	NA	NA	0	0	0	0.0651256	0	0.13305
evm.TU.Contig261.39	evm.TU.Contig261.39	evm.model.Contig261.39	NA	NA	NA	NA	NA	0.423685	0	0.365939	0.022459	0	0.154168
evm.TU.Contig261.45	evm.TU.Contig261.45	evm.model.Contig261.45	NA	NA	NA	NA	PREDICTED: solute carrier family 25 member 45-like [Diaphorina citri]	0	0.204313	0	0	0	0
evm.TU.Contig26145.1	evm.TU.Contig26145.1	evm.model.Contig26145.1	NA	NA	NA	NA	PREDICTED: uncharacterized protein LOC105281891 [Cerapachys biroi]	0.0435539	0.0906732	0.0234104	0.0390312	0.061323	0.00617841
evm.TU.Contig262.15	evm.TU.Contig262.15	evm.model.Contig262.15	NA	NA	NA	NA	NA	0	0	0	0	0	0.010668
evm.TU.Contig262.48	evm.TU.Contig262.48	evm.model.Contig262.48	NA	NA	NA	NA	hypothetical protein TcasGA2_TC008816 [Tribolium castaneum]	0	0	0.199282	0	0.126779	0
evm.TU.Contig26258.1	evm.TU.Contig26258.1	evm.model.Contig26258.1	NA	NA	K09640	EC:3.4.21.-	Serine protease easter [Zootermopsis nevadensis]	0.0262434	0.248821	0.165208	0.206582	0.0525502	0.116271
evm.TU.Contig26261.1	evm.TU.Contig26261.1	evm.model.Contig26261.1	NA	NA	NA	NA	NA	0	0	0	0	0	0.052565
evm.TU.Contig2636.1	evm.TU.Contig2636.1	evm.model.Contig2636.1	GO:0009813(flavonoid biosynthetic process);GO:0015020(glucuronosyltransferase activity);GO:0043231(intracellular membrane-bounded organelle);GO:0052696(flavonoid glucuronidation)	00040(Pentose and glucuronate interconversions);00053(Ascorbate and aldarate metabolism);00140(Steroid hormone biosynthesis);00830(Retinol metabolism);00860(Porphyrin and chlorophyll metabolism);00980(Metabolism of xenobiotics by cytochrome P450);00982(Drug metabolism - cytochrome P450);00983(Drug metabolism - other enzymes);05204(Chemical carcinogenesis)	K00699	EC:2.4.1.17	PREDICTED: UDP-glucuronosyltransferase 2B31-like [Canis lupus familiaris]	0	0.00190408	0	0	0	0
evm.TU.Contig26369.1	evm.TU.Contig26369.1	evm.model.Contig26369.1	NA	NA	NA	NA	NA	0.0759752	0.0758513	0	0	0	0
evm.TU.Contig264.14	evm.TU.Contig264.14	evm.model.Contig264.14	NA	NA	K03440	NA	Sodium channel protein Nach [Zootermopsis nevadensis]	0	0.0235019	0	0.0720611	0	0.00605556
evm.TU.Contig264.5	evm.TU.Contig264.5	evm.model.Contig264.5	NA	NA	K08193	NA	AAEL013030-PA [Aedes aegypti]	0	0.024253	0	0.0106234	0.0121611	0.00449074
evm.TU.Contig26440.1	evm.TU.Contig26440.1	evm.model.Contig26440.1	NA	04212(Longevity regulating pathway - worm);05168(Herpes simplex infection)	K14966	NA	hypothetical protein, conserved [Pediculus humanus corporis]	1.14927	0.0675722	1.77346	0.0591981	0	0.449805
evm.TU.Contig2651.1	evm.TU.Contig2651.1	evm.model.Contig2651.1	NA	NA	K09220	NA	longitudinals lacking isoforms a b d l [Lasius niger]	0	0	0	0.120272	0	0.456929
evm.TU.Contig26544.2	evm.TU.Contig26544.2	evm.model.Contig26544.2	NA	NA	NA	NA	AGAP002367-PA [Anopheles gambiae str. PEST]	0	0	0.22454	0	0	0
evm.TU.Contig26562.1	evm.TU.Contig26562.1	evm.model.Contig26562.1	GO:0005000(vasopressin receptor activity);GO:0005887(integral component of plasma membrane);GO:0007186(G-protein coupled receptor signaling pathway);GO:0007218(neuropeptide signaling pathway);GO:0008188(neuropeptide receptor activity);GO:0016021(integral component of membrane);GO:0018990(ecdysis, chitin-based cuticle)	NA	NA	NA	NA	0.00962315	0	0.0100966	0.0589175	0	0
evm.TU.Contig26568.1	evm.TU.Contig26568.1	evm.model.Contig26568.1	NA	NA	NA	NA	NA	0	0.609704	0	0.48771	0	0
evm.TU.Contig266.21	evm.TU.Contig266.21	evm.model.Contig266.21	NA	NA	NA	NA	NA	0	0.0112718	0	0	0.0169555	0.070681
evm.TU.Contig26607.1	evm.TU.Contig26607.1	evm.model.Contig26607.1	NA	NA	K09452	NA	PREDICTED: homeobox protein orthopedia-like [Plutella xylostella]	0.00151465	0	0	0	0.00606589	0.00503296
evm.TU.Contig2665.1	evm.TU.Contig2665.1	evm.model.Contig2665.1	GO:0000978(RNA polymerase II core promoter proximal region sequence-specific DNA binding);GO:0001228(transcriptional activator activity, RNA polymerase II transcription regulatory region sequence-specific binding);GO:0003705(transcription factor activity, RNA polymerase II distal enhancer sequence-specific binding);GO:0005634(nucleus);GO:0035914(skeletal muscle cell differentiation);GO:0045663(po…	04550(Signaling pathways regulating pluripotency of stem cells)	K18484	NA	PREDICTED: G-box-binding factor isoform X1 [Nasonia vitripennis]	0.325464	0.0250333	0.263078	0.0657924	0	0.11109
evm.TU.Contig26665.1	evm.TU.Contig26665.1	evm.model.Contig26665.1	NA	NA	NA	NA	NA	0.0638438	0.127481	0	0	0.0639217	0.282861
evm.TU.Contig2667.1	evm.TU.Contig2667.1	evm.model.Contig2667.1	NA	NA	NA	NA	NA	0	0	0	0.0215734	0	0.0475132
evm.TU.Contig26689.1	evm.TU.Contig26689.1	evm.model.Contig26689.1	GO:0008270(zinc ion binding);GO:0016020(membrane);GO:0016021(integral component of membrane);GO:0046872(metal ion binding)	NA	K10660	EC:2.3.2.27	PREDICTED: E3 ubiquitin-protein ligase MARCH5-like isoform X2 [Athalia rosae]	0.509326	0.75957	0.97971	0.641175	0.866416	0.501459
evm.TU.Contig26712.1	evm.TU.Contig26712.1	evm.model.Contig26712.1	NA	NA	NA	NA	NA	0	0.217755	0.114168	0.254356	0	0
evm.TU.Contig26762.1	evm.TU.Contig26762.1	evm.model.Contig26762.1	NA	NA	NA	NA	NA	0.0272207	0.00430242	0	0.107803	0.055661	0.0238669
evm.TU.Contig26866.1	evm.TU.Contig26866.1	evm.model.Contig26866.1	NA	NA	NA	NA	NA	0.141762	0.110732	0.379162	0.291024	1.10531	0.126916
evm.TU.Contig26877.1	evm.TU.Contig26877.1	evm.model.Contig26877.1	NA	00500(Starch and sucrose metabolism)	K01194	EC:3.2.1.28	trehalase, partial [Macrosiphum euphorbiae]	0	0	0.0438466	0.00731032	0.041841	0.0555453
evm.TU.Contig27049.1	evm.TU.Contig27049.1	evm.model.Contig27049.1	NA	NA	K19703	EC:1.14.18.6	PREDICTED: fatty acid 2-hydroxylase [Acyrthosiphon pisum]	0.210456	0.336183	0.132486	0	0.0842842	0.186484
evm.TU.Contig2708.1	evm.TU.Contig2708.1	evm.model.Contig2708.1	NA	NA	NA	NA	NA	0.281388	0	0	0.962449	0	0.935011
evm.TU.Contig271.7	evm.TU.Contig271.7	evm.model.Contig271.7	NA	NA	K08626	EC:3.4.24.-	PREDICTED: A disintegrin and metalloproteinase with thrombospondin motifs 7-like [Orussus abietinus]	0.316666	0.523612	1.32756	0.367967	1.02424	0.665604
evm.TU.Contig271.8	evm.TU.Contig271.8	evm.model.Contig271.8	NA	NA	NA	NA	NA	0.239722	0.103551	0	0.0453589	0.121153	0
evm.TU.Contig2713.1	evm.TU.Contig2713.1	evm.model.Contig2713.1	NA	05202(Transcriptional misregulation in cancers)	K06532	NA	hypothetical protein ZHAS_00018038 [Anopheles sinensis]	0	0.339001	0.0445323	0.0742463	0.276219	0.0940231
evm.TU.Contig27169.1	evm.TU.Contig27169.1	evm.model.Contig27169.1	NA	NA	NA	NA	NA	0.116436	0.523112	0.272444	0.20368	0.495453	0.61174
evm.TU.Contig27176.1	evm.TU.Contig27176.1	evm.model.Contig27176.1	NA	NA	NA	NA	NA	0	0	0	0	0.0444832	0.0984225
evm.TU.Contig2719.1	evm.TU.Contig2719.1	evm.model.Contig2719.1	NA	NA	K19791	NA	multicopper oxidase 4 [Nilaparvata lugens]	0	0.118782	0.16344	0	0	0.0918591
evm.TU.Contig2719.2	evm.TU.Contig2719.2	evm.model.Contig2719.2	NA	NA	NA	NA	multicopper oxidase 4 [Nilaparvata lugens]	0.198361	0.578692	0.559801	0	0.359892	0.117246
evm.TU.Contig272.13	evm.TU.Contig272.13	evm.model.Contig272.13	NA	NA	NA	NA	NA	0.249096	0.248693	0	0.326806	0	0.382795
evm.TU.Contig272.15	evm.TU.Contig272.15	evm.model.Contig272.15	NA	NA	NA	NA	NA	0	0	0	0	0.140864	0
evm.TU.Contig272.17	evm.TU.Contig272.17	evm.model.Contig272.17	NA	04950(Maturity onset diabetes of the young)	K08028	NA	Neurogenin-2 [Zootermopsis nevadensis]	1.1488	0.926591	1.52087	0.886976	0.992149	1.98724
evm.TU.Contig272.28	evm.TU.Contig272.28	evm.model.Contig272.28	NA	NA	NA	NA	PREDICTED: G-protein coupled receptor moody [Acyrthosiphon pisum]	0.0651004	0	0.04344	0.0209896	0.0907303	0.020196
evm.TU.Contig272.8	evm.TU.Contig272.8	evm.model.Contig272.8	NA	NA	NA	NA	hypothetical protein L798_13135 [Zootermopsis nevadensis]	0.547595	0.29251	0.617285	0.178125	0.0679679	0.300764
evm.TU.Contig27261.1	evm.TU.Contig27261.1	evm.model.Contig27261.1	GO:0000978(RNA polymerase II core promoter proximal region sequence-specific DNA binding);GO:0001077(transcriptional activator activity, RNA polymerase II core promoter proximal region sequence-specific binding);GO:0005654(nucleoplasm);GO:0006366(transcription from RNA polymerase II promoter);GO:0016602(CCAAT-binding factor complex);GO:0032993(protein-DNA complex);GO:0045944(positive regulation o…	04612(Antigen processing and presentation);05152(Tuberculosis)	K08066	NA	Nuclear transcription factor Y subunit gamma [Zootermopsis nevadensis]	0.0312652	0.0468218	0.0246027	0.0273459	0	0
evm.TU.Contig27289.1	evm.TU.Contig27289.1	evm.model.Contig27289.1	NA	04360(Axon guidance)	K06754	NA	PREDICTED: LOW QUALITY PROTEIN: roundabout homolog 2-like, partial [Diaphorina citri]	0.00891976	0	0	0.00787733	0	0
evm.TU.Contig273.12	evm.TU.Contig273.12	evm.model.Contig273.12	NA	NA	NA	NA	i-type lysozyme 7 [Nilaparvata lugens]	0	0	0	0.00421612	0	0
evm.TU.Contig273.13	evm.TU.Contig273.13	evm.model.Contig273.13	NA	NA	NA	NA	i-type lysozyme 7 [Nilaparvata lugens]	0.124355	0	0	0.0559584	0	0
evm.TU.Contig273.17	evm.TU.Contig273.17	evm.model.Contig273.17	NA	NA	NA	NA	NA	0.00109289	0.00510706	0	0	0	0
evm.TU.Contig27314.1	evm.TU.Contig27314.1	evm.model.Contig27314.1	NA	NA	NA	NA	IP07570p [Drosophila melanogaster]	0	0	0.100796	0	0	0
evm.TU.Contig27359.1	evm.TU.Contig27359.1	evm.model.Contig27359.1	NA	NA	NA	NA	NA	0	0.00560615	0.00785541	0	0.00187402	0
evm.TU.Contig27388.1	evm.TU.Contig27388.1	evm.model.Contig27388.1	NA	NA	NA	NA	hypothetical protein TcasGA2_TC005971 [Tribolium castaneum]	0	0	0	0	0.0108628	0
evm.TU.Contig2742.1	evm.TU.Contig2742.1	evm.model.Contig2742.1	NA	NA	NA	NA	NA	1.06701	0.196773	1.97907	0.274058	0	1.10267
evm.TU.Contig27470.1	evm.TU.Contig27470.1	evm.model.Contig27470.1	NA	NA	NA	NA	NA	0	0	0	0	0	0.078189
evm.TU.Contig27490.1	evm.TU.Contig27490.1	evm.model.Contig27490.1	NA	NA	NA	NA	NA	0	0	0	0	0	0.00857152
evm.TU.Contig276.10	evm.TU.Contig276.10	evm.model.Contig276.10	NA	NA	NA	NA	PREDICTED: uncharacterized protein LOC100570640 [Acyrthosiphon pisum]	0.544621	0.74971	0.909726	0.517988	0.325	0.120645
evm.TU.Contig276.2	evm.TU.Contig276.2	evm.model.Contig276.2	NA	NA	NA	NA	NA	0	0	0.139463	0.186672	0.221351	0
evm.TU.Contig276.21	evm.TU.Contig276.21	evm.model.Contig276.21	NA	04721(Synaptic vesicle cycle)	K15290	NA	Synaptotagmin-3 [Zootermopsis nevadensis]	0.989801	0.971943	0.807915	0.188132	0.929686	0.640124
evm.TU.Contig276.22	evm.TU.Contig276.22	evm.model.Contig276.22	NA	NA	K09311	NA	sex combs reduced [Rhodnius prolixus]	0.153554	0.124638	0.131681	0.0673226	0.0885172	0.0813437
evm.TU.Contig276.29	evm.TU.Contig276.29	evm.model.Contig276.29.1	NA	NA	NA	NA	NA	0.234545	0	0	0	0	0
evm.TU.Contig276.31	evm.TU.Contig276.31	evm.model.Contig276.31	NA	NA	NA	NA	NA	0.0181108	0.0361627	0.0190019	0.0656561	0.0329437	0
evm.TU.Contig276.4	evm.TU.Contig276.4	evm.model.Contig276.4	GO:0000122(negative regulation of transcription from RNA polymerase II promoter);GO:0000977(RNA polymerase II regulatory region sequence-specific DNA binding);GO:0001158(enhancer sequence-specific DNA binding);GO:0003700(transcription factor activity, sequence-specific DNA binding);GO:0003705(transcription factor activity, RNA polymerase II distal enhancer sequence-specific binding);GO:0005634(nu…	NA	K09304	NA	deformed, partial [Nezara viridula]	0	0.0313351	0.0034341	0.0515288	0	0.00725044
evm.TU.Contig276.9	evm.TU.Contig276.9	evm.model.Contig276.9	NA	04657(IL-17 signaling pathway);04970(Salivary secretion)	K13908	NA	NA	0.409064	0.769793	0.674515	0.509899	0.524377	0.953494
evm.TU.Contig2761.1	evm.TU.Contig2761.1	evm.model.Contig2761.1	GO:0003777(microtubule motor activity);GO:0005871(kinesin complex);GO:0007018(microtubule-based movement);GO:0016887(ATPase activity)	NA	K10399	NA	PREDICTED: kinesin-like protein KIF12 [Acyrthosiphon pisum]	0	0.00890141	0.00467731	0.00779823	0.0156217	0
evm.TU.Contig27674.1	evm.TU.Contig27674.1	evm.model.Contig27674.1	GO:0000062(fatty-acyl-CoA binding);GO:0003995(acyl-CoA dehydrogenase activity);GO:0004085(butyryl-CoA dehydrogenase activity);GO:0005739(mitochondrion);GO:0009055(electron carrier activity);GO:0033539(fatty acid beta-oxidation using acyl-CoA dehydrogenase);GO:0046359(butyrate catabolic process);GO:0050660(flavin adenine dinucleotide binding);GO:0055088(lipid homeostasis)	00071(Fatty acid degradation);00280(Valine, leucine and isoleucine degradation);00650(Butanoate metabolism)	K00248	EC:1.3.8.1	PREDICTED: short-chain specific acyl-CoA dehydrogenase, mitochondrial [Plutella xylostella]	0.131938	0	0.369149	0.0769313	0	0.42196
evm.TU.Contig27757.1	evm.TU.Contig27757.1	evm.model.Contig27757.1	GO:0005769(early endosome);GO:0005886(plasma membrane);GO:0006897(endocytosis);GO:0007424(open tracheal system development);GO:0030198(extracellular matrix organization);GO:0031410(cytoplasmic vesicle);GO:0035002(liquid clearance, open tracheal system);GO:0035159(regulation of tube length, open tracheal system)	NA	K19370	NA	PREDICTED: dnaJ homolog subfamily C member 22-like [Diaphorina citri]	0	0	0	0	0	0.173455
evm.TU.Contig27772.1	evm.TU.Contig27772.1	evm.model.Contig27772.1	NA	NA	NA	NA	NA	0.463782	0	0	0	0.25392	0.248416
evm.TU.Contig278.5	evm.TU.Contig278.5	evm.model.Contig278.5	NA	NA	NA	NA	NA	0.0364391	0	0.221288	0.14269	0	0.12108
evm.TU.Contig278.6	evm.TU.Contig278.6	evm.model.Contig278.6	NA	NA	NA	NA	NA	0.0709376	0.0141649	0.0148858	0.0248183	0.170457	0.0628576
evm.TU.Contig279.2	evm.TU.Contig279.2	evm.model.Contig279.2	NA	NA	NA	NA	NA	0	0.0154405	0.134059	0.0405806	0	0
evm.TU.Contig2798.1	evm.TU.Contig2798.1	evm.model.Contig2798.1	GO:0005109(frizzled binding);GO:0017147(Wnt-protein binding)	04360(Axon guidance)	K05128	EC:2.7.10.1	PREDICTED: tyrosine-protein kinase Dnt-like [Diaphorina citri]	0.0739409	0.0430216	0.155159	0	0.0740307	0.23973
evm.TU.Contig28055.4	evm.TU.Contig28055.4	evm.model.Contig28055.4	GO:0000166(nucleotide binding);GO:0003341(cilium movement);GO:0003777(microtubule motor activity);GO:0005509(calcium ion binding);GO:0005524(ATP binding);GO:0005858(axonemal dynein complex);GO:0007018(microtubule-based movement);GO:0007368(determination of left/right symmetry);GO:0016887(ATPase activity);GO:0030286(dynein complex);GO:0071910(determination of liver left/right asymmetry)	05016(Huntington's disease)	K10408	NA	hypothetical protein TcasGA2_TC014710 [Tribolium castaneum]	0.156835	0.10562	0.234319	0.0780854	0.190688	0.136736
evm.TU.Contig28105.1	evm.TU.Contig28105.1	evm.model.Contig28105.1	NA	NA	K09317	NA	empty spiracles protein [Oncopeltus fasciatus]	0.106636	0.143639	0	0.0523969	0	0.00947916
evm.TU.Contig2814.1	evm.TU.Contig2814.1	evm.model.Contig2814.1	NA	NA	NA	NA	Locomotion-related protein Hikaru genki, partial [Zootermopsis nevadensis]	0.241189	0.134995	0	0	0.154058	0
evm.TU.Contig2814.2	evm.TU.Contig2814.2	evm.model.Contig2814.2	GO:0005576(extracellular region);GO:0007155(cell adhesion);GO:0008039(synaptic target recognition);GO:0043025(neuronal cell body);GO:0043083(synaptic cleft)	NA	NA	NA	PREDICTED: locomotion-related protein Hikaru genki-like, partial [Diaphorina citri]	0.0681383	0.176117	0.00236697	0	0.409327	0
evm.TU.Contig2828.1	evm.TU.Contig2828.1	evm.model.Contig2828.1	NA	NA	K10521	NA	Ankyrin repeat and BTB/POZ domain-containing protein 2 [Zootermopsis nevadensis]	0.855996	0.215437	0	0.0070093	0	0
evm.TU.Contig285.15	evm.TU.Contig285.15	evm.model.Contig285.15	NA	04150(mTOR signaling pathway);04310(Wnt signaling pathway);04390(Hippo signaling pathway);04550(Signaling pathways regulating pluripotency of stem cells);04916(Melanogenesis);05165(Human papillomavirus infection);05166(HTLV-I infection);05200(Pathways in cancer);05205(Proteoglycans in cancer);05217(Basal cell carcinoma);05224(Breast cancer);05225(Hepatocellular carcinoma);05226(Gastric cancer)	K01064	NA	PREDICTED: LOW QUALITY PROTEIN: protein Wnt-4 [Bombyx mori]	0.281386	0	1.18093	0.164076	0.375638	0.519452
evm.TU.Contig285.47	evm.TU.Contig285.47	evm.model.Contig285.47	NA	NA	NA	NA	NA	0.367618	0.152926	0.830377	0	0.214703	0.743805
evm.TU.Contig28502.1	evm.TU.Contig28502.1	evm.model.Contig28502.1	NA	NA	NA	NA	NA	0	0.0283326	0.0169345	0	0	0
evm.TU.Contig28526.1	evm.TU.Contig28526.1	evm.model.Contig28526.1	NA	00230(Purine metabolism);00240(Pyrimidine metabolism);00760(Nicotinate and nicotinamide metabolism)	K19970	EC:3.1.3.5	Protein 5NUC [Zootermopsis nevadensis]	0.0551204	0	0	0	0	0
evm.TU.Contig28594.1	evm.TU.Contig28594.1	evm.model.Contig28594.1	NA	NA	NA	NA	NA	0	0.0289847	0	0	0	0
evm.TU.Contig286.10	evm.TU.Contig286.10	evm.model.Contig286.10	NA	NA	NA	NA	PREDICTED: uncharacterized protein LOC100572684 [Acyrthosiphon pisum]	0	0.0188217	0.0213963	0.0164891	0	0
evm.TU.Contig287.10	evm.TU.Contig287.10	evm.model.Contig287.10	NA	NA	NA	NA	hypothetical protein YQE_06952, partial [Dendroctonus ponderosae]	0.0233095	0.0956107	0.178318	0.0203875	0.241086	0.0580909
evm.TU.Contig287.11	evm.TU.Contig287.11	evm.model.Contig287.11	NA	NA	NA	NA	hypothetical protein TcasGA2_TC005971 [Tribolium castaneum]	0	0	0	0	0	0.0250949
evm.TU.Contig287.5	evm.TU.Contig287.5	evm.model.Contig287.5	NA	NA	NA	NA	NA	0.136277	0	0.138248	0	0	0.0377357
evm.TU.Contig287.9	evm.TU.Contig287.9	evm.model.Contig287.9	NA	NA	NA	NA	hypothetical protein TcasGA2_TC006640 [Tribolium castaneum]	0	0.0286862	0.0699301	0	0.185307	0.0195307
evm.TU.Contig28723.1	evm.TU.Contig28723.1	evm.model.Contig28723.1	NA	NA	NA	NA	NA	0	0	0.00991761	0.0301454	0	0.00705827
evm.TU.Contig28741.1	evm.TU.Contig28741.1	evm.model.Contig28741.1	NA	04013(MAPK signaling pathway - fly)	K05088	EC:2.7.10.1	AGAP000015-PA [Anopheles gambiae str. PEST]	0	0.0206304	0	0.0120491	0.020689	0
evm.TU.Contig2876.1	evm.TU.Contig2876.1	evm.model.Contig2876.1	NA	04940(Type I diabetes mellitus)	K07817	EC:3.1.3.48	receptor-type tyrosine-protein phosphatase n2 [Lasius niger]	0	0.00622881	0.00617742	0.00136421	0.00153059	0
evm.TU.Contig2890.1	evm.TU.Contig2890.1	evm.model.Contig2890.1	NA	NA	NA	NA	PREDICTED: uncharacterized protein LOC658865 isoform X2 [Tribolium castaneum]	0.00731718	0.00292213	0.0184254	0.00255997	0.00146522	0.00473399
evm.TU.Contig2893.1	evm.TU.Contig2893.1	evm.model.Contig2893.1	NA	NA	NA	NA	putative MFS-type transporter [Zootermopsis nevadensis]	0.0179986	0.017708	0.0152081	0.0242118	0.0189485	0.00217478
evm.TU.Contig290.1	evm.TU.Contig290.1	evm.model.Contig290.1	NA	NA	K08471	NA	GJ19474 [Drosophila virilis]	0.0122014	0	0.0512074	0.00355734	0	0.00900981
evm.TU.Contig290.13	evm.TU.Contig290.13	evm.model.Contig290.13	NA	NA	NA	NA	hypothetical protein L798_04846 [Zootermopsis nevadensis]	0.333221	0.348985	1.30116	0.917971	0.415816	0.770919
evm.TU.Contig290.7	evm.TU.Contig290.7	evm.model.Contig290.7	NA	NA	K08471	NA	PREDICTED: odorant receptor 49b-like [Acromyrmex echinatior]	0	0	0	0.00554986	0	0
evm.TU.Contig29018.1	evm.TU.Contig29018.1	evm.model.Contig29018.1	NA	NA	NA	NA	sulfakinin [Nilaparvata lugens]	0.0152559	0.0609246	0	0	0	0
evm.TU.Contig29098.1	evm.TU.Contig29098.1	evm.model.Contig29098.1	NA	NA	NA	NA	hypothetical protein L798_10862 [Zootermopsis nevadensis]	0.292647	0.21986	0.0770157	0.318508	0.173757	0.0802296
evm.TU.Contig29108.1	evm.TU.Contig29108.1	evm.model.Contig29108.1	NA	NA	NA	NA	hypothetical protein L798_00639, partial [Zootermopsis nevadensis]	0.0163386	0	0	0.0142904	0.0327168	0
evm.TU.Contig29164.1	evm.TU.Contig29164.1	evm.model.Contig29164.1	NA	NA	NA	NA	PREDICTED: uncharacterized protein LOC105187850 [Harpegnathos saltator]	0	0	0	0	0.0183588	0
evm.TU.Contig292.20	evm.TU.Contig292.20	evm.model.Contig292.20	GO:0000790(nuclear chromatin);GO:0003677(DNA binding);GO:0005524(ATP binding);GO:0007420(brain development);GO:0016589(NURF complex);GO:0016887(ATPase activity);GO:0030182(neuron differentiation);GO:0031491(nucleosome binding);GO:0043044(ATP-dependent chromatin remodeling);GO:2000177(regulation of neural precursor cell proliferation)	NA	K11654	EC:3.6.4.-	hypothetical protein BRAFLDRAFT_115396 [Branchiostoma floridae]	0.0446505	0.0190759	0.0288294	0.0405075	0.0411746	0
evm.TU.Contig2922.1	evm.TU.Contig2922.1	evm.model.Contig2922.1	NA	NA	NA	NA	NA	0.0516838	0.458791	0.144604	0.045205	0.852952	0.381638
evm.TU.Contig2923.1	evm.TU.Contig2923.1	evm.model.Contig2923.1	NA	NA	NA	NA	NA	0.0410198	0.0175514	0.0307415	0.0254233	0.0176012	0.0259625
evm.TU.Contig29246.1	evm.TU.Contig29246.1	evm.model.Contig29246.1	NA	NA	NA	NA	NA	0	0.439742	0.241968	0.258848	0.249399	0.220724
evm.TU.Contig29281.1	evm.TU.Contig29281.1	evm.model.Contig29281.1	NA	04080(Neuroactive ligand-receptor interaction);04724(Glutamatergic synapse)	K05202	NA	hypothetical protein L798_05302 [Zootermopsis nevadensis]	0.99264	0.430566	0.733435	0.482691	0.368362	0.122252
evm.TU.Contig29296.1	evm.TU.Contig29296.1	evm.model.Contig29296.1	NA	NA	NA	NA	B-cell receptor CD22 [Zootermopsis nevadensis]	0.310086	0	0	0	0	0
evm.TU.Contig29331.1	evm.TU.Contig29331.1	evm.model.Contig29331.1	NA	NA	NA	NA	NA	0.726454	0	0	0.182056	0.104201	0
evm.TU.Contig294.29	evm.TU.Contig294.29	evm.model.Contig294.29	NA	NA	NA	NA	NA	0.0835723	0	0.100425	0	0	0
evm.TU.Contig294.30	evm.TU.Contig294.30	evm.model.Contig294.30	NA	NA	NA	NA	NA	0	0	0.0119929	0	0	0
evm.TU.Contig294.71	evm.TU.Contig294.71	evm.model.Contig294.71	NA	NA	NA	NA	NA	0	0	0	0	0.0110832	0
evm.TU.Contig29413.1	evm.TU.Contig29413.1	evm.model.Contig29413.1	NA	03022(Basal transcription factors)	K03125	NA	Transcription initiation factor TFIID subunit 1 [Zootermopsis nevadensis]	0.0321714	0.0496166	0	0.0434673	0	0.137614
evm.TU.Contig2944.1	evm.TU.Contig2944.1	evm.model.Contig2944.1	NA	NA	NA	NA	PREDICTED: uncharacterized protein LOC105695630 [Orussus abietinus]	0.220749	0.382279	0.193009	0.225256	0.368361	0.326009
evm.TU.Contig2957.2	evm.TU.Contig2957.2	evm.model.Contig2957.2	NA	NA	NA	NA	NA	0	0	0.0201321	0	0	0
evm.TU.Contig29611.1	evm.TU.Contig29611.1	evm.model.Contig29611.1	GO:0003674(molecular_function);GO:0005575(cellular_component);GO:0008045(motor neuron axon guidance)	NA	NA	NA	Storkhead-box protein 1, partial [Zootermopsis nevadensis]	0.0835803	0.116823	0.263079	0.127712	0.282966	0.185151
evm.TU.Contig29668.1	evm.TU.Contig29668.1	evm.model.Contig29668.1	GO:0000398(mRNA splicing, via spliceosome);GO:0002121(inter-male aggressive behavior);GO:0005634(nucleus);GO:0005681(spliceosomal complex);GO:0007476(imaginal disc-derived wing morphogenesis);GO:0008270(zinc ion binding);GO:0022008(neurogenesis);GO:0044822(poly(A) RNA binding);GO:0045131(pre-mRNA branch point binding);GO:0071011(precatalytic spliceosome)	NA	K13095	NA	Splicing factor 1 [Zootermopsis nevadensis]	0.0510333	0.0276495	0.0355017	0.0313386	0.0124241	0.0419388
evm.TU.Contig29809.1	evm.TU.Contig29809.1	evm.model.Contig29809.1	NA	03040(Spliceosome)	K12835	EC:3.6.4.13	PREDICTED: ATP-dependent RNA helicase DDX42 [Harpegnathos saltator]	0	0.337653	0	0.338063	0	0.214057
evm.TU.Contig29831.1	evm.TU.Contig29831.1	evm.model.Contig29831.1	NA	NA	K09228	NA	hypothetical protein BRAFLDRAFT_242316 [Branchiostoma floridae]	0.248757	0.425269	0.231854	0.384177	0.190483	0.463327
evm.TU.Contig2988.1	evm.TU.Contig2988.1	evm.model.Contig2988.1	NA	04974(Protein digestion and absorption)	K16630	NA	collagen alpha chain, type IV, putative [Pediculus humanus corporis]	0.0319846	0.0890279	0.172697	0.0121038	0.0108276	0
evm.TU.Contig29969.1	evm.TU.Contig29969.1	evm.model.Contig29969.1	NA	NA	NA	NA	NA	0	0	0	0	0.114818	0.0846809
evm.TU.Contig29975.1	evm.TU.Contig29975.1	evm.model.Contig29975.1	GO:0004497(monooxygenase activity);GO:0005575(cellular_component);GO:0016491(oxidoreductase activity);GO:0019904(protein domain specific binding);GO:0055114(oxidation-reduction process)	04011(MAPK signaling pathway - yeast);04110(Cell cycle);04114(Oocyte meiosis);04151(PI3K-Akt signaling pathway);04390(Hippo signaling pathway);04391(Hippo signaling pathway -fly);04722(Neurotrophin signaling pathway);05169(Epstein-Barr virus infection);05203(Viral carcinogenesis)	K06630	NA	14-3-3 epsilon [Tenebrio molitor]	0	0	0	0.402731	0	1.92219
evm.TU.Contig3.27	evm.TU.Contig3.27	evm.model.Contig3.27	NA	03010(Ribosome)	K02881	NA	PREDICTED: otopetrin-2-like [Diaphorina citri]	0.299112	0.851328	0.48905	0.668659	0.516786	0.132521
evm.TU.Contig30.112	evm.TU.Contig30.112	evm.model.Contig30.112	NA	NA	NA	NA	NA	0.249224	0.216387	0.540369	0.175495	0.506498	0.183491
evm.TU.Contig30.129	evm.TU.Contig30.129	evm.model.Contig30.129	NA	NA	NA	NA	NA	0.0610917	0.0459577	0.0771324	0.0306115	0.0632521	0.0687953
evm.TU.Contig30.148	evm.TU.Contig30.148	evm.model.Contig30.148	NA	NA	NA	NA	NA	0.0659172	0	0.599635	0	0.616438	0.60506
evm.TU.Contig30.184	evm.TU.Contig30.184	evm.model.Contig30.184	NA	NA	NA	NA	hypothetical protein L798_11564 [Zootermopsis nevadensis]	0.0619564	0.123712	0.079857	0.16257	0.186096	0.403568
evm.TU.Contig30.220	evm.TU.Contig30.220	evm.model.Contig30.220	NA	NA	NA	NA	conserved hypothetical protein [Pediculus humanus corporis]	0.0619147	0.0989508	0.018499	0.0304811	0.00705047	0.00620685
evm.TU.Contig30.33	evm.TU.Contig30.33	evm.model.Contig30.33	NA	NA	NA	NA	NA	0	0.0998045	0	0	0	0
evm.TU.Contig30007.1	evm.TU.Contig30007.1	evm.model.Contig30007.1	NA	NA	NA	NA	PREDICTED: nascent polypeptide-associated complex subunit alpha, muscle-specific form-like, partial [Monomorium pharaonis]	0.0108878	0.00784648	0.0184504	0.0143684	0.00263164	0
evm.TU.Contig30252.1	evm.TU.Contig30252.1	evm.model.Contig30252.1	NA	05146(Amoebiasis)	K13963	NA	serpin-7 [Nilaparvata lugens]	0.855538	0	0	0	0	0
evm.TU.Contig30307.1	evm.TU.Contig30307.1	evm.model.Contig30307.1	NA	NA	NA	NA	NA	0.0655895	0.0218276	0.0088109	0.0363113	0.0323996	0
evm.TU.Contig30313.1	evm.TU.Contig30313.1	evm.model.Contig30313.1	NA	NA	NA	NA	PREDICTED: uncharacterized protein LOC103517985 [Diaphorina citri]	0.0898747	0	0	0.0765922	0	0
evm.TU.Contig3042.1	evm.TU.Contig3042.1	evm.model.Contig3042.1	NA	04723(Retrograde endocannabinoid signaling);04745(Phototransduction - fly);04925(Aldosterone synthesis and secretion)	K13806	EC:3.1.1.-	PREDICTED: sn1-specific diacylglycerol lipase beta-like [Orussus abietinus]	0.0295938	0.102899	0.013402	0.045073	0.0442248	0
evm.TU.Contig30490.1	evm.TU.Contig30490.1	evm.model.Contig30490.1	NA	NA	NA	NA	NA	0	0	0	0	0.0889251	0
evm.TU.Contig305.1	evm.TU.Contig305.1	evm.model.Contig305.1	NA	NA	NA	NA	NA	0	0.0110518	0.0193769	0	0	0
evm.TU.Contig30598.1	evm.TU.Contig30598.1	evm.model.Contig30598.1	NA	NA	NA	NA	PREDICTED: coiled-coil domain-containing protein 39-like [Orussus abietinus]	0	0.0231558	0.728461	0.215946	0.0254685	0
evm.TU.Contig3067.1	evm.TU.Contig3067.1	evm.model.Contig3067.1	GO:0005215(transporter activity);GO:0005524(ATP binding);GO:0022008(neurogenesis);GO:0022857(transmembrane transporter activity);GO:0042626(ATPase activity, coupled to transmembrane movement of substances);GO:0043190(ATP-binding cassette (ABC) transporter complex)	02010(ABC transporters)	K05679	NA	PREDICTED: ATP-binding cassette sub-family G member 4 [Nasonia vitripennis]	0	0	0.0180439	0.0062627	0.0076811	0.0213852
evm.TU.Contig30684.1	evm.TU.Contig30684.1	evm.model.Contig30684.1	NA	NA	NA	NA	NA	0.0767417	0.229852	0.40259	0.348631	0.230505	0.514831
evm.TU.Contig30691.1	evm.TU.Contig30691.1	evm.model.Contig30691.1	NA	NA	NA	NA	hypothetical protein L798_10310 [Zootermopsis nevadensis]	0	0	0.0161951	0	0	0
evm.TU.Contig307.11	evm.TU.Contig307.11	evm.model.Contig307.11	GO:0000122(negative regulation of transcription from RNA polymerase II promoter);GO:0001077(transcriptional activator activity, RNA polymerase II core promoter proximal region sequence-specific binding);GO:0001078(transcriptional repressor activity, RNA polymerase II core promoter proximal region sequence-specific binding);GO:0001662(behavioral fear response);GO:0002118(aggressive behavior);GO:00…	NA	K07295	NA	Orphan nuclear receptor NR6A1, putative [Pediculus humanus corporis]	0	0.0344649	0	0.0301934	0	0
evm.TU.Contig307.39	evm.TU.Contig307.39	evm.model.Contig307.39	NA	NA	NA	NA	NA	0	0	0.0199534	0	0	0
evm.TU.Contig307.69	evm.TU.Contig307.69	evm.model.Contig307.69	GO:0007186(G-protein coupled receptor signaling pathway);GO:0007601(visual perception);GO:0008020(G-protein coupled photoreceptor activity);GO:0016021(integral component of membrane)	NA	K04255	NA	opsin, rhodopsin-7 like [Orthetrum albistylum]	0.104097	0.151731	0.204955	0.0804317	0.0655247	0.0410888
evm.TU.Contig307.70	evm.TU.Contig307.70	evm.model.Contig307.70	NA	NA	K19919	NA	unknown [Dendroctonus ponderosae]	0.0248688	0.0213208	0.0392829	0.00725062	0.0165993	0
evm.TU.Contig307.8	evm.TU.Contig307.8	evm.model.Contig307.8	NA	NA	NA	NA	PREDICTED: putative leucine-rich repeat-containing protein DDB_G0290503 [Diaphorina citri]	0.0430454	0	0.0451631	0.0752988	0.0861945	0.0322064
evm.TU.Contig307.95	evm.TU.Contig307.95	evm.model.Contig307.95	NA	NA	NA	NA	NA	0	0	0.300803	0	0	0
evm.TU.Contig3070.1	evm.TU.Contig3070.1	evm.model.Contig3070.1	NA	NA	NA	NA	PREDICTED: uncharacterized protein LOC103514711 [Diaphorina citri]	0	0	0	0	0	0.412862
evm.TU.Contig3079.1	evm.TU.Contig3079.1	evm.model.Contig3079.1	NA	NA	NA	NA	NA	0.00621191	0.129746	0.0627004	0.0280872	0.049383	0.022286
evm.TU.Contig3079.2	evm.TU.Contig3079.2	evm.model.Contig3079.2	NA	NA	NA	NA	NA	0.0388099	0.810608	0.391731	0.17548	0.308528	0.139236
evm.TU.Contig308.2	evm.TU.Contig308.2	evm.model.Contig308.2	NA	NA	NA	NA	NA	0	0	0	0	0	0.146562
evm.TU.Contig308.7	evm.TU.Contig308.7	evm.model.Contig308.7	NA	NA	NA	NA	PREDICTED: protein lifeguard 1-like [Notothenia coriiceps]	0	0	0	0	0	0.172087
evm.TU.Contig308.8	evm.TU.Contig308.8	evm.model.Contig308.8	NA	NA	NA	NA	NA	0.16427	0	0	0	0.109646	0
evm.TU.Contig30828.1	evm.TU.Contig30828.1	evm.model.Contig30828.1	NA	NA	NA	NA	neuropeptide GPCR A3 [Nilaparvata lugens]	0.224776	0	0.144313	0	0.0450098	0
evm.TU.Contig30851.1	evm.TU.Contig30851.1	evm.model.Contig30851.1	NA	NA	NA	NA	NA	1.33605	0	0.128053	0	0	0.135182
evm.TU.Contig309.10	evm.TU.Contig309.10	evm.model.Contig309.10	NA	NA	NA	NA	NA	0	0.376901	0	0	0	0
evm.TU.Contig309.11	evm.TU.Contig309.11	evm.model.Contig309.11	NA	NA	NA	NA	NA	0.40412	0	0.424003	0	0.323687	0.179045
evm.TU.Contig309.12	evm.TU.Contig309.12	evm.model.Contig309.12	NA	NA	NA	NA	NA	0	0	0	0.00896261	0.0106701	0.0923735
evm.TU.Contig309.8	evm.TU.Contig309.8	evm.model.Contig309.8	NA	NA	NA	NA	NA	0.0636849	0.0452801	0.0475878	0	0.0908229	0.0502425
evm.TU.Contig30934.1	evm.TU.Contig30934.1	evm.model.Contig30934.1	NA	04010(MAPK signaling pathway);04260(Cardiac muscle contraction);04261(Adrenergic signaling in cardiomyocytes);04921(Oxytocin signaling pathway);05410(Hypertrophic cardiomyopathy (HCM));05412(Arrhythmogenic right ventricular cardiomyopathy (ARVC));05414(Dilated cardiomyopathy (DCM))	K04860	NA	PREDICTED: voltage-dependent calcium channel subunit alpha-2/delta-3 isoform X1 [Acyrthosiphon pisum]	0.0339928	0.404783	0.713314	0.059464	0.243875	0.376514
evm.TU.Contig30990.1	evm.TU.Contig30990.1	evm.model.Contig30990.1	NA	04142(Lysosome)	K12384	NA	PREDICTED: lysosome membrane protein 2-like [Diaphorina citri]	0.382603	0	0.421755	0.213211	0.325418	0
evm.TU.Contig31.162	evm.TU.Contig31.162	evm.model.Contig31.162	NA	NA	NA	NA	NA	0.0674579	0	0	0	0	0
evm.TU.Contig31.18	evm.TU.Contig31.18	evm.model.Contig31.18	NA	NA	NA	NA	NA	0	0.158276	0	0	0.0869745	0
evm.TU.Contig31.63	evm.TU.Contig31.63	evm.model.Contig31.63	NA	NA	NA	NA	NA	0.0666777	0.0169987	0.0222498	0.0636698	0.0267443	0.04901
evm.TU.Contig31.93	evm.TU.Contig31.93	evm.model.Contig31.93	NA	NA	K08471	NA	AAEL010428-PA [Aedes aegypti]	0.0554143	0.00379298	0.20046	0.0741458	0.0302299	0.0424126
evm.TU.Contig31054.1	evm.TU.Contig31054.1	evm.model.Contig31054.1	NA	NA	NA	NA	PREDICTED: protein dopey-1 homolog isoform X2 [Fopius arisanus]	0.0099501	0.0195858	0.0492879	0.0509447	0.0567914	0.0715975
evm.TU.Contig31082.1	evm.TU.Contig31082.1	evm.model.Contig31082.1	NA	NA	NA	NA	hypothetical protein L798_05386 [Zootermopsis nevadensis]	0.0326713	0.00543638	0.0019044	0.0166692	0.00545184	0
evm.TU.Contig311.14	evm.TU.Contig311.14	evm.model.Contig311.14	NA	04010(MAPK signaling pathway);05200(Pathways in cancer);05220(Chronic myeloid leukemia)	K04462	NA	PREDICTED: MDS1 and EVI1 complex locus protein EVI1-A [Diaphorina citri]	0.25256	0.616583	2.03189	0.52118	1.11862	0.660006
evm.TU.Contig3114.1	evm.TU.Contig3114.1	evm.model.Contig3114.1	NA	NA	K19404	EC:3.1.1.-	PREDICTED: phospholipase A1 1-like [Plutella xylostella]	0.0490192	0.108522	0.0209506	0.0180559	0.133332	0.0251104
evm.TU.Contig31149.1	evm.TU.Contig31149.1	evm.model.Contig31149.1	GO:0003725(double-stranded RNA binding);GO:0004860(protein kinase inhibitor activity);GO:0005730(nucleolus);GO:0006469(negative regulation of protein kinase activity);GO:0019901(protein kinase binding)	NA	NA	NA	PRKR-interacting protein 1-like [Acyrthosiphon pisum]	0.553063	0	0.124551	0.830632	0.118854	0.262972
evm.TU.Contig312.9	evm.TU.Contig312.9	evm.model.Contig312.9	GO:0005886(plasma membrane);GO:0007186(G-protein coupled receptor signaling pathway)	NA	K08469	NA	PREDICTED: probable G-protein coupled receptor 158 [Microplitis demolitor]	0	0	0.00135672	0.00254475	0	0
evm.TU.Contig31215.1	evm.TU.Contig31215.1	evm.model.Contig31215.1	NA	NA	NA	NA	PREDICTED: cactin [Athalia rosae]	0.0411785	0	0.00589414	0.0452712	0.0329828	0.0273662
evm.TU.Contig31226.1	evm.TU.Contig31226.1	evm.model.Contig31226.1	NA	NA	NA	NA	NA	0.325722	0.35924	0.307162	0.462854	0.164765	0.29527
evm.TU.Contig3124.1	evm.TU.Contig3124.1	evm.model.Contig3124.1	NA	NA	NA	NA	NA	0.195053	0.0235129	0.20544	0.463121	0.11544	0.190079
evm.TU.Contig31248.1	evm.TU.Contig31248.1	evm.model.Contig31248.1	NA	NA	NA	NA	NA	0.994681	0	0.633479	0.058936	0	0.522446
evm.TU.Contig3129.1	evm.TU.Contig3129.1	evm.model.Contig3129.1	NA	03440(Homologous recombination)	K10683	NA	BRCA1-associated RING domain protein 1 [Zootermopsis nevadensis]	1.12509	0.43499	0.742843	1.00949	0.654336	0.588159
evm.TU.Contig31295.1	evm.TU.Contig31295.1	evm.model.Contig31295.1	GO:0008519(ammonium transmembrane transporter activity);GO:0016324(apical plasma membrane)	NA	NA	NA	NA	0.0832594	0.083125	0	0.145645	0.166721	0.184441
evm.TU.Contig313.11	evm.TU.Contig313.11	evm.model.Contig313.11	NA	NA	NA	NA	AGAP011935-PA-like protein [Anopheles sinensis]	1.09326	0.973741	0.554239	0.365114	0.20921	0.195172
evm.TU.Contig31313.1	evm.TU.Contig31313.1	evm.model.Contig31313.1	NA	NA	NA	NA	NA	0	0	0	0.0475664	0	0
evm.TU.Contig3133.1	evm.TU.Contig3133.1	evm.model.Contig3133.1	NA	NA	K09427	NA	PREDICTED: uncharacterized protein LOC103310547 [Acyrthosiphon pisum]	1.41513	0.655621	0.213532	0	0	0
evm.TU.Contig31345.1	evm.TU.Contig31345.1	evm.model.Contig31345.1	NA	NA	NA	NA	PREDICTED: protein unc-80 homolog [Megachile rotundata]	0	0.358477	0.489315	0.151779	0.149864	0.0961041
evm.TU.Contig3135.1	evm.TU.Contig3135.1	evm.model.Contig3135.1	NA	NA	NA	NA	PREDICTED: immunoglobulin superfamily member 10-like [Diaphorina citri]	0.0505197	0.593668	0.690363	0.636036	0.279428	0.427977
evm.TU.Contig3137.1	evm.TU.Contig3137.1	evm.model.Contig3137.1	NA	NA	NA	NA	NA	0	0	0	0.0146206	0.00557873	0
evm.TU.Contig31481.1	evm.TU.Contig31481.1	evm.model.Contig31481.1	NA	NA	NA	NA	PREDICTED: ninjurin-1 [Tribolium castaneum]	0.106179	0	0.0225495	0.0301263	0.0215179	0
evm.TU.Contig31496.1	evm.TU.Contig31496.1	evm.model.Contig31496.1	NA	NA	NA	NA	NA	0.305005	0.56541	0.370757	0.515121	0.54124	0
evm.TU.Contig31520.1	evm.TU.Contig31520.1	evm.model.Contig31520.1	GO:0004984(olfactory receptor activity);GO:0042755(eating behavior)	NA	K08471	NA	odorant receptor coreceptor [Cimex lectularius]	0	0.047113	0	0.245182	0	0
evm.TU.Contig31538.1	evm.TU.Contig31538.1	evm.model.Contig31538.1	NA	NA	NA	NA	PREDICTED: nose resistant to fluoxetine protein 6-like [Tribolium castaneum]	0.0118525	0	0	0	0	0.0253868
evm.TU.Contig3156.1	evm.TU.Contig3156.1	evm.model.Contig3156.1	NA	NA	NA	NA	hypothetical protein KGM_13761 [Danaus plexippus]	0.0097937	0.0275851	0.00432324	0.027039	0	0.00423854
evm.TU.Contig31579.1	evm.TU.Contig31579.1	evm.model.Contig31579.1	NA	NA	NA	NA	NA	0.155102	0	0.448409	0.360819	0.430675	0.523607
evm.TU.Contig316.10	evm.TU.Contig316.10	evm.model.Contig316.10	GO:0001964(startle response);GO:0005216(ion channel activity);GO:0005261(cation channel activity);GO:0005262(calcium channel activity);GO:0005929(cilium);GO:0006812(cation transport);GO:0006816(calcium ion transport);GO:0007605(sensory perception of sound);GO:0007638(mechanosensory behavior);GO:0008092(cytoskeletal protein binding);GO:0008381(mechanically-gated ion channel activity);GO:0010996(re…	04668(TNF signaling pathway)	K09258	NA	ankyrin repeat domain-containing protein, putative [Pediculus humanus corporis]	0	0	0.0040732	0	0	0
evm.TU.Contig316.6	evm.TU.Contig316.6	evm.model.Contig316.6	GO:0001964(startle response);GO:0005216(ion channel activity);GO:0005261(cation channel activity);GO:0005262(calcium channel activity);GO:0005929(cilium);GO:0006812(cation transport);GO:0006816(calcium ion transport);GO:0007605(sensory perception of sound);GO:0007638(mechanosensory behavior);GO:0008092(cytoskeletal protein binding);GO:0008381(mechanically-gated ion channel activity);GO:0010996(re…	04624(Toll and Imd signaling pathway);05205(Proteoglycans in cancer)	K10380	NA	PREDICTED: serine/threonine-protein phosphatase 6 regulatory ankyrin repeat subunit A [Athalia rosae]	0.0961131	0.00937593	0.231013	0.0808517	0.0736211	0.0692715
evm.TU.Contig316.8	evm.TU.Contig316.8	evm.model.Contig316.8	GO:0001964(startle response);GO:0005216(ion channel activity);GO:0005261(cation channel activity);GO:0005262(calcium channel activity);GO:0005929(cilium);GO:0006812(cation transport);GO:0006816(calcium ion transport);GO:0007605(sensory perception of sound);GO:0007638(mechanosensory behavior);GO:0008092(cytoskeletal protein binding);GO:0008381(mechanically-gated ion channel activity);GO:0010996(re…	04624(Toll and Imd signaling pathway);05205(Proteoglycans in cancer)	K10380	NA	PREDICTED: serine/threonine-protein phosphatase 6 regulatory ankyrin repeat subunit A isoform X2 [Musca domestica]	0.0710871	0	0	0	0	0.039369
evm.TU.Contig317.15	evm.TU.Contig317.15	evm.model.Contig317.15	GO:0016021(integral component of membrane)	04310(Wnt signaling pathway)	K04499	NA	PREDICTED: solute carrier family 35 member G1 [Orussus abietinus]	0.00804808	0.00803513	0.0147634	0.00703916	0	0.00891435
evm.TU.Contig317.16	evm.TU.Contig317.16	evm.model.Contig317.16	GO:0016021(integral component of membrane)	NA	NA	NA	hypothetical protein L798_04537 [Zootermopsis nevadensis]	0.021553	0.0151624	0.00452268	0.00754049	0	0.00954903
evm.TU.Contig317.23	evm.TU.Contig317.23	evm.model.Contig317.23	NA	NA	K18405	NA	PREDICTED: uncharacterized protein LOC100376221 [Saccoglossus kowalevskii]	0.45147	0.950383	0.37191	0.552608	0.580686	0.222223
evm.TU.Contig317.30	evm.TU.Contig317.30	evm.model.Contig317.30	NA	NA	K08471	NA	NA	0.952234	0.947869	1.41538	0.372464	2.6916	0
evm.TU.Contig317.31	evm.TU.Contig317.31	evm.model.Contig317.31	GO:0008812(choline dehydrogenase activity);GO:0016491(oxidoreductase activity);GO:0045455(ecdysteroid metabolic process);GO:0050660(flavin adenine dinucleotide binding);GO:0055114(oxidation-reduction process)	00260(Glycine, serine and threonine metabolism)	K00108	EC:1.1.99.1	PREDICTED: glucose dehydrogenase [FAD, quinone]-like [Acyrthosiphon pisum]	0	0.0885844	0.18619	0.0388034	0.255922	0
evm.TU.Contig317.37	evm.TU.Contig317.37	evm.model.Contig317.37	NA	03022(Basal transcription factors);03420(Nucleotide excision repair);04110(Cell cycle)	K02202	EC:2.7.11.22 2.7.11.23	Protein kinase, catalytic domain-containing protein [Rozella allomycis CSF55]	3.05128	2.89114	1.14167	1.49196	0.155635	0.43044
evm.TU.Contig317.39	evm.TU.Contig317.39	evm.model.Contig317.39	NA	NA	NA	NA	PREDICTED: zinc finger protein 346-like [Atta cephalotes]	0	0.120202	1.05203	1.18662	0	0
evm.TU.Contig317.40	evm.TU.Contig317.40	evm.model.Contig317.40	NA	NA	K13210	NA	PREDICTED: far upstream element-binding protein 3 [Bombus terrestris]	0.317704	0.148428	0.0626433	0.0247601	0	0
evm.TU.Contig3170.1	evm.TU.Contig3170.1	evm.model.Contig3170.1	NA	NA	NA	NA	NA	0	0	0	0	0	0.0183235
evm.TU.Contig3170.5	evm.TU.Contig3170.5	evm.model.Contig3170.5	NA	NA	NA	NA	NA	0	0.00693653	0	0.0121537	0	0
evm.TU.Contig3171.1	evm.TU.Contig3171.1	evm.model.Contig3171.1	NA	NA	K18756	NA	hypothetical protein L798_06930, partial [Zootermopsis nevadensis]	0	0.039354	0	0	0	0
evm.TU.Contig3174.1	evm.TU.Contig3174.1	evm.model.Contig3174.1	NA	NA	K13871	NA	hypothetical protein YQE_07335, partial [Dendroctonus ponderosae]	0.0596578	0.195148	0.169251	0.0714776	0.0361785	0
evm.TU.Contig31783.1	evm.TU.Contig31783.1	evm.model.Contig31783.1	NA	04657(IL-17 signaling pathway);04970(Salivary secretion)	K13908	NA	PREDICTED: DNA ligase 1-like [Acyrthosiphon pisum]	0.0663545	0	0.295379	0	0	0
evm.TU.Contig31790.1	evm.TU.Contig31790.1	evm.model.Contig31790.1	NA	NA	NA	NA	NA	0.0149999	0.133987	0	0.0262391	0.0750903	0.0332285
evm.TU.Contig318.13	evm.TU.Contig318.13	evm.model.Contig318.13	NA	NA	K09036	NA	PREDICTED: transcription factor MafB-like [Diaphorina citri]	3.13741	2.82401	0	0.376646	1.22247	0.899334
evm.TU.Contig318.26	evm.TU.Contig318.26	evm.model.Contig318.26	NA	NA	NA	NA	NA	0.543092	0	0.164588	0.0793441	0.456694	0.133641
evm.TU.Contig318.6	evm.TU.Contig318.6	evm.model.Contig318.6	NA	NA	NA	NA	hypothetical protein DAPPUDRAFT_314679 [Daphnia pulex]	2.61542	2.93761	6.8308	2.76932	4.21999	2.84728
evm.TU.Contig31821.1	evm.TU.Contig31821.1	evm.model.Contig31821.1	NA	04145(Phagosome);04913(Ovarian Steroidogenesis);04925(Aldosterone synthesis and secretion);04975(Fat digestion and absorption);04976(Bile secretion);04977(Vitamin digestion and absorption);05160(Hepatitis C)	K13885	NA	PREDICTED: sensory neuron membrane protein 1-like isoform X1 [Microplitis demolitor]	0	0	0.0185813	0.0619586	0	0
evm.TU.Contig31882.1	evm.TU.Contig31882.1	evm.model.Contig31882.1	NA	NA	K05336	NA	Sodium- and chloride-dependent glycine transporter 2 [Zootermopsis nevadensis]	0.855123	1.0438	0.345077	1.20819	0	0.437149
evm.TU.Contig31900.1	evm.TU.Contig31900.1	evm.model.Contig31900.1	GO:0000981(RNA polymerase II transcription factor activity, sequence-specific DNA binding);GO:0003677(DNA binding);GO:0005654(nucleoplasm);GO:0005737(cytoplasm)	NA	NA	NA	Zinc finger MYM-type protein 3 [Zootermopsis nevadensis]	0	0	0.860849	0.5295	0	0.676817
evm.TU.Contig32.15	evm.TU.Contig32.15	evm.model.Contig32.15	NA	NA	NA	NA	PREDICTED: uncharacterized protein LOC103309538 [Acyrthosiphon pisum]	0.110054	0.153623	0	0	0	0
evm.TU.Contig32.17	evm.TU.Contig32.17	evm.model.Contig32.17	NA	NA	NA	NA	NA	0.0201453	0	0	0	0	0
evm.TU.Contig32.3	evm.TU.Contig32.3	evm.model.Contig32.3	NA	NA	NA	NA	NA	0	0.00715056	0.0134784	0	0.0368019	0
evm.TU.Contig32.5	evm.TU.Contig32.5	evm.model.Contig32.5	NA	NA	NA	NA	NA	0	0	0.102457	0	0	0
evm.TU.Contig32.9	evm.TU.Contig32.9	evm.model.Contig32.9	NA	00240(Pyrimidine metabolism);00983(Drug metabolism - other enzymes)	K00876	EC:2.7.1.48	PREDICTED: proline-rich protein 4-like [Acyrthosiphon pisum]	0.325024	0.29957	0.204611	0.0284274	0.813545	0.108001
evm.TU.Contig320.30	evm.TU.Contig320.30	evm.model.Contig320.30	NA	00230(Purine metabolism);00240(Pyrimidine metabolism);03020(RNA polymerase);05016(Huntington's disease);05168(Herpes simplex infection);05169(Epstein-Barr virus infection)	K03006	EC:2.7.7.6	cuticular protein RR-2 family member 4 precursor [Nasonia vitripennis]	1.02952	0	1.24795	0.312097	0.119087	0.197615
evm.TU.Contig3210.1	evm.TU.Contig3210.1	evm.model.Contig3210.1	GO:0004842(ubiquitin-protein transferase activity);GO:0005634(nucleus);GO:0005737(cytoplasm);GO:0042787(protein ubiquitination involved in ubiquitin-dependent protein catabolic process)	04120(Ubiquitin mediated proteolysis)	K10593	EC:2.3.2.26	E3 ubiquitin-protein ligase hyd [Zootermopsis nevadensis]	0.0609598	0	0	0.0025484	0.0574053	0
evm.TU.Contig32188.1	evm.TU.Contig32188.1	evm.model.Contig32188.1	NA	NA	NA	NA	NA	0.0326121	0	0	0	0	0
evm.TU.Contig32193.1	evm.TU.Contig32193.1	evm.model.Contig32193.1	GO:0002181(cytoplasmic translation);GO:0003735(structural constituent of ribosome);GO:0022625(cytosolic large ribosomal subunit)	03010(Ribosome)	K02938	NA	60S ribosomal protein L8 [Laodelphax striatella]	0.159169	0.0598464	0.604843	0.252664	0	0.781762
evm.TU.Contig322.10	evm.TU.Contig322.10	evm.model.Contig322.10	NA	NA	NA	NA	NA	0	0	0.149987	0.0142405	0	0
evm.TU.Contig322.11	evm.TU.Contig322.11	evm.model.Contig322.11	NA	NA	NA	NA	NA	0	0.142668	1.03561	0.104568	0.785	0.738629
evm.TU.Contig322.12	evm.TU.Contig322.12	evm.model.Contig322.12	NA	NA	K15105	NA	PREDICTED: uncharacterized protein LOC100572811 [Acyrthosiphon pisum]	0.273367	0.235097	0.322724	0.269031	0.492739	0.0681385
evm.TU.Contig3220.4	evm.TU.Contig3220.4	evm.model.Contig3220.4	NA	04911(Insulin secretion)	K04944	NA	AAEL006455-PA [Aedes aegypti]	0	0	0	0.0198213	0	0.0251011
evm.TU.Contig32314.2	evm.TU.Contig32314.2	evm.model.Contig32314.2	NA	NA	NA	NA	NA	0.0129923	0	0	0	0	0
evm.TU.Contig32340.1	evm.TU.Contig32340.1	evm.model.Contig32340.1	NA	NA	NA	NA	NA	0	0.017437	0	0	0	0
evm.TU.Contig324.11	evm.TU.Contig324.11	evm.model.Contig324.11	NA	NA	NA	NA	hypothetical protein PHAVU_011G209600g [Phaseolus vulgaris]	0	0	0.5174	0	0	0
evm.TU.Contig324.15	evm.TU.Contig324.15	evm.model.Contig324.15	NA	NA	NA	NA	NA	0	0	0.060972	0.0194339	0.118502	0
evm.TU.Contig324.7	evm.TU.Contig324.7	evm.model.Contig324.7	NA	04142(Lysosome)	K12384	NA	Lysosome membrane protein 2, partial [Zootermopsis nevadensis]	0	0	0	0.0233791	0	0.0296045
evm.TU.Contig325.11	evm.TU.Contig325.11	evm.model.Contig325.11	NA	NA	K16530	NA	hypothetical protein CB1_000801004 [Camelus ferus]	0.360585	0.346332	0.783889	0.0361633	0	0.223802
evm.TU.Contig325.37	evm.TU.Contig325.37	evm.model.Contig325.37	NA	NA	NA	NA	NA	0	0.166217	0.0635198	0	0	0.127769
evm.TU.Contig3251.1	evm.TU.Contig3251.1	evm.model.Contig3251.1	NA	NA	NA	NA	NA	0	0	0	0	0.0680745	0
evm.TU.Contig3256.1	evm.TU.Contig3256.1	evm.model.Contig3256.1	NA	03015(mRNA surveillance pathway)	K08873	EC:2.7.11.1	Serine/threonine-protein kinase SMG1, partial [Zootermopsis nevadensis]	0	0	0.0797125	0	0	0
evm.TU.Contig32671.1	evm.TU.Contig32671.1	evm.model.Contig32671.1	NA	NA	NA	NA	NA	0.0211579	0.0194492	0	0	0.0390084	0.0377242
evm.TU.Contig32768.1	evm.TU.Contig32768.1	evm.model.Contig32768.1	GO:0000981(RNA polymerase II transcription factor activity, sequence-specific DNA binding);GO:0005634(nucleus)	04068(FoxO signaling pathway)	K09385	NA	Fork head domain transcription factor slp2 [Zootermopsis nevadensis]	0.220592	0	0	0.107143	0	0.172185
evm.TU.Contig3284.1	evm.TU.Contig3284.1	evm.model.Contig3284.1	GO:0004716(receptor signaling protein tyrosine kinase activity);GO:0005518(collagen binding);GO:0005925(focal adhesion);GO:0007165(signal transduction);GO:0018108(peptidyl-tyrosine phosphorylation);GO:0038063(collagen-activated tyrosine kinase receptor signaling pathway)	NA	K05125	EC:2.7.10.1	PREDICTED: discoidin domain-containing receptor 2-like [Athalia rosae]	0.0718435	0.0627611	0	0.0157094	0.0449566	0.0298407
evm.TU.Contig32856.1	evm.TU.Contig32856.1	evm.model.Contig32856.1	GO:0001539(cilium or flagellum-dependent cell motility);GO:0003341(cilium movement);GO:0003777(microtubule motor activity);GO:0005509(calcium ion binding);GO:0005524(ATP binding);GO:0005737(cytoplasm);GO:0005858(axonemal dynein complex);GO:0005874(microtubule);GO:0005929(cilium);GO:0016887(ATPase activity);GO:0036156(inner dynein arm);GO:0036159(inner dynein arm assembly)	05016(Huntington's disease)	K10408	NA	AGAP011441-PA-like protein [Anopheles sinensis]	0	0	0	0.0615282	0	0
evm.TU.Contig32882.1	evm.TU.Contig32882.1	evm.model.Contig32882.1	NA	NA	NA	NA	CYP4CE1 protein [Nilaparvata lugens]	0.168832	0	0.689789	0	0	0
evm.TU.Contig329.15	evm.TU.Contig329.15	evm.model.Contig329.15	NA	03008(Ribosome biogenesis in eukaryotes);03013(RNA transport);05166(HTLV-I infection);05169(Epstein-Barr virus infection)	K07936	NA	protein takeout precursor, putative [Pediculus humanus corporis]	0.113184	0	0.178129	0	0	0.125365
evm.TU.Contig329.16	evm.TU.Contig329.16	evm.model.Contig329.16	NA	03008(Ribosome biogenesis in eukaryotes);03013(RNA transport);05166(HTLV-I infection);05169(Epstein-Barr virus infection)	K07936	NA	PREDICTED: protein takeout isoform X1 [Tribolium castaneum]	0.455846	0	0	0	0	0
evm.TU.Contig329.3	evm.TU.Contig329.3	evm.model.Contig329.3	GO:0000987(core promoter proximal region sequence-specific DNA binding);GO:0003700(transcription factor activity, sequence-specific DNA binding);GO:0005634(nucleus);GO:0007548(sex differentiation);GO:0042803(protein homodimerization activity)	NA	K19491	NA	PREDICTED: doublesex- and mab-3-related transcription factor A2-like [Diaphorina citri]	0.105155	0.0699894	0.183882	0.0613149	0	0.0264832
evm.TU.Contig32956.1	evm.TU.Contig32956.1	evm.model.Contig32956.1	NA	NA	K11886	NA	PREDICTED: proteasome-associated protein ECM29 homolog isoform X1 [Megachile rotundata]	0	0	0	0.00469173	0	0.00396097
evm.TU.Contig33.1	evm.TU.Contig33.1	evm.model.Contig33.1	NA	NA	NA	NA	NA	0.0487017	0.435028	0	0	0.146282	0.107886
evm.TU.Contig33.12	evm.TU.Contig33.12	evm.model.Contig33.12	NA	NA	NA	NA	NA	0	0	0.0469586	0	0	0
evm.TU.Contig33.24	evm.TU.Contig33.24	evm.model.Contig33.24	NA	NA	NA	NA	hypothetical protein L798_04321 [Zootermopsis nevadensis]	0.111042	0.12848	0.20399	0.0669375	0.0939692	0.0592582
evm.TU.Contig3301.1	evm.TU.Contig3301.1	evm.model.Contig3301.1	NA	NA	NA	NA	NA	0	0	0	0	0.0780925	0
evm.TU.Contig33082.1	evm.TU.Contig33082.1	evm.model.Contig33082.1	NA	NA	NA	NA	NA	0.099557	0.124245	0.182798	0.0326539	0.0124598	0.190784
evm.TU.Contig33135.1	evm.TU.Contig33135.1	evm.model.Contig33135.1	NA	NA	NA	NA	NA	0.00968802	0	0	0	0.00219404	0
evm.TU.Contig33247.1	evm.TU.Contig33247.1	evm.model.Contig33247.1	NA	04360(Axon guidance);04745(Phototransduction - fly)	K04967	NA	PREDICTED: uncharacterized protein LOC101890469 [Musca domestica]	0	0.103091	0.0244496	0.027789	0.0954311	0.131967
evm.TU.Contig33406.1	evm.TU.Contig33406.1	evm.model.Contig33406.1	NA	NA	NA	NA	NA	0	0	0.202285	0	0.156034	0.00495383
evm.TU.Contig3341.1	evm.TU.Contig3341.1	evm.model.Contig3341.1	GO:0005887(integral component of plasma membrane);GO:0007189(adenylate cyclase-activating G-protein coupled receptor signaling pathway);GO:0007190(activation of adenylate cyclase activity);GO:0008528(G-protein coupled peptide receptor activity);GO:0009755(hormone-mediated signaling pathway)	04024(cAMP signaling pathway);04080(Neuroactive ligand-receptor interaction);04918(Thyroid hormone synthesis);04923(Regulation of lipolysis in adipocyte);05320(Autoimmune thyroid disease)	K04249	NA	Thyrotropin receptor [Zootermopsis nevadensis]	0.595451	0.859164	1.31792	1.50408	1.13593	0.849523
evm.TU.Contig33439.1	evm.TU.Contig33439.1	evm.model.Contig33439.1	NA	NA	NA	NA	NA	0.0246256	0	0	0	0	0
evm.TU.Contig33460.1	evm.TU.Contig33460.1	evm.model.Contig33460.1	NA	NA	K06767	NA	PREDICTED: LOW QUALITY PROTEIN: Down syndrome cell adhesion molecule-like protein Dscam2 [Nasonia vitripennis]	0.115092	0.0579904	0	0	0	0.0514684
evm.TU.Contig33468.1	evm.TU.Contig33468.1	evm.model.Contig33468.1	GO:0005634(nucleus);GO:0005783(endoplasmic reticulum);GO:0005794(Golgi apparatus);GO:0005801(cis-Golgi network);GO:0008285(negative regulation of cell proliferation);GO:0016021(integral component of membrane);GO:0035269(protein O-linked mannosylation);GO:0046329(negative regulation of JNK cascade)	00515(Mannose type O-glycan biosyntheis)	K19872	EC:2.-.-.-	predicted protein, partial [Monosiga brevicollis MX1]	0.0941585	0.0276703	0.0508883	0.0303012	0.0138744	0.0537216
evm.TU.Contig3347.1	evm.TU.Contig3347.1	evm.model.Contig3347.1	NA	NA	NA	NA	NA	0	0	0	0	0	0.0222036
evm.TU.Contig3356.1	evm.TU.Contig3356.1	evm.model.Contig3356.1	NA	NA	K05125	EC:2.7.10.1	PREDICTED: epithelial discoidin domain-containing receptor 1-like [Tribolium castaneum]	0.00390213	0	0	0	0	0.00432209
evm.TU.Contig33570.1	evm.TU.Contig33570.1	evm.model.Contig33570.1	NA	04013(MAPK signaling pathway - fly)	K09237	NA	Transcription factor Ken [Zootermopsis nevadensis]	0	0	0.590465	0.553825	0	0.446545
evm.TU.Contig33578.1	evm.TU.Contig33578.1	evm.model.Contig33578.1	NA	00310(Lysine degradation)	K19199	EC:2.1.1.43	PREDICTED: SET domain-containing protein 4 [Diaphorina citri]	0.868448	0.699428	0.775728	0.484096	0.681144	0.642077
evm.TU.Contig3358.1	evm.TU.Contig3358.1	evm.model.Contig3358.1	NA	NA	NA	NA	limbic system-associated membrane protein precursor, putative [Pediculus humanus corporis]	0.0179185	0.0475077	0.0170572	0	0	0
evm.TU.Contig33612.1	evm.TU.Contig33612.1	evm.model.Contig33612.1	NA	NA	NA	NA	NA	0	0	0	0.0320436	0	0
evm.TU.Contig337.19	evm.TU.Contig337.19	evm.model.Contig337.19	NA	NA	K08585	EC:3.4.22.-	Calpain A, putative [Pediculus humanus corporis]	0.644893	0.22623	0.211351	0.189103	0.0523828	0.762238
evm.TU.Contig338.27	evm.TU.Contig338.27	evm.model.Contig338.27	NA	NA	NA	NA	NA	0.0373995	0.0122837	0.103272	0	0	0.109022
evm.TU.Contig338.38	evm.TU.Contig338.38	evm.model.Contig338.38	NA	NA	NA	NA	NA	0	0.461	0	0	0.107896	0
evm.TU.Contig33828.1	evm.TU.Contig33828.1	evm.model.Contig33828.1	NA	NA	NA	NA	PREDICTED: radial spoke head protein 3 homolog B-like isoform X2 [Acyrthosiphon pisum]	0	0	0	0.158688	0	0.288128
evm.TU.Contig3404.1	evm.TU.Contig3404.1	evm.model.Contig3404.1	GO:0000118(histone deacetylase complex);GO:0000122(negative regulation of transcription from RNA polymerase II promoter);GO:0001025(RNA polymerase III transcription factor binding);GO:0001047(core promoter binding);GO:0001501(skeletal system development);GO:0002076(osteoblast development);GO:0003682(chromatin binding);GO:0003714(transcription corepressor activity);GO:0005829(cytosol);GO:0006338(c…	04371(Apelin signaling pathway);05034(Alcoholism);05165(Human papillomavirus infection);05169(Epstein-Barr virus infection);05203(Viral carcinogenesis)	K11406	EC:3.5.1.98	PREDICTED: histone deacetylase 4-like [Solenopsis invicta]	0	0	0.14156	0	0	0
evm.TU.Contig3413.1	evm.TU.Contig3413.1	evm.model.Contig3413.1	GO:0004872(receptor activity);GO:0005887(integral component of plasma membrane);GO:0005925(focal adhesion);GO:0007015(actin filament organization);GO:0007155(cell adhesion);GO:0007157(heterophilic cell-cell adhesion via plasma membrane cell adhesion molecules);GO:0007160(cell-matrix adhesion);GO:0007411(axon guidance);GO:0007414(axonal defasciculation);GO:0007424(open tracheal system development)…	NA	NA	NA	PREDICTED: integrin alpha-PS1 isoform X1 [Acyrthosiphon pisum]	0	0.00373248	0	0.0164583	0.00436687	0
evm.TU.Contig342.1	evm.TU.Contig342.1	evm.model.Contig342.1	NA	NA	K08471	NA	odorant receptor [Helicoverpa armigera]	0.100626	0.100465	0	0.176029	0	0
evm.TU.Contig342.11	evm.TU.Contig342.11	evm.model.Contig342.11	GO:0000977(RNA polymerase II regulatory region sequence-specific DNA binding);GO:0001085(RNA polymerase II transcription factor binding);GO:0001228(transcriptional activator activity, RNA polymerase II transcription regulatory region sequence-specific binding);GO:0003682(chromatin binding);GO:0005634(nucleus);GO:0005667(transcription factor complex);GO:0007507(heart development);GO:0009887(organ …	NA	K17894	NA	hypothetical protein TcasGA2_TC002315 [Tribolium castaneum]	0.0482886	0.106918	0.128362	0.0107006	0.0734942	0
evm.TU.Contig342.15	evm.TU.Contig342.15	evm.model.Contig342.15	NA	NA	K13966	NA	Leukocyte elastase inhibitor B [Zootermopsis nevadensis]	1.73093	0.784222	2.04511	1.1624	0.906169	2.14078
evm.TU.Contig342.8	evm.TU.Contig342.8	evm.model.Contig342.8	NA	NA	K17894	NA	PREDICTED: putative protein TPRXL [Diaphorina citri]	0.307201	1.0655	1.35976	0.525571	0.488188	0.637229
evm.TU.Contig34220.1	evm.TU.Contig34220.1	evm.model.Contig34220.1	NA	NA	NA	NA	NA	0	0	0.237482	0	0	0
evm.TU.Contig34313.1	evm.TU.Contig34313.1	evm.model.Contig34313.1	NA	NA	NA	NA	NA	0.00010147	0.000324037	0.00348966	0	0	0
evm.TU.Contig34337.1	evm.TU.Contig34337.1	evm.model.Contig34337.1	GO:0005887(integral component of plasma membrane);GO:0007156(homophilic cell adhesion via plasma membrane adhesion molecules);GO:0042802(identical protein binding);GO:0048812(neuron projection morphogenesis)	NA	K06767	NA	PREDICTED: Down syndrome cell adhesion molecule-like protein Dscam2 isoform X2 [Linepithema humile]	0.0666438	0.199609	0.349618	0.406872	0.13345	0.235627
evm.TU.Contig3434.1	evm.TU.Contig3434.1	evm.model.Contig3434.1	GO:0003824(catalytic activity);GO:0005515(protein binding);GO:0008152(metabolic process)	NA	NA	NA	hypothetical protein SINV_16545, partial [Solenopsis invicta]	0.989435	0	1.18642	0	0	0.782801
evm.TU.Contig34463.1	evm.TU.Contig34463.1	evm.model.Contig34463.1	NA	NA	NA	NA	NA	0.790138	0.789685	0.956296	0.691811	0.583526	0.645543
evm.TU.Contig34464.1	evm.TU.Contig34464.1	evm.model.Contig34464.1	NA	NA	NA	NA	NA	0	0.147642	0.271527	0.0950807	0.0789055	0.0818985
evm.TU.Contig345.10	evm.TU.Contig345.10	evm.model.Contig345.10	NA	NA	NA	NA	hypothetical protein RFI_16018 [Reticulomyxa filosa]	0.177373	0.118056	0	0	0	0.130973
evm.TU.Contig345.11	evm.TU.Contig345.11	evm.model.Contig345.11	GO:0005515(protein binding);GO:0005634(nucleus);GO:0005737(cytoplasm);GO:0005938(cell cortex);GO:0007281(germ cell development);GO:0007314(oocyte anterior/posterior axis specification);GO:0031466(Cul5-RING ubiquitin ligase complex);GO:0035556(intracellular signal transduction);GO:0045495(pole plasm);GO:0045732(positive regulation of protein catabolic process);GO:0046843(dorsal appendage formation)	NA	K10343	NA	SPRY domain-containing SOCS box protein 1 [Zootermopsis nevadensis]	0.518433	1.47961	0.531636	0.817691	0.232172	0.15596
evm.TU.Contig345.22	evm.TU.Contig345.22	evm.model.Contig345.22	NA	NA	NA	NA	NA	0	0.0233228	0	0	0	0
evm.TU.Contig345.23	evm.TU.Contig345.23	evm.model.Contig345.23	NA	NA	NA	NA	NA	0	0	0	0.0603777	0	0
evm.TU.Contig345.6	evm.TU.Contig345.6	evm.model.Contig345.6	NA	NA	NA	NA	NA	0.0380162	0.037691	0.0836514	0.040678	0.0798249	0.0367954
evm.TU.Contig345.7	evm.TU.Contig345.7	evm.model.Contig345.7	NA	NA	K15382	NA	SWEET sugar transporter [Nilaparvata lugens]	0	0	0.12754	0.0531607	0	0
evm.TU.Contig345.8	evm.TU.Contig345.8	evm.model.Contig345.8	NA	00900(Terpenoid backbone biosynthesis)	K05906	EC:1.8.3.5 1.8.3.6	PREDICTED: prenylcysteine oxidase 1 [Erinaceus europaeus]	0.109119	0.0544717	0.0460556	0.143161	0.0546256	0
evm.TU.Contig34501.1	evm.TU.Contig34501.1	evm.model.Contig34501.1	GO:0005887(integral component of plasma membrane);GO:0007156(homophilic cell adhesion via plasma membrane adhesion molecules);GO:0042802(identical protein binding);GO:0048812(neuron projection morphogenesis)	NA	K06768	NA	down syndrome cell adhesion molecule [Culex quinquefasciatus]	0.114895	0.344127	0	0.200985	0	0
evm.TU.Contig34517.1	evm.TU.Contig34517.1	evm.model.Contig34517.1	NA	NA	NA	NA	PREDICTED: general transcriptional corepressor trfA-like [Diaphorina citri]	0.0560904	0.0559995	0.0235401	0.0686828	0.0449267	0.0580126
evm.TU.Contig3459.1	evm.TU.Contig3459.1	evm.model.Contig3459.1	NA	NA	NA	NA	NA	0.741212	0.123334	1.80945	0.432201	0.123684	0.273663
evm.TU.Contig346.45	evm.TU.Contig346.45	evm.model.Contig346.45	NA	NA	NA	NA	NA	0	0	0	0.0134074	0	0
evm.TU.Contig346.66	evm.TU.Contig346.66	evm.model.Contig346.66	NA	NA	NA	NA	NA	0	0.0692705	0	0	0	0
evm.TU.Contig346.68	evm.TU.Contig346.68	evm.model.Contig346.68	NA	NA	NA	NA	NA	0	0.00730041	0	0	0	0
evm.TU.Contig34659.1	evm.TU.Contig34659.1	evm.model.Contig34659.1	NA	NA	K07059	NA	ACYPI002778 [Acyrthosiphon pisum]	2.49093	0	0	0.532335	0	0
evm.TU.Contig347.10	evm.TU.Contig347.10	evm.model.Contig347.10	NA	NA	K08857	EC:2.7.11.1	PREDICTED: GRAM domain-containing protein 1B [Bombyx mori]	0	0.0805503	0.169301	0.258745	0.296188	0.0595763
evm.TU.Contig34740.1	evm.TU.Contig34740.1	evm.model.Contig34740.1	GO:0004032(alditol:NADP+ 1-oxidoreductase activity);GO:0005654(nucleoplasm);GO:0005829(cytosol);GO:0055114(oxidation-reduction process)	00040(Pentose and glucuronate interconversions);00051(Fructose and mannose metabolism);00052(Galactose metabolism);00561(Glycerolipid metabolism);00790(Folate biosynthesis)	K00011	EC:1.1.1.21	PREDICTED: aldose reductase-like [Orussus abietinus]	0	0.0712969	0.0774935	0	0.0390828	0.0699267
evm.TU.Contig3475.4	evm.TU.Contig3475.4	evm.model.Contig3475.4	NA	NA	NA	NA	Adenosine receptor A2b [Zootermopsis nevadensis]	0	0.143793	0	0	0.144203	0
evm.TU.Contig3476.1	evm.TU.Contig3476.1	evm.model.Contig3476.1	NA	05016(Huntington's disease)	K10408	NA	hypothetical protein YQE_08594, partial [Dendroctonus ponderosae]	0	0	0	0	0.0137171	0
evm.TU.Contig34790.1	evm.TU.Contig34790.1	evm.model.Contig34790.1	NA	NA	NA	NA	unknown unsecreted protein [Papilio xuthus]	0	0	0.015359	0	0	0.129712
evm.TU.Contig348.55	evm.TU.Contig348.55	evm.model.Contig348.55	NA	NA	K10314	NA	hypothetical protein L798_10119 [Zootermopsis nevadensis]	4.53169	2.95181	3.14861	1.08377	4.97386	0.420331
evm.TU.Contig34822.1	evm.TU.Contig34822.1	evm.model.Contig34822.1	NA	NA	NA	NA	retiin, putative [Pediculus humanus corporis]	0.142675	0	1.04787	0.24958	0.428544	0.47409
evm.TU.Contig34836.1	evm.TU.Contig34836.1	evm.model.Contig34836.1	NA	NA	K09228	NA	PREDICTED: zinc finger protein 271-like [Acyrthosiphon pisum]	1.70233	0.566526	1.64591	1.21321	2.08315	1.17193
evm.TU.Contig3484.1	evm.TU.Contig3484.1	evm.model.Contig3484.1	NA	NA	NA	NA	NA	0	0	0	0	0	0.521866
evm.TU.Contig34850.1	evm.TU.Contig34850.1	evm.model.Contig34850.1	NA	NA	NA	NA	PREDICTED: uncharacterized protein LOC103508782 isoform X2 [Diaphorina citri]	0	0.057031	0	0	0	0
evm.TU.Contig3489.1	evm.TU.Contig3489.1	evm.model.Contig3489.1	NA	NA	K09062	NA	PREDICTED: protein giant-like isoform X1 [Apis dorsata]	0.479118	0.132143	0	0	0	0
evm.TU.Contig349.22	evm.TU.Contig349.22	evm.model.Contig349.22	NA	NA	NA	NA	NA	0	0	0.305121	0.254356	0	0.483164
evm.TU.Contig349.24	evm.TU.Contig349.24	evm.model.Contig349.24	NA	NA	K16449	NA	hypothetical protein L798_09748 [Zootermopsis nevadensis]	0	0	0	0.247027	0	0
evm.TU.Contig34916.1	evm.TU.Contig34916.1	evm.model.Contig34916.1	NA	NA	K08818	EC:2.7.11.22	RecName: Full=Cyclin-dependent kinase 11; AltName: Full=Cell division cycle protein kinase 11; AltName: Full=Cell division protein kinase 11; AltName: Full=PITSVRE serine/threonine protein-kinase cdk11 []	0.201893	0.0274081	0.0576065	0.108049	0	0.0608137
evm.TU.Contig34923.1	evm.TU.Contig34923.1	evm.model.Contig34923.1	NA	NA	NA	NA	NA	0	0	0	0	0	0.168865
evm.TU.Contig3497.1	evm.TU.Contig3497.1	evm.model.Contig3497.1	NA	NA	NA	NA	NA	0.0571872	0.0430674	0.0359369	0.0386597	0.045927	0.012702
evm.TU.Contig350.53	evm.TU.Contig350.53	evm.model.Contig350.53	NA	NA	NA	NA	NA	0.213686	0.00859627	0	0.144023	0.0818931	0.0286095
evm.TU.Contig350.72	evm.TU.Contig350.72	evm.model.Contig350.72	NA	NA	NA	NA	PREDICTED: uncharacterized protein LOC105367969 [Ceratosolen solmsi marchali]	0	0.243788	0	0.081348	0	0
evm.TU.Contig350.74	evm.TU.Contig350.74	evm.model.Contig350.74	NA	NA	NA	NA	unkown protein [Riptortus pedestris]	0.132322	0.0451498	0.237241	0	0	0.496919
evm.TU.Contig350.79	evm.TU.Contig350.79	evm.model.Contig350.79	NA	NA	NA	NA	PREDICTED: uncharacterized protein LOC100568588 [Acyrthosiphon pisum]	0	0.0789701	0.0710014	0.0484248	0	0.440965
evm.TU.Contig35069.1	evm.TU.Contig35069.1	evm.model.Contig35069.1	NA	00601(Glycosphingolipid biosynthesis - lacto and neolacto series)	K07819	EC:2.4.1.-	PREDICTED: beta-1,3-galactosyltransferase 1-like isoform X1 [Megachile rotundata]	0.216935	0.0682506	0.230478	0.23885	0.055121	0.0304896
evm.TU.Contig35211.1	evm.TU.Contig35211.1	evm.model.Contig35211.1	NA	NA	NA	NA	conserved hypothetical protein [Pediculus humanus corporis]	0	0.352797	0.247171	0.103025	0.117932	0
evm.TU.Contig35214.1	evm.TU.Contig35214.1	evm.model.Contig35214.1	GO:0005251(delayed rectifier potassium channel activity);GO:0016021(integral component of membrane)	NA	K04874	NA	hypothetical protein SINV_12791, partial [Solenopsis invicta]	0.325244	0	0	0	0	0
evm.TU.Contig35220.1	evm.TU.Contig35220.1	evm.model.Contig35220.1	NA	NA	NA	NA	Coiled-coil and C2 domain-containing protein 2A [Zootermopsis nevadensis]	0	0.0568448	0.0267579	0	0	0
evm.TU.Contig35232.2	evm.TU.Contig35232.2	evm.model.Contig35232.2	NA	NA	NA	NA	NA	0.0152102	0.0780388	0.0570701	0.262544	0.0360036	0.118822
evm.TU.Contig3526.1	evm.TU.Contig3526.1	evm.model.Contig3526.1	NA	NA	NA	NA	PREDICTED: uncharacterized protein LOC103312209 [Tribolium castaneum]	0.608604	0.842039	0.670259	0.359986	0.0913697	0.404331
evm.TU.Contig353.48	evm.TU.Contig353.48	evm.model.Contig353.48	NA	NA	NA	NA	NA	0	0	0.0922204	0	0	0
evm.TU.Contig353.50	evm.TU.Contig353.50	evm.model.Contig353.50	NA	NA	NA	NA	NA	0	0	0	0.0883618	0.138642	0
evm.TU.Contig35333.1	evm.TU.Contig35333.1	evm.model.Contig35333.1	NA	00603(Glycosphingolipid biosynthesis - globo and isoglobo series);04142(Lysosome)	K01204	EC:3.2.1.49	PREDICTED: alpha-N-acetylgalactosaminidase-like [Acyrthosiphon pisum]	0.0194842	0	0.619253	0	0.110041	0.243475
evm.TU.Contig35341.1	evm.TU.Contig35341.1	evm.model.Contig35341.1	NA	NA	NA	NA	NA	0	0.0469585	0.100725	0.0422579	0	0.0535143
evm.TU.Contig35361.1	evm.TU.Contig35361.1	evm.model.Contig35361.1	NA	NA	NA	NA	PREDICTED: Down syndrome cell adhesion molecule-like protein Dscam2, partial [Tribolium castaneum]	0	0.0571383	0.0907444	0.0961356	0.13718	0.148342
evm.TU.Contig3538.1	evm.TU.Contig3538.1	evm.model.Contig3538.1	NA	NA	NA	NA	NA	0	0.0960154	0	0	0	0.106521
evm.TU.Contig354.15	evm.TU.Contig354.15	evm.model.Contig354.15	NA	NA	NA	NA	NA	0.334106	0.13533	0.289308	0.330702	0.286206	0.190886
evm.TU.Contig3546.2	evm.TU.Contig3546.2	evm.model.Contig3546.2	NA	NA	NA	NA	NA	0.0191863	0	0.0104817	0	0.0369617	0
evm.TU.Contig355.20	evm.TU.Contig355.20	evm.model.Contig355.20	NA	NA	NA	NA	NA	0.226789	0	0	0.19836	0	2.72823
evm.TU.Contig3562.1	evm.TU.Contig3562.1	evm.model.Contig3562.1	NA	NA	NA	NA	NA	0.32309	0.330265	0.24433	0	0.116576	0.184055
evm.TU.Contig35620.1	evm.TU.Contig35620.1	evm.model.Contig35620.1	NA	NA	NA	NA	NA	0.289192	0.221869	0.116582	0	0.166873	0.0615369
evm.TU.Contig35626.1	evm.TU.Contig35626.1	evm.model.Contig35626.1	GO:0000149(SNARE binding);GO:0005484(SNAP receptor activity);GO:0006886(intracellular protein transport);GO:0006906(vesicle fusion);GO:0012505(endomembrane system);GO:0016021(integral component of membrane);GO:0031201(SNARE complex);GO:0048278(vesicle docking)	04130(SNARE interactions in vesicular transport);04145(Phagosome)	K08488	NA	PREDICTED: syntaxin-12 [Athalia rosae]	0.692886	0.609178	0.675532	0.831285	0.565654	1.29972
evm.TU.Contig35631.1	evm.TU.Contig35631.1	evm.model.Contig35631.1	NA	NA	NA	NA	hypothetical protein KGM_02835 [Danaus plexippus]	0.0595871	0.535421	0.375118	0.416946	0.0596589	0.264004
evm.TU.Contig357.1	evm.TU.Contig357.1	evm.model.Contig357.1	NA	NA	NA	NA	TweedleE [Drosophila melanogaster]	0	0	0	0.0742781	0.175877	0
evm.TU.Contig357.12	evm.TU.Contig357.12	evm.model.Contig357.12	NA	NA	NA	NA	PREDICTED: filaggrin isoform X1 [Acyrthosiphon pisum]	0	0.00487629	0.00590687	0.00717415	0.0676398	0
evm.TU.Contig357.4	evm.TU.Contig357.4	evm.model.Contig357.4	NA	NA	K16894	NA	PREDICTED: zinc finger protein 721-like [Diaphorina citri]	0	0.00924944	0	0.0040108	0.022738	0.00528927
evm.TU.Contig35734.1	evm.TU.Contig35734.1	evm.model.Contig35734.1	NA	NA	NA	NA	NA	0.0469461	0	0.0820935	0	0.0156677	0.0346657
evm.TU.Contig35736.3	evm.TU.Contig35736.3	evm.model.Contig35736.3	NA	00520(Amino sugar and nucleotide sugar metabolism)	K00326	EC:1.6.2.2	hypothetical protein L798_03350 [Zootermopsis nevadensis]	1.19468	1.52154	0.391708	1.82862	0.922348	0.41352
evm.TU.Contig358.18	evm.TU.Contig358.18	evm.model.Contig358.18	NA	NA	K19703	EC:1.14.18.6	PREDICTED: fatty acid 2-hydroxylase [Diaphorina citri]	0.459337	0.630655	0.311378	0.133725	0.0100344	0.394458
evm.TU.Contig35816.1	evm.TU.Contig35816.1	evm.model.Contig35816.1	NA	NA	NA	NA	NA	0	0.505127	1.57116	0.530645	0.165963	1.38722
evm.TU.Contig3584.1	evm.TU.Contig3584.1	evm.model.Contig3584.1	NA	NA	NA	NA	NA	0	0	0.18867	0.0393201	0.180039	0.159603
evm.TU.Contig3599.2	evm.TU.Contig3599.2	evm.model.Contig3599.2	NA	NA	NA	NA	NA	0.031205	0	0	0	0	0
evm.TU.Contig36.103	evm.TU.Contig36.103	evm.model.Contig36.103	NA	NA	NA	NA	NA	0.0222473	0	0.0019322	0	0.0182915	0
evm.TU.Contig36.109	evm.TU.Contig36.109	evm.model.Contig36.109	NA	NA	NA	NA	NA	0	0.0160701	0	0	0	0
evm.TU.Contig36.114	evm.TU.Contig36.114	evm.model.Contig36.114	NA	NA	NA	NA	NA	0	0	0.0321863	0	0	0.19378
evm.TU.Contig360.1	evm.TU.Contig360.1	evm.model.Contig360.1	NA	NA	NA	NA	conserved hypothetical protein [Pediculus humanus corporis]	0	0.0916965	0.0219409	0	0	0
evm.TU.Contig36002.1	evm.TU.Contig36002.1	evm.model.Contig36002.1	NA	NA	NA	NA	NA	0	0	0	0.0466319	0.10676	0
evm.TU.Contig36006.1	evm.TU.Contig36006.1	evm.model.Contig36006.1	NA	05016(Huntington's disease)	K10409	NA	AAEL006541-PA [Aedes aegypti]	0.646041	0	0.487679	0.180818	0	0.400719
evm.TU.Contig36059.1	evm.TU.Contig36059.1	evm.model.Contig36059.1	GO:0005243(gap junction channel activity);GO:0005921(gap junction);GO:0009416(response to light stimulus);GO:0009881(photoreceptor activity);GO:0016264(gap junction assembly)	NA	NA	NA	PREDICTED: innexin shaking-B-like [Diaphorina citri]	0	0.102108	0	0.0127789	0.0292564	0
evm.TU.Contig36147.1	evm.TU.Contig36147.1	evm.model.Contig36147.1	NA	NA	NA	NA	NA	0.092184	0.482786	0.520225	0.236383	0.595793	0
evm.TU.Contig36178.1	evm.TU.Contig36178.1	evm.model.Contig36178.1	GO:0003674(molecular_function);GO:0005768(endosome);GO:0007155(cell adhesion);GO:0016020(membrane);GO:0030139(endocytic vesicle)	04910(Insulin signaling pathway)	K07192	NA	PREDICTED: flotillin-2 isoform X2 [Clupea harengus]	0.0957864	0	0.0166762	0	0	0
evm.TU.Contig3626.1	evm.TU.Contig3626.1	evm.model.Contig3626.1	NA	04977(Vitamin digestion and absorption)	K14616	NA	PREDICTED: cubilin-like [Pogonomyrmex barbatus]	0.788422	0.28237	0.564964	0.767321	1.00209	1.28307
evm.TU.Contig36342.1	evm.TU.Contig36342.1	evm.model.Contig36342.1	NA	NA	K13165	NA	protein tramtrack, beta isoform, putative [Pediculus humanus corporis]	0.167046	0	0	0	0	0
evm.TU.Contig36556.1	evm.TU.Contig36556.1	evm.model.Contig36556.1	NA	NA	NA	NA	PREDICTED: tip elongation aberrant protein 1-like [Acyrthosiphon pisum]	0.562772	1.17991	2.59805	0.738339	1.46498	1.29952
evm.TU.Contig36591.1	evm.TU.Contig36591.1	evm.model.Contig36591.1	NA	NA	NA	NA	NA	0	0.706429	0.205974	0	0	0
evm.TU.Contig36598.1	evm.TU.Contig36598.1	evm.model.Contig36598.1	NA	NA	NA	NA	NA	0	0	0.0117764	0	0	0
evm.TU.Contig3666.1	evm.TU.Contig3666.1	evm.model.Contig3666.1	NA	NA	NA	NA	NA	0	0	0	0	0	0.00732789
evm.TU.Contig36684.1	evm.TU.Contig36684.1	evm.model.Contig36684.1	GO:0003700(transcription factor activity, sequence-specific DNA binding);GO:0005634(nucleus);GO:0006355(regulation of transcription, DNA-templated);GO:0006357(regulation of transcription from RNA polymerase II promoter);GO:0007219(Notch signaling pathway);GO:0007424(open tracheal system development);GO:0007427(epithelial cell migration, open tracheal system);GO:0016348(imaginal disc-derived leg j…	NA	NA	NA	NA	0	0.181463	0	0.0459019	0	0.0805272
evm.TU.Contig36713.1	evm.TU.Contig36713.1	evm.model.Contig36713.1	NA	NA	NA	NA	hypothetical protein L798_12755 [Zootermopsis nevadensis]	0	0	0	0	0	0.13967
evm.TU.Contig3677.1	evm.TU.Contig3677.1	evm.model.Contig3677.1	NA	NA	K09304	NA	deformed, partial [Paredocla chevalieri]	0	0	0	0	0.137677	0
evm.TU.Contig3686.1	evm.TU.Contig3686.1	evm.model.Contig3686.1	NA	NA	NA	NA	hypothetical protein L798_14904 [Zootermopsis nevadensis]	0.786732	6.20797	1.36386	1.0356	2.60556	2.04002
evm.TU.Contig36944.2	evm.TU.Contig36944.2	evm.model.Contig36944.2	NA	NA	NA	NA	NA	0	0	0	0	0.133451	0
evm.TU.Contig36959.1	evm.TU.Contig36959.1	evm.model.Contig36959.1	NA	NA	NA	NA	NA	0.079654	0.10185	0.0214928	0.0334024	0.058041	0.0409494
evm.TU.Contig37004.1	evm.TU.Contig37004.1	evm.model.Contig37004.1	NA	NA	NA	NA	PREDICTED: protein NRDE2 homolog [Bombus terrestris]	1.08535	0.602991	0.0948966	0.843817	0.672868	0.911128
evm.TU.Contig3703.1	evm.TU.Contig3703.1	evm.model.Contig3703.1	NA	03013(RNA transport)	K14296	NA	Nuclear pore complex protein Nup153 [Zootermopsis nevadensis]	0.0113056	0.056437	0.0355861	0.019777	0.0113194	0.0125225
evm.TU.Contig3703.2	evm.TU.Contig3703.2	evm.model.Contig3703.2	NA	03013(RNA transport)	K12172	NA	NA	0.157034	0.0794717	0.0835174	0.141857	0.117112	0.13715
evm.TU.Contig37093.1	evm.TU.Contig37093.1	evm.model.Contig37093.1	GO:0003674(molecular_function);GO:0005575(cellular_component);GO:0008150(biological_process)	NA	NA	NA	hypothetical protein TcasGA2_TC010786 [Tribolium castaneum]	0	0.00603331	0	0	0.0103378	0
evm.TU.Contig371.15	evm.TU.Contig371.15	evm.model.Contig371.15	NA	NA	NA	NA	NA	0	0.13608	0	0	0.080494	0
evm.TU.Contig371.30	evm.TU.Contig371.30	evm.model.Contig371.30	NA	NA	K08857	EC:2.7.11.1	PREDICTED: serine/threonine-protein kinase Nek5 [Balaenoptera acutorostrata scammoni]	0.0899053	0.0180957	0.0253558	0.0898338	0.0181471	0.0267678
evm.TU.Contig371.4	evm.TU.Contig371.4	evm.model.Contig371.4	NA	00983(Drug metabolism - other enzymes)	K01044	EC:3.1.1.1	juvenile hormone esterase [Nilaparvata lugens]	0.32102	0	0.112272	0.0832589	0	0.27767
evm.TU.Contig372.14	evm.TU.Contig372.14	evm.model.Contig372.14	NA	NA	NA	NA	NA	0	0	0	0	0.180064	0
evm.TU.Contig372.25	evm.TU.Contig372.25	evm.model.Contig372.25	NA	NA	K15001	EC:1.14.-.-	cytochrome P450 CYP417B1 [Laodelphax striatella]	0.0816022	0.0637875	0.0970092	0.120545	0.0413966	0.137389
evm.TU.Contig372.35	evm.TU.Contig372.35	evm.model.Contig372.35	NA	NA	NA	NA	NA	0.104432	0.312789	0.438284	0.0913412	0.104559	0
evm.TU.Contig372.36	evm.TU.Contig372.36	evm.model.Contig372.36	GO:0005261(cation channel activity);GO:0005262(calcium channel activity);GO:0006812(cation transport);GO:0006816(calcium ion transport);GO:0007605(sensory perception of sound);GO:0009270(response to humidity);GO:0034703(cation channel complex);GO:0055085(transmembrane transport)	NA	NA	NA	PREDICTED: transient receptor potential channel pyrexia [Diaphorina citri]	0	0.00670743	0.0187204	0.00321482	0.00736009	0.0156376
evm.TU.Contig372.38	evm.TU.Contig372.38	evm.model.Contig372.38	NA	NA	NA	NA	NA	0.05276	0.474071	0.221424	0.230731	0.105648	0.104492
evm.TU.Contig3723.1	evm.TU.Contig3723.1	evm.model.Contig3723.1	NA	NA	NA	NA	PREDICTED: late secretory pathway protein AVL9 homolog [Ceratosolen solmsi marchali]	0.0392127	0.145189	0	0.116292	0	0
evm.TU.Contig37255.1	evm.TU.Contig37255.1	evm.model.Contig37255.1	GO:0001745(compound eye morphogenesis);GO:0005515(protein binding);GO:0005886(plasma membrane);GO:0005912(adherens junction);GO:0005917(nephrocyte diaphragm);GO:0007156(homophilic cell adhesion via plasma membrane adhesion molecules);GO:0007157(heterophilic cell-cell adhesion via plasma membrane cell adhesion molecules);GO:0007520(myoblast fusion);GO:0007523(larval visceral muscle development);GO…	04514(Cell adhesion molecules (CAMs));04640(Hematopoietic cell lineage);04662(B cell receptor signaling pathway)	K06467	NA	GI11172 [Drosophila mojavensis]	0.973405	0.450602	0.552464	0.882438	0.150627	0.74986
evm.TU.Contig373.10	evm.TU.Contig373.10	evm.model.Contig373.10	NA	NA	NA	NA	PREDICTED: uncharacterized protein LOC105191446 isoform X1 [Harpegnathos saltator]	0.0427423	0	0.0448455	0.017702	0	0.0473422
evm.TU.Contig37385.1	evm.TU.Contig37385.1	evm.model.Contig37385.1	NA	NA	NA	NA	PREDICTED: uncharacterized protein LOC103514618 [Diaphorina citri]	0.0888584	0.0443574	0	0.0777198	0	0
evm.TU.Contig374.51	evm.TU.Contig374.51	evm.model.Contig374.51	NA	NA	NA	NA	NA	0	0.0365331	0	0	0	0
evm.TU.Contig374.53	evm.TU.Contig374.53	evm.model.Contig374.53	NA	NA	NA	NA	NA	0	0.107022	0.112469	0.281273	0	0
evm.TU.Contig374.57	evm.TU.Contig374.57	evm.model.Contig374.57	NA	NA	NA	NA	NA	0	0.197016	0	0	0	0
evm.TU.Contig376.1	evm.TU.Contig376.1	evm.model.Contig376.1	NA	NA	K10404	NA	GL23893 [Drosophila persimilis]	0	0	0.446987	0.310517	1.2946	0
evm.TU.Contig37656.1	evm.TU.Contig37656.1	evm.model.Contig37656.1	NA	NA	NA	NA	NA	0.187527	0	0.0358058	0	0	0.00944986
evm.TU.Contig37671.1	evm.TU.Contig37671.1	evm.model.Contig37671.1	NA	NA	NA	NA	NA	0.0679414	0.0492636	0	0	0.0179307	0.0104731
evm.TU.Contig377.1	evm.TU.Contig377.1	evm.model.Contig377.1	NA	NA	NA	NA	NA	0.0356032	0.0413359	0	0	0	0
evm.TU.Contig377.10	evm.TU.Contig377.10	evm.model.Contig377.10	NA	NA	NA	NA	NA	0.328391	0	0	0	0	0.192715
evm.TU.Contig377.25	evm.TU.Contig377.25	evm.model.Contig377.25	NA	NA	NA	NA	NA	0.0351597	0.0131526	0.109082	0.0587798	0.079941	0.0595494
evm.TU.Contig377.28	evm.TU.Contig377.28	evm.model.Contig377.28	GO:0005248(voltage-gated sodium channel activity);GO:0005886(plasma membrane);GO:0019228(neuronal action potential);GO:0086010(membrane depolarization during action potential)	04742(Taste transduction)	K04834	NA	voltage-dependent cation channel SC1 [Nilaparvata lugens]	0	0	0.169601	0	0	0
evm.TU.Contig377.4	evm.TU.Contig377.4	evm.model.Contig377.4	NA	NA	NA	NA	NA	0	0	0	0.0512142	0	0
evm.TU.Contig377.60	evm.TU.Contig377.60	evm.model.Contig377.60	NA	NA	K09083	NA	Basic helix-loop-helix transcription factor amos [Harpegnathos saltator]	0.0575019	0.0467001	0.201104	0.100588	0.00959502	0.127381
evm.TU.Contig37741.1	evm.TU.Contig37741.1	evm.model.Contig37741.1	NA	NA	K15127	NA	chemosensory protein 5 [Laodelphax striatella]	0	0	0.0610825	0	0	0.128968
evm.TU.Contig37766.1	evm.TU.Contig37766.1	evm.model.Contig37766.1	NA	NA	NA	NA	PREDICTED: REST corepressor-like [Atta cephalotes]	0	0.137345	0	0.133692	0	0
evm.TU.Contig37821.1	evm.TU.Contig37821.1	evm.model.Contig37821.1	NA	NA	NA	NA	PREDICTED: putative uncharacterized protein DDB_G0274405 [Acyrthosiphon pisum]	0	0.0182885	0.0480487	0.0400546	0.0470047	0
evm.TU.Contig3789.1	evm.TU.Contig3789.1	evm.model.Contig3789.1	GO:0005737(cytoplasm);GO:0005813(centrosome);GO:0005856(cytoskeleton);GO:0007224(smoothened signaling pathway);GO:0008158(hedgehog receptor activity);GO:0030030(cell projection organization);GO:0036038(MKS complex);GO:0036064(ciliary basal body);GO:0042384(cilium assembly);GO:0042995(cell projection)	NA	K16744	NA	B9 domain-containing protein 1 [Acyrthosiphon pisum]	0.0450308	0.00831476	0	0.0327791	0.0306956	0.0138369
evm.TU.Contig37929.1	evm.TU.Contig37929.1	evm.model.Contig37929.1	GO:0000980(RNA polymerase II distal enhancer sequence-specific DNA binding);GO:0001205(transcriptional activator activity, RNA polymerase II distal enhancer sequence-specific binding);GO:0003700(transcription factor activity, sequence-specific DNA binding);GO:0005634(nucleus);GO:0006357(regulation of transcription from RNA polymerase II promoter);GO:0007365(periodic partitioning);GO:0007455(eye-a…	NA	K09227	NA	PREDICTED: pair-rule protein odd-paired [Diaphorina citri]	0	0	0.721138	0.280225	0.10759	0.166163
evm.TU.Contig37987.1	evm.TU.Contig37987.1	evm.model.Contig37987.1	NA	NA	NA	NA	NA	0	0.00869256	0	0	0.0130757	0
evm.TU.Contig38.26	evm.TU.Contig38.26	evm.model.Contig38.26	NA	04974(Protein digestion and absorption)	K01278	EC:3.4.14.5	PREDICTED: venom dipeptidyl peptidase 4 [Tribolium castaneum]	0.115991	0.0590602	0.166471	0.248591	0.300714	0
evm.TU.Contig38.27	evm.TU.Contig38.27	evm.model.Contig38.27	NA	NA	NA	NA	NA	0	0	0	0.0738188	0	0
evm.TU.Contig38.35	evm.TU.Contig38.35	evm.model.Contig38.35	GO:0000981(RNA polymerase II transcription factor activity, sequence-specific DNA binding);GO:0005634(nucleus)	NA	K09405	NA	Meiosis-specific transcription factor mei4, putative [Pediculus humanus corporis]	0	0.0213246	0.111938	0	0.00821649	0
evm.TU.Contig38.41	evm.TU.Contig38.41	evm.model.Contig38.41	NA	NA	NA	NA	PREDICTED: uncharacterized protein LOC658643 [Tribolium castaneum]	0	0.090434	0.265602	0.0977316	0.134197	0.0501648
evm.TU.Contig38.50	evm.TU.Contig38.50	evm.model.Contig38.50	NA	NA	NA	NA	NA	0.00576752	0	0	0	0	0
evm.TU.Contig380.2	evm.TU.Contig380.2	evm.model.Contig380.2	NA	NA	NA	NA	NA	0.205336	0	0.172352	0	0.0411172	0
evm.TU.Contig38075.1	evm.TU.Contig38075.1	evm.model.Contig38075.1	NA	NA	NA	NA	PREDICTED: uncharacterized protein LOC102806061 [Saccoglossus kowalevskii]	0	2.06749	0	0	0	0
evm.TU.Contig38118.1	evm.TU.Contig38118.1	evm.model.Contig38118.1	GO:0001750(photoreceptor outer segment);GO:0005887(integral component of plasma membrane);GO:0007186(G-protein coupled receptor signaling pathway);GO:0007602(phototransduction);GO:0008020(G-protein coupled photoreceptor activity);GO:0071482(cellular response to light stimulus)	NA	K04256	NA	opsin, pteropsin type, partial [Mnais costalis]	0.0230227	0	0	0	0	0
evm.TU.Contig38134.1	evm.TU.Contig38134.1	evm.model.Contig38134.1	NA	NA	NA	NA	NA	0	0	0	0	0.0144201	0
evm.TU.Contig3814.1	evm.TU.Contig3814.1	evm.model.Contig3814.1	NA	NA	NA	NA	NA	0	0	0.0329683	0	0	0
evm.TU.Contig382.11	evm.TU.Contig382.11	evm.model.Contig382.11	NA	NA	NA	NA	NA	0	0	0.150956	0	0.113943	0.0657313
evm.TU.Contig383.4	evm.TU.Contig383.4	evm.model.Contig383.4	GO:0005243(gap junction channel activity);GO:0005921(gap junction);GO:0009416(response to light stimulus);GO:0009881(photoreceptor activity);GO:0016264(gap junction assembly)	03022(Basal transcription factors)	K03132	NA	PREDICTED: innexin shaking-B-like [Diaphorina citri]	0	0	0	0	0.179507	0
evm.TU.Contig383.5	evm.TU.Contig383.5	evm.model.Contig383.5	NA	NA	K16457	NA	PREDICTED: innexin shaking-B-like [Diaphorina citri]	0	0.213236	0.241541	0.0266879	0.0610981	0
evm.TU.Contig383.7	evm.TU.Contig383.7	evm.model.Contig383.7	GO:0005243(gap junction channel activity);GO:0005921(gap junction);GO:0009416(response to light stimulus);GO:0009881(photoreceptor activity);GO:0016264(gap junction assembly)	NA	NA	NA	PREDICTED: innexin shaking-B [Diaphorina citri]	0.34583	0.473888	0.845841	0.453717	0.406154	0.0478811
evm.TU.Contig3839.1	evm.TU.Contig3839.1	evm.model.Contig3839.1	NA	04013(MAPK signaling pathway - fly)	K12377	NA	PREDICTED: torso-like protein isoform X3 [Bombyx mori]	0.0937054	0.150159	0.221185	0.155205	0.222797	0.241334
evm.TU.Contig384.18	evm.TU.Contig384.18	evm.model.Contig384.18	NA	00730(Thiamine metabolism);00790(Folate biosynthesis);02020(Two-component system)	K01077	EC:3.1.3.1	PREDICTED: alkaline phosphatase-like [Tribolium castaneum]	2.60521	2.07602	1.39424	0.582027	0.792075	0.678767
evm.TU.Contig3849.1	evm.TU.Contig3849.1	evm.model.Contig3849.1	NA	NA	NA	NA	NA	0	0	0	0	0.00456079	0
evm.TU.Contig385.15	evm.TU.Contig385.15	evm.model.Contig385.15	NA	NA	NA	NA	NA	0.0317968	0.0158727	0	0.00128924	0	0.0264141
evm.TU.Contig385.33	evm.TU.Contig385.33	evm.model.Contig385.33	NA	NA	NA	NA	PREDICTED: uncharacterized protein LOC105361902 [Ceratosolen solmsi marchali]	0.227735	0.641343	0.578857	0.684499	0.993941	0.17654
evm.TU.Contig385.43	evm.TU.Contig385.43	evm.model.Contig385.43	NA	NA	NA	NA	NA	0.0891194	0.456506	0.0935032	0	0	0.931267
evm.TU.Contig385.48	evm.TU.Contig385.48	evm.model.Contig385.48	NA	NA	K08471	NA	PREDICTED: odorant receptor 4-like [Bombyx mori]	0	0.0539337	0	0	0	0
evm.TU.Contig385.61	evm.TU.Contig385.61	evm.model.Contig385.61	NA	00030(Pentose phosphate pathway);00053(Ascorbate and aldarate metabolism);00930(Caprolactam degradation)	K01053	EC:3.1.1.17	nucleoside hydrolase [Aurantimonas manganoxydans]	0	0.158022	0.166067	0.178778	0.396181	0
evm.TU.Contig388.5	evm.TU.Contig388.5	evm.model.Contig388.5	NA	04020(Calcium signaling pathway);04080(Neuroactive ligand-receptor interaction);04725(Cholinergic synapse);04742(Taste transduction);04810(Regulation of actin cytoskeleton);04911(Insulin secretion);04970(Salivary secretion);04971(Gastric acid secretion);04972(Pancreatic secretion)	K04131	NA	G-protein coupled receptor moody, partial [Zootermopsis nevadensis]	0.266263	0.0982167	0.193373	0.0943773	0.0768518	0.0378038
evm.TU.Contig388.8	evm.TU.Contig388.8	evm.model.Contig388.8	NA	NA	NA	NA	NA	0	0.00332758	0	0	0	0
evm.TU.Contig389.15	evm.TU.Contig389.15	evm.model.Contig389.15	NA	03010(Ribosome)	K02881	NA	conserved hypothetical protein [Pediculus humanus corporis]	0.347628	1.02509	1.23987	1.35913	0.722674	0.627671
evm.TU.Contig389.26	evm.TU.Contig389.26	evm.model.Contig389.26	NA	00230(Purine metabolism);00240(Pyrimidine metabolism);03020(RNA polymerase);04623(Cytosolic DNA-sensing pathway);05169(Epstein-Barr virus infection)	K03018	EC:2.7.7.6	PREDICTED: uncharacterized protein LOC103511661 isoform X2 [Diaphorina citri]	0	0.124756	0.183549	0.0535609	0.150132	0
evm.TU.Contig389.29	evm.TU.Contig389.29	evm.model.Contig389.29	NA	NA	K10521	NA	Ankyrin repeat and BTB/POZ domain-containing protein 2 [Zootermopsis nevadensis]	0.154787	0.0515124	0.324806	0.0772462	0.0461847	0
evm.TU.Contig389.7	evm.TU.Contig389.7	evm.model.Contig389.7	NA	NA	K19625	NA	Retinaldehyde-binding protein 1-like protein 2 [Zootermopsis nevadensis]	1.74447	2.77317	1.79874	2.49643	1.43099	2.50623
evm.TU.Contig39.29	evm.TU.Contig39.29	evm.model.Contig39.29	NA	NA	NA	NA	NA	0	0	0	0.0341209	0	0
evm.TU.Contig3910.1	evm.TU.Contig3910.1	evm.model.Contig3910.1	GO:0003705(transcription factor activity, RNA polymerase II distal enhancer sequence-specific binding);GO:0005634(nucleus)	NA	K09399	NA	unnamed protein product, partial [Tetraodon nigroviridis]	0	0	1.37436	0	1.16934	1.74106
evm.TU.Contig395.5	evm.TU.Contig395.5	evm.model.Contig395.5	NA	NA	NA	NA	NA	0	0.0473335	0.0200969	0.0103028	0.00762443	0.0302362
evm.TU.Contig396.1	evm.TU.Contig396.1	evm.model.Contig396.1	NA	NA	NA	NA	hypothetical protein L798_04054 [Zootermopsis nevadensis]	0	0.021338	0.0470284	0	0.0186244	0
evm.TU.Contig3961.1	evm.TU.Contig3961.1	evm.model.Contig3961.1	NA	NA	NA	NA	NA	0	0.278355	0	0	0	0.572628
evm.TU.Contig3966.1	evm.TU.Contig3966.1	evm.model.Contig3966.1	GO:0008376(acetylgalactosaminyltransferase activity);GO:0030206(chondroitin sulfate biosynthetic process);GO:0032580(Golgi cisterna membrane);GO:0042060(wound healing)	00532(Glycosaminoglycan biosynthesis - chondroitin sulfate / dermatan sulfate)	K00746	EC:2.4.1.174 2.4.1.175	PREDICTED: chondroitin sulfate N-acetylgalactosaminyltransferase 1 [Orussus abietinus]	0.0476333	0.428001	0.0499762	0.0479106	0.381526	0
evm.TU.Contig399.17	evm.TU.Contig399.17	evm.model.Contig399.17	NA	NA	NA	NA	NA	0	0.0401288	0.0454388	0.037879	0	0
evm.TU.Contig399.18	evm.TU.Contig399.18	evm.model.Contig399.18	NA	NA	NA	NA	NA	0	0.0310865	0	0	0	0
evm.TU.Contig399.20	evm.TU.Contig399.20	evm.model.Contig399.20	NA	NA	NA	NA	PREDICTED: uncharacterized protein LOC105560571 [Vollenhovia emeryi]	0.0423025	0.0560135	0.0865428	0.0163573	0.0170501	0.0828562
evm.TU.Contig3994.1	evm.TU.Contig3994.1	evm.model.Contig3994.1	NA	NA	NA	NA	PREDICTED: RNA-binding protein 24-like [Acyrthosiphon pisum]	0.251152	0.163764	0.600263	0	0	0.0779533
evm.TU.Contig4.10	evm.TU.Contig4.10	evm.model.Contig4.10	NA	NA	NA	NA	hypothetical protein L798_02188 [Zootermopsis nevadensis]	0.0757851	0.19476	0.238542	0.0522379	0.222103	0.00389176
evm.TU.Contig4.11	evm.TU.Contig4.11	evm.model.Contig4.11	NA	NA	NA	NA	NA	1.90172	2.84251	2.22981	1.73326	1.03025	2.13708
evm.TU.Contig4.2	evm.TU.Contig4.2	evm.model.Contig4.2	NA	00533(Glycosaminoglycan biosynthesis - keratan sulfate);00601(Glycosphingolipid biosynthesis - lacto and neolacto series)	K00741	EC:2.4.1.149	hypothetical protein GNI_113740 [Gregarina niphandrodes]	0.127687	0.124948	0	0	0.255686	0
evm.TU.Contig40.62	evm.TU.Contig40.62	evm.model.Contig40.62	NA	04080(Neuroactive ligand-receptor interaction)	K05206	NA	glutamate receptor delta-1 subunit precursor, putative [Pediculus humanus corporis]	0.889346	0.25598	0.289649	0.623478	0.0994397	0.949812
evm.TU.Contig40.66	evm.TU.Contig40.66	evm.model.Contig40.66	NA	NA	NA	NA	NA	0	0	0.0141915	0.00744343	0.0170411	0.0188522
evm.TU.Contig40.67	evm.TU.Contig40.67	evm.model.Contig40.67.1	NA	04080(Neuroactive ligand-receptor interaction)	K04238	NA	neuropeptide GPCR A12 [Nilaparvata lugens]	0.70941	0.648458	0.796339	1.32253	0.540618	0.246777
evm.TU.Contig400.10	evm.TU.Contig400.10	evm.model.Contig400.10	NA	NA	NA	NA	NA	0	0	0.0163137	0.0135996	0	0
evm.TU.Contig401.23	evm.TU.Contig401.23	evm.model.Contig401.23	NA	NA	NA	NA	NA	0.0440431	0	0	0	0	0
evm.TU.Contig401.6	evm.TU.Contig401.6	evm.model.Contig401.6	NA	NA	K17582	NA	putative chitinase 3 [Zootermopsis nevadensis]	0.0943876	0.124122	0.0896398	0.112772	0.0994972	0.0458686
evm.TU.Contig401.7	evm.TU.Contig401.7	evm.model.Contig401.7	NA	NA	NA	NA	NA	0.159526	0	0	0	0	0
evm.TU.Contig402.2	evm.TU.Contig402.2	evm.model.Contig402.2	NA	NA	K09104	NA	delilah [Leptinotarsa decemlineata]	0.56539	0	3.39918	0.483055	1.41519	0.156559
evm.TU.Contig4031.1	evm.TU.Contig4031.1	evm.model.Contig4031.1	NA	NA	NA	NA	PREDICTED: uncharacterized protein LOC658643 [Tribolium castaneum]	0	0.202727	0.613684	0	0.135831	0.444589
evm.TU.Contig4037.1	evm.TU.Contig4037.1	evm.model.Contig4037.1	NA	NA	NA	NA	NA	0.0267452	0.0167998	0	0	0	0
evm.TU.Contig406.12	evm.TU.Contig406.12	evm.model.Contig406.12	NA	NA	NA	NA	NA	0.0165973	0.132564	0	0	0	0
evm.TU.Contig407.11	evm.TU.Contig407.11	evm.model.Contig407.11	NA	NA	NA	NA	NA	0	0	0.159424	0	0	0
evm.TU.Contig407.2	evm.TU.Contig407.2	evm.model.Contig407.2	NA	NA	NA	NA	NA	1.22854	2.69565	0.74329	0.677179	0.982338	0.7909
evm.TU.Contig407.9	evm.TU.Contig407.9	evm.model.Contig407.9	NA	NA	NA	NA	NA	0.0216297	0.0107973	0	0	0.010828	0
evm.TU.Contig4080.2	evm.TU.Contig4080.2	evm.model.Contig4080.2	NA	NA	NA	NA	PREDICTED: uncharacterized protein LOC100569014 [Acyrthosiphon pisum]	1.09267	0.422912	0.843975	0.558952	0.980775	1.16279
evm.TU.Contig409.10	evm.TU.Contig409.10	evm.model.Contig409.10	NA	NA	NA	NA	hypothetical protein L798_12387 [Zootermopsis nevadensis]	1.47642	0	1.35544	0	0	0.454407
evm.TU.Contig409.17	evm.TU.Contig409.17	evm.model.Contig409.17	NA	NA	K08145	NA	sugar transporter [Nilaparvata lugens]	0.0886016	0.0884571	0.90251	0.697439	1.2419	0.0981333
evm.TU.Contig41.15	evm.TU.Contig41.15	evm.model.Contig41.15	GO:0003674(molecular_function);GO:0005575(cellular_component);GO:0008150(biological_process)	NA	NA	NA	hypothetical protein AND_004610 [Anopheles darlingi]	0.0565216	0.408275	0.221895	0.197745	0.072955	0.125209
evm.TU.Contig41.20	evm.TU.Contig41.20	evm.model.Contig41.20	NA	NA	NA	NA	NA	0	0	0	0	0	0.415562
evm.TU.Contig41.33	evm.TU.Contig41.33	evm.model.Contig41.33	GO:0016020(membrane);GO:0016021(integral component of membrane)	NA	NA	NA	PREDICTED: transmembrane and TPR repeat-containing protein 1-like [Tribolium castaneum]	0	0.00926716	0.0355326	0.0162371	0	0.0411245
evm.TU.Contig41.45	evm.TU.Contig41.45	evm.model.Contig41.45	NA	00983(Drug metabolism - other enzymes)	K01044	EC:3.1.1.1	carboxylesterase, partial [Laodelphax striatella]	0.319053	0.159269	0.75319	0.279057	0	0.0883484
evm.TU.Contig41.78	evm.TU.Contig41.78	evm.model.Contig41.78	NA	00100(Steroid biosynthesis);04142(Lysosome)	K01052	EC:3.1.1.13	PREDICTED: lipase 3-like [Orussus abietinus]	0.115752	0.124547	0.156123	0.120137	0.217742	0.0253565
evm.TU.Contig41.82	evm.TU.Contig41.82	evm.model.Contig41.82	NA	NA	NA	NA	NA	0.0640834	0.0812955	0.208387	0.0195015	0.0446463	0
evm.TU.Contig4101.1	evm.TU.Contig4101.1	evm.model.Contig4101.1	NA	NA	NA	NA	NA	0	0	0	0	0.014482	0
evm.TU.Contig4109.1	evm.TU.Contig4109.1	evm.model.Contig4109.1	GO:0003674(molecular_function);GO:0005575(cellular_component);GO:0008150(biological_process)	00514(Other types of O-glycan biosynthesis);04931(Insulin resistance)	K09667	EC:2.4.1.255	O-linked N-acetylglucosamine transferase, ogt, putative [Pediculus humanus corporis]	0.012254	0.0611703	0	0.0482303	0.0355064	0
evm.TU.Contig4120.1	evm.TU.Contig4120.1	evm.model.Contig4120.1	NA	NA	NA	NA	NA	0	0	0	0	0	0.00902315
evm.TU.Contig4120.2	evm.TU.Contig4120.2	evm.model.Contig4120.2	NA	NA	NA	NA	NA	0.0143291	0	0	0	0	0
evm.TU.Contig4129.1	evm.TU.Contig4129.1	evm.model.Contig4129.1	GO:0003341(cilium movement);GO:0003774(motor activity);GO:0004368(glycerol-3-phosphate dehydrogenase activity);GO:0005858(axonemal dynein complex);GO:0005875(microtubule associated complex);GO:0006072(glycerol-3-phosphate metabolic process);GO:0007018(microtubule-based movement);GO:0007605(sensory perception of sound);GO:0008569(ATP-dependent microtubule motor activity, minus-end-directed);GO:000…	05016(Huntington's disease)	K10408	NA	hypothetical protein TcasGA2_TC014710 [Tribolium castaneum]	0.398866	0	0.281968	0.282415	0.0565466	0.210378
evm.TU.Contig413.12	evm.TU.Contig413.12	evm.model.Contig413.12	NA	NA	NA	NA	NA	0	0	0	0.0324942	0	0.370347
evm.TU.Contig413.28	evm.TU.Contig413.28	evm.model.Contig413.28	NA	NA	NA	NA	PREDICTED: IQ domain-containing protein K-like [Atta cephalotes]	0.0233253	0	0	0.00231313	0	0.0362564
evm.TU.Contig413.4	evm.TU.Contig413.4	evm.model.Contig413.4	NA	NA	NA	NA	NA	0.0405194	0.242724	0.0425139	0.248082	0	0.0790613
evm.TU.Contig4137.1	evm.TU.Contig4137.1	evm.model.Contig4137.1	NA	NA	NA	NA	NA	0	0.195746	0	0	0.0981504	0
evm.TU.Contig4152.1	evm.TU.Contig4152.1	evm.model.Contig4152.1	NA	04080(Neuroactive ligand-receptor interaction)	K04209	NA	neuropeptide GPCR A12 [Nilaparvata lugens]	0	0.902499	0.401914	0.939423	0.694319	0.424292
evm.TU.Contig4163.1	evm.TU.Contig4163.1	evm.model.Contig4163.1	GO:0005737(cytoplasm);GO:0006511(ubiquitin-dependent protein catabolic process);GO:0031625(ubiquitin protein ligase binding);GO:0061630(ubiquitin protein ligase activity)	04120(Ubiquitin mediated proteolysis)	K10576	EC:2.3.2.23	PREDICTED: ubiquitin-conjugating enzyme E2 H [Tribolium castaneum]	0	0.113211	0	0.0991793	0	0
evm.TU.Contig4166.1	evm.TU.Contig4166.1	evm.model.Contig4166.1	GO:0004989(octopamine receptor activity);GO:0004993(G-protein coupled serotonin receptor activity);GO:0007210(serotonin receptor signaling pathway)	04020(Calcium signaling pathway);04024(cAMP signaling pathway);04080(Neuroactive ligand-receptor interaction);04726(Serotonergic synapse)	K04160	NA	class A rhodopsin-like G-protein coupled receptor GPRoar2, putative [Pediculus humanus corporis]	0.662706	0.519853	0.297992	0.0828042	0.521329	0.254234
evm.TU.Contig4172.1	evm.TU.Contig4172.1	evm.model.Contig4172.1	NA	NA	K09213	NA	PREDICTED: zinc finger protein 407-like [Tribolium castaneum]	2.35855	3.20809	2.72615	1.05792	2.41681	1.94453
evm.TU.Contig418.4	evm.TU.Contig418.4	evm.model.Contig418.4	GO:0005615(extracellular space);GO:0052689(carboxylic ester hydrolase activity)	04514(Cell adhesion molecules (CAMs))	K07378	NA	PREDICTED: neuroligin-4, Y-linked-like [Acyrthosiphon pisum]	0.329942	1.16039	0.790975	0.596967	0.585559	1.20147
evm.TU.Contig418.6	evm.TU.Contig418.6	evm.model.Contig418.6	NA	NA	NA	NA	NA	0	0	0.0486098	0	0	0
evm.TU.Contig42.1	evm.TU.Contig42.1	evm.model.Contig42.1.1	NA	NA	NA	NA	hypothetical protein L798_00555, partial [Zootermopsis nevadensis]	9.12752	15.9273	10.6683	15.6434	10.8675	9.41747
evm.TU.Contig42.111	evm.TU.Contig42.111	evm.model.Contig42.111	GO:0000977(RNA polymerase II regulatory region sequence-specific DNA binding);GO:0000981(RNA polymerase II transcription factor activity, sequence-specific DNA binding);GO:0005634(nucleus)	NA	K09075	NA	Helix-loop-helix protein, putative [Pediculus humanus corporis]	0.0841046	0.0139948	0.0441215	0.00633325	0.0140345	0.031052
evm.TU.Contig42.127	evm.TU.Contig42.127	evm.model.Contig42.127	NA	04721(Synaptic vesicle cycle);04723(Retrograde endocannabinoid signaling);04727(GABAergic synapse);05032(Morphine addiction);05033(Nicotine addiction)	K15015	NA	PREDICTED: uncharacterized protein LOC105683245 [Athalia rosae]	0.131215	0.296124	0.182227	0.254479	0.16855	0.190841
evm.TU.Contig42.15	evm.TU.Contig42.15	evm.model.Contig42.15	NA	00601(Glycosphingolipid biosynthesis - lacto and neolacto series)	K07819	EC:2.4.1.-	PREDICTED: beta-1,3-galactosyltransferase 1-like isoform X2 [Megachile rotundata]	2.51805	3.64673	3.17321	2.46644	2.83038	3.58005
evm.TU.Contig42.2	evm.TU.Contig42.2	evm.model.Contig42.2	NA	NA	NA	NA	PREDICTED: uncharacterized protein LOC105187850 [Harpegnathos saltator]	0	0	0.0377339	0.0629117	0	0
evm.TU.Contig42.23	evm.TU.Contig42.23	evm.model.Contig42.23	NA	NA	NA	NA	NA	4.88487	5.59428	5.00591	3.8848	4.8078	5.23762
evm.TU.Contig42.3	evm.TU.Contig42.3	evm.model.Contig42.3	NA	NA	NA	NA	NA	0	0.32392	0.22694	0.129829	0.0659716	0
evm.TU.Contig42.39	evm.TU.Contig42.39	evm.model.Contig42.39	NA	NA	NA	NA	NA	0	0	0	0.0132652	0	0
evm.TU.Contig42.40	evm.TU.Contig42.40	evm.model.Contig42.40	NA	NA	K14780	EC:3.6.4.13	conserved Plasmodium protein, unknown function [Plasmodium reichenowi]	0	0	0.182461	0	0.0121076	0.0188154
evm.TU.Contig42.52	evm.TU.Contig42.52	evm.model.Contig42.52	NA	NA	K09228	NA	PREDICTED: PR domain zinc finger protein 13 [Athalia rosae]	0	0.0966259	0	0.0846517	0	0
evm.TU.Contig42.85	evm.TU.Contig42.85	evm.model.Contig42.85	NA	NA	NA	NA	NA	0	0	0	0.0705051	0.0807078	0
evm.TU.Contig420.15	evm.TU.Contig420.15	evm.model.Contig420.15	NA	00100(Steroid biosynthesis);04142(Lysosome)	K01052	EC:3.1.1.13	PREDICTED: uncharacterized protein LOC105699294 [Orussus abietinus]	1.49236	0.200931	1.27827	1.06795	0.407505	0.45081
evm.TU.Contig4203.1	evm.TU.Contig4203.1	evm.model.Contig4203.1	GO:0004161(dimethylallyltranstransferase activity);GO:0004337(geranyltranstransferase activity);GO:0005737(cytoplasm);GO:0045337(farnesyl diphosphate biosynthetic process)	00900(Terpenoid backbone biosynthesis);05164(Influenza A);05166(HTLV-I infection)	K00787	EC:2.5.1.1 2.5.1.10	PREDICTED: farnesyl pyrophosphate synthase isoform X2 [Athalia rosae]	0	0	0.00394357	0	0	0
evm.TU.Contig4216.1	evm.TU.Contig4216.1	evm.model.Contig4216.1	NA	NA	NA	NA	NA	0	0.00465559	0	0	0	0
evm.TU.Contig4221.2	evm.TU.Contig4221.2	evm.model.Contig4221.2	NA	NA	NA	NA	NA	0	0.132014	0.0710135	0.177596	0	0.521794
evm.TU.Contig4263.1	evm.TU.Contig4263.1	evm.model.Contig4263.1	NA	05410(Hypertrophic cardiomyopathy (HCM));05414(Dilated cardiomyopathy (DCM))	K12567	EC:2.7.11.1	titin, putative [Pediculus humanus corporis]	0.00966597	0.0530766	0.0152124	0.0328933	0.0773253	0.0160593
evm.TU.Contig427.2	evm.TU.Contig427.2	evm.model.Contig427.2	NA	NA	NA	NA	NA	0.477826	0.183266	0.427096	0.204415	0.3193	0.454559
evm.TU.Contig4271.1	evm.TU.Contig4271.1	evm.model.Contig4271.1	NA	NA	NA	NA	NA	0.603271	0	0	0	0	0.668197
evm.TU.Contig4276.1	evm.TU.Contig4276.1	evm.model.Contig4276.1	NA	01522(Endocrine resistance);04919(Thyroid hormone signaling pathway)	K15144	NA	PREDICTED: hemicentin-1-like isoform X2 [Apis dorsata]	0.0482378	0.0693689	0.0253053	0.105478	0	0.0534292
evm.TU.Contig4284.1	evm.TU.Contig4284.1	evm.model.Contig4284.1	NA	NA	K03440	NA	hypothetical protein KGM_06537 [Danaus plexippus]	0.244178	0.575175	0.755572	0.755835	0	0.797641
evm.TU.Contig429.4	evm.TU.Contig429.4	evm.model.Contig429.4	NA	03440(Homologous recombination)	K10877	EC:3.6.4.-	PREDICTED: transmembrane channel-like protein 3 [Plutella xylostella]	0.082698	0.0693555	0.0988729	0.0837531	0.0267239	0.028735
evm.TU.Contig4290.1	evm.TU.Contig4290.1	evm.model.Contig4290.1	NA	04144(Endocytosis);04212(Longevity regulating pathway - worm)	K18461	NA	NA	0.0102726	0	0.0343837	0.00189819	0	0.00192311
evm.TU.Contig4292.2	evm.TU.Contig4292.2	evm.model.Contig4292.2	NA	NA	NA	NA	NA	0	0	0	0	0	0.0216466
evm.TU.Contig4298.1	evm.TU.Contig4298.1	evm.model.Contig4298.1	NA	04110(Cell cycle);04111(Cell cycle - yeast);04113(Meiosis - yeast);04114(Oocyte meiosis);04120(Ubiquitin mediated proteolysis);04914(Progesterone-mediated oocyte maturation);05166(HTLV-I infection)	K03351	NA	Anaphase-promoting complex subunit 4 [Zootermopsis nevadensis]	1.05034	1.06021	1.46449	1.22489	1.59994	1.51984
evm.TU.Contig4299.1	evm.TU.Contig4299.1	evm.model.Contig4299.1	NA	NA	NA	NA	NA	0	0	0	0	0	0.0344714
evm.TU.Contig430.21	evm.TU.Contig430.21	evm.model.Contig430.21	NA	NA	NA	NA	NA	0.00206272	0.00404516	0.00640659	0	0.0122477	0.00456936
evm.TU.Contig430.24	evm.TU.Contig430.24	evm.model.Contig430.24	NA	NA	NA	NA	Endocuticle structural glycoprotein SgAbd-2 [Zootermopsis nevadensis]	0	0.0144478	0.0455499	0	0	0
evm.TU.Contig4305.1	evm.TU.Contig4305.1	evm.model.Contig4305.1	NA	NA	NA	NA	NA	0.0288054	0.143794	0.0302229	0	0.0288405	0
evm.TU.Contig431.16	evm.TU.Contig431.16	evm.model.Contig431.16	GO:0001666(response to hypoxia);GO:0005344(oxygen transporter activity);GO:0006810(transport);GO:0015671(oxygen transport);GO:0016020(membrane);GO:0019825(oxygen binding);GO:0020037(heme binding);GO:0046872(metal ion binding)	NA	NA	NA	Globin D, coelomic, putative [Pediculus humanus corporis]	0.135065	0.269695	0.423728	0.164646	0.43569	0.706397
evm.TU.Contig431.7	evm.TU.Contig431.7	evm.model.Contig431.7	GO:0000981(RNA polymerase II transcription factor activity, sequence-specific DNA binding);GO:0005634(nucleus)	04068(FoxO signaling pathway)	K09385	NA	Fork head domain transcription factor slp2 [Zootermopsis nevadensis]	0	0.709827	0.431525	0.179625	0.427343	0
evm.TU.Contig4322.1	evm.TU.Contig4322.1	evm.model.Contig4322.1	GO:0005371(tricarboxylate secondary active transmembrane transporter activity);GO:0005739(mitochondrion);GO:0005811(lipid particle);GO:0006839(mitochondrial transport);GO:0006843(mitochondrial citrate transport);GO:0015746(citrate transport);GO:0016006(Nebenkern);GO:0022857(transmembrane transporter activity);GO:0031966(mitochondrial membrane)	NA	K15100	NA	tricarboxylate transport protein, putative [Pediculus humanus corporis]	0.334874	0.205635	0.21785	0.292896	0.0419095	0.695464
evm.TU.Contig4344.3	evm.TU.Contig4344.3	evm.model.Contig4344.3	NA	04024(cAMP signaling pathway);04080(Neuroactive ligand-receptor interaction);04713(Circadian entrainment);04720(Long-term potentiation);04723(Retrograde endocannabinoid signaling);04724(Glutamatergic synapse);04728(Dopaminergic synapse);04730(Long-term depression);05014(Amyotrophic lateral sclerosis (ALS));05030(Cocaine addiction);05031(Amphetamine addiction);05033(Nicotine addiction)	K05198	NA	hypothetical protein L798_05302 [Zootermopsis nevadensis]	0.668158	0.363097	0.361179	0.538104	0.455952	0.410259
evm.TU.Contig4375.1	evm.TU.Contig4375.1	evm.model.Contig4375.1	GO:0001954(positive regulation of cell-matrix adhesion);GO:0003779(actin binding);GO:0005178(integrin binding);GO:0005654(nucleoplasm);GO:0005737(cytoplasm);GO:0005886(plasma membrane);GO:0007528(neuromuscular junction development);GO:0008270(zinc ion binding);GO:0016010(dystrophin-associated glycoprotein complex);GO:0017166(vinculin binding);GO:0019901(protein kinase binding);GO:0030175(filopodi…	05410(Hypertrophic cardiomyopathy (HCM));05412(Arrhythmogenic right ventricular cardiomyopathy (ARVC));05414(Dilated cardiomyopathy (DCM));05416(Viral myocarditis)	K10366	NA	PREDICTED: LOW QUALITY PROTEIN: utrophin-like [Diaphorina citri]	0.55111	0.167582	0.495623	1.47043	1.09886	0.951149
evm.TU.Contig4381.1	evm.TU.Contig4381.1	evm.model.Contig4381.1	GO:0004930(G-protein coupled receptor activity);GO:0005887(integral component of plasma membrane);GO:0007166(cell surface receptor signaling pathway);GO:0007186(G-protein coupled receptor signaling pathway)	04080(Neuroactive ligand-receptor interaction);04713(Circadian entrainment)	K04286	NA	Alpha-1A adrenergic receptor, partial [Zootermopsis nevadensis]	0	0	0	0	0	0.668916
evm.TU.Contig44.22	evm.TU.Contig44.22	evm.model.Contig44.22	NA	NA	K17353	NA	PREDICTED: tetraspanin-11, partial [Diaphorina citri]	0.968227	0.772304	0.231892	0.18755	0.221285	0.429467
evm.TU.Contig44.23	evm.TU.Contig44.23	evm.model.Contig44.23	NA	NA	NA	NA	NA	0.732283	0.852947	0.998979	0.426993	0.855365	0.894353
evm.TU.Contig4410.44	evm.TU.Contig4410.44	evm.model.Contig4410.44	NA	00270(Cysteine and methionine metabolism);00450(Selenocompound metabolism)	K01760	EC:4.4.1.8	UDP-N-acetylmuramoylalanyl-D-glutamate--2, 6-diaminopimelate ligase [Wolbachia pipientis]	1.04336	0.754686	1.27187	0.721847	1.06647	1.03122
evm.TU.Contig4410.8	evm.TU.Contig4410.8	evm.model.Contig4410.8	NA	NA	NA	NA	Putative phage related protein [Wolbachia endosymbiont of Culex quinquefasciatus Pel]	0	0	0.69875	0	0	0
evm.TU.Contig442.11	evm.TU.Contig442.11	evm.model.Contig442.11	NA	NA	K08145	NA	sugar transporter [Nilaparvata lugens]	0.486236	0.525904	0.340107	0.14176	0.69724	0.493687
evm.TU.Contig442.9	evm.TU.Contig442.9	evm.model.Contig442.9	NA	NA	K08145	NA	sugar transporter [Nilaparvata lugens]	0.592972	0	0	0	0.148422	0
evm.TU.Contig443.2	evm.TU.Contig443.2	evm.model.Contig443.2	NA	00010(Glycolysis / Gluconeogenesis);00562(Inositol phosphate metabolism)	K03103	EC:3.1.3.62 3.1.3.80	PREDICTED: multiple inositol polyphosphate phosphatase 1-like [Acyrthosiphon pisum]	0.096937	0.101587	0.242502	0.0109486	0.0970546	0
evm.TU.Contig4451.1	evm.TU.Contig4451.1	evm.model.Contig4451.1	NA	NA	NA	NA	NA	0.0236037	0	0	0	0	0
evm.TU.Contig446.8	evm.TU.Contig446.8	evm.model.Contig446.8	NA	NA	K10339	NA	PREDICTED: LOW QUALITY PROTEIN: uncharacterized protein LOC103507074 [Diaphorina citri]	0.440001	0	0	0.260589	0.14915	0.825008
evm.TU.Contig447.17	evm.TU.Contig447.17	evm.model.Contig447.17	NA	NA	NA	NA	PREDICTED: uncharacterized protein C5orf49 homolog [Picoides pubescens]	1.05149	0	0.721446	0	0	1.45835
evm.TU.Contig4475.1	evm.TU.Contig4475.1	evm.model.Contig4475.1	NA	05016(Huntington's disease)	K04638	NA	Intraflagellar transport protein 57-like protein [Zootermopsis nevadensis]	0.183741	0.166474	0.608616	0.0333427	0.274742	0.396323
evm.TU.Contig4479.1	evm.TU.Contig4479.1	evm.model.Contig4479.1	GO:0004252(serine-type endopeptidase activity);GO:0005615(extracellular space);GO:0016485(protein processing)	NA	K01359	EC:3.4.21.93	PREDICTED: neuroendocrine convertase 1 [Anolis carolinensis]	0.30905	0.519884	0.388306	0.0859264	0.213113	0.50553
evm.TU.Contig449.21	evm.TU.Contig449.21	evm.model.Contig449.21	NA	NA	K09324	NA	PREDICTED: homeobox protein goosecoid [Tribolium castaneum]	0.422082	0.140465	0	0	0.422589	0.311669
evm.TU.Contig4494.1	evm.TU.Contig4494.1	evm.model.Contig4494.1	GO:0000166(nucleotide binding);GO:0004081(bis(5'-nucleosyl)-tetraphosphatase (asymmetrical) activity);GO:0005524(ATP binding);GO:0005575(cellular_component);GO:0006167(AMP biosynthetic process);GO:0006172(ADP biosynthetic process);GO:0006754(ATP biosynthetic process);GO:0006915(apoptotic process);GO:0008796(bis(5'-nucleosyl)-tetraphosphatase activity);GO:0015967(diadenosine tetraphosphate catabol…	00230(Purine metabolism);00240(Pyrimidine metabolism)	K01518	EC:3.6.1.17	Bis(5'-nucleosyl)-tetraphosphatase [asymmetrical] [Toxocara canis]	0.0488598	0.0243906	0.104698	0	0.0656137	0.0408036
evm.TU.Contig45.139	evm.TU.Contig45.139	evm.model.Contig45.139	NA	NA	NA	NA	NA	0.284458	0.0170016	0	0.0128634	0.179819	0
evm.TU.Contig45.24	evm.TU.Contig45.24	evm.model.Contig45.24	NA	04080(Neuroactive ligand-receptor interaction);04972(Pancreatic secretion);04974(Protein digestion and absorption);05164(Influenza A)	K01312	EC:3.4.21.4	trypsin-18 [Nilaparvata lugens]	0.222224	0.348456	0.181366	0.034657	0.133066	0.388604
evm.TU.Contig45.80	evm.TU.Contig45.80	evm.model.Contig45.80	NA	00040(Pentose and glucuronate interconversions);00053(Ascorbate and aldarate metabolism);00140(Steroid hormone biosynthesis);00830(Retinol metabolism);00860(Porphyrin and chlorophyll metabolism);00980(Metabolism of xenobiotics by cytochrome P450);00982(Drug metabolism - cytochrome P450);00983(Drug metabolism - other enzymes);05204(Chemical carcinogenesis)	K00699	EC:2.4.1.17	UDP-glucuronosyltransferase 2B1 [Zootermopsis nevadensis]	0.364442	0.72686	0.229298	0.109387	0.627218	0.318625
evm.TU.Contig454.18	evm.TU.Contig454.18	evm.model.Contig454.18	NA	NA	NA	NA	NA	0	0.049472	0	0.026005	0	0
evm.TU.Contig4542.1	evm.TU.Contig4542.1	evm.model.Contig4542.1	GO:0004322(ferroxidase activity);GO:0005739(mitochondrion);GO:0006879(cellular iron ion homeostasis);GO:0008199(ferric iron binding);GO:0010039(response to iron ion);GO:0016226(iron-sulfur cluster assembly);GO:0019896(axonal transport of mitochondrion);GO:0034986(iron chaperone activity);GO:0035073(pupariation);GO:0042542(response to hydrogen peroxide);GO:0045823(positive regulation of heart cont…	00860(Porphyrin and chlorophyll metabolism)	K19054	EC:1.16.3.1	PREDICTED: frataxin homolog, mitochondrial-like [Diaphorina citri]	0	0.320649	0.0854983	0.123397	0.294121	0
evm.TU.Contig4543.1	evm.TU.Contig4543.1	evm.model.Contig4543.1	NA	NA	NA	NA	NA	0.213126	0.634151	0.327026	0.272617	0.36287	0.583585
evm.TU.Contig4559.1	evm.TU.Contig4559.1	evm.model.Contig4559.1	NA	NA	NA	NA	NA	0	0	0	0.118134	0	0
evm.TU.Contig457.25	evm.TU.Contig457.25	evm.model.Contig457.25	GO:0005214(structural constituent of chitin-based cuticle);GO:0008010(structural constituent of chitin-based larval cuticle);GO:0031012(extracellular matrix);GO:0040003(chitin-based cuticle development)	NA	NA	NA	Pro-resilin [Zootermopsis nevadensis]	0	0	0.0319052	0	0	0
evm.TU.Contig457.30	evm.TU.Contig457.30	evm.model.Contig457.30	NA	00230(Purine metabolism);00240(Pyrimidine metabolism);03020(RNA polymerase);05016(Huntington's disease);05168(Herpes simplex infection);05169(Epstein-Barr virus infection)	K03006	EC:2.7.7.6	Pro-resilin [Zootermopsis nevadensis]	0.945579	0.303786	1.55397	0.232868	1.36889	0.0842565
evm.TU.Contig4597.1	evm.TU.Contig4597.1	evm.model.Contig4597.1	GO:0005042(netrin receptor activity);GO:0005886(plasma membrane);GO:0007420(brain development);GO:0016021(integral component of membrane);GO:0030334(regulation of cell migration);GO:0033564(anterior/posterior axon guidance);GO:0038007(netrin-activated signaling pathway);GO:0043065(positive regulation of apoptotic process)	NA	NA	NA	NA	0	0.0301896	0	0	0	0
evm.TU.Contig46.110	evm.TU.Contig46.110	evm.model.Contig46.110	NA	NA	NA	NA	NA	0	0	0	0.0276454	0	0
evm.TU.Contig46.50	evm.TU.Contig46.50	evm.model.Contig46.50	NA	NA	NA	NA	NA	0	0	0.0785352	0	0	0.0829073
evm.TU.Contig46.64	evm.TU.Contig46.64	evm.model.Contig46.64	NA	NA	K08635	NA	Endothelin-converting enzyme 1 [Zootermopsis nevadensis]	0.285909	0.268505	0.267668	0.233152	1.30713	2.22823
evm.TU.Contig46.84	evm.TU.Contig46.84	evm.model.Contig46.84	NA	NA	NA	NA	PREDICTED: uncharacterized protein LOC100568592 [Acyrthosiphon pisum]	0.0695404	0.553255	0.397015	0.599678	0.261503	0.15417
evm.TU.Contig460.11	evm.TU.Contig460.11	evm.model.Contig460.11	NA	00190(Oxidative phosphorylation);04145(Phagosome);04150(mTOR signaling pathway);04721(Synaptic vesicle cycle);04966(Collecting duct acid secretion);05110(Vibrio cholerae infection);05120(Epithelial cell signaling in Helicobacter pylori infection);05323(Rheumatoid arthritis)	K02152	NA	PREDICTED: V-type proton ATPase subunit G [Diaphorina citri]	7.57406	0	2.93133	0.514757	0	2.31119
evm.TU.Contig460.14	evm.TU.Contig460.14	evm.model.Contig460.14	NA	NA	NA	NA	NA	0.547235	0.0945194	0.896278	0.151898	0.503858	0.564648
evm.TU.Contig4606.2	evm.TU.Contig4606.2	evm.model.Contig4606.2	NA	NA	NA	NA	NA	0	0.151814	0	0	0	0
evm.TU.Contig461.11	evm.TU.Contig461.11	evm.model.Contig461.11	NA	NA	NA	NA	NA	0.047066	0	0.00334366	0	0	0
evm.TU.Contig4630.1	evm.TU.Contig4630.1	evm.model.Contig4630.1	GO:0015629(actin cytoskeleton);GO:0030036(actin cytoskeleton organization);GO:0051015(actin filament binding)	NA	K13887	NA	Coronin-2B [Harpegnathos saltator]	0	0	0.0816536	0	0.0960682	0.323129
evm.TU.Contig4652.1	evm.TU.Contig4652.1	evm.model.Contig4652.1	NA	NA	NA	NA	NA	0.0957459	0	0.110503	0	0	0
evm.TU.Contig467.11	evm.TU.Contig467.11	evm.model.Contig467.11	GO:0001964(startle response);GO:0005261(cation channel activity);GO:0005262(calcium channel activity);GO:0006812(cation transport);GO:0006816(calcium ion transport);GO:0007605(sensory perception of sound);GO:0007608(sensory perception of smell);GO:0007628(adult walking behavior);GO:0007629(flight behavior);GO:0009408(response to heat);GO:0010996(response to auditory stimulus);GO:0034703(cation ch…	04970(Salivary secretion);04978(Mineral absorption)	K04975	NA	PREDICTED: uncharacterized protein LOC105559855 isoform X4 [Vollenhovia emeryi]	0.303114	0	0	0.108048	0.123685	0.342076
evm.TU.Contig467.14	evm.TU.Contig467.14	evm.model.Contig467.14	NA	NA	NA	NA	hypothetical protein L798_12344 [Zootermopsis nevadensis]	0.0267043	0.0133304	0.0140095	0.0700705	0	0
evm.TU.Contig468.3	evm.TU.Contig468.3	evm.model.Contig468.3	NA	00230(Purine metabolism);01522(Endocrine resistance);04015(Rap1 signaling pathway);04022(cGMP - PKG signaling pathway);04024(cAMP signaling pathway);04062(Chemokine signaling pathway);04072(Phospholipase D signaling pathway);04114(Oocyte meiosis);04211(Longevity regulating pathway - mammal);04213(Longevity regulating pathway - multiple species);04261(Adrenergic signaling in cardiomyocytes);04270(…	K08045	EC:4.6.1.1	PREDICTED: adenylate cyclase type 6 [Bombus terrestris]	0	0.154405	0	0.147361	0.232264	0.0272261
evm.TU.Contig47.4	evm.TU.Contig47.4	evm.model.Contig47.4	NA	NA	NA	NA	NA	0	0	0	0.111682	0	0
evm.TU.Contig47.43	evm.TU.Contig47.43	evm.model.Contig47.43	NA	NA	NA	NA	NA	0	0	0.701874	0.585099	0	0
evm.TU.Contig47.45	evm.TU.Contig47.45	evm.model.Contig47.45	NA	NA	NA	NA	NA	0.202598	0	0.212568	0	0.370762	0
evm.TU.Contig47.66	evm.TU.Contig47.66	evm.model.Contig47.66	NA	NA	NA	NA	NA	0	0	0.098673	0	0	0
evm.TU.Contig474.1	evm.TU.Contig474.1	evm.model.Contig474.1	GO:0003674(molecular_function);GO:0005575(cellular_component);GO:0007606(sensory perception of chemical stimulus);GO:0008039(synaptic target recognition)	NA	K06773	NA	PREDICTED: lachesin-like [Diaphorina citri]	0.243606	0.827813	0.447287	0.0525615	0	0.74206
evm.TU.Contig475.4	evm.TU.Contig475.4	evm.model.Contig475.4	NA	NA	NA	NA	PREDICTED: uncharacterized protein LOC100649025 [Bombus terrestris]	0	0.18541	0.133132	0	0.0631004	0.0795799
evm.TU.Contig476.1	evm.TU.Contig476.1	evm.model.Contig476.1	NA	NA	NA	NA	PREDICTED: nascent polypeptide-associated complex subunit alpha, muscle-specific form-like, partial [Monomorium pharaonis]	0.536685	1.88923	0	1.51887	2.02844	2.08374
evm.TU.Contig476.2	evm.TU.Contig476.2	evm.model.Contig476.2	NA	NA	NA	NA	NA	0	0	0	0.0769327	0	0
evm.TU.Contig4761.1	evm.TU.Contig4761.1	evm.model.Contig4761.1	NA	00020(Citrate cycle (TCA cycle));00310(Lysine degradation);00380(Tryptophan metabolism)	K00164	EC:1.2.4.2	2-oxoglutarate dehydrogenase E1 component, mitochondrial [Zootermopsis nevadensis]	0.880862	0	0.115526	0.096305	0.110241	0
evm.TU.Contig479.13	evm.TU.Contig479.13	evm.model.Contig479.13	NA	NA	K16747	NA	Bardet-Biedl syndrome 2 protein-like protein [Zootermopsis nevadensis]	0.242589	0.156141	1.33322	0.274307	0	0.555796
evm.TU.Contig479.3	evm.TU.Contig479.3	evm.model.Contig479.3	NA	04080(Neuroactive ligand-receptor interaction);04724(Glutamatergic synapse)	K05202	NA	hypothetical protein L798_05302 [Zootermopsis nevadensis]	1.50396	0.568125	0.967759	0.806749	0.486048	0.161311
evm.TU.Contig48.54	evm.TU.Contig48.54	evm.model.Contig48.54	GO:0005509(calcium ion binding);GO:0005544(calcium-dependent phospholipid binding);GO:0005886(plasma membrane);GO:0006906(vesicle fusion);GO:0016021(integral component of membrane);GO:0017158(regulation of calcium ion-dependent exocytosis);GO:0019905(syntaxin binding);GO:0030276(clathrin binding);GO:0042803(protein homodimerization activity);GO:0046982(protein heterodimerization activity);GO:0048…	NA	K19910	NA	Synaptotagmin-9, partial [Zootermopsis nevadensis]	0.706737	1.20278	1.72487	1.11266	0.283037	0.290571
evm.TU.Contig48.55	evm.TU.Contig48.55	evm.model.Contig48.55	NA	NA	K19910	NA	PREDICTED: synaptotagmin-10-like isoform X1 [Linepithema humile]	0	0.0143523	0.00301687	0.0377202	0	0
evm.TU.Contig480.21	evm.TU.Contig480.21	evm.model.Contig480.21	NA	05202(Transcriptional misregulation in cancers)	K02211	EC:2.7.11.22 2.7.11.23	protein kinase CDK9 [Homo sapiens]	0.0394159	0.313774	0.0827116	0.0344752	0	0
evm.TU.Contig4816.1	evm.TU.Contig4816.1	evm.model.Contig4816.1	NA	NA	K09427	NA	PREDICTED: uncharacterized protein LOC100572797 [Acyrthosiphon pisum]	0.65376	0.437078	0.586139	0.380353	0.392602	0.546625
evm.TU.Contig482.13_evm.TU.Contig482.14	evm.TU.Contig482.13_evm.TU.Contig482.14	evm.model.Contig482.13_evm.model.Contig482.14	NA	04974(Protein digestion and absorption)	K08606	EC:3.4.24.63	PREDICTED: meprin A subunit beta-like [Diaphorina citri]	0.455619	0.409392	0.669253	0.225906	0.182468	0.325185
evm.TU.Contig482.2	evm.TU.Contig482.2	evm.model.Contig482.2	NA	NA	K18411	NA	Maelstrom-like protein [Zootermopsis nevadensis]	0.176477	0	0.287253	0.159641	0.258987	0
evm.TU.Contig482.22	evm.TU.Contig482.22	evm.model.Contig482.22	NA	05206(MicroRNAs in cancer)	K12035	EC:2.3.2.27	PREDICTED: E3 ubiquitin-protein ligase TRIM71-like [Lepisosteus oculatus]	1.02274	2.69855	3.06588	3.00305	0.877689	2.55712
evm.TU.Contig482.4	evm.TU.Contig482.4	evm.model.Contig482.4	NA	NA	NA	NA	NA	0	0	0	0	0	0.0406526
evm.TU.Contig485.1	evm.TU.Contig485.1	evm.model.Contig485.1	NA	00310(Lysine degradation)	K11433	EC:2.1.1.43	Histone-lysine N-methyltransferase SETMAR, partial [Stegodyphus mimosarum]	0	0.0209667	0	0.00679797	0.00778172	0.00860882
evm.TU.Contig485.2	evm.TU.Contig485.2	evm.model.Contig485.2	NA	NA	NA	NA	hypothetical protein Y032_0158g3253 [Ancylostoma ceylanicum]	0	0	0	0	0.00488389	0
evm.TU.Contig485.29	evm.TU.Contig485.29	evm.model.Contig485.29	NA	NA	K03440	NA	PREDICTED: pickpocket protein 28-like [Acyrthosiphon pisum]	0.0729645	0	0	0	0.128103	0
evm.TU.Contig485.30	evm.TU.Contig485.30	evm.model.Contig485.30	NA	NA	K03440	NA	hypothetical protein TcasGA2_TC002631 [Tribolium castaneum]	0	0	0.0317265	0	0	0
evm.TU.Contig488.4	evm.TU.Contig488.4	evm.model.Contig488.4	NA	NA	NA	NA	NA	0	0	0.0283203	0	0	0
evm.TU.Contig49.23	evm.TU.Contig49.23	evm.model.Contig49.23	NA	00515(Mannose type O-glycan biosyntheis)	K09666	EC:2.4.1.-	PREDICTED: protein FAM3C-like [Acyrthosiphon pisum]	0	0	0	0.0356305	0.0183674	0.00119551
evm.TU.Contig49.36	evm.TU.Contig49.36	evm.model.Contig49.36	NA	NA	NA	NA	NA	0.288328	0.172717	0.895126	0.18538	1.21206	0.638718
evm.TU.Contig490.24	evm.TU.Contig490.24	evm.model.Contig490.24	NA	NA	K15688	EC:2.3.2.27	NA	0	0	0	0.486223	0	0.615739
evm.TU.Contig491.8	evm.TU.Contig491.8	evm.model.Contig491.8	NA	NA	NA	NA	inner centromere protein [Gaeumannomyces graminis var. tritici R3-111a-1]	0.241055	0.134797	0.0399499	0.356219	0.102793	0.841265
evm.TU.Contig4939.1	evm.TU.Contig4939.1	evm.model.Contig4939.1	NA	NA	NA	NA	hypothetical protein L798_02101 [Zootermopsis nevadensis]	0	0.118385	0	0.0592647	0	0
evm.TU.Contig494.4	evm.TU.Contig494.4	evm.model.Contig494.4	NA	NA	NA	NA	NA	0.0782231	0.0390482	0	0.0342087	0.0783183	0.213162
evm.TU.Contig494.5	evm.TU.Contig494.5	evm.model.Contig494.5	NA	NA	NA	NA	NA	0.659132	1.14077	0.628775	0.933197	0.934448	0.397775
evm.TU.Contig496.17	evm.TU.Contig496.17	evm.model.Contig496.17	NA	NA	NA	NA	NA	0	0.0140161	0	0.0166525	0	0
evm.TU.Contig496.41	evm.TU.Contig496.41	evm.model.Contig496.41	NA	NA	NA	NA	PREDICTED: uncharacterized protein LOC103312877 [Tribolium castaneum]	0.918549	0.754619	1.30397	0.753642	0.897393	0.882734
evm.TU.Contig497.13	evm.TU.Contig497.13	evm.model.Contig497.13	NA	NA	NA	NA	PREDICTED: zinc finger protein 512B-like [Athalia rosae]	0	0	0	0	0.0258099	0.00437474
evm.TU.Contig497.14	evm.TU.Contig497.14	evm.model.Contig497.14	NA	NA	NA	NA	NA	0.0565909	0.113001	0	0.0252396	0.112196	0
evm.TU.Contig497.21	evm.TU.Contig497.21	evm.model.Contig497.21	NA	04657(IL-17 signaling pathway);04970(Salivary secretion)	K13908	NA	hypothetical protein L798_05885 [Zootermopsis nevadensis]	3.15362	1.69001	1.96509	1.36888	1.5799	1.78214
evm.TU.Contig497.3	evm.TU.Contig497.3	evm.model.Contig497.3	GO:0001750(photoreceptor outer segment);GO:0005887(integral component of plasma membrane);GO:0007186(G-protein coupled receptor signaling pathway);GO:0007602(phototransduction);GO:0008020(G-protein coupled photoreceptor activity);GO:0071482(cellular response to light stimulus)	NA	K04256	NA	opsin, pteropsin type [Sympetrum frequens]	0.196244	0.159039	0.322973	0.0735611	0.0842066	0.0310526
evm.TU.Contig497.5	evm.TU.Contig497.5	evm.model.Contig497.5	NA	NA	NA	NA	NA	0	0.0926885	0	0	0	0
evm.TU.Contig50.119	evm.TU.Contig50.119	evm.model.Contig50.119	NA	NA	NA	NA	NA	0	0	0	0	0.257853	0
evm.TU.Contig50.128	evm.TU.Contig50.128	evm.model.Contig50.128	NA	NA	K09640	EC:3.4.21.-	easter-6 [Nilaparvata lugens]	0.0449838	0	0.0134849	0.0112414	0	0.0142357
evm.TU.Contig50.35	evm.TU.Contig50.35	evm.model.Contig50.35	NA	04010(MAPK signaling pathway);04013(MAPK signaling pathway - fly);04064(NF-kappa B signaling pathway);04120(Ubiquitin mediated proteolysis);04140(Autophagy - animal);04144(Endocytosis);04214(Apoptosis - fly);04380(Osteoclast differentiation);04620(Toll-like receptor signaling pathway);04621(NOD-like receptor signaling pathway);04622(RIG-I-like receptor signaling pathway);04657(IL-17 signaling pat…	K03175	EC:2.3.2.27	TNF receptor-associated factor 6 [Zootermopsis nevadensis]	0.218931	0.173218	0.0653603	0.0678427	0.0750189	0.0957009
evm.TU.Contig50.71	evm.TU.Contig50.71	evm.model.Contig50.71	NA	NA	NA	NA	PREDICTED: dopamine receptor 2 [Acyrthosiphon pisum]	0	0.00652255	0.00482361	0.00865598	0	0
evm.TU.Contig50.82	evm.TU.Contig50.82	evm.model.Contig50.82	GO:0001306(age-dependent response to oxidative stress);GO:0001588(dopamine neurotransmitter receptor activity, coupled via Gs);GO:0004935(adrenergic receptor activity);GO:0004952(dopamine neurotransmitter receptor activity);GO:0005886(plasma membrane);GO:0005887(integral component of plasma membrane);GO:0007191(adenylate cyclase-activating dopamine receptor signaling pathway);GO:0007212(dopamine …	NA	K04165	NA	PREDICTED: dopamine receptor 2 [Athalia rosae]	0.0145406	0.124219	0.0168725	0.0969464	0.0655119	0.0563693
evm.TU.Contig50.94	evm.TU.Contig50.94	evm.model.Contig50.94	GO:0004497(monooxygenase activity);GO:0005575(cellular_component);GO:0016491(oxidoreductase activity);GO:0019904(protein domain specific binding);GO:0055114(oxidation-reduction process)	04011(MAPK signaling pathway - yeast);04110(Cell cycle);04114(Oocyte meiosis);04151(PI3K-Akt signaling pathway);04390(Hippo signaling pathway);04391(Hippo signaling pathway -fly);04722(Neurotrophin signaling pathway);05169(Epstein-Barr virus infection);05203(Viral carcinogenesis)	K06630	NA	14-3-3 epsilon [Tenebrio molitor]	0	0	0	0.234127	0	0.538613
evm.TU.Contig5012.1	evm.TU.Contig5012.1	evm.model.Contig5012.1	NA	NA	K14071	NA	neuropeptide GPCR A22 [Nilaparvata lugens]	0	0.0289508	0.0152123	0.0126814	0.00725822	0.0160594
evm.TU.Contig5077.1	evm.TU.Contig5077.1	evm.model.Contig5077.1	NA	NA	NA	NA	NA	0	0.00613488	0.00475749	0.00744218	0	0
evm.TU.Contig509.17	evm.TU.Contig509.17	evm.model.Contig509.17	NA	NA	NA	NA	NA	0	0.0113035	0.0304154	0	0	0
evm.TU.Contig509.2	evm.TU.Contig509.2	evm.model.Contig509.2	NA	NA	NA	NA	NA	0	0.0184906	0	0.0249902	0.0142779	0
evm.TU.Contig51.9	evm.TU.Contig51.9	evm.model.Contig51.9	NA	NA	K08471	NA	putative olfactory receptor 50, partial [Ostrinia furnacalis]	0.189937	0	0.0996416	0	0	0.105188
evm.TU.Contig510.2	evm.TU.Contig510.2	evm.model.Contig510.2	NA	NA	NA	NA	NA	0.0529891	0	0.0390245	0	0	0
evm.TU.Contig510.3	evm.TU.Contig510.3	evm.model.Contig510.3	NA	NA	K15716	EC:2.3.2.27	PREDICTED: E3 ubiquitin-protein ligase ZSWIM2 isoform X2 [Monodelphis domestica]	0.029064	0	0.0187656	0.026625	0	0.0173341
evm.TU.Contig510.7	evm.TU.Contig510.7	evm.model.Contig510.7	NA	NA	K09230	NA	PREDICTED: probable serine/threonine-protein kinase yakA [Camponotus floridanus]	3.75959	0	6.04542	2.46114	3.09901	2.01967
evm.TU.Contig512.7	evm.TU.Contig512.7	evm.model.Contig512.7	GO:0007017(microtubule-based process);GO:0007605(sensory perception of sound);GO:0008017(microtubule binding);GO:0008344(adult locomotory behavior);GO:0035011(melanotic encapsulation of foreign target);GO:0035556(intracellular signal transduction);GO:0071683(sensory dendrite)	NA	K18595	NA	PREDICTED: echinoderm microtubule-associated protein-like CG42247 [Tribolium castaneum]	0.748921	0.146573	1.99122	1.24899	0.73494	0.713567
evm.TU.Contig514.11	evm.TU.Contig514.11	evm.model.Contig514.11	NA	NA	NA	NA	NA	0	0	0.00286259	0	0	0
evm.TU.Contig514.17	evm.TU.Contig514.17	evm.model.Contig514.17	NA	NA	K19352	NA	NA	0	0	0.0198789	0	0	0.0104929
evm.TU.Contig515.13	evm.TU.Contig515.13	evm.model.Contig515.13	NA	NA	K19352	NA	Coiled-coil and C2 domain-containing protein 2A [Zootermopsis nevadensis]	0	0	0.0908413	0.151454	0	0.191797
evm.TU.Contig517.13	evm.TU.Contig517.13	evm.model.Contig517.13	NA	NA	NA	NA	NA	0.104752	0.11199	0.0118811	0.0832363	0.0223339	0
evm.TU.Contig518.8	evm.TU.Contig518.8	evm.model.Contig518.8	NA	03013(RNA transport);03015(mRNA surveillance pathway);03018(RNA degradation)	K13126	NA	RNA-binding protein 47 isoform X3 [Scleropages formosus]	0.378688	0.378076	0.794646	0.745241	0.758295	0
evm.TU.Contig519.1	evm.TU.Contig519.1	evm.model.Contig519.1	NA	NA	NA	NA	NA	0	0	0	0	0	0.0110001
evm.TU.Contig52.62	evm.TU.Contig52.62	evm.model.Contig52.62	NA	NA	NA	NA	NA	0.15157	0.378311	0.159028	0.331424	0	0.0839407
evm.TU.Contig52.81	evm.TU.Contig52.81	evm.model.Contig52.81	NA	NA	NA	NA	NA	0.0731402	0	0	0	0	0
evm.TU.Contig521.2	evm.TU.Contig521.2	evm.model.Contig521.2	GO:0005214(structural constituent of chitin-based cuticle);GO:0008010(structural constituent of chitin-based larval cuticle);GO:0031012(extracellular matrix);GO:0040003(chitin-based cuticle development)	00230(Purine metabolism);00240(Pyrimidine metabolism);03020(RNA polymerase);05016(Huntington's disease);05168(Herpes simplex infection);05169(Epstein-Barr virus infection)	K03006	EC:2.7.7.6	PREDICTED: proline-rich extensin-like protein EPR1 [Camponotus floridanus]	0.110292	0.109777	0.320453	0.145068	0.205214	0.0563825
evm.TU.Contig522.12	evm.TU.Contig522.12	evm.model.Contig522.12	NA	NA	NA	NA	PREDICTED: uncharacterized protein LOC103315035 [Tribolium castaneum]	0.00348046	0.0184106	0.0193479	0	0	0.0102125
evm.TU.Contig5235.1	evm.TU.Contig5235.1	evm.model.Contig5235.1	NA	NA	NA	NA	NA	0.040305	0	0.00616093	0	0.0403539	0
evm.TU.Contig5245.1	evm.TU.Contig5245.1	evm.model.Contig5245.1	NA	NA	NA	NA	NA	0.0158692	0	0	0	0.0635544	0
evm.TU.Contig526.12	evm.TU.Contig526.12	evm.model.Contig526.12	NA	04020(Calcium signaling pathway);04910(Insulin signaling pathway);04922(Glucagon signaling pathway)	K07190	NA	Insulin-like growth factor-binding protein complex acid labile chain [Zootermopsis nevadensis]	0.186967	0.292086	0.292497	0.191915	0.548489	0.365358
evm.TU.Contig528.4	evm.TU.Contig528.4	evm.model.Contig528.4	NA	NA	NA	NA	NA	0.0945028	1.96438	0.266245	0.8341	0.132289	0.346655
evm.TU.Contig530.1	evm.TU.Contig530.1	evm.model.Contig530.1	NA	NA	NA	NA	NA	0.146572	0.362955	0.0355071	0.0674314	0.256476	0.89961
evm.TU.Contig530.6	evm.TU.Contig530.6	evm.model.Contig530.6	NA	NA	K13207	NA	CUG-BP- and ETR-3-like factor 5 [Harpegnathos saltator]	0	0	0.0475188	0.0281755	0.0338548	0
evm.TU.Contig5304.1	evm.TU.Contig5304.1	evm.model.Contig5304.1	GO:0005615(extracellular space);GO:0052689(carboxylic ester hydrolase activity)	04514(Cell adhesion molecules (CAMs))	K07378	NA	hypothetical protein TcasGA2_TC013094 [Tribolium castaneum]	0	0	0.0031211	0	0	0
evm.TU.Contig531.4	evm.TU.Contig531.4	evm.model.Contig531.4	NA	03430(Mismatch repair)	K08739	NA	PREDICTED: DNA mismatch repair protein Mlh3 isoform X2 [Anolis carolinensis]	5.36276	1.73442	7.79241	4.19217	1.64733	2.65512
evm.TU.Contig531.8	evm.TU.Contig531.8	evm.model.Contig531.8	NA	NA	NA	NA	NA	0.0206497	0.0235632	0.0213649	0.0195915	0	0
evm.TU.Contig533.2	evm.TU.Contig533.2	evm.model.Contig533.2	NA	NA	NA	NA	NA	0.423235	0.209422	1.2485	0.171117	0.274579	1.62056
evm.TU.Contig533.5	evm.TU.Contig533.5	evm.model.Contig533.5	NA	NA	NA	NA	cuticular protein [Nilaparvata lugens]	0.0431058	0.129109	0.226136	0.414727	0.0854597	0.09549
evm.TU.Contig5332.1	evm.TU.Contig5332.1	evm.model.Contig5332.1	NA	NA	NA	NA	NA	0	0	0.0158791	0	0	0
evm.TU.Contig535.21	evm.TU.Contig535.21	evm.model.Contig535.21	NA	NA	NA	NA	NA	0.024897	0	0.0365171	0	0	0.0132131
evm.TU.Contig535.3	evm.TU.Contig535.3	evm.model.Contig535.3	NA	00340(Histidine metabolism)	K01468	EC:3.5.2.7	putative imidazolonepropionase [Zootermopsis nevadensis]	1.17385	0	0.136845	0.451026	0	1.30019
evm.TU.Contig535.36	evm.TU.Contig535.36	evm.model.Contig535.36	NA	NA	K09349	NA	PREDICTED: homeobox protein Hmx [Tribolium castaneum]	0.547068	0.120399	0.632641	0.565805	0.343033	0.534294
evm.TU.Contig535.56	evm.TU.Contig535.56	evm.model.Contig535.56	NA	NA	NA	NA	PREDICTED: uncharacterized protein LOC100746966 [Bombus impatiens]	1.63965	1.03026	2.81339	0.521179	2.74002	3.17544
evm.TU.Contig5397.1	evm.TU.Contig5397.1	evm.model.Contig5397.1	NA	00100(Steroid biosynthesis);04142(Lysosome)	K01052	EC:3.1.1.13	PREDICTED: lipase 3-like [Monomorium pharaonis]	0	0	0.0227317	0	0.00723064	0.0399958
evm.TU.Contig54.2	evm.TU.Contig54.2	evm.model.Contig54.2	NA	NA	NA	NA	NA	0.00714277	0	0.0380377	0	0	0.0401556
evm.TU.Contig54.32	evm.TU.Contig54.32	evm.model.Contig54.32	NA	NA	K17095	NA	PREDICTED: annexin B10 isoform X2 [Ceratitis capitata]	0.673928	0.12452	0.224543	0	0	0.105504
evm.TU.Contig542.4	evm.TU.Contig542.4	evm.model.Contig542.4	GO:0004383(guanylate cyclase activity);GO:0004672(protein kinase activity);GO:0004872(receptor activity);GO:0005524(ATP binding);GO:0005887(integral component of plasma membrane);GO:0006182(cGMP biosynthetic process);GO:0006468(protein phosphorylation);GO:0019934(cGMP-mediated signaling)	00230(Purine metabolism);04744(Phototransduction)	K12322	EC:4.6.1.2	hormone receptor 83 [Tribolium castaneum]	0.13866	0.2604	0.290966	0.269702	0.170854	0.10188
evm.TU.Contig5425.1	evm.TU.Contig5425.1	evm.model.Contig5425.1	GO:0005770(late endosome);GO:0006623(protein targeting to vacuole);GO:0030897(HOPS complex);GO:0033263(CORVET complex);GO:0035542(regulation of SNARE complex assembly);GO:0042144(vacuole fusion, non-autophagic);GO:0051020(GTPase binding)	NA	NA	NA	PREDICTED: vacuolar protein sorting-associated protein 41 homolog isoform X3 [Acromyrmex echinatior]	0.132795	0.150015	0.423625	0.351303	0.074237	0.457682
evm.TU.Contig543.23	evm.TU.Contig543.23	evm.model.Contig543.23	NA	00520(Amino sugar and nucleotide sugar metabolism)	K01183	EC:3.2.1.14	AAEL005543-PA [Aedes aegypti]	0.593464	0.104916	0.552922	0	0.0586272	0.259424
evm.TU.Contig543.24	evm.TU.Contig543.24	evm.model.Contig543.24	NA	NA	NA	NA	GF18756 [Drosophila ananassae]	0	0.120879	0.0635165	0	0	0.201158
evm.TU.Contig55.10	evm.TU.Contig55.10	evm.model.Contig55.10	NA	NA	NA	NA	NA	0.117534	0.491722	0.449211	0.543987	0	0.275694
evm.TU.Contig55.24	evm.TU.Contig55.24	evm.model.Contig55.24	NA	NA	K09228	NA	hypothetical protein L798_00639, partial [Zootermopsis nevadensis]	0.970319	0.959948	0.474045	0.998465	0.612133	0.411408
evm.TU.Contig55.37	evm.TU.Contig55.37	evm.model.Contig55.37	NA	00230(Purine metabolism);00240(Pyrimidine metabolism);04016(MAPK signaling pathway - plant)	K00940	EC:2.7.4.6	PREDICTED: nucleoside diphosphate kinase homolog 5 [Octodon degus]	5.12318	0.348742	1.34382	0.960397	0.932618	2.05408
evm.TU.Contig55.42	evm.TU.Contig55.42	evm.model.Contig55.42	NA	NA	K15127	NA	chemosensory protein 1 [Sogatella furcifera]	1.6844	0.339634	0.356922	0	0.340597	0.251198
evm.TU.Contig55.47	evm.TU.Contig55.47	evm.model.Contig55.47	NA	NA	NA	NA	chemosensory protein 10 [Laodelphax striatella]	0	0	0	0.0378635	0	0
evm.TU.Contig55.48	evm.TU.Contig55.48	evm.model.Contig55.48	NA	NA	K15127	NA	putative chemosensory protein CSP3 [Nilaparvata lugens]	0.244423	0.0813421	0.0854823	0.427564	0.163146	0
evm.TU.Contig55.52_evm.TU.Contig55.54	evm.TU.Contig55.52_evm.TU.Contig55.54	evm.model.Contig55.52_evm.model.Contig55.54	GO:0005102(receptor binding);GO:0005109(frizzled binding);GO:0005576(extracellular region);GO:0007424(open tracheal system development);GO:0007517(muscle organ development);GO:0016055(Wnt signaling pathway);GO:0048675(axon extension)	04150(mTOR signaling pathway);04310(Wnt signaling pathway);04390(Hippo signaling pathway);04550(Signaling pathways regulating pluripotency of stem cells);04916(Melanogenesis);05165(Human papillomavirus infection);05166(HTLV-I infection);05200(Pathways in cancer);05205(Proteoglycans in cancer);05217(Basal cell carcinoma);05224(Breast cancer);05225(Hepatocellular carcinoma);05226(Gastric cancer)	K00572	NA	PREDICTED: protein Wnt-7b [Tribolium castaneum]	0.51899	0.633294	1.14956	0.554805	0.750562	0
evm.TU.Contig552.9	evm.TU.Contig552.9	evm.model.Contig552.9	GO:0005515(protein binding);GO:0007412(axon target recognition);GO:0042803(protein homodimerization activity);GO:0043234(protein complex);GO:0045886(negative regulation of synaptic growth at neuromuscular junction)	NA	K15030	NA	kazrin-like isoform x1 protein [Lasius niger]	0	0.339633	0	0.0991798	0	0
evm.TU.Contig553.1	evm.TU.Contig553.1	evm.model.Contig553.1	NA	NA	NA	NA	NA	0	0.0162075	0	0	0.032507	0.0359621
evm.TU.Contig554.2	evm.TU.Contig554.2	evm.model.Contig554.2	NA	NA	K10478	NA	PREDICTED: BTB/POZ domain-containing protein 6-B-like [Linepithema humile]	0.148214	0	0	0	0	0.059841
evm.TU.Contig554.24	evm.TU.Contig554.24	evm.model.Contig554.24	NA	NA	K17609	EC:1.8.1.8	PREDICTED: nucleoredoxin-like [Orussus abietinus]	3.35778	4.80798	3.90673	2.88802	2.88965	2.49679
evm.TU.Contig554.27	evm.TU.Contig554.27	evm.model.Contig554.27	NA	NA	NA	NA	NA	0.472719	0.264597	0.385018	0.186262	0.707595	0.195699
evm.TU.Contig554.3	evm.TU.Contig554.3	evm.model.Contig554.3	NA	NA	K18709	EC:2.7.7.19 2.7.7.52	Poly(A) RNA polymerase, mitochondrial [Zootermopsis nevadensis]	0.443241	1.82632	0.379585	0.791079	0.362225	0
evm.TU.Contig5541.1	evm.TU.Contig5541.1	evm.model.Contig5541.1	NA	NA	NA	NA	NA	0.5551	0.50561	0.520999	0.173727	0.447451	0.760175
evm.TU.Contig555.4	evm.TU.Contig555.4	evm.model.Contig555.4	GO:0000122(negative regulation of transcription from RNA polymerase II promoter);GO:0000977(RNA polymerase II regulatory region sequence-specific DNA binding);GO:0001654(eye development);GO:0001745(compound eye morphogenesis);GO:0003700(transcription factor activity, sequence-specific DNA binding);GO:0005634(nucleus);GO:0005667(transcription factor complex);GO:0007435(salivary gland morphogenesis…	04550(Signaling pathways regulating pluripotency of stem cells);04950(Maturity onset diabetes of the young)	K08031	NA	PREDICTED: uncharacterized protein LOC100165522 [Acyrthosiphon pisum]	0.130027	0.193376	0.218981	0.190232	0.243236	0
evm.TU.Contig555.5	evm.TU.Contig555.5	evm.model.Contig555.5	NA	NA	NA	NA	PREDICTED: homeobox protein MOX-1-like [Diaphorina citri]	0.273752	0.107211	0.0636091	0.0463393	0.0519774	0.0234474
evm.TU.Contig555.6	evm.TU.Contig555.6	evm.model.Contig555.6	NA	NA	NA	NA	NA	0	0.00504394	0	0	0.00538998	0
evm.TU.Contig5597.1	evm.TU.Contig5597.1	evm.model.Contig5597.1	NA	NA	NA	NA	PREDICTED: uncharacterized protein LOC103505513 [Diaphorina citri]	0.836021	1.30686	0.220658	0.689798	0.890113	0
evm.TU.Contig5619.1	evm.TU.Contig5619.1	evm.model.Contig5619.1	NA	00010(Glycolysis / Gluconeogenesis);00230(Purine metabolism);00620(Pyruvate metabolism);04922(Glucagon signaling pathway);04930(Type II diabetes mellitus);05165(Human papillomavirus infection);05203(Viral carcinogenesis);05230(Central carbon metabolism in cancer)	K00873	EC:2.7.1.40	PREDICTED: pyruvate kinase-like [Tribolium castaneum]	0	0.610488	0	0.803838	0.847441	0
evm.TU.Contig567.7	evm.TU.Contig567.7	evm.model.Contig567.7	NA	NA	K08471	NA	odorant receptor 38 [Tribolium castaneum]	0	0	0.062848	0.104784	0.0395855	0
evm.TU.Contig569.2	evm.TU.Contig569.2	evm.model.Contig569.2	NA	NA	NA	NA	hypothetical protein TcasGA2_TC003227 [Tribolium castaneum]	0.797614	0.657128	1.23065	0.279793	0.373662	0.590532
evm.TU.Contig572.11	evm.TU.Contig572.11	evm.model.Contig572.11	NA	NA	NA	NA	NA	0	0.218277	0	0	0	0
evm.TU.Contig572.2	evm.TU.Contig572.2	evm.model.Contig572.2	NA	NA	NA	NA	NA	0.163227	0.0354859	0.248946	0	0.0641029	0.0205949
evm.TU.Contig572.6	evm.TU.Contig572.6	evm.model.Contig572.6	NA	NA	NA	NA	NA	0	0	0	0	0.12976	0
evm.TU.Contig577.4	evm.TU.Contig577.4	evm.model.Contig577.4	NA	NA	K08471	NA	PREDICTED: odorant receptor 13a-like [Athalia rosae]	0	0	0	0	0	0.0931172
evm.TU.Contig578.1	evm.TU.Contig578.1	evm.model.Contig578.1	GO:0005887(integral component of plasma membrane);GO:0015179(L-amino acid transmembrane transporter activity);GO:0015297(antiporter activity)	NA	NA	NA	NA	0.706738	0.208719	0.721872	0.618144	0.47173	0
evm.TU.Contig579.1	evm.TU.Contig579.1	evm.model.Contig579.1	NA	NA	NA	NA	PREDICTED: sterile alpha motif domain-containing protein 15 isoform X1 [Sarcophilus harrisii]	0.636434	0	0.194761	0.0463884	0	0.117488
evm.TU.Contig579.4	evm.TU.Contig579.4	evm.model.Contig579.4	NA	NA	K08471	NA	PREDICTED: odorant receptor 13a-like [Wasmannia auropunctata]	0.437264	0	0	0.127482	0	0.0710966
evm.TU.Contig58.10	evm.TU.Contig58.10	evm.model.Contig58.10	NA	NA	NA	NA	NA	0	0	0.216933	0	0.0594269	0
evm.TU.Contig58.167	evm.TU.Contig58.167	evm.model.Contig58.167	NA	NA	NA	NA	PREDICTED: uncharacterized protein LOC105381624 [Plutella xylostella]	0	0.121605	0	0.0266331	0.182925	0
evm.TU.Contig58.38	evm.TU.Contig58.38	evm.model.Contig58.38	NA	NA	NA	NA	NA	0.0346882	0.0133052	0.0075836	0.0570067	0.0440177	0.0706018
evm.TU.Contig58.46	evm.TU.Contig58.46	evm.model.Contig58.46	NA	NA	NA	NA	NA	0	0	0	0	0	0.0193786
evm.TU.Contig58.47	evm.TU.Contig58.47	evm.model.Contig58.47	GO:0000978(RNA polymerase II core promoter proximal region sequence-specific DNA binding);GO:0001077(transcriptional activator activity, RNA polymerase II core promoter proximal region sequence-specific binding);GO:0003677(DNA binding);GO:0003700(transcription factor activity, sequence-specific DNA binding);GO:0005515(protein binding);GO:0005634(nucleus);GO:0005667(transcription factor complex);G…	NA	K09361	NA	PREDICTED: brain-specific homeobox protein homolog [Diaphorina citri]	0	0.348319	0.610371	0.243855	0.069785	0.152871
evm.TU.Contig58.7	evm.TU.Contig58.7	evm.model.Contig58.7	NA	NA	NA	NA	NA	0	0.359059	0	0.172122	0.0900195	0
evm.TU.Contig5866.1	evm.TU.Contig5866.1	evm.model.Contig5866.1	NA	NA	K06768	NA	PREDICTED: Down syndrome cell adhesion molecule-like protein Dscam2 [Diaphorina citri]	0.127677	0.0680284	0	0.0666384	0	0.0349873
evm.TU.Contig587.6	evm.TU.Contig587.6	evm.model.Contig587.6	NA	NA	NA	NA	hypothetical protein KGM_11066 [Danaus plexippus]	0	0.296294	0.249102	0.129098	0.207994	0
evm.TU.Contig588.2	evm.TU.Contig588.2	evm.model.Contig588.2	NA	NA	NA	NA	hypothetical protein L798_15545 [Zootermopsis nevadensis]	0	0	0	0.0388334	0	0
evm.TU.Contig5896.1	evm.TU.Contig5896.1	evm.model.Contig5896.1	NA	05202(Transcriptional misregulation in cancers)	K02211	EC:2.7.11.22 2.7.11.23	putative cyclin-dependent kinase 9 [Toxocara canis]	0.0434494	0	0.0276533	0	0	0.0122959
evm.TU.Contig596.4	evm.TU.Contig596.4	evm.model.Contig596.4	NA	NA	NA	NA	NA	0	0.256038	0	0.336459	0	0
evm.TU.Contig598.5	evm.TU.Contig598.5	evm.model.Contig598.5	NA	NA	NA	NA	allatotropin [Nilaparvata lugens]	0.0408102	0.0185938	0	0.00625905	0	0.00411185
evm.TU.Contig598.6	evm.TU.Contig598.6	evm.model.Contig598.6	NA	00520(Amino sugar and nucleotide sugar metabolism)	K01183	EC:3.2.1.14	PREDICTED: peritrophin-1-like isoform X1 [Apis mellifera]	0.00874419	0.0199811	0.0444495	0.021615	0.0757267	0.0391037
evm.TU.Contig598.8	evm.TU.Contig598.8	evm.model.Contig598.8	NA	NA	NA	NA	NA	0.231982	0	0.361067	0.405805	0.232263	0.0561535
evm.TU.Contig599.1	evm.TU.Contig599.1	evm.model.Contig599.1	NA	NA	NA	NA	NA	0	0.179493	0.0638982	0	0	0.0811581
evm.TU.Contig5993.1	evm.TU.Contig5993.1	evm.model.Contig5993.1	NA	05206(MicroRNAs in cancer)	K17461	NA	Reversion-inducing cysteine-rich protein with Kazal motifs, partial [Zootermopsis nevadensis]	0	0.171739	0.448973	0	0.415146	0.488752
evm.TU.Contig5994.1	evm.TU.Contig5994.1	evm.model.Contig5994.1	NA	NA	NA	NA	NA	0.0682683	0	0	0	0	0
evm.TU.Contig601.1	evm.TU.Contig601.1	evm.model.Contig601.1	NA	NA	NA	NA	NA	0.300986	0.20706	0.341372	0.477994	0.423325	0.427264
evm.TU.Contig601.21	evm.TU.Contig601.21	evm.model.Contig601.21	NA	04013(MAPK signaling pathway - fly)	K08545	NA	hypothetical protein YQE_08225, partial [Dendroctonus ponderosae]	0	0	0.29869	0	0.0712562	0.0788295
evm.TU.Contig601.27	evm.TU.Contig601.27	evm.model.Contig601.27	NA	NA	K17095	NA	annexin B3 [Taenia solium]	0.76139	0.182599	0.151115	0.125972	0.0310362	0.0398817
evm.TU.Contig6023.1	evm.TU.Contig6023.1	evm.model.Contig6023.1	GO:0006351(transcription, DNA-templated);GO:0042800(histone methyltransferase activity (H3-K4 specific));GO:0044212(transcription regulatory region DNA binding);GO:0048188(Set1C/COMPASS complex);GO:0051568(histone H3-K4 methylation)	NA	K14964	NA	PREDICTED: set1/Ash2 histone methyltransferase complex subunit ASH2 [Diaphorina citri]	0	0.499022	0	0	0.400351	0.0553629
evm.TU.Contig604.4	evm.TU.Contig604.4	evm.model.Contig604.4	NA	NA	NA	NA	PREDICTED: glutamate receptor U1-like [Diaphorina citri]	0	0	0.295232	0	0	0
evm.TU.Contig604.5	evm.TU.Contig604.5	evm.model.Contig604.5	NA	NA	K17551	NA	PREDICTED: uncharacterized protein LOC103309792 [Acyrthosiphon pisum]	0	0.00969662	0	0	0.0189975	0.0107575
evm.TU.Contig606.10	evm.TU.Contig606.10	evm.model.Contig606.10	NA	NA	K04611	NA	hypothetical protein TcasGA2_TC011597 [Tribolium castaneum]	1.18579	0.136671	0	0	0.274118	0
evm.TU.Contig606.12	evm.TU.Contig606.12	evm.model.Contig606.12	NA	NA	K04611	NA	Metabotropic glutamate receptor 2 [Zootermopsis nevadensis]	0	0	0.0103104	0	0	0
evm.TU.Contig606.2	evm.TU.Contig606.2	evm.model.Contig606.2	NA	NA	K04611	NA	metabotropic glutamate receptor 4, 6, 7, putative [Pediculus humanus corporis]	0	0	0	0.0485923	0.193028	0
evm.TU.Contig607.7	evm.TU.Contig607.7	evm.model.Contig607.7	NA	03040(Spliceosome)	K11092	NA	Leucine-rich repeat-containing protein 51 [Zootermopsis nevadensis]	2.7555	2.29041	0.895401	1.93017	2.48761	1.04394
evm.TU.Contig61.21	evm.TU.Contig61.21	evm.model.Contig61.21	NA	NA	NA	NA	NA	0	0	0.13429	0	0.0141404	0.147633
evm.TU.Contig61.31	evm.TU.Contig61.31	evm.model.Contig61.31	NA	04512(ECM-receptor interaction)	K06254	NA	hypothetical protein L798_04264 [Zootermopsis nevadensis]	0	0	0.161475	0.268319	0	0.0860877
evm.TU.Contig61.32	evm.TU.Contig61.32	evm.model.Contig61.32	NA	NA	NA	NA	NA	0	0.13799	0.344704	0.399669	0.814329	0.181948
evm.TU.Contig61.45	evm.TU.Contig61.45	evm.model.Contig61.45	NA	NA	NA	NA	NA	0	0.0205374	0	0.00599739	0	0
evm.TU.Contig61.70	evm.TU.Contig61.70	evm.model.Contig61.70	NA	NA	NA	NA	NA	0.407916	0.270028	0.0534977	0.215815	0.229224	0.17016
evm.TU.Contig61.9	evm.TU.Contig61.9	evm.model.Contig61.9	NA	NA	NA	NA	NA	0.0700823	0	0	0.0538233	0	0
evm.TU.Contig613.5	evm.TU.Contig613.5	evm.model.Contig613.5	NA	NA	NA	NA	NA	0.211775	0.211433	0	0	0.0530085	0
evm.TU.Contig614.5	evm.TU.Contig614.5	evm.model.Contig614.5	NA	NA	NA	NA	hypothetical protein VOLCADRAFT_62572 [Volvox carteri f. nagariensis]	0	0	0	0	0.219612	0
evm.TU.Contig615.19	evm.TU.Contig615.19	evm.model.Contig615.19	NA	NA	K04255	NA	G-protein coupled receptor 161 [Zootermopsis nevadensis]	1.15083	1.48905	2.51572	1.35298	1.29159	0.241727
evm.TU.Contig622.4	evm.TU.Contig622.4	evm.model.Contig622.4	NA	NA	K03686	NA	PREDICTED: protein tumorous imaginal discs, mitochondrial-like isoform X2 [Plutella xylostella]	0	0	0.12857	0.214356	0	0.271453
evm.TU.Contig623.21	evm.TU.Contig623.21	evm.model.Contig623.21	NA	03018(RNA degradation)	K12604	NA	NA	0.0629447	0	0	0	0	0
evm.TU.Contig627.2	evm.TU.Contig627.2	evm.model.Contig627.2	NA	NA	K08471	NA	putative chemosensory receptor 10 [Danaus plexippus]	0.0831355	0.0404272	0.00792975	0.0510442	0.0825276	0.0751741
evm.TU.Contig627.8	evm.TU.Contig627.8	evm.model.Contig627.8	NA	NA	K09649	EC:3.4.-.-	hypothetical protein BRAFLDRAFT_284130 [Branchiostoma floridae]	0	0	0.0394613	0	0	0
evm.TU.Contig629.5	evm.TU.Contig629.5	evm.model.Contig629.5	NA	NA	NA	NA	NA	0	0.00368648	0	0	0	0
evm.TU.Contig629.6	evm.TU.Contig629.6	evm.model.Contig629.6	NA	NA	NA	NA	NA	0.00645996	0.0105514	0.017961	0	0	0
evm.TU.Contig630.26	evm.TU.Contig630.26	evm.model.Contig630.26	NA	NA	NA	NA	NA	0	0.0487285	0.0849672	0	0.091099	0
evm.TU.Contig630.9	evm.TU.Contig630.9	evm.model.Contig630.9	NA	NA	K08193	NA	PREDICTED: putative inorganic phosphate cotransporter [Camponotus floridanus]	0	0.0430359	0	0.169661	0	0.71523
evm.TU.Contig634.21	evm.TU.Contig634.21	evm.model.Contig634.21	GO:0004997(thyrotropin-releasing hormone receptor activity);GO:0005887(integral component of plasma membrane);GO:0007186(G-protein coupled receptor signaling pathway);GO:0008188(neuropeptide receptor activity);GO:0008227(G-protein coupled amine receptor activity);GO:0008528(G-protein coupled peptide receptor activity);GO:0009755(hormone-mediated signaling pathway);GO:0016021(integral component of…	04024(cAMP signaling pathway);04080(Neuroactive ligand-receptor interaction)	K04284	NA	neuropeptide GPCR A6b [Nilaparvata lugens]	0	0	0.451188	0	0.428977	0
evm.TU.Contig6351.1	evm.TU.Contig6351.1	evm.model.Contig6351.1	NA	NA	NA	NA	NA	4.45095	0	0.493228	0.117064	0.249808	1.27015
evm.TU.Contig639.2	evm.TU.Contig639.2	evm.model.Contig639.2	NA	04080(Neuroactive ligand-receptor interaction)	K05206	NA	hypothetical protein L798_13380, partial [Zootermopsis nevadensis]	0.00623261	0	0.00398404	0.00593438	0	0
evm.TU.Contig639.3	evm.TU.Contig639.3	evm.model.Contig639.3	NA	NA	K03440	NA	PREDICTED: sodium channel protein Nach-like [Acyrthosiphon pisum]	0	0.00182709	0	0	0	0
evm.TU.Contig639.4	evm.TU.Contig639.4	evm.model.Contig639.4	NA	NA	K03440	NA	hypothetical protein YQE_01638, partial [Dendroctonus ponderosae]	0	0	0.111682	0	0	0
evm.TU.Contig639.5	evm.TU.Contig639.5	evm.model.Contig639.5	NA	05202(Transcriptional misregulation in cancers)	K00069	EC:1.1.1.141	15-hydroxyprostaglandin dehydrogenase [NAD+] [Zootermopsis nevadensis]	0.117629	0.164377	0.0940893	0.0445796	0.0861916	0.157189
evm.TU.Contig639.7	evm.TU.Contig639.7	evm.model.Contig639.7	NA	NA	K16607	NA	conserved hypothetical protein [Pediculus humanus corporis]	0.197592	0	0.207315	0	0	0
evm.TU.Contig64.100	evm.TU.Contig64.100	evm.model.Contig64.100	NA	NA	NA	NA	PREDICTED: uncharacterized protein LOC100678439 [Nasonia vitripennis]	0	0.0217902	0.0280148	0.0599733	0.0549217	0.0549242
evm.TU.Contig64.44	evm.TU.Contig64.44	evm.model.Contig64.44	GO:0003676(nucleic acid binding);GO:0046872(metal ion binding)	NA	K09210	NA	PREDICTED: early growth response protein 1-like [Strongylocentrotus purpuratus]	1.90637	2.08501	0.857278	1.21174	2.17465	0.631073
evm.TU.Contig64.48	evm.TU.Contig64.48	evm.model.Contig64.48	GO:0000122(negative regulation of transcription from RNA polymerase II promoter);GO:0001706(endoderm formation);GO:0001708(cell fate specification);GO:0003700(transcription factor activity, sequence-specific DNA binding);GO:0005634(nucleus);GO:0006351(transcription, DNA-templated);GO:0007362(terminal region determination);GO:0007369(gastrulation);GO:0007374(posterior midgut invagination);GO:00073…	04013(MAPK signaling pathway - fly)	K12379	NA	PREDICTED: Krueppel-like factor 15 [Diaphorina citri]	0	0.329791	0.23105	0	0.220483	0
evm.TU.Contig64.93	evm.TU.Contig64.93	evm.model.Contig64.93	NA	NA	K12021	NA	Tripartite motif-containing protein 45 [Zootermopsis nevadensis]	0.0320948	0.110157	0.0592592	0.0571942	0.0611828	0.0117297
evm.TU.Contig640.1	evm.TU.Contig640.1	evm.model.Contig640.1	NA	NA	NA	NA	NA	0.227687	0.406876	0.0688196	0.0729355	0.58066	0
evm.TU.Contig6411.2	evm.TU.Contig6411.2	evm.model.Contig6411.2	GO:0004930(G-protein coupled receptor activity);GO:0005887(integral component of plasma membrane);GO:0007200(phospholipase C-activating G-protein coupled receptor signaling pathway);GO:0008066(glutamate receptor activity);GO:0008343(adult feeding behavior);GO:0016021(integral component of membrane);GO:0016595(glutamate binding);GO:0017085(response to insecticide);GO:0030425(dendrite)	NA	K04611	NA	PREDICTED: metabotropic glutamate receptor 2 isoform X2 [Bombus impatiens]	0.283134	0.280179	0.0990217	0.165094	0.0944919	0
evm.TU.Contig6411.3	evm.TU.Contig6411.3	evm.model.Contig6411.3	GO:0005887(integral component of plasma membrane);GO:0007216(G-protein coupled glutamate receptor signaling pathway);GO:0008066(glutamate receptor activity);GO:0051966(regulation of synaptic transmission, glutamatergic)	NA	K04611	NA	PREDICTED: metabotropic glutamate receptor B isoform X5 [Apis mellifera]	0.0926413	0	0	0.234265	0.184229	0
evm.TU.Contig6437.1	evm.TU.Contig6437.1	evm.model.Contig6437.1	NA	NA	NA	NA	NA	0.0563817	0.0281453	0.029578	0.049314	0	0
evm.TU.Contig649.60	evm.TU.Contig649.60	evm.model.Contig649.60	NA	NA	K11800	NA	PREDICTED: uncharacterized protein LOC105381025 [Plutella xylostella]	0.349956	0.881165	0.50127	0.446024	0.749579	0.494227
evm.TU.Contig65.55	evm.TU.Contig65.55	evm.model.Contig65.55	NA	NA	K08471	NA	PREDICTED: odorant receptor 67c-like [Megachile rotundata]	0.0260411	0.0259988	0.0273223	0.0445325	0	0
evm.TU.Contig651.5	evm.TU.Contig651.5	evm.model.Contig651.5	NA	NA	K11448	EC:1.14.11.-	PREDICTED: cytochrome b5 domain-containing protein 1-like [Tribolium castaneum]	0.0823079	0.0119888	0.0469336	0.0131286	0	0.032609
evm.TU.Contig6514.1	evm.TU.Contig6514.1	evm.model.Contig6514.1	NA	NA	NA	NA	NA	0.66693	0.288571	0.474884	0.650367	0.420794	0.634127
evm.TU.Contig6553.1	evm.TU.Contig6553.1	evm.model.Contig6553.1	NA	NA	NA	NA	Polyphosphoinositide phosphatase [Zootermopsis nevadensis]	0	0	0	0.00527775	0	0.0163856
evm.TU.Contig6557.1	evm.TU.Contig6557.1	evm.model.Contig6557.1	NA	04015(Rap1 signaling pathway);04520(Adherens junction)	K06082	NA	PREDICTED: uncharacterized protein LOC105457868 [Wasmannia auropunctata]	0.787933	1.05577	0.576725	0.546976	0.680107	0.312312
evm.TU.Contig656.17	evm.TU.Contig656.17	evm.model.Contig656.17	NA	NA	NA	NA	NA	0	0.0154895	0	0	0	0
evm.TU.Contig6578.1	evm.TU.Contig6578.1	evm.model.Contig6578.1	GO:0003735(structural constituent of ribosome);GO:0006412(translation)	NA	K15108	NA	mitochondrial citrate transport protein, putative [Riptortus pedestris]	1.78512	0.611605	1.07216	1.15293	1.77934	1.3287
evm.TU.Contig66.48	evm.TU.Contig66.48	evm.model.Contig66.48	NA	NA	NA	NA	PREDICTED: uncharacterized protein LOC103507553 [Diaphorina citri]	0.0757851	0.0736579	0.0795143	0.331424	0.0758768	0.125912
evm.TU.Contig66.51	evm.TU.Contig66.51	evm.model.Contig66.51	NA	NA	NA	NA	hypothetical protein CGI_10005589 [Crassostrea gigas]	0.241189	0	0.506113	0	0	0
evm.TU.Contig66.54	evm.TU.Contig66.54	evm.model.Contig66.54	NA	04140(Autophagy - animal);04142(Lysosome);04145(Phagosome);04210(Apoptosis);04612(Antigen processing and presentation);05205(Proteoglycans in cancer);05323(Rheumatoid arthritis);05418(Fluid shear stress and atherosclerosis)	K01365	EC:3.4.22.15	PREDICTED: cathepsin J-like [Apis dorsata]	0.378689	0	0	0.240319	0.159172	0
evm.TU.Contig66.95	evm.TU.Contig66.95	evm.model.Contig66.95	NA	NA	NA	NA	NA	0.725485	0.545231	1.18406	0.564037	0.807072	0.357139
evm.TU.Contig66.96	evm.TU.Contig66.96	evm.model.Contig66.96	NA	NA	NA	NA	NA	0.0625297	0	0.196822	0	0	0.13852
evm.TU.Contig66.98	evm.TU.Contig66.98	evm.model.Contig66.98	NA	NA	NA	NA	NA	0	0	0.0830336	0	0	0
evm.TU.Contig6603.1	evm.TU.Contig6603.1	evm.model.Contig6603.1	GO:0005813(centrosome);GO:0005869(dynactin complex)	04962(Vasopressin-regulated water reabsorption)	K10428	NA	PREDICTED: dynactin subunit 6 isoform X2 [Esox lucius]	0.0420079	0.0449902	0.0302514	0	0	0
evm.TU.Contig666.13	evm.TU.Contig666.13	evm.model.Contig666.13	NA	NA	K08471	NA	PREDICTED: odorant receptor 4-like [Bombyx mori]	0.0385173	0	0.0808241	0	0	0
evm.TU.Contig667.1	evm.TU.Contig667.1	evm.model.Contig667.1	NA	NA	NA	NA	NA	0	0	0.0830155	0	0	0.0786414
evm.TU.Contig668.6	evm.TU.Contig668.6	evm.model.Contig668.6	NA	04080(Neuroactive ligand-receptor interaction);04961(Endocrine and other factor-regulated calcium reabsorption)	K04585	NA	neuropeptide GPCR B6 [Nilaparvata lugens]	0.062338	0.0332807	0.0976367	0.0272618	0.0518115	0.0920626
evm.TU.Contig67.2	evm.TU.Contig67.2	evm.model.Contig67.2	NA	01521(EGFR tyrosine kinase inhibitor resistance);01522(Endocrine resistance);04010(MAPK signaling pathway);04012(ErbB signaling pathway);04013(MAPK signaling pathway - fly);04014(Ras signaling pathway);04062(Chemokine signaling pathway);04068(FoxO signaling pathway);04072(Phospholipase D signaling pathway);04150(mTOR signaling pathway);04151(PI3K-Akt signaling pathway);04320(Dorso-ventral axis fo…	K03099	NA	PREDICTED: uncharacterized protein LOC103312818 isoform X2 [Tribolium castaneum]	13.0463	0	15.3237	3.07642	0	10.5173
evm.TU.Contig67.27	evm.TU.Contig67.27	evm.model.Contig67.27	NA	NA	NA	NA	NA	0	0.0858277	0.139231	0.125378	0	0
evm.TU.Contig67.6	evm.TU.Contig67.6	evm.model.Contig67.6	GO:0003674(molecular_function);GO:0005739(mitochondrion);GO:0007283(spermatogenesis);GO:0008345(larval locomotory behavior);GO:0030432(peristalsis);GO:0030537(larval behavior);GO:0030706(germarium-derived oocyte differentiation)	NA	NA	NA	Protein slowmo [Zootermopsis nevadensis]	0.33955	0	0.712517	0.0371228	0	0.238172
evm.TU.Contig6734.1	evm.TU.Contig6734.1	evm.model.Contig6734.1	GO:0003700(transcription factor activity, sequence-specific DNA binding);GO:0005634(nucleus);GO:0006355(regulation of transcription, DNA-templated);GO:0045823(positive regulation of heart contraction)	NA	NA	NA	NA	0	0.994505	0	0.738339	0	0.510007
evm.TU.Contig677.5	evm.TU.Contig677.5	evm.model.Contig677.5	NA	NA	NA	NA	NA	0	0	0	0.03772	0.0820179	0
evm.TU.Contig68.20	evm.TU.Contig68.20	evm.model.Contig68.20	NA	NA	NA	NA	NA	0	0	0.172975	0	0.275105	0
evm.TU.Contig68.52	evm.TU.Contig68.52	evm.model.Contig68.52	NA	NA	K08471	NA	PREDICTED: uncharacterized protein LOC103519008 [Diaphorina citri]	0.400154	0	0	0	0	0
evm.TU.Contig68.53	evm.TU.Contig68.53	evm.model.Contig68.53	NA	NA	K08471	NA	PREDICTED: uncharacterized protein LOC103519008 [Diaphorina citri]	0.482222	0.350739	0.196677	0.188643	0.192957	0.278451
evm.TU.Contig680.1	evm.TU.Contig680.1	evm.model.Contig680.1	NA	NA	NA	NA	NA	0	0.102278	0.229567	0.238828	0.0701439	0.040022
evm.TU.Contig680.5	evm.TU.Contig680.5	evm.model.Contig680.5	NA	NA	NA	NA	NA	0	0.323921	0	0.141888	0.32484	0.119788
evm.TU.Contig6824.1	evm.TU.Contig6824.1	evm.model.Contig6824.1	NA	NA	K19502	NA	PREDICTED: anoctamin-8 [Athalia rosae]	1.15167	0.873989	1.37505	1.24628	1.15654	0.773252
evm.TU.Contig683.1	evm.TU.Contig683.1	evm.model.Contig683.1	NA	NA	NA	NA	NA	0.0867454	0.0527661	0.0910139	0	0	0
evm.TU.Contig683.3	evm.TU.Contig683.3	evm.model.Contig683.3	GO:0005525(GTP binding);GO:0005829(cytosol);GO:0005929(cilium);GO:0007264(small GTPase mediated signal transduction);GO:0007420(brain development);GO:0008589(regulation of smoothened signaling pathway);GO:0010842(retina layer formation);GO:0016020(membrane);GO:0016055(Wnt signaling pathway);GO:0042384(cilium assembly);GO:0045444(fat cell differentiation);GO:0046909(intermembrane transport);GO:007…	NA	K07951	NA	ADP-ribosylation factor-like protein 6 [Zootermopsis nevadensis]	0.024351	0.0970846	0.0725865	0.0212984	0	0.161829
evm.TU.Contig685.4	evm.TU.Contig685.4	evm.model.Contig685.4.1	NA	04024(cAMP signaling pathway);04080(Neuroactive ligand-receptor interaction);04726(Serotonergic synapse);04742(Taste transduction)	K04153	NA	5-hydroxytryptamine receptor, partial [Zootermopsis nevadensis]	0	0.0448821	0.188669	0.0778089	0.199395	0.220192
evm.TU.Contig686.4	evm.TU.Contig686.4	evm.model.Contig686.4	NA	NA	NA	NA	GI13705 [Drosophila mojavensis]	0.119645	0.210423	0.251064	0.727358	0	0
evm.TU.Contig687.1	evm.TU.Contig687.1	evm.model.Contig687.1	NA	NA	NA	NA	NA	0.00913616	0	0	0.000302811	0.00214918	0
evm.TU.Contig688.7	evm.TU.Contig688.7	evm.model.Contig688.7	NA	NA	NA	NA	NA	0.00669967	0	0	0	0	0
evm.TU.Contig6899.1	evm.TU.Contig6899.1	evm.model.Contig6899.1	NA	00190(Oxidative phosphorylation);04145(Phagosome);04150(mTOR signaling pathway);04721(Synaptic vesicle cycle);04966(Collecting duct acid secretion);05110(Vibrio cholerae infection);05120(Epithelial cell signaling in Helicobacter pylori infection);05323(Rheumatoid arthritis)	K02152	NA	PREDICTED: V-type proton ATPase subunit G [Diaphorina citri]	7.76546	0	3.00541	0.527766	0	2.3696
evm.TU.Contig692.9	evm.TU.Contig692.9	evm.model.Contig692.9	NA	NA	K08471	NA	odorant receptor [Helicoverpa armigera]	0.452239	0.0365814	0.213388	0.0920767	0	0
evm.TU.Contig6930.1	evm.TU.Contig6930.1	evm.model.Contig6930.1	GO:0003943(N-acetylgalactosamine-4-sulfatase activity);GO:0008152(metabolic process)	00531(Glycosaminoglycan degradation);04142(Lysosome)	K01135	EC:3.1.6.12	PREDICTED: arylsulfatase J [Pogonomyrmex barbatus]	1.90405	3.63437	2.12403	3.36735	3.20008	1.83615
evm.TU.Contig696.12	evm.TU.Contig696.12	evm.model.Contig696.12	NA	NA	K08471	NA	odorant receptor 81 [Nasonia vitripennis]	0.0739419	0.0246076	0.0517195	0	0.0493534	0.102329
evm.TU.Contig696.13	evm.TU.Contig696.13	evm.model.Contig696.13	NA	NA	NA	NA	NA	0	0	0	0.00901844	0	0
evm.TU.Contig696.14	evm.TU.Contig696.14	evm.model.Contig696.14	GO:0003674(molecular_function);GO:0005886(plasma membrane);GO:0016021(integral component of membrane);GO:0035199(salt aversion);GO:0050914(sensory perception of salty taste)	NA	K06773	NA	PREDICTED: lachesin-like [Bombyx mori]	0.252852	0.196167	0.137436	0.22914	0	0.725439
evm.TU.Contig696.15	evm.TU.Contig696.15	evm.model.Contig696.15	NA	NA	NA	NA	NA	0	0	1.82651	0.127483	0	0.484322
evm.TU.Contig696.22	evm.TU.Contig696.22	evm.model.Contig696.22	NA	NA	NA	NA	NA	0	0.277081	0	0	0.138935	0
evm.TU.Contig696.8	evm.TU.Contig696.8	evm.model.Contig696.8	NA	NA	K08471	NA	odorant receptor 17 [Anomala corpulenta]	0.252048	0.0359482	0	0	0	0.0398823
evm.TU.Contig697.15	evm.TU.Contig697.15	evm.model.Contig697.15	NA	04080(Neuroactive ligand-receptor interaction)	K14049	NA	PREDICTED: dopamine D2-like receptor [Diaphorina citri]	0	0.0178369	0.0325569	0.0156262	0.00894389	0
evm.TU.Contig70.106	evm.TU.Contig70.106	evm.model.Contig70.106	NA	NA	NA	NA	Pro-resilin [Zootermopsis nevadensis]	3.71046	6.80825	2.31852	1.52319	16.5105	6.43683
evm.TU.Contig70.109	evm.TU.Contig70.109	evm.model.Contig70.109	NA	NA	NA	NA	NA	0.26451	0.152464	0.240341	0.150331	0	0.338296
evm.TU.Contig70.12	evm.TU.Contig70.12	evm.model.Contig70.12	NA	NA	NA	NA	NA	0.332916	0.0873154	0.133868	0	0.107013	0.293482
evm.TU.Contig70.126	evm.TU.Contig70.126	evm.model.Contig70.126	NA	NA	NA	NA	NA	0.0803966	0	0.0843516	0	0	0
evm.TU.Contig70.128	evm.TU.Contig70.128	evm.model.Contig70.128	NA	NA	NA	NA	NA	0.490158	0.51493	2.32342	0.142904	0.892018	0.3921
evm.TU.Contig70.131	evm.TU.Contig70.131	evm.model.Contig70.131	NA	NA	NA	NA	NA	0.263115	0.0656721	0.276062	0	0.329292	0
evm.TU.Contig70.54	evm.TU.Contig70.54	evm.model.Contig70.54	NA	NA	NA	NA	NA	0	0.0119085	0	0	0	0
evm.TU.Contig70.62	evm.TU.Contig70.62	evm.model.Contig70.62	NA	NA	NA	NA	NA	0.362169	0.0127505	0.207569	0.5639	0.484069	0.254104
evm.TU.Contig70.93	evm.TU.Contig70.93	evm.model.Contig70.93	NA	NA	NA	NA	NA	0.0476328	0	0	0	0.0953814	0
evm.TU.Contig700.1	evm.TU.Contig700.1	evm.model.Contig700.1	NA	NA	NA	NA	NA	0	0	0.0319279	0.142349	0	0.320204
evm.TU.Contig702.1	evm.TU.Contig702.1	evm.model.Contig702.1	NA	04010(MAPK signaling pathway);04510(Focal adhesion);05132(Salmonella infection);05205(Proteoglycans in cancer)	K04437	NA	Filamin-A [Zootermopsis nevadensis]	0.166064	0	0.0871181	0	0.249398	0.14983
evm.TU.Contig7023.1	evm.TU.Contig7023.1	evm.model.Contig7023.1	GO:0004715(non-membrane spanning protein tyrosine kinase activity);GO:0005102(receptor binding);GO:0007169(transmembrane receptor protein tyrosine kinase signaling pathway);GO:0030154(cell differentiation);GO:0031234(extrinsic component of cytoplasmic side of plasma membrane);GO:0038083(peptidyl-tyrosine autophosphorylation);GO:0042127(regulation of cell proliferation);GO:0045087(innate immune re…	04012(ErbB signaling pathway);04014(Ras signaling pathway);04110(Cell cycle);04360(Axon guidance);04722(Neurotrophin signaling pathway);05130(Pathogenic Escherichia coli infection);05131(Shigellosis);05200(Pathways in cancer);05206(MicroRNAs in cancer);05220(Chronic myeloid leukemia);05416(Viral myocarditis)	K06619	EC:2.7.10.2	Tyrosine-protein kinase Abl, partial [Stegodyphus mimosarum]	0	0	0.106758	0.148327	0.20375	0.15027
evm.TU.Contig7034.1	evm.TU.Contig7034.1	evm.model.Contig7034.1	NA	NA	NA	NA	hypothetical protein L798_03536 [Zootermopsis nevadensis]	0.0320027	0.0459161	0.0268619	0.0111964	0.0128166	0
evm.TU.Contig7091.1	evm.TU.Contig7091.1	evm.model.Contig7091.1	GO:0000166(nucleotide binding);GO:0000380(alternative mRNA splicing, via spliceosome);GO:0000381(regulation of alternative mRNA splicing, via spliceosome);GO:0003729(mRNA binding);GO:0006376(mRNA splice site selection);GO:0048025(negative regulation of mRNA splicing, via spliceosome);GO:0048026(positive regulation of mRNA splicing, via spliceosome);GO:0090394(negative regulation of excitatory pos…	NA	K13207	NA	CUG-BP- and ETR-3-like factor 5 [Harpegnathos saltator]	0	0.179	0	0	0	0.0496467
evm.TU.Contig71.13	evm.TU.Contig71.13	evm.model.Contig71.13	NA	NA	NA	NA	NA	0	0	0.320992	0.0171304	0	0
evm.TU.Contig71.45	evm.TU.Contig71.45	evm.model.Contig71.45	NA	NA	NA	NA	NA	0.0601352	0	0	0	0.0297144	0
evm.TU.Contig71.8	evm.TU.Contig71.8	evm.model.Contig71.8	NA	NA	NA	NA	NA	0	0.14207	0	0.0625411	0.107389	0
evm.TU.Contig7104.1	evm.TU.Contig7104.1	evm.model.Contig7104.1	NA	04020(Calcium signaling pathway);04022(cGMP - PKG signaling pathway);04270(Vascular smooth muscle contraction);04371(Apelin signaling pathway);04510(Focal adhesion);04611(Platelet activation);04810(Regulation of actin cytoskeleton);04921(Oxytocin signaling pathway);04971(Gastric acid secretion)	K00907	EC:2.7.11.18	PREDICTED: titin-like [Diaphorina citri]	0.0372424	0.780823	0.344946	0.0325741	0.261013	0.190954
evm.TU.Contig7139.1	evm.TU.Contig7139.1	evm.model.Contig7139.1	GO:0003281(ventricular septum development);GO:0005509(calcium ion binding);GO:0005765(lysosomal membrane);GO:0005768(endosome);GO:0005783(endoplasmic reticulum);GO:0005794(Golgi apparatus);GO:0005905(clathrin-coated pit);GO:0006766(vitamin metabolic process);GO:0006898(receptor-mediated endocytosis);GO:0008283(cell proliferation);GO:0016021(integral component of membrane);GO:0016324(apical plasma…	04340(Hedgehog signaling pathway);04918(Thyroid hormone synthesis)	K06233	NA	vitellogenin receptor, partial [Laodelphax striatella]	0.0798688	0	0.210927	0	0	0.0742236
evm.TU.Contig7141.1	evm.TU.Contig7141.1	evm.model.Contig7141.1	NA	NA	NA	NA	NA	0.241711	0.196027	0.206005	0.0190818	0.131054	0.048327
evm.TU.Contig716.1	evm.TU.Contig716.1	evm.model.Contig716.1	NA	NA	NA	NA	PREDICTED: uncharacterized protein LOC105273839 isoform X2 [Fopius arisanus]	0	0	0.226672	0	0	0
evm.TU.Contig718.1	evm.TU.Contig718.1	evm.model.Contig718.1	NA	NA	K03440	NA	PREDICTED: sodium channel protein Nach [Acyrthosiphon pisum]	0	0.0372277	0.0782457	0	0.0373334	0
evm.TU.Contig72.15	evm.TU.Contig72.15	evm.model.Contig72.15	NA	NA	NA	NA	NA	0	0	0.104561	0.028127	0	0
evm.TU.Contig72.17	evm.TU.Contig72.17	evm.model.Contig72.17	NA	NA	NA	NA	NA	0.270647	0.115804	0.121699	0.100107	0.116132	0.1713
evm.TU.Contig72.5	evm.TU.Contig72.5	evm.model.Contig72.5	NA	NA	NA	NA	NA	0.938928	0.207144	0.667891	0.602055	0.157154	0.712688
evm.TU.Contig72.8	evm.TU.Contig72.8	evm.model.Contig72.8	NA	NA	NA	NA	hypothetical protein DAPPUDRAFT_277575 [Daphnia pulex]	0	0	0	0.246113	0.112691	0.374005
evm.TU.Contig720.1	evm.TU.Contig720.1	evm.model.Contig720.1	NA	NA	NA	NA	NA	0.366141	0	0.192079	0.240182	0	0.147044
evm.TU.Contig720.18	evm.TU.Contig720.18	evm.model.Contig720.18	NA	NA	K08471	NA	odorant receptor 9 [Tribolium castaneum]	0.128589	0	0	0	0	0
evm.TU.Contig721.15	evm.TU.Contig721.15	evm.model.Contig721.15	NA	NA	NA	NA	NA	0	0.0125478	0.0527462	0	0	0.0278416
evm.TU.Contig721.22	evm.TU.Contig721.22	evm.model.Contig721.22	NA	NA	NA	NA	NA	0	0.820012	1.43626	0	1.37057	0
evm.TU.Contig721.26	evm.TU.Contig721.26	evm.model.Contig721.26	NA	NA	NA	NA	PREDICTED: uncharacterized protein LOC105185577 [Harpegnathos saltator]	1.76615	1.91122	0.267692	0.941817	0.479158	0.662607
evm.TU.Contig721.4	evm.TU.Contig721.4	evm.model.Contig721.4	NA	NA	NA	NA	NA	0	0	0	4.90708	0	0
evm.TU.Contig722.6	evm.TU.Contig722.6	evm.model.Contig722.6	NA	NA	NA	NA	NA	0.440219	0	0.331639	0	0	0.325426
evm.TU.Contig730.2	evm.TU.Contig730.2	evm.model.Contig730.2	NA	NA	K04594	NA	PREDICTED: uncharacterized protein LOC105693321 [Athalia rosae]	0.134901	1.31289	1.63337	0.990459	0.462867	0.630733
evm.TU.Contig730.8	evm.TU.Contig730.8	evm.model.Contig730.8	NA	NA	K19601	NA	Versican core protein [Camponotus floridanus]	0.843941	0.681588	1.91936	1.29593	1.16703	0.495004
evm.TU.Contig731.1	evm.TU.Contig731.1	evm.model.Contig731.1	GO:0000981(RNA polymerase II transcription factor activity, sequence-specific DNA binding);GO:0001654(eye development);GO:0003677(DNA binding);GO:0005634(nucleus);GO:0006355(regulation of transcription, DNA-templated);GO:0007420(brain development);GO:0021554(optic nerve development);GO:0021631(optic nerve morphogenesis)	NA	K19473	NA	PREDICTED: homeobox protein SIX6 [Acyrthosiphon pisum]	1.05767	1.40492	1.33149	0.318708	0.713225	1.68444
evm.TU.Contig731.41	evm.TU.Contig731.41	evm.model.Contig731.41	NA	04120(Ubiquitin mediated proteolysis)	K10260	NA	PREDICTED: F-box/WD repeat-containing protein 7-like [Poecilia formosa]	0.839453	0.865704	2.42309	1.5544	0	1.45222
evm.TU.Contig732.17	evm.TU.Contig732.17	evm.model.Contig732.17	NA	04391(Hippo signaling pathway -fly)	K05628	NA	hypothetical protein L798_15198 [Zootermopsis nevadensis]	1.67283	0.556704	1.46262	0.243859	0.279142	0.572633
evm.TU.Contig732.22	evm.TU.Contig732.22	evm.model.Contig732.22	NA	00620(Pyruvate metabolism)	K01759	EC:4.4.1.5	osiris 8-like protein [Microplitis demolitor]	0	0	0.313624	0.0726239	0.181571	0
evm.TU.Contig732.5	evm.TU.Contig732.5	evm.model.Contig732.5	GO:0003700(transcription factor activity, sequence-specific DNA binding);GO:0005634(nucleus);GO:0006355(regulation of transcription, DNA-templated);GO:0007480(imaginal disc-derived leg morphogenesis);GO:0007501(mesodermal cell fate specification);GO:0022416(chaeta development);GO:0035015(elongation of arista core);GO:0035218(leg disc development);GO:0043234(protein complex);GO:0043565(sequence-sp…	05202(Transcriptional misregulation in cancers)	K15607	NA	T-cell leukemia homeobox protein, putative [Pediculus humanus corporis]	0.636491	1.13101	0.601741	0.45681	1.58666	0.330273
evm.TU.Contig734.5	evm.TU.Contig734.5	evm.model.Contig734.5	NA	NA	NA	NA	NA	0	0	0.0126125	0	0	0
evm.TU.Contig7377.1	evm.TU.Contig7377.1	evm.model.Contig7377.1	NA	NA	NA	NA	NA	0.337845	0.687074	0.748979	0.304475	0.554872	0.00112178
evm.TU.Contig7383.1	evm.TU.Contig7383.1	evm.model.Contig7383.1	NA	00981(Insect hormone biosynthesis)	K14939	NA	cytochrome P450 CYP307A1v2, partial [Laodelphax striatella]	0.0720705	0.094906	0.0756169	0.0210121	0.0601317	0.0665227
evm.TU.Contig7394.1	evm.TU.Contig7394.1	evm.model.Contig7394.1	NA	NA	NA	NA	NA	0	0	0.0413977	0	0	0
evm.TU.Contig741.8	evm.TU.Contig741.8	evm.model.Contig741.8	NA	NA	NA	NA	NA	0	0.228729	0	0	0.332914	0
evm.TU.Contig741.9	evm.TU.Contig741.9	evm.model.Contig741.9	NA	NA	NA	NA	NA	0.111113	0	0	0	0.130881	0
evm.TU.Contig744.4	evm.TU.Contig744.4	evm.model.Contig744.4	NA	NA	K09050	NA	PREDICTED: cyclic AMP-responsive element-binding protein 1 isoform X4 [Tribolium castaneum]	0.406098	0.268746	1.02972	1.24944	0.207759	1.24454
evm.TU.Contig752.4	evm.TU.Contig752.4	evm.model.Contig752.4	NA	NA	NA	NA	NA	0	0	0.427031	0.711972	0	0
evm.TU.Contig753.2	evm.TU.Contig753.2	evm.model.Contig753.2	GO:0005634(nucleus);GO:0005737(cytoplasm);GO:0005925(focal adhesion);GO:0030374(ligand-dependent nuclear receptor transcription coactivator activity);GO:0045944(positive regulation of transcription from RNA polymerase II promoter);GO:0080008(Cul4-RING E3 ubiquitin ligase complex)	NA	K11795	NA	DDB1- and CUL4-associated factor [Cerapachys biroi]	0.0542192	0.0199457	0.0356101	0.044975	0.0280407	0.0375928
evm.TU.Contig753.3	evm.TU.Contig753.3	evm.model.Contig753.3	NA	NA	NA	NA	NA	0	0	0.0675531	0	0	0
evm.TU.Contig7539.1	evm.TU.Contig7539.1	evm.model.Contig7539.1	GO:0005682(U5 snRNP);GO:0008380(RNA splicing);GO:0071011(precatalytic spliceosome);GO:0071013(catalytic step 2 spliceosome)	03040(Spliceosome)	K12857	NA	PREDICTED: U5 small nuclear ribonucleoprotein 40 kDa protein [Tribolium castaneum]	0.124549	0	0	0.108936	0	0
evm.TU.Contig754.1	evm.TU.Contig754.1	evm.model.Contig754.1	NA	NA	NA	NA	NA	1.11914	0.210699	0.774985	0.184585	0	0.279673
evm.TU.Contig757.9	evm.TU.Contig757.9	evm.model.Contig757.9	NA	NA	NA	NA	hypothetical protein L798_00087, partial [Zootermopsis nevadensis]	0	0.270629	0.0996412	0	0.380333	0
evm.TU.Contig758.15	evm.TU.Contig758.15	evm.model.Contig758.15	NA	NA	NA	NA	NA	0	0	0.166068	0.0692176	0.0792379	0.404616
evm.TU.Contig758.17	evm.TU.Contig758.17	evm.model.Contig758.17	NA	NA	NA	NA	NA	0.226789	0.230211	0	0	0.0521289	0
evm.TU.Contig758.18	evm.TU.Contig758.18	evm.model.Contig758.18	NA	NA	NA	NA	NA	0	0.129788	0.45768	0.0496914	0	0
evm.TU.Contig758.19	evm.TU.Contig758.19	evm.model.Contig758.19	NA	NA	NA	NA	NA	0.417354	0.279636	0.443727	0	0	0.241293
evm.TU.Contig758.20	evm.TU.Contig758.20	evm.model.Contig758.20	NA	NA	K10876	EC:3.6.4.12	NA	0.440431	0.109931	0.115525	0.096307	0.767307	0
evm.TU.Contig758.21	evm.TU.Contig758.21	evm.model.Contig758.21	NA	NA	NA	NA	NA	0.900236	1.3564	1.42545	0.875582	1.97898	0.316801
evm.TU.Contig7594.1	evm.TU.Contig7594.1	evm.model.Contig7594.1	NA	NA	K14763	NA	adipokinetic hormone [Nilaparvata lugens]	0	0	0.0225816	0	0	0
evm.TU.Contig7608.1	evm.TU.Contig7608.1	evm.model.Contig7608.1	NA	NA	NA	NA	NA	0	0.205699	0	0	0	0.114103
evm.TU.Contig7632.1	evm.TU.Contig7632.1	evm.model.Contig7632.1	GO:0004930(G-protein coupled receptor activity);GO:0005887(integral component of plasma membrane);GO:0007186(G-protein coupled receptor signaling pathway);GO:0007193(adenylate cyclase-inhibiting G-protein coupled receptor signaling pathway);GO:0007218(neuropeptide signaling pathway);GO:0008188(neuropeptide receptor activity);GO:0008344(adult locomotory behavior);GO:0016021(integral component of m…	NA	K08428	NA	neuropeptide GPCR A13 [Nilaparvata lugens]	2.09678	3.78531	0	0	3.3724	0
evm.TU.Contig764.2	evm.TU.Contig764.2	evm.model.Contig764.2	NA	NA	K09373	NA	apterous 2 [Tribolium castaneum]	0	0.473713	0.100902	0.152075	0.048143	0.213041
evm.TU.Contig764.3	evm.TU.Contig764.3	evm.model.Contig764.3	NA	NA	NA	NA	hypothetical protein Tb10.v4.0130, partial [Trypanosoma brucei brucei TREU927]	0	0	0	0.0487717	0.167489	0
evm.TU.Contig765.8	evm.TU.Contig765.8	evm.model.Contig765.8	NA	NA	NA	NA	NA	0	0	0	0.012426	0.0771297	0
evm.TU.Contig7662.1	evm.TU.Contig7662.1	evm.model.Contig7662.1	NA	NA	K09223	NA	PREDICTED: protein snail homolog Sna-like [Diaphorina citri]	0.373646	0.621733	0	0.544678	0.374099	0.551809
evm.TU.Contig7669.1	evm.TU.Contig7669.1	evm.model.Contig7669.1	NA	NA	K08193	NA	hypothetical protein D910_12269 [Dendroctonus ponderosae]	0.403009	0.570038	0	0	0	0
evm.TU.Contig77.23	evm.TU.Contig77.23	evm.model.Contig77.23	NA	NA	K08471	NA	Putative odorant receptor 13a [Camponotus floridanus]	1.54072	1.01619	0.931573	2.10025	1.34288	1.20631
evm.TU.Contig77.25	evm.TU.Contig77.25	evm.model.Contig77.25	GO:0003700(transcription factor activity, sequence-specific DNA binding);GO:0005634(nucleus);GO:0006355(regulation of transcription, DNA-templated);GO:0043565(sequence-specific DNA binding)	NA	K09411	NA	Fork head domain-containing protein FD4 [Zootermopsis nevadensis]	0.297939	0.38758	0	0.26059	0.422098	0
evm.TU.Contig77.37	evm.TU.Contig77.37	evm.model.Contig77.37	NA	00230(Purine metabolism);00240(Pyrimidine metabolism)	K18533	EC:2.7.4.3 2.7.4.6	hypothetical protein Phum_PHUM115040 [Pediculus humanus corporis]	5.97131	0.104623	0	0	0.0262325	4.01615
evm.TU.Contig770.1	evm.TU.Contig770.1	evm.model.Contig770.1	NA	NA	NA	NA	hypothetical protein L798_01868, partial [Zootermopsis nevadensis]	0.407006	0	0.142345	0	0	0.150269
evm.TU.Contig7780.1	evm.TU.Contig7780.1	evm.model.Contig7780.1	NA	NA	NA	NA	hypothetical protein L798_06812 [Zootermopsis nevadensis]	0.469449	1.13831	1.72764	0.541227	0.688389	1.01675
evm.TU.Contig779.1	evm.TU.Contig779.1	evm.model.Contig779.1	NA	NA	K19703	EC:1.14.18.6	PREDICTED: fatty acid 2-hydroxylase [Diaphorina citri]	0.0752222	1.00167	1.18385	0.364769	0.553627	0.333271
evm.TU.Contig779.10	evm.TU.Contig779.10	evm.model.Contig779.10	GO:0004715(non-membrane spanning protein tyrosine kinase activity);GO:0005102(receptor binding);GO:0007169(transmembrane receptor protein tyrosine kinase signaling pathway);GO:0030154(cell differentiation);GO:0031234(extrinsic component of cytoplasmic side of plasma membrane);GO:0038083(peptidyl-tyrosine autophosphorylation);GO:0042127(regulation of cell proliferation);GO:0045087(innate immune re…	NA	NA	NA	NA	0	0.384057	0.134536	0	0	0
evm.TU.Contig78.160	evm.TU.Contig78.160	evm.model.Contig78.160	NA	NA	NA	NA	hypothetical protein L798_07501 [Zootermopsis nevadensis]	1.02349	1.68558	1.09009	0.876187	1.69037	0.863088
evm.TU.Contig78.204	evm.TU.Contig78.204	evm.model.Contig78.204	NA	NA	NA	NA	NA	0.0136522	0	0	0	0	0.0151216
evm.TU.Contig78.205	evm.TU.Contig78.205	evm.model.Contig78.205	NA	NA	NA	NA	NA	0.0268462	0	0	0	0	0.0297356
evm.TU.Contig78.209	evm.TU.Contig78.209	evm.model.Contig78.209	NA	00900(Terpenoid backbone biosynthesis);00981(Insect hormone biosynthesis)	K15890	EC:1.1.1.216	PREDICTED: dehydrogenase/reductase SDR family member 11-like isoform X2 [Diaphorina citri]	0.168364	0.126069	0.782344	0.0758945	0.253412	0.0466217
evm.TU.Contig78.21	evm.TU.Contig78.21	evm.model.Contig78.21	NA	NA	NA	NA	hypothetical protein L798_10925 [Zootermopsis nevadensis]	0.0423846	0	0.0387437	0.0475737	0	0.0417299
evm.TU.Contig78.22	evm.TU.Contig78.22	evm.model.Contig78.22	NA	NA	NA	NA	NA	0	0	0	0	0.140864	0
evm.TU.Contig78.221	evm.TU.Contig78.221	evm.model.Contig78.221	NA	NA	NA	NA	NA	0.254308	0.275334	0.133411	0.0556071	0	0
evm.TU.Contig78.250	evm.TU.Contig78.250	evm.model.Contig78.250	NA	NA	NA	NA	NA	0	0	0.257138	0	0	0
evm.TU.Contig78.29	evm.TU.Contig78.29	evm.model.Contig78.29	NA	NA	NA	NA	NA	0.156561	0.186815	0	0.106819	0.138625	0.13107
evm.TU.Contig78.41	evm.TU.Contig78.41	evm.model.Contig78.41	NA	NA	NA	NA	NA	0.796736	2.15907	2.75863	0.617745	1.59541	0.126067
evm.TU.Contig78.52	evm.TU.Contig78.52	evm.model.Contig78.52	NA	NA	NA	NA	NA	3.0083	0.833932	0	0	0	2.35387
evm.TU.Contig783.1	evm.TU.Contig783.1	evm.model.Contig783.1	NA	NA	NA	NA	NA	0	0	0	0.0338513	0	0.0743628
evm.TU.Contig784.3	evm.TU.Contig784.3	evm.model.Contig784.3	NA	00480(Glutathione metabolism);00980(Metabolism of xenobiotics by cytochrome P450);00982(Drug metabolism - cytochrome P450);01524(Platinum drug resistance);05200(Pathways in cancer);05204(Chemical carcinogenesis);05225(Hepatocellular carcinoma);05418(Fluid shear stress and atherosclerosis)	K00799	EC:2.5.1.18	ACYPI006691 [Acyrthosiphon pisum]	0.00742666	0.00370728	0.00779206	0	0.00371782	0
evm.TU.Contig7853.1	evm.TU.Contig7853.1	evm.model.Contig7853.1	NA	04145(Phagosome);04913(Ovarian Steroidogenesis);04925(Aldosterone synthesis and secretion);04975(Fat digestion and absorption);04976(Bile secretion);04977(Vitamin digestion and absorption);05160(Hepatitis C)	K13885	NA	SNMP [Dendrolimus houi]	0	0	0	0.00799848	0	0.0303885
evm.TU.Contig7857.1	evm.TU.Contig7857.1	evm.model.Contig7857.1	NA	NA	NA	NA	NA	0	0.0146432	0	0	0	0
evm.TU.Contig79.118	evm.TU.Contig79.118	evm.model.Contig79.118	NA	NA	NA	NA	GTP cyclohydrolase 1 feedback regulatory protein, partial [Stegodyphus mimosarum]	0.0918583	0	0.0631567	0	0	0.0521968
evm.TU.Contig79.135	evm.TU.Contig79.135	evm.model.Contig79.135	NA	04013(MAPK signaling pathway - fly)	K09237	NA	PREDICTED: protein bric-a-brac 2-like [Nasonia vitripennis]	0.0513902	0.241243	0.120321	0.0777182	0.0573218	0.0423401
evm.TU.Contig79.152	evm.TU.Contig79.152	evm.model.Contig79.152	NA	NA	NA	NA	AAEL010859-PA [Aedes aegypti]	0.0543385	0.253896	0.0350593	0.185358	0.12867	0.064249
evm.TU.Contig79.153	evm.TU.Contig79.153	evm.model.Contig79.153	NA	NA	NA	NA	NA	0	0	0.00655531	0	0	0
evm.TU.Contig79.56	evm.TU.Contig79.56	evm.model.Contig79.56	NA	NA	K17095	NA	GA22156 [Drosophila pseudoobscura pseudoobscura]	0.192891	0.649837	0.383737	0.401743	0.266315	0.736551
evm.TU.Contig79.72	evm.TU.Contig79.72	evm.model.Contig79.72	NA	NA	NA	NA	NA	0.0130597	0	0.0068511	0.00571128	0	0
evm.TU.Contig79.75	evm.TU.Contig79.75	evm.model.Contig79.75	NA	NA	NA	NA	NA	0.00110224	0.00549695	0	0	0.00409411	0
evm.TU.Contig79.80	evm.TU.Contig79.80	evm.model.Contig79.80	NA	NA	NA	NA	NA	0	0.0533008	0	0.0273178	0.0705413	0.0500789
evm.TU.Contig79.91	evm.TU.Contig79.91	evm.model.Contig79.91	NA	NA	NA	NA	NA	0.00157822	0.0111438	0.00299624	0.0271841	0.00458984	0.00843057
evm.TU.Contig797.9	evm.TU.Contig797.9	evm.model.Contig797.9	NA	NA	NA	NA	NA	0.128224	0.0809978	0	0	0	0
evm.TU.Contig7995.1	evm.TU.Contig7995.1	evm.model.Contig7995.1	NA	NA	NA	NA	NA	0.110777	0	0	0	0	0.286298
evm.TU.Contig8.108	evm.TU.Contig8.108	evm.model.Contig8.108	NA	NA	K08471	NA	PREDICTED: odorant receptor Or2-like [Harpegnathos saltator]	0.131233	0.0374348	0.17703	0.0384957	0.0375403	0.124592
evm.TU.Contig8.127	evm.TU.Contig8.127	evm.model.Contig8.127	NA	NA	NA	NA	NA	0.0254947	0.0755176	0.0571311	0.0222988	0.0519811	0.0177626
evm.TU.Contig8.128	evm.TU.Contig8.128	evm.model.Contig8.128	NA	NA	NA	NA	PREDICTED: uncharacterized protein LOC105698522 [Orussus abietinus]	0.0740381	0.0631041	0.0458514	0.0473058	0.0387916	0.0548549
evm.TU.Contig8.195	evm.TU.Contig8.195	evm.model.Contig8.195	NA	NA	NA	NA	PREDICTED: uncharacterized protein LOC101741015 [Bombyx mori]	0	0.0504831	0	0	0.0556558	0.0133525
evm.TU.Contig8.215	evm.TU.Contig8.215	evm.model.Contig8.215	NA	NA	NA	NA	NA	0.0252972	0	0.0467113	0.00778797	0	0.0690369
evm.TU.Contig8.216	evm.TU.Contig8.216	evm.model.Contig8.216	NA	04080(Neuroactive ligand-receptor interaction);04724(Glutamatergic synapse)	K05202	NA	ionotropic receptor [Ostrinia furnacalis]	0.157053	0.391999	0.32956	0	0	0
evm.TU.Contig8.217	evm.TU.Contig8.217	evm.model.Contig8.217	NA	NA	NA	NA	PREDICTED: glutamate receptor 1-like [Orussus abietinus]	0.0663537	0	0	0.406248	0.066434	0
evm.TU.Contig8.220	evm.TU.Contig8.220	evm.model.Contig8.220	NA	02010(ABC transporters);04976(Bile secretion);05206(MicroRNAs in cancer);05226(Gastric cancer)	K05658	EC:3.6.3.44	PREDICTED: ATP-binding cassette sub-family B member 5-like isoform X3 [Acyrthosiphon pisum]	0.510322	0.333965	0.797755	0.227714	0.387885	0.456495
evm.TU.Contig8.232	evm.TU.Contig8.232	evm.model.Contig8.232	NA	NA	K04253	NA	PREDICTED: visual pigment-like receptor peropsin [Bombyx mori]	0.00787571	0.0177536	0.0656818	0.0083406	0.00643605	0.038642
evm.TU.Contig8.250	evm.TU.Contig8.250	evm.model.Contig8.250	NA	NA	NA	NA	PREDICTED: uncharacterized protein LOC103518594 [Diaphorina citri]	7.82504	8.08148	6.6763	8.19198	6.35709	7.06413
evm.TU.Contig8.256	evm.TU.Contig8.256	evm.model.Contig8.256	NA	NA	NA	NA	NA	0	0	0	0.00280127	0	0
evm.TU.Contig8.261	evm.TU.Contig8.261	evm.model.Contig8.261	NA	NA	NA	NA	NA	0.184985	0.106343	0.218025	0.224017	0.0603453	0.128162
evm.TU.Contig8.273	evm.TU.Contig8.273	evm.model.Contig8.273	NA	NA	NA	NA	NA	0	0	0	0	0.117026	0.0863094
evm.TU.Contig8.318	evm.TU.Contig8.318	evm.model.Contig8.318	NA	NA	NA	NA	NA	0	0.0637405	0	0	0	0
evm.TU.Contig8.319	evm.TU.Contig8.319	evm.model.Contig8.319	NA	NA	NA	NA	NA	0	0.000968067	0.0200568	0	0	0
evm.TU.Contig8000.1	evm.TU.Contig8000.1	evm.model.Contig8000.1	NA	NA	NA	NA	PREDICTED: mucin-19-like isoform X2 [Megachile rotundata]	0.0101469	0	0	0	0	0
evm.TU.Contig8057.1	evm.TU.Contig8057.1	evm.model.Contig8057.1	NA	NA	NA	NA	NA	0	0	0.154035	0	0	0
evm.TU.Contig809.1	evm.TU.Contig809.1	evm.model.Contig809.1	NA	04080(Neuroactive ligand-receptor interaction);04730(Long-term depression)	K04578	NA	AGAP005465-PA-like protein [Anopheles sinensis]	0	0.0896765	0.0314139	0	0	0
evm.TU.Contig810.2	evm.TU.Contig810.2	evm.model.Contig810.2	GO:0000122(negative regulation of transcription from RNA polymerase II promoter);GO:0000977(RNA polymerase II regulatory region sequence-specific DNA binding);GO:0001654(eye development);GO:0001745(compound eye morphogenesis);GO:0003700(transcription factor activity, sequence-specific DNA binding);GO:0005634(nucleus);GO:0005667(transcription factor complex);GO:0007435(salivary gland morphogenesis…	04550(Signaling pathways regulating pluripotency of stem cells);04950(Maturity onset diabetes of the young)	K08031	NA	PREDICTED: uncharacterized protein LOC100165522 [Acyrthosiphon pisum]	0.102277	0.0893939	0.120395	0.0488461	0.124165	0.149933
evm.TU.Contig811.2	evm.TU.Contig811.2	evm.model.Contig811.2	NA	NA	K10404	NA	TweedleE [Drosophila melanogaster]	0	0	1.13875	0	0	0.267146
evm.TU.Contig8119.1	evm.TU.Contig8119.1	evm.model.Contig8119.1	NA	05016(Huntington's disease)	K10408	NA	PREDICTED: dynein heavy chain 7, axonemal [Athalia rosae]	0	0	0.16809	0.129652	0	0
evm.TU.Contig815.3	evm.TU.Contig815.3	evm.model.Contig815.3	NA	NA	NA	NA	NA	0	0.0148727	0	0.026059	0	0
evm.TU.Contig8173.1	evm.TU.Contig8173.1	evm.model.Contig8173.1	NA	NA	NA	NA	NA	0.0954356	0.101135	0.247995	0	0	0.0287316
evm.TU.Contig823.13	evm.TU.Contig823.13	evm.model.Contig823.13	NA	NA	NA	NA	NA	0	0	0	0.0353404	0	0
evm.TU.Contig823.15	evm.TU.Contig823.15	evm.model.Contig823.15	NA	NA	NA	NA	PREDICTED: uncharacterized protein LOC103506317 [Diaphorina citri]	0	0.0922205	0.166765	0	0.0569589	0
evm.TU.Contig823.6	evm.TU.Contig823.6	evm.model.Contig823.6	NA	NA	NA	NA	PREDICTED: coiled-coil domain-containing protein 170-like isoform X1 [Apis mellifera]	0	0	0	0.0174817	0	0
evm.TU.Contig8244.1	evm.TU.Contig8244.1	evm.model.Contig8244.1	NA	NA	NA	NA	NA	0	0	1.19756	0.249581	0.571392	0
evm.TU.Contig825.1	evm.TU.Contig825.1	evm.model.Contig825.1	NA	NA	NA	NA	PREDICTED: protein scabrous [Fopius arisanus]	0.0483651	0.0669639	0.0518878	0.0216274	0	0.0547768
evm.TU.Contig826.1	evm.TU.Contig826.1	evm.model.Contig826.1	NA	NA	NA	NA	PREDICTED: uncharacterized protein LOC100872060 [Apis florea]	0.213746	0.0724113	0	0	0	0
evm.TU.Contig826.3	evm.TU.Contig826.3	evm.model.Contig826.3	NA	NA	NA	NA	PREDICTED: uncharacterized protein LOC105196161 [Solenopsis invicta]	0.0996373	0.0994776	0	0	0.0997582	0
evm.TU.Contig827.2	evm.TU.Contig827.2	evm.model.Contig827.2	NA	NA	NA	NA	NA	0	0	0	0	0	0.074957
evm.TU.Contig833.6_evm.TU.Contig833.7	evm.TU.Contig833.6_evm.TU.Contig833.7	evm.model.Contig833.6_evm.model.Contig833.7	NA	NA	K19625	NA	PREDICTED: alpha-tocopherol transfer protein-like isoform X1 [Athalia rosae]	0	0.0466061	0.0470329	0	0	0.137882
evm.TU.Contig836.13	evm.TU.Contig836.13	evm.model.Contig836.13	NA	NA	NA	NA	NA	0	0	0.00375215	0	0	0.00486989
evm.TU.Contig84.107	evm.TU.Contig84.107	evm.model.Contig84.107	NA	NA	NA	NA	NA	0	0.0261736	0.0442849	0	0	0
evm.TU.Contig84.140	evm.TU.Contig84.140	evm.model.Contig84.140	NA	NA	NA	NA	NA	0.173162	0.0590539	0	0	0	0
evm.TU.Contig84.147	evm.TU.Contig84.147	evm.model.Contig84.147	NA	NA	NA	NA	NA	0.0122416	0	0	0	0	0
evm.TU.Contig84.50	evm.TU.Contig84.50	evm.model.Contig84.50	NA	NA	NA	NA	PREDICTED: uncharacterized protein LOC101847229 isoform X1 [Aplysia californica]	1.29513	0.486464	0.609543	0.484255	0.677517	0.136277
evm.TU.Contig84.93	evm.TU.Contig84.93	evm.model.Contig84.93	NA	NA	NA	NA	PREDICTED: LOW QUALITY PROTEIN: uncharacterized protein LOC551170 [Apis mellifera]	0	1.42627	0.763424	0.908728	1.41826	0.28769
evm.TU.Contig84.94	evm.TU.Contig84.94	evm.model.Contig84.94	NA	NA	NA	NA	NA	0	0	0	0.0598937	0	0.0558682
evm.TU.Contig84.96	evm.TU.Contig84.96	evm.model.Contig84.96	GO:0000166(nucleotide binding);GO:0005525(GTP binding);GO:0007165(signal transduction);GO:0007264(small GTPase mediated signal transduction);GO:0016020(membrane)	04072(Phospholipase D signaling pathway);04140(Autophagy - animal);04150(mTOR signaling pathway);04151(PI3K-Akt signaling pathway);04152(AMPK signaling pathway);04211(Longevity regulating pathway - mammal);04218(Cellular senescence);04910(Insulin signaling pathway);04919(Thyroid hormone signaling pathway);05165(Human papillomavirus infection);05231(Choline metabolism in cancer)	K07208	NA	Ras homolog enriched in brain [Carcinus maenas]	0	0	0	0	0	0.0686291
evm.TU.Contig8425.1	evm.TU.Contig8425.1	evm.model.Contig8425.1	NA	NA	NA	NA	NA	0	0	0.0147041	0	0	0.0228325
evm.TU.Contig847.2	evm.TU.Contig847.2	evm.model.Contig847.2	NA	NA	NA	NA	ATP-binding cassette sub-family G member 8 [Zootermopsis nevadensis]	0.301742	0.200646	0.721836	0.150809	0.0431591	0.380065
evm.TU.Contig848.4	evm.TU.Contig848.4	evm.model.Contig848.4	NA	NA	NA	NA	NA	0	0.00899574	0.118975	0	0	0.184782
evm.TU.Contig848.5	evm.TU.Contig848.5	evm.model.Contig848.5	NA	00010(Glycolysis / Gluconeogenesis);00020(Citrate cycle (TCA cycle));00620(Pyruvate metabolism);04066(HIF-1 signaling pathway);04922(Glucagon signaling pathway);05230(Central carbon metabolism in cancer)	K00161	EC:1.2.4.1	PREDICTED: pyruvate dehydrogenase E1 component subunit alpha, mitochondrial [Tribolium castaneum]	0	0	0.115526	0.538288	0	0.243917
evm.TU.Contig8491.1	evm.TU.Contig8491.1	evm.model.Contig8491.1	GO:0001745(compound eye morphogenesis);GO:0005515(protein binding);GO:0005886(plasma membrane);GO:0005917(nephrocyte diaphragm);GO:0007155(cell adhesion);GO:0007156(homophilic cell adhesion via plasma membrane adhesion molecules);GO:0007157(heterophilic cell-cell adhesion via plasma membrane cell adhesion molecules);GO:0007286(spermatid development);GO:0007520(myoblast fusion);GO:0007523(larval v…	NA	NA	NA	conserved hypothetical protein [Culex quinquefasciatus]	0.400733	0.2685	0	0.352835	0	0.14894
evm.TU.Contig85.10	evm.TU.Contig85.10	evm.model.Contig85.10	NA	00564(Glycerophospholipid metabolism);00565(Ether lipid metabolism);00590(Arachidonic acid metabolism);00591(Linoleic acid metabolism);00592(alpha-Linolenic acid metabolism);04977(Vitamin digestion and absorption)	K14621	EC:3.1.1.4 3.1.1.5	PREDICTED: phospholipase B1, membrane-associated-like [Athalia rosae]	0.114617	0.065389	0.188633	0.0572851	0.147543	0.026037
evm.TU.Contig85.16	evm.TU.Contig85.16	evm.model.Contig85.16	NA	NA	NA	NA	NA	0	0	0.114284	0.0952694	0	0.36194
evm.TU.Contig85.17	evm.TU.Contig85.17	evm.model.Contig85.17	NA	NA	K08471	NA	putative olfactory receptor 10 [Ostrinia furnacalis]	0.128524	0.187606	0.605615	0.789511	0.903762	0
evm.TU.Contig85.22	evm.TU.Contig85.22	evm.model.Contig85.22	GO:0005085(guanyl-nucleotide exchange factor activity);GO:0005851(eukaryotic translation initiation factor 2B complex);GO:0006446(regulation of translational initiation);GO:0019509(L-methionine biosynthetic process from methylthioadenosine);GO:0046523(S-methyl-5-thioribose-1-phosphate isomerase activity)	03013(RNA transport)	K03239	NA	Translation initiation factor eIF-2B subunit alpha [Zootermopsis nevadensis]	0.131203	0.145334	0.0475888	0.358157	0.124943	0.244485
evm.TU.Contig854.25	evm.TU.Contig854.25	evm.model.Contig854.25	NA	NA	NA	NA	PREDICTED: uncharacterized protein LOC103508396, partial [Diaphorina citri]	0.0142754	0.151783	0.0834069	0.0289231	0.0331082	0.0720414
evm.TU.Contig854.9	evm.TU.Contig854.9	evm.model.Contig854.9	NA	00260(Glycine, serine and threonine metabolism)	K00108	EC:1.1.99.1	PREDICTED: glucose dehydrogenase [FAD, quinone]-like [Diaphorina citri]	0	0.0870222	0	0	0.018176	0
evm.TU.Contig856.1	evm.TU.Contig856.1	evm.model.Contig856.1	NA	NA	NA	NA	NA	0.166216	0.0829731	0.00968863	0.0161533	0.0184909	0.0511401
evm.TU.Contig856.4	evm.TU.Contig856.4	evm.model.Contig856.4	NA	NA	NA	NA	NA	0.0896453	0.067125	0	0.0392039	0.044877	0
evm.TU.Contig857.4	evm.TU.Contig857.4	evm.model.Contig857.4	NA	00073(Cutin, suberine and wax biosynthesis);04146(Peroxisome);04212(Longevity regulating pathway - worm)	K13356	EC:1.2.1.84	PREDICTED: putative fatty acyl-CoA reductase CG5065 [Acyrthosiphon pisum]	0.0803252	0	0.0926219	0.0579092	0.0662891	0
evm.TU.Contig86.13	evm.TU.Contig86.13	evm.model.Contig86.13	NA	NA	K03440	NA	ripped pocket, isoform B [Drosophila melanogaster]	0	0.1611	0.169301	0.0470455	0.0977201	0.119151
evm.TU.Contig86.3	evm.TU.Contig86.3	evm.model.Contig86.3	NA	NA	NA	NA	NA	0	0	0.0187506	0	0	0
evm.TU.Contig86.37	evm.TU.Contig86.37	evm.model.Contig86.37	NA	NA	NA	NA	NA	0.00246901	0.0265654	0.00888988	0.00733457	0.0183697	0
evm.TU.Contig86.39	evm.TU.Contig86.39	evm.model.Contig86.39	NA	NA	K18721	NA	hypothetical protein [Plasmodium vivax Sal-1]	0.500243	0	0.131215	0	0	0.138519
evm.TU.Contig86.98	evm.TU.Contig86.98	evm.model.Contig86.98	NA	NA	NA	NA	NA	0	0	0	0	0	0.0562888
evm.TU.Contig8663.1	evm.TU.Contig8663.1	evm.model.Contig8663.1	NA	00230(Purine metabolism);00730(Thiamine metabolism)	K00939	EC:2.7.4.3	PREDICTED: adenylate kinase 7-like [Orussus abietinus]	1.23551	0	0.0115075	0.0724257	0	0.275153
evm.TU.Contig8687.1	evm.TU.Contig8687.1	evm.model.Contig8687.1	NA	NA	NA	NA	NA	0.244253	0	0.0483116	0	0	0
evm.TU.Contig869.2	evm.TU.Contig869.2	evm.model.Contig869.2	NA	00520(Amino sugar and nucleotide sugar metabolism)	K01183	EC:3.2.1.14	PREDICTED: nose resistant to fluoxetine protein 6-like [Tribolium castaneum]	0.671824	0	0.919763	0.255579	0	0.809147
evm.TU.Contig870.5	evm.TU.Contig870.5	evm.model.Contig870.5	NA	NA	NA	NA	NA	0	0.0698269	0	0	0	0
evm.TU.Contig872.1	evm.TU.Contig872.1	evm.model.Contig872.1	NA	NA	NA	NA	NA	0.0813209	0	0	0	0	0
evm.TU.Contig8734.1	evm.TU.Contig8734.1	evm.model.Contig8734.1	NA	NA	NA	NA	NA	0.121814	0.122836	0	0.43045	0.369554	0.136276
evm.TU.Contig8740.1	evm.TU.Contig8740.1	evm.model.Contig8740.1	NA	NA	NA	NA	NA	0.0618139	0	0	0	0.215894	0
evm.TU.Contig8776.1	evm.TU.Contig8776.1	evm.model.Contig8776.1	NA	NA	NA	NA	NA	0	0	0	0	0.217151	0
evm.TU.Contig88.25	evm.TU.Contig88.25	evm.model.Contig88.25	NA	NA	K15001	EC:1.14.-.-	cytochrome P450 CYP439A1v3 [Laodelphax striatella]	0.706739	0.0400326	0.536606	0.0040948	0	0.284656
evm.TU.Contig88.56	evm.TU.Contig88.56	evm.model.Contig88.56	NA	00130(Ubiquinone and other terpenoid-quinone biosynthesis)	K10106	EC:4.1.1.90	Vitamin K-dependent gamma-carboxylase [Zootermopsis nevadensis]	0	0.0775971	0.155535	0.0226603	0.0518779	0.0860882
evm.TU.Contig88.61	evm.TU.Contig88.61	evm.model.Contig88.61	NA	NA	NA	NA	PREDICTED: uncharacterized protein LOC103505629 [Diaphorina citri]	0.536053	0.931423	0	0.236265	0.135231	0.598409
evm.TU.Contig88.80	evm.TU.Contig88.80	evm.model.Contig88.80	NA	NA	NA	NA	NA	0.563341	0.297447	0	0	0.132868	0
evm.TU.Contig8801.1	evm.TU.Contig8801.1	evm.model.Contig8801.1	NA	NA	NA	NA	hypothetical protein EAI_08936, partial [Harpegnathos saltator]	0.0759751	0.353973	0.212567	0.0664498	0.380333	0.392705
evm.TU.Contig8809.1	evm.TU.Contig8809.1	evm.model.Contig8809.1	NA	NA	NA	NA	NA	0	0	0	0.0215749	0	0
evm.TU.Contig883.1	evm.TU.Contig883.1	evm.model.Contig883.1	GO:0003674(molecular_function);GO:0005575(cellular_component);GO:0007606(sensory perception of chemical stimulus);GO:0019233(sensory perception of pain)	04514(Cell adhesion molecules (CAMs))	K06775	NA	PREDICTED: hemicentin-2-like [Acyrthosiphon pisum]	0.0306972	0.0919408	0.100034	0.107395	0.0614677	0.0340002
evm.TU.Contig883.3	evm.TU.Contig883.3	evm.model.Contig883.3	GO:0000287(magnesium ion binding);GO:0004170(dUTP diphosphatase activity);GO:0005737(cytoplasm);GO:0006226(dUMP biosynthetic process);GO:0046081(dUTP catabolic process)	00240(Pyrimidine metabolism)	K01520	EC:3.6.1.23	PREDICTED: deoxyuridine 5'-triphosphate nucleotidohydrolase-like, partial [Diaphorina citri]	0.0169674	0	0	0	0	0.043753
evm.TU.Contig892.6	evm.TU.Contig892.6	evm.model.Contig892.6	NA	03060(Protein export);04141(Protein processing in endoplasmic reticulum)	K12275	NA	hypothetical protein KGM_18153 [Danaus plexippus]	0	0.0410405	0.0206722	0.00757432	0.00620169	0.0175888
evm.TU.Contig90.2	evm.TU.Contig90.2	evm.model.Contig90.2	NA	NA	NA	NA	NA	0	0.0298012	0	0	0	0.00703959
evm.TU.Contig90.81	evm.TU.Contig90.81	evm.model.Contig90.81	NA	NA	NA	NA	PREDICTED: probable E3 ubiquitin ligase complex SCF subunit sconB [Megachile rotundata]	0.147047	0	0.308566	0.0428714	0	0
evm.TU.Contig90.86	evm.TU.Contig90.86	evm.model.Contig90.86	NA	NA	NA	NA	NA	0	0.146198	0	0.0643586	0.110508	0
evm.TU.Contig901.18	evm.TU.Contig901.18	evm.model.Contig901.18	GO:0004830(tryptophan-tRNA ligase activity);GO:0006436(tryptophanyl-tRNA aminoacylation)	00970(Aminoacyl-tRNA biosynthesis)	K01867	EC:6.1.1.2	tryptophanyl-tRNA synthetase [Wolbachia endosymbiont of Diaphorina citri]	0	0	0.683114	0	0.646152	1.10631e-06
evm.TU.Contig901.20	evm.TU.Contig901.20	evm.model.Contig901.20	GO:0006744(ubiquinone biosynthetic process);GO:0009234(menaquinone biosynthetic process);GO:0016765(transferase activity, transferring alkyl or aryl (other than methyl) groups)	00900(Terpenoid backbone biosynthesis)	K05356	EC:2.5.1.84 2.5.1.85	octaprenyl-diphosphate synthase [Wolbachia endosymbiont of Diaphorina citri]	0	0	3.50919	0	2.99694	0
evm.TU.Contig901.239	evm.TU.Contig901.239	evm.model.Contig901.239	GO:0003916(DNA topoisomerase activity);GO:0003918(DNA topoisomerase type II (ATP-hydrolyzing) activity);GO:0006265(DNA topological change);GO:0009330(DNA topoisomerase complex (ATP-hydrolyzing))	NA	K02470	EC:5.99.1.3	MULTISPECIES: DNA gyrase subunit B [Wolbachia]	0	6.63973	0	0	0	0
evm.TU.Contig901.70	evm.TU.Contig901.70	evm.model.Contig901.70	GO:0003746(translation elongation factor activity);GO:0006414(translational elongation)	NA	K02355	NA	PREDICTED: uncharacterized protein LOC105558474 [Vollenhovia emeryi]	0	0	5.77437e-06	0	0	1.15487e-05
evm.TU.Contig901.74	evm.TU.Contig901.74	evm.model.Contig901.74	GO:0000345(cytosolic DNA-directed RNA polymerase complex);GO:0003899(DNA-directed RNA polymerase activity)	00230(Purine metabolism);00240(Pyrimidine metabolism);03020(RNA polymerase)	K03046	EC:2.7.7.6	Bifunctional DNA-directed RNA polymerase subunit beta-beta' [Wolbachia pipientis wAlbB]	0	0	0	27.7958	0	0
evm.TU.Contig901.93	evm.TU.Contig901.93	evm.model.Contig901.93	GO:0050136(NADH dehydrogenase (quinone) activity)	00190(Oxidative phosphorylation);04723(Retrograde endocannabinoid signaling);04932(Non-alcoholic fatty liver disease (NAFLD));05010(Alzheimer's disease);05012(Parkinson's disease);05016(Huntington's disease)	K03935	EC:1.6.5.3 1.6.99.3	NADH dehydrogenase subunit D [Wolbachia pipientis]	0	0	6.83616	0	0	0
evm.TU.Contig904.2	evm.TU.Contig904.2	evm.model.Contig904.2	NA	NA	NA	NA	NA	0.546268	0.362846	0.626597	0.214481	0.695472	0.0933715
evm.TU.Contig904.3	evm.TU.Contig904.3	evm.model.Contig904.3	NA	NA	K18595	NA	hypothetical protein YQE_07325, partial [Dendroctonus ponderosae]	0.00843236	0	0.0442359	0.0368761	0.0590974	0
evm.TU.Contig904.4	evm.TU.Contig904.4	evm.model.Contig904.4	GO:0007017(microtubule-based process);GO:0007605(sensory perception of sound);GO:0008017(microtubule binding);GO:0008344(adult locomotory behavior);GO:0035011(melanotic encapsulation of foreign target);GO:0035556(intracellular signal transduction);GO:0071683(sensory dendrite)	NA	K18595	NA	PREDICTED: echinoderm microtubule-associated protein-like CG42247 [Microplitis demolitor]	0.0483147	0.0482362	0	0.042258	0	0
evm.TU.Contig905.2	evm.TU.Contig905.2	evm.model.Contig905.2	NA	NA	NA	NA	PREDICTED: TBC1 domain family member 30, partial [Cavia porcellus]	3.37105	4.05935	4.29143	5.25162	3.70817	6.55685
evm.TU.Contig9089.1	evm.TU.Contig9089.1	evm.model.Contig9089.1	NA	NA	NA	NA	NA	0	0.0226254	0	0.0198211	0	0
evm.TU.Contig909.1	evm.TU.Contig909.1	evm.model.Contig909.1	NA	NA	K04594	NA	PREDICTED: uncharacterized protein LOC105693321 [Athalia rosae]	0.0176283	0.228835	0.112391	0.0529881	0.0708126	0.201017
evm.TU.Contig909.3	evm.TU.Contig909.3	evm.model.Contig909.3	NA	NA	NA	NA	versican core protein [Lasius niger]	0	0	0	0.0143937	0	0.0243035
evm.TU.Contig91.21	evm.TU.Contig91.21	evm.model.Contig91.21	NA	NA	K09362	NA	PREDICTED: homeobox protein rough isoform X1 [Apis florea]	0	0.0496571	0	0	0	0.0275457
evm.TU.Contig91.7	evm.TU.Contig91.7	evm.model.Contig91.7.1	NA	NA	NA	NA	hypothetical protein, partial [Bacillus infantis]	0	0.128629	0.217396	0	0.0334334	0.137801
evm.TU.Contig9131.1	evm.TU.Contig9131.1	evm.model.Contig9131.1	NA	NA	K13140	NA	Integrator complex subunit 3 [Zootermopsis nevadensis]	0.0266567	0	0	0.0282091	0.0106958	0.0308792
evm.TU.Contig914.3	evm.TU.Contig914.3	evm.model.Contig914.3	NA	NA	NA	NA	NA	0.117334	0	0	0	0	0.259926
evm.TU.Contig914.6	evm.TU.Contig914.6	evm.model.Contig914.6	NA	NA	K09228	NA	PREDICTED: THAP domain-containing protein 1 [Monodelphis domestica]	1.91065	0.193313	0.871286	0.118382	1.30815	2.79607
evm.TU.Contig9161.1	evm.TU.Contig9161.1	evm.model.Contig9161.1	NA	NA	NA	NA	hypothetical protein L798_14977 [Zootermopsis nevadensis]	0	0	0.0966092	0	0	0
evm.TU.Contig9193.1	evm.TU.Contig9193.1	evm.model.Contig9193.1	NA	NA	NA	NA	ORF1 [Sanxia Water Strider Virus 4]	0.486441	0.151333	0.107448	0.730509	0.102532	0
evm.TU.Contig92.108	evm.TU.Contig92.108	evm.model.Contig92.108	NA	NA	NA	NA	NA	0	0.175123	0.0494001	0.052255	0.0849748	0.0301652
evm.TU.Contig92.151	evm.TU.Contig92.151	evm.model.Contig92.151	NA	NA	K09646	EC:3.4.16.-	PREDICTED: uncharacterized protein LOC105146752 [Acromyrmex echinatior]	0.471562	0.778331	0.356693	0.596398	0.537336	0.542035
evm.TU.Contig92.43	evm.TU.Contig92.43	evm.model.Contig92.43	NA	NA	NA	NA	NA	0.0222801	0	0	0	0	0
evm.TU.Contig92.76	evm.TU.Contig92.76	evm.model.Contig92.76	NA	NA	NA	NA	NA	0.780765	0.118732	0.252057	0	0.0601322	0.665225
evm.TU.Contig92.88	evm.TU.Contig92.88	evm.model.Contig92.88	NA	NA	NA	NA	PREDICTED: dead end protein homolog 1 isoform X2 [Fundulus heteroclitus]	0.3088	0.1694	0.640626	0.457312	0.0312071	0.718591
evm.TU.Contig9213.1	evm.TU.Contig9213.1	evm.model.Contig9213.1	GO:0003924(GTPase activity);GO:0005200(structural constituent of cytoskeleton);GO:0005525(GTP binding);GO:0005737(cytoplasm);GO:0005874(microtubule);GO:0007017(microtubule-based process)	04145(Phagosome);04210(Apoptosis);04530(Tight junction);04540(Gap junction);05130(Pathogenic Escherichia coli infection)	K07374	NA	PREDICTED: tubulin alpha-1A chain-like, partial [Capra hircus]	0.143199	0.172942	0.150789	0.114275	0.0784866	0.217071
evm.TU.Contig922.4	evm.TU.Contig922.4	evm.model.Contig922.4	NA	NA	NA	NA	NA	0	0.0368242	0.00658682	0.0111202	0.0784186	0.0183035
evm.TU.Contig922.5	evm.TU.Contig922.5	evm.model.Contig922.5	NA	04657(IL-17 signaling pathway);04970(Salivary secretion)	K13908	NA	hypothetical protein S40293_01781 [Stachybotrys chartarum IBT 40293]	0.130428	0.0651088	0.39498	0	0.500436	0.0722331
evm.TU.Contig922.7	evm.TU.Contig922.7	evm.model.Contig922.7	NA	NA	NA	NA	NA	0.265414	0.529964	0.278473	0	0	0
evm.TU.Contig9221.1	evm.TU.Contig9221.1	evm.model.Contig9221.1	NA	NA	NA	NA	NA	0.0319985	0.0139689	0.0724282	0.0081585	0	0.0154974
evm.TU.Contig9229.2	evm.TU.Contig9229.2	evm.model.Contig9229.2	NA	NA	NA	NA	NA	0	0.0320387	0	0	0.033222	0
evm.TU.Contig925.1	evm.TU.Contig925.1	evm.model.Contig925.1	NA	NA	NA	NA	NA	0	0	0.00946133	0	0	0
evm.TU.Contig927.1	evm.TU.Contig927.1	evm.model.Contig927.1	NA	NA	NA	NA	Ankyrin-1 [Cerapachys biroi]	0	0	0.0123392	0	0	0
evm.TU.Contig927.2	evm.TU.Contig927.2	evm.model.Contig927.2	GO:0001964(startle response);GO:0005216(ion channel activity);GO:0005261(cation channel activity);GO:0005262(calcium channel activity);GO:0005929(cilium);GO:0006812(cation transport);GO:0006816(calcium ion transport);GO:0007605(sensory perception of sound);GO:0007638(mechanosensory behavior);GO:0008092(cytoskeletal protein binding);GO:0008381(mechanically-gated ion channel activity);GO:0010996(re…	NA	NA	NA	PREDICTED: ankyrin repeat domain-containing protein SOWAHC-like, partial [Apis mellifera]	0	0	0	0.00473295	0	0
evm.TU.Contig9275.2	evm.TU.Contig9275.2	evm.model.Contig9275.2	NA	NA	NA	NA	PREDICTED: autism susceptibility gene 2 protein isoform X2 [Acyrthosiphon pisum]	0	0.626601	0	0.423383	0.543754	0.510007
evm.TU.Contig928.2	evm.TU.Contig928.2	evm.model.Contig928.2	NA	NA	K19914	NA	hypothetical protein YQE_12226, partial [Dendroctonus ponderosae]	0	0.136178	0.0572447	0	0	0.11446
evm.TU.Contig928.3	evm.TU.Contig928.3	evm.model.Contig928.3	NA	NA	K19914	NA	PREDICTED: synaptotagmin-15 [Tribolium castaneum]	0.548295	0.373524	0.681306	0.337011	0.390084	0.616356
evm.TU.Contig93.1	evm.TU.Contig93.1	evm.model.Contig93.1	NA	NA	NA	NA	NA	0.879493	0.40454	0.531419	0.0886003	0.304266	0.673208
evm.TU.Contig930.14	evm.TU.Contig930.14	evm.model.Contig930.14	NA	NA	NA	NA	hypothetical protein TcasGA2_TC003869 [Tribolium castaneum]	0.355128	2.37107	1.07759	0.31785	0	0.050316
evm.TU.Contig930.15	evm.TU.Contig930.15	evm.model.Contig930.15	NA	NA	NA	NA	PREDICTED: uncharacterized protein LOC105281891 [Cerapachys biroi]	0	0.638856	0.181681	0.302909	0	0.0479487
evm.TU.Contig9320.3	evm.TU.Contig9320.3	evm.model.Contig9320.3	NA	NA	NA	NA	NA	0.509895	0.602455	0	0.289884	0.22973	0.677726
evm.TU.Contig937.1	evm.TU.Contig937.1	evm.model.Contig937.1	NA	NA	NA	NA	NA	0.0888585	0	0.0466153	0.0388604	0	0
evm.TU.Contig94.22	evm.TU.Contig94.22	evm.model.Contig94.22	NA	NA	K01530	EC:3.6.3.1	putative phospholipid-transporting ATPase ID [Zootermopsis nevadensis]	0	0.0754741	0	0	0	0
evm.TU.Contig9441.1	evm.TU.Contig9441.1	evm.model.Contig9441.1	GO:0004889(acetylcholine-activated cation-selective channel activity);GO:0005892(acetylcholine-gated channel complex);GO:0007271(synaptic transmission, cholinergic);GO:0007274(neuromuscular synaptic transmission);GO:0015464(acetylcholine receptor activity);GO:0035094(response to nicotine);GO:0042166(acetylcholine binding);GO:0098655(cation transmembrane transport)	04020(Calcium signaling pathway);04080(Neuroactive ligand-receptor interaction);04725(Cholinergic synapse);05033(Nicotine addiction);05204(Chemical carcinogenesis)	K04809	NA	Neuronal acetylcholine receptor subunit alpha-7, partial [Zootermopsis nevadensis]	0.131324	0.108726	0.255408	0.0471585	0.242122	0.0892848
evm.TU.Contig9468.1	evm.TU.Contig9468.1	evm.model.Contig9468.1	NA	00230(Purine metabolism);00240(Pyrimidine metabolism);03020(RNA polymerase)	K03004	NA	PREDICTED: DNA-directed RNA polymerase I subunit RPA43 [Nasonia vitripennis]	0.0015638	0.0015055	0.046454	0.0110643	0.00844364	0.0155271
evm.TU.Contig947.10	evm.TU.Contig947.10	evm.model.Contig947.10	NA	NA	NA	NA	NA	0.0133599	0.0139372	0	0.015446	0.00954943	0.00875012
evm.TU.Contig9481.1	evm.TU.Contig9481.1	evm.model.Contig9481.1	NA	NA	NA	NA	NA	0.0993127	0	0	0	0	0
evm.TU.Contig9529.1	evm.TU.Contig9529.1	evm.model.Contig9529.1	NA	NA	NA	NA	NA	0.0400568	0	0.0653766	0	0.00891227	0
evm.TU.Contig9558.1	evm.TU.Contig9558.1	evm.model.Contig9558.1	NA	05410(Hypertrophic cardiomyopathy (HCM));05414(Dilated cardiomyopathy (DCM))	K12567	EC:2.7.11.1	PREDICTED: uncharacterized protein LOC105693321 [Athalia rosae]	0.0118493	0.0276039	0.0165765	0.0276374	0.0413324	0.00874972
evm.TU.Contig956.1	evm.TU.Contig956.1	evm.model.Contig956.1	NA	NA	NA	NA	NA	0	0	0.128881	0.0429754	0	0.107764
evm.TU.Contig956.2	evm.TU.Contig956.2	evm.model.Contig956.2	NA	NA	NA	NA	NA	0.00660221	0	0.00432221	0.0144125	0	0
evm.TU.Contig958.1	evm.TU.Contig958.1	evm.model.Contig958.1	GO:0008180(COP9 signalosome);GO:0010388(cullin deneddylation)	NA	K12180	NA	COP9 signalosome complex subunit 7a [Zootermopsis nevadensis]	0.187014	0.373422	0	0.191193	0.488562	0
evm.TU.Contig9580.1	evm.TU.Contig9580.1	evm.model.Contig9580.1	GO:0005102(receptor binding);GO:0005109(frizzled binding);GO:0005576(extracellular region);GO:0007424(open tracheal system development);GO:0007517(muscle organ development);GO:0016055(Wnt signaling pathway);GO:0048675(axon extension)	NA	NA	NA	NA	0	0	0.0395597	0.0109927	0.0251668	0
evm.TU.Contig9591.1	evm.TU.Contig9591.1	evm.model.Contig9591.1	GO:0003943(N-acetylgalactosamine-4-sulfatase activity);GO:0008152(metabolic process)	00531(Glycosaminoglycan degradation);04142(Lysosome)	K01135	EC:3.1.6.12	PREDICTED: arylsulfatase B-like [Linepithema humile]	0	0	0	0.170245	0.145408	0
evm.TU.Contig960.6	evm.TU.Contig960.6	evm.model.Contig960.6	NA	NA	NA	NA	NA	0.0250904	0	0	0	0	0
evm.TU.Contig960.8	evm.TU.Contig960.8	evm.model.Contig960.8	NA	NA	NA	NA	NA	0	0.0702108	0	0	0	0.0210674
evm.TU.Contig9600.1	evm.TU.Contig9600.1	evm.model.Contig9600.1	NA	NA	NA	NA	NA	0.00521087	0.0104048	0	0.00911529	0.00521717	0
evm.TU.Contig963.3	evm.TU.Contig963.3	evm.model.Contig963.3	NA	NA	NA	NA	NA	0	0	0.0151525	0	0	0
evm.TU.Contig964.7	evm.TU.Contig964.7	evm.model.Contig964.7	NA	NA	NA	NA	major royal jelly protein 4 precursor, putative [Pediculus humanus corporis]	0.532661	0.350253	0.748282	0.277238	0.674383	0.952701
evm.TU.Contig966.1	evm.TU.Contig966.1	evm.model.Contig966.1	NA	NA	NA	NA	NA	2.74643	2.90909	3.13843	3.01507	3.22363	2.19057
evm.TU.Contig968.15	evm.TU.Contig968.15	evm.model.Contig968.15	NA	03008(Ribosome biogenesis in eukaryotes);03013(RNA transport)	K01164	EC:3.1.26.5	Ribonucleases P/MRP protein subunit POP1 [Zootermopsis nevadensis]	0.971802	0.338998	3.23582	1.09338	0.368292	2.23727
evm.TU.Contig9682.1	evm.TU.Contig9682.1	evm.model.Contig9682.1	NA	NA	NA	NA	NA	0.123085	0	0.0839422	0.0215312	0	0.05034
evm.TU.Contig9683.1	evm.TU.Contig9683.1	evm.model.Contig9683.1	NA	NA	NA	NA	hypothetical protein L798_13414 [Zootermopsis nevadensis]	0.087052	0.150353	0.129452	0.0830113	0.0838538	0.0892155
evm.TU.Contig97.26	evm.TU.Contig97.26	evm.model.Contig97.26	NA	NA	K20127	NA	insulin receptor tyrosine kinase substrate, partial [Papilio xuthus]	0	0.0053214	0.012903	0	0	0
evm.TU.Contig97.3	evm.TU.Contig97.3	evm.model.Contig97.3	NA	NA	NA	NA	NA	0.0442045	0.0141158	0.000491893	0.0171963	0.0168093	0.000283304
evm.TU.Contig97.4	evm.TU.Contig97.4	evm.model.Contig97.4	NA	NA	NA	NA	NA	0	0	0	0.0214233	0	0.0682768
evm.TU.Contig97.7	evm.TU.Contig97.7	evm.model.Contig97.7	NA	NA	NA	NA	NA	0.0259099	0.0211137	0.0364424	0	0	0
evm.TU.Contig973.1	evm.TU.Contig973.1	evm.model.Contig973.1	NA	NA	NA	NA	NA	0	0.0603244	0.0409926	0.00357628	0.0403087	0.0379914
evm.TU.Contig973.9	evm.TU.Contig973.9	evm.model.Contig973.9	NA	00520(Amino sugar and nucleotide sugar metabolism)	K01183	EC:3.2.1.14	PREDICTED: nose resistant to fluoxetine protein 6-like [Acyrthosiphon pisum]	0.016182	0	0	0.00888712	0.00810076	0
evm.TU.Contig98.1	evm.TU.Contig98.1	evm.model.Contig98.1	NA	NA	K08471	NA	Gustatory receptor PhGr1 [Pediculus humanus corporis]	0	0	0.0217131	0.0366874	0	0
evm.TU.Contig98.35	evm.TU.Contig98.35	evm.model.Contig98.35	NA	00561(Glycerolipid metabolism);04972(Pancreatic secretion);04975(Fat digestion and absorption)	K14074	EC:3.1.1.3	PREDICTED: pancreatic lipase-related protein 2-like [Linepithema humile]	0.144598	0	0.0505711	0.0421572	0.217161	0.0228043
evm.TU.Contig98.6	evm.TU.Contig98.6	evm.model.Contig98.6	NA	04080(Neuroactive ligand-receptor interaction);04926(Relaxin signaling pathway)	K04307	NA	Lgr3 [Drosophila buzzatii]	0.659966	0.197017	0.604686	0.466361	0	0.128828
evm.TU.Contig98.74	evm.TU.Contig98.74	evm.model.Contig98.74	NA	NA	NA	NA	NA	0	0	0	0.013185	0	0
evm.TU.Contig982.8	evm.TU.Contig982.8	evm.model.Contig982.8	NA	NA	NA	NA	NA	0	0	0	0	0.00949165	0.00966132
evm.TU.Contig983.1	evm.TU.Contig983.1	evm.model.Contig983.1	NA	NA	NA	NA	hypothetical protein G5I_09842 [Acromyrmex echinatior]	0.0416088	0.015625	0.110806	0.0387082	0.0154593	0.043732
evm.TU.Contig985.2	evm.TU.Contig985.2	evm.model.Contig985.2	NA	NA	NA	NA	NA	0.170308	0.197693	0.160822	0	0.104075	0.121638
evm.TU.Contig9861.1	evm.TU.Contig9861.1	evm.model.Contig9861.1	NA	NA	NA	NA	hypothetical protein L798_00483, partial [Zootermopsis nevadensis]	0	0.180427	0	0	0	0.0291154
evm.TU.Contig989.2	evm.TU.Contig989.2	evm.model.Contig989.2	NA	NA	K05048	NA	Sodium-dependent acetylcholine transporter [Toxocara canis]	0	0.282544	0	0.304891	0.152133	0.721857
evm.TU.Contig990.1	evm.TU.Contig990.1	evm.model.Contig990.1	NA	00030(Pentose phosphate pathway);00053(Ascorbate and aldarate metabolism);00930(Caprolactam degradation)	K01053	EC:3.1.1.17	PREDICTED: regucalcin-like isoform X2 [Fopius arisanus]	0.0266033	0	0.0866052	0.0481307	0.0826434	0
evm.TU.Contig994.1	evm.TU.Contig994.1	evm.model.Contig994.1	GO:0005887(integral component of plasma membrane);GO:0007186(G-protein coupled receptor signaling pathway);GO:0007602(phototransduction);GO:0008020(G-protein coupled photoreceptor activity);GO:0071482(cellular response to light stimulus)	NA	K04255	NA	PREDICTED: melanopsin-like [Diaphorina citri]	0.18606	0.309597	0.260287	0.334812	0.24838	0.274778
evm.TU.Contig997.1	evm.TU.Contig997.1	evm.model.Contig997.1	GO:0004767(sphingomyelin phosphodiesterase activity)	NA	K01128	EC:3.1.4.-	hypothetical protein L798_04614, partial [Zootermopsis nevadensis]	0.0243801	0.0425959	0.130833	0.0533097	0.0732291	0.113615
evm.TU.Contig9984.1	evm.TU.Contig9984.1	evm.model.Contig9984.1	NA	NA	NA	NA	NA	0.00433298	0	0	0	0	0
MSTRG.1	.	MSTRG.1.1	NA	NA	NA	NA	NA	0	0	0	0	0	1.09592
MSTRG.10	.	MSTRG.10.1	NA	NA	NA	NA	NA	3.65295	5.78331	9.12088	3.37259	3.59548	3.30886
MSTRG.100	evm.TU.Contig0.60	MSTRG.100.1	NA	NA	NA	NA	NA	0	0	0	0.0302047	0	0
MSTRG.1000	evm.TU.Contig100.56	MSTRG.1000.1;evm.model.Contig100.56	NA	NA	K09228	NA	PREDICTED: oocyte zinc finger protein XlCOF22-like [Oryzias latipes]	4.43038	6.18657	2.85114	5.80335	11.1605	0.837704
MSTRG.10000	evm.TU.Contig191.3	evm.model.Contig191.3	NA	NA	K09645	EC:3.4.16.-	vitellogenic carboxypeptidase [Danaus plexippus]	0	0	0.311157	0	0	0
MSTRG.10001	evm.TU.Contig191.5	evm.model.Contig191.5;MSTRG.10001.2;MSTRG.10001.4;MSTRG.10001.3	NA	NA	NA	NA	NA	13.8247	8.60336	8.21868	4.22043	5.63556	3.22349
MSTRG.10002	evm.TU.Contig191.7	evm.model.Contig191.6;MSTRG.10002.2;evm.model.Contig191.7	NA	NA	K13168	NA	PREDICTED: splicing factor, suppressor of white-apricot homolog isoform X1 [Athalia rosae]	47.1533	47.1849	90.0405	95.5507	51.8237	103.288
MSTRG.10003	.	MSTRG.10003.1	NA	NA	NA	NA	NA	0.348058	0.237963	4.83017	0	0.119321	0
MSTRG.10004	evm.TU.Contig191.8	evm.model.Contig191.8	NA	00230(Purine metabolism);00240(Pyrimidine metabolism);03020(RNA polymerase);04623(Cytosolic DNA-sensing pathway);05169(Epstein-Barr virus infection)	K03026	NA	PREDICTED: DNA-directed RNA polymerase III subunit RPC4 [Orussus abietinus]	0.214713	0.135859	0.337609	0.2943	0.242653	0.440088
MSTRG.10005	.	MSTRG.10005.1	NA	NA	NA	NA	NA	0.321019	0	3.03133	0	0	0
MSTRG.10006	.	MSTRG.10006.1	NA	NA	NA	NA	NA	0	0	0	0	0	0.367691
MSTRG.10007	.	MSTRG.10007.1	NA	NA	NA	NA	NA	0	0	0	0	0.0589663	0.244625
MSTRG.10008	.	MSTRG.10008.1	NA	NA	NA	NA	NA	0	0	0.456589	0	0	0
MSTRG.10009	.	MSTRG.10009.1	NA	NA	NA	NA	NA	0.154656	0	1.01416	0	0	0.0856499
MSTRG.1001	evm.TU.Contig100.58	MSTRG.1001.1	NA	NA	NA	NA	NA	0.333495	0.0606234	0	0.170957	0	0
MSTRG.10010	.	MSTRG.10010.1	NA	NA	NA	NA	NA	0.476019	0.294448	0.697577	0.537823	0.477048	0.56625
MSTRG.10011	evm.TU.Contig191.10	evm.model.Contig191.10;MSTRG.10011.1	NA	NA	NA	NA	NA	2.53458	2.43217	4.88121	4.33894	2.75661	3.98555
MSTRG.10012	evm.TU.Contig191.11	evm.model.Contig191.11;MSTRG.10012.1;MSTRG.10012.4;MSTRG.10012.3;MSTRG.10012.5	NA	NA	NA	NA	NA	2.47011	0.590338	1.20938	0.667036	0.604016	1.29658
MSTRG.10013	evm.TU.Contig191.12	MSTRG.10013.1;MSTRG.10013.2;evm.model.Contig191.12	NA	NA	NA	NA	NA	0.854956	0.302266	1.94199	0.887718	0.703245	0.354634
MSTRG.10014	.	MSTRG.10014.1	NA	NA	NA	NA	NA	0	0	0.219016	0	0	0
MSTRG.10015	.	MSTRG.10015.1	NA	NA	NA	NA	NA	0	0	0	0	0	0.0381013
MSTRG.10016	evm.TU.Contig191.13	evm.model.Contig191.13;MSTRG.10016.2	NA	NA	NA	NA	NA	13.3604	16.9978	35.5425	15.1055	18.2388	18.4286
MSTRG.10017	evm.TU.Contig191.13	MSTRG.10017.1	NA	NA	NA	NA	NA	0.863342	1.07743	0.78532	3.51932	1.18871	0.419052
MSTRG.10018	evm.TU.Contig191.15	evm.model.Contig191.15;MSTRG.10018.2	NA	NA	NA	NA	NA	0.609355	0.973373	2.27071	1.03249	0.863272	1.13698
MSTRG.10019	evm.TU.Contig191.15	MSTRG.10019.1	NA	NA	NA	NA	NA	0	0	0	0	0	0.396393
MSTRG.1002	evm.TU.Contig100.58	evm.model.Contig100.58	NA	04013(MAPK signaling pathway - fly);04214(Apoptosis - fly);04391(Hippo signaling pathway -fly)	K16678	NA	PREDICTED: uncharacterized protein LOC103308056 [Acyrthosiphon pisum]	23.1371	32.3024	18.4809	21.7743	26.7163	17.4309
MSTRG.10020	evm.TU.Contig191.15	MSTRG.10020.1	NA	NA	NA	NA	NA	0	0	2.39996	0	0	0.603234
MSTRG.10021	evm.TU.Contig191.15	MSTRG.10021.1	NA	NA	NA	NA	NA	0	0	0.150757	0	0	0.795755
MSTRG.10022	.	MSTRG.10022.1	NA	NA	NA	NA	NA	0	0	0.151913	0.628551	0.723373	0.240557
MSTRG.10023	.	MSTRG.10023.1	NA	NA	NA	NA	NA	0.137579	0.0775972	0.016872	0.0804388	0.124027	0
MSTRG.10024	.	MSTRG.10024.1	NA	NA	NA	NA	NA	0.0865672	0	0.0360081	0.033774	0	0.01711
MSTRG.10025	.	MSTRG.10025.1	NA	NA	NA	NA	NA	0.103086	0.291983	0.0543188	0	0.189715	0.0382288
MSTRG.10026	.	MSTRG.10026.1	NA	NA	NA	NA	NA	0	0	0.129878	0	0	0
MSTRG.10027	.	MSTRG.10027.1	NA	NA	NA	NA	NA	0	0	0	0	0	0.0911465
MSTRG.10028	.	MSTRG.10028.1	NA	NA	NA	NA	NA	0.00607307	0	0.089207	0	0	0.0941293
MSTRG.10029	evm.TU.Contig191.29	evm.model.Contig191.29	NA	NA	K06792	NA	PREDICTED: proline-rich protein 4-like [Acyrthosiphon pisum]	0.0134947	0	0.311489	0.0118032	0.628482	0.0298938
MSTRG.1003	evm.TU.Contig100.59	evm.model.Contig100.59	NA	NA	K16804	NA	PREDICTED: uncharacterized protein LOC105145039 isoform X2 [Acromyrmex echinatior]	1.33898	1.09153	0.920643	1.15343	0.89118	1.47801
MSTRG.10030	evm.TU.Contig191.33	evm.model.Contig191.33	NA	NA	NA	NA	NA	0.250219	0.407559	0	0.809118	0.332627	0
MSTRG.10031	evm.TU.Contig191.34	evm.model.Contig191.34	NA	NA	NA	NA	NA	0	0	0.0163639	0	0	0.0172749
MSTRG.10032	evm.TU.Contig191.35	evm.model.Contig191.35	NA	NA	NA	NA	NA	0.209374	0.105746	0.190833	0.684937	1.48993	0.732747
MSTRG.10033	.	MSTRG.10033.1	NA	NA	NA	NA	NA	1.64789	0	0	0	0	3.42061
MSTRG.10034	evm.TU.Contig191.37	MSTRG.10034.1	NA	NA	NA	NA	NA	0	1.54225	8.6188	0	0.48553	8.772
MSTRG.10035	evm.TU.Contig191.37	evm.model.Contig191.37	NA	NA	NA	NA	Rap1 GTPase-GDP dissociation stimulator 1-B [Zootermopsis nevadensis]	3.88594	3.986	3.86911	4.15043	4.16336	3.34384
MSTRG.10036	evm.TU.Contig191.38	evm.model.Contig191.38.1	NA	04013(MAPK signaling pathway - fly)	K09237	NA	hypothetical protein L798_14705 [Zootermopsis nevadensis]	0.35493	0.209796	0.329083	0.242321	0.174311	0.341497
MSTRG.10037	evm.TU.Contig191.38	MSTRG.10037.1	NA	NA	NA	NA	NA	0	0	0.0410538	0.0752802	0	0.19243
MSTRG.10038	evm.TU.Contig191.38	MSTRG.10038.1	NA	NA	NA	NA	NA	0.894886	0.340628	1.42364	0	0.280331	1.2762
MSTRG.10039	evm.TU.Contig191.39	evm.model.Contig191.39	GO:0005634(nucleus);GO:0006272(leading strand elongation);GO:0006298(mismatch repair);GO:0019985(translesion synthesis);GO:0030337(DNA polymerase processivity factor activity);GO:0043626(PCNA complex)	03030(DNA replication);03410(Base excision repair);03420(Nucleotide excision repair);03430(Mismatch repair);04110(Cell cycle);04530(Tight junction);05161(Hepatitis B);05166(HTLV-I infection)	K04802	NA	AAEL012545-PA [Aedes aegypti]	13.6798	8.16977	21.9701	11.9582	8.37429	21.0577
MSTRG.1004	evm.TU.Contig100.61	MSTRG.1004.1;MSTRG.1004.2;MSTRG.1004.3;evm.model.Contig100.61	NA	NA	K09228	NA	hypothetical protein BRAFLDRAFT_89523 [Branchiostoma floridae]	41.7829	7.60936	42.407	44.1138	43.2706	39.3827
MSTRG.10040	evm.TU.Contig191.40	evm.model.Contig191.40	NA	NA	NA	NA	NA	14.1132	5.2208	11.6734	11.3934	9.47483	12.4198
MSTRG.10041	.	MSTRG.10041.1	NA	NA	NA	NA	NA	0	0.0347159	0.00375782	0	0	0
MSTRG.10042	.	MSTRG.10042.1	NA	NA	NA	NA	NA	0.267349	0	0	0.0940025	0	0.195778
MSTRG.10043	.	MSTRG.10043.1	NA	NA	NA	NA	NA	0.181432	0	0.228431	0	0	0.221053
MSTRG.10044	.	MSTRG.10044.1	NA	NA	NA	NA	NA	0	0	0.0448875	0	0	0
MSTRG.10045	.	MSTRG.10045.1	NA	NA	NA	NA	NA	0	0.117021	0	0	0	0
MSTRG.10046	evm.TU.Contig19129.1	evm.model.Contig19129.1	NA	NA	NA	NA	NA	0.705438	0.00177812	1.31025	0.002856	0.0123339	0.00526041
MSTRG.10047	.	MSTRG.10047.1	NA	NA	NA	NA	NA	0.0560751	0.0684803	0.248121	0	0.131581	0.173293
MSTRG.10048	.	MSTRG.10048.1	NA	NA	NA	NA	NA	6.66852	13.4786	13.0101	14.5286	9.18342	10.2339
MSTRG.10049	.	MSTRG.10049.1	NA	NA	NA	NA	NA	0	0	10.6736	0	2.30838	5.76169
MSTRG.1005	.	MSTRG.1005.1	NA	NA	NA	NA	NA	0	0	0	0	0	0.0776965
MSTRG.10050	.	MSTRG.10050.1	NA	NA	NA	NA	NA	0.951986	0	2.17011	0	0.885481	1.18028
MSTRG.10051	.	MSTRG.10051.1	NA	NA	NA	NA	NA	0	0.0502509	0	0.0189678	0.171683	0.134789
MSTRG.10052	.	MSTRG.10052.1	NA	NA	NA	NA	NA	2.72147	0.66577	5.30499	2.09657	0.542097	3.00688
MSTRG.10053	.	MSTRG.10053.1	NA	NA	NA	NA	NA	0.154655	0.386011	0.649061	0	1.16132	0.77085
MSTRG.10054	evm.TU.Contig19177.1	evm.model.Contig19177.1	NA	NA	NA	NA	hypothetical protein L798_10415 [Zootermopsis nevadensis]	5.231	0.884932	3.84179	4.80667	2.13507	6.407
MSTRG.10055	.	MSTRG.10055.1	NA	NA	NA	NA	NA	0	0.135464	0.111573	0	0	0.222483
MSTRG.10056	.	MSTRG.10056.1	NA	NA	NA	NA	NA	0	0	0.356802	0	0.0309529	0.0342425
MSTRG.10057	.	MSTRG.10057.1	NA	NA	NA	NA	NA	25.7399	19.8519	20.4519	21.7771	24.5126	16.6398
MSTRG.10058	.	MSTRG.10058.1	NA	NA	NA	NA	NA	0	0	0	0.0450971	0	0.0794996
MSTRG.10059	.	MSTRG.10059.1	NA	NA	NA	NA	NA	0	0	0	0.312808	0.273891	0.0856499
MSTRG.1006	evm.TU.Contig100.61	MSTRG.1006.1	NA	NA	NA	NA	NA	0	0.253896	0	0	0	0
MSTRG.10060	.	MSTRG.10060.1	NA	NA	NA	NA	NA	0	0	0.244884	0	0	0
MSTRG.10061	.	MSTRG.10061.1	NA	NA	NA	NA	NA	0.0374143	0	0	0	0	0
MSTRG.10062	.	MSTRG.10062.1	NA	NA	NA	NA	NA	0.925193	0.484863	0.574488	0.201586	0.287123	0.816597
MSTRG.10063	.	MSTRG.10063.1	NA	NA	NA	NA	NA	1.60007	2.78983	2.79915	2.74403	2.64539	1.4466
MSTRG.10064	.	MSTRG.10064.1	NA	NA	NA	NA	NA	2.64314	2.79702	3.33522	4.17548	3.98536	3.77109
MSTRG.10065	.	MSTRG.10065.1	NA	NA	NA	NA	NA	0	0.0195204	0	0.308619	0	0.239231
MSTRG.10066	evm.TU.Contig19196.1	evm.model.Contig19196.1	NA	NA	NA	NA	PREDICTED: uncharacterized protein LOC105701104 [Orussus abietinus]	0.273545	0	0	0	0.499229	0.0139513
MSTRG.10067	.	MSTRG.10067.1	NA	NA	NA	NA	NA	6.39733	6.19155	6.92239	7.45817	3.91056	6.56381
MSTRG.10068	.	MSTRG.10068.1	NA	NA	NA	NA	NA	3.25703	3.15544	2.54704	0	2.13543	3.06016
MSTRG.10069	evm.TU.Contig192.1	MSTRG.10069.1	NA	NA	NA	NA	NA	106.936	104.493	100.803	138.396	105.675	101.753
MSTRG.1007	evm.TU.Contig100.62	evm.model.Contig100.62	NA	NA	K11498	NA	PREDICTED: centromere-associated protein E [Vollenhovia emeryi]	325.346	427.537	469.458	487.446	406.391	542.94
MSTRG.10070	evm.TU.Contig192.1	evm.model.Contig192.1	NA	NA	NA	NA	PREDICTED: uncharacterized protein LOC105842539 [Bombyx mori]	9.75287	6.94858	7.03703	7.27679	7.7634	7.7879
MSTRG.10071	evm.TU.Contig192.1	MSTRG.10071.1	NA	NA	NA	NA	NA	4.65764	6.75436	4.86743	8.77957	6.57801	5.516
MSTRG.10072	.	MSTRG.10072.1	NA	NA	NA	NA	NA	12.1337	15.0217	12.144	17.4178	11.3014	12.0143
MSTRG.10073	evm.TU.Contig192.3	evm.model.Contig192.3	GO:0005794(Golgi apparatus);GO:0007268(chemical synaptic transmission);GO:0007283(spermatogenesis);GO:0008021(synaptic vesicle);GO:0008270(zinc ion binding);GO:0016079(synaptic vesicle exocytosis);GO:0018345(protein palmitoylation);GO:0019706(protein-cysteine S-palmitoyltransferase activity);GO:0045202(synapse);GO:0050714(positive regulation of protein secretion)	NA	K20032	EC:2.3.1.225	Palmitoyltransferase ZDHHC17 [Zootermopsis nevadensis]	15.5598	16.3512	22.89	23.6067	20.2827	20.8124
MSTRG.10074	evm.TU.Contig192.3	MSTRG.10074.1	NA	NA	NA	NA	NA	0	0.466575	0.318465	0.5402	0.455513	0.620192
MSTRG.10075	evm.TU.Contig192.3	MSTRG.10075.1	NA	NA	NA	NA	NA	15.7428	8.19112	15.2705	21.015	9.396	21.8552
MSTRG.10076	.	MSTRG.10076.1	NA	NA	NA	NA	NA	0	0	0	0	0	0.151297
MSTRG.10077	evm.TU.Contig192.4	evm.model.Contig192.4	GO:0002121(inter-male aggressive behavior);GO:0005515(protein binding);GO:0005634(nucleus);GO:0006909(phagocytosis);GO:0007476(imaginal disc-derived wing morphogenesis);GO:0008270(zinc ion binding);GO:0022414(reproductive process);GO:0022416(chaeta development);GO:0035218(leg disc development);GO:0035483(gastric emptying);GO:0036011(imaginal disc-derived leg segmentation);GO:0042220(response to c…	05202(Transcriptional misregulation in cancers)	K15612	NA	beadex/dLMO protein [Danaus plexippus]	7.06411	6.7362	9.74426	3.5432	9.31294	3.66618
MSTRG.10078	evm.TU.Contig192.4	MSTRG.10078.1	NA	NA	NA	NA	NA	13.9992	9.25411	8.23928	6.01039	7.08388	5.93551
MSTRG.10079	evm.TU.Contig192.4	MSTRG.10079.1	NA	NA	NA	NA	NA	1.17677	0	0	0	0.279143	0
MSTRG.1008	evm.TU.Contig100.67	evm.model.Contig100.67.1	NA	NA	NA	NA	hypothetical protein TcasGA2_TC005640 [Tribolium castaneum]	7.7897	8.06501	11.5487	7.70638	6.85726	5.64943
MSTRG.10080	.	MSTRG.10080.1	NA	NA	NA	NA	NA	0.574992	0.728565	0.609157	0.759161	0.695244	0.392847
MSTRG.10081	evm.TU.Contig192.6	evm.model.Contig192.6	NA	NA	NA	NA	PREDICTED: uncharacterized protein LOC105685842 [Athalia rosae]	16.6404	0.356949	16.6783	1.51143	0.359875	6.80114
MSTRG.10082	evm.TU.Contig192.6	MSTRG.10082.1	NA	NA	NA	NA	NA	0	0.125622	0	1.14123	0	0
MSTRG.10083	evm.TU.Contig192.6	MSTRG.10083.1	NA	NA	NA	NA	NA	12.3626	8.77093	26.1785	437.857	250.02	271.04
MSTRG.10084	evm.TU.Contig192.7	evm.model.Contig192.7	NA	NA	K09228	NA	PREDICTED: zinc finger protein OZF-like [Fundulus heteroclitus]	5.46333	3.64135	4.07976	4.93645	1.43778	4.28322
MSTRG.10085	evm.TU.Contig192.7	MSTRG.10085.1	NA	NA	NA	NA	NA	2.39721	0	0.734197	0	0	1.32357
MSTRG.10086	evm.TU.Contig192.9	MSTRG.10086.1	NA	NA	NA	NA	NA	6.99827	4.97586	9.07007	0	5.57075	0
MSTRG.10087	evm.TU.Contig192.8	evm.model.Contig192.8;MSTRG.10087.2	NA	NA	NA	NA	NA	30.157	12.6287	34.436	20.9723	16.4111	34.4275
MSTRG.10088	evm.TU.Contig192.9	evm.model.Contig192.9;MSTRG.10088.2	NA	NA	NA	NA	NA	8.86714	7.53265	9.47417	8.94575	7.87581	9.03219
MSTRG.10089	.	MSTRG.10089.1	NA	NA	NA	NA	NA	1.04469	0.617675	0.989324	1.00942	0.803224	0.877549
MSTRG.1009	evm.TU.Contig100.67	MSTRG.1009.1	NA	NA	NA	NA	NA	0.0171887	0	0.205666	0.0300681	0	0
MSTRG.10090	.	MSTRG.10090.1	NA	NA	NA	NA	NA	0.0214921	0	0	0	0	0.0933286
MSTRG.10091	.	MSTRG.10091.1	NA	NA	NA	NA	NA	7.56055	6.29971	0	5.75301	5.54069	0
MSTRG.10092	.	MSTRG.10092.1	NA	NA	NA	NA	NA	0.0527535	0	0	0	0	0.00834727
MSTRG.10093	evm.TU.Contig192.10	evm.model.Contig192.10	NA	NA	NA	NA	PREDICTED: uncharacterized protein LOC658204 [Tribolium castaneum]	2.89848	4.59408	2.63104	2.38984	2.52734	1.94472
MSTRG.10094	evm.TU.Contig192.11	MSTRG.10094.1	NA	NA	NA	NA	NA	0	0	0	0	0	3.22513
MSTRG.10095	.	MSTRG.10095.1	NA	NA	NA	NA	NA	57.4353	80.9145	64.7302	90.9449	77.2947	96.7968
MSTRG.10096	.	MSTRG.10096.1	NA	NA	NA	NA	NA	0	0	0.0341309	0	0	0
MSTRG.10097	.	MSTRG.10097.1	NA	NA	NA	NA	NA	1.55955	0.576816	0	0	0	2.8157
MSTRG.10098	.	MSTRG.10098.1	NA	NA	NA	NA	NA	10.3279	7.27904	11.0563	0	0	0
MSTRG.10099	.	MSTRG.10099.1	NA	NA	NA	NA	NA	0	7.06476	1.42315	0	0	0
MSTRG.101	.	MSTRG.101.1	NA	NA	NA	NA	NA	31.0815	28.0134	22.658	30.3632	19.3523	15.1462
MSTRG.1010	evm.TU.Contig100.65	evm.model.Contig100.65	NA	NA	K09280	NA	PREDICTED: protein lozenge isoform X2 [Orussus abietinus]	0.682328	1.65122	1.73231	0.734513	1.1488	0.755759
MSTRG.10100	.	MSTRG.10100.1	NA	NA	NA	NA	NA	5.14928	3.57145	7.52631	0	0	0
MSTRG.10101	.	MSTRG.10101.1	NA	NA	NA	NA	NA	0	0	15.0237	11.0038	15.6384	15.3525
MSTRG.10102	.	MSTRG.10102.1	NA	NA	NA	NA	NA	0.368711	0.201153	0.949869	0	0.268964	0.520714
MSTRG.10103	.	MSTRG.10103.1	NA	NA	NA	NA	NA	0	0	0	0	0	0.512249
MSTRG.10104	.	MSTRG.10104.1	NA	NA	NA	NA	NA	0	4.3863	3.69404	4.83987	4.09684	0
MSTRG.10105	.	MSTRG.10105.1	NA	NA	NA	NA	NA	0.400092	0	0	0.618958	0	0.597127
MSTRG.10106	.	MSTRG.10106.1	NA	NA	NA	NA	NA	0	0	3.13611	5.46001	3.90289	3.50213
MSTRG.10107	.	MSTRG.10107.1	NA	NA	NA	NA	NA	1.79162	0	0	0	3.1655	0
MSTRG.10108	.	MSTRG.10108.1	NA	NA	NA	NA	NA	0	1.9297	0	1.55671	0	0
MSTRG.10109	.	MSTRG.10109.1;MSTRG.10109.2	NA	NA	NA	NA	NA	2.53571	5.93685	5.55482	4.28445	3.16288	10.073
MSTRG.1011	evm.TU.Contig100.66	MSTRG.1011.1	NA	NA	NA	NA	NA	1.96063	0	0	0	0	0
MSTRG.10110	.	MSTRG.10110.1	NA	NA	NA	NA	NA	0	0	0	1.22293	0	3.54661
MSTRG.10111	.	MSTRG.10111.1	NA	NA	NA	NA	NA	1.29629	0	0	0.986194	1.39486	0
MSTRG.10112	.	MSTRG.10112.1	NA	NA	NA	NA	NA	0	0.0335815	0	0	0	0
MSTRG.10113	.	MSTRG.10113.1	NA	NA	NA	NA	NA	0.171262	0	0	0	0	0.583522
MSTRG.10114	.	MSTRG.10114.1	NA	NA	NA	NA	NA	6.75143	0	9.9252	3.74821	6.12909	0
MSTRG.10115	evm.TU.Contig192.12	evm.model.Contig192.12.1;MSTRG.10115.3;MSTRG.10115.2	NA	NA	NA	NA	NA	207.798	251.159	216.381	209.571	219.133	363.772
MSTRG.10116	evm.TU.Contig192.13	evm.model.Contig192.13;MSTRG.10116.2	NA	NA	NA	NA	NA	171.474	107.192	215.753	99.3245	120.164	88.9246
MSTRG.10117	evm.TU.Contig192.14	evm.model.Contig192.14	GO:0000932(cytoplasmic mRNA processing body);GO:0017148(negative regulation of translation);GO:0030015(CCR4-NOT core complex)	03018(RNA degradation)	K12606	NA	PREDICTED: cell differentiation protein RCD1 homolog [Microplitis demolitor]	24.8348	40.6295	30.3508	51.7063	29.4664	55.0331
MSTRG.10118	evm.TU.Contig192.16	MSTRG.10118.1;MSTRG.10118.2;MSTRG.10118.3;MSTRG.10118.4;MSTRG.10118.5;MSTRG.10118.6;MSTRG.10118.7;MSTRG.10118.9	NA	NA	NA	NA	NA	905.379	670.964	822.221	1583.58	1694.24	622.259
MSTRG.10119	evm.TU.Contig192.15	evm.model.Contig192.15	NA	NA	NA	NA	NA	21.7339	34.4379	25.8243	40.58	36.1903	30.8529
MSTRG.1012	evm.TU.Contig100.66	MSTRG.1012.1;evm.model.Contig100.66	NA	NA	K17572	NA	Brefeldin A-inhibited guanine nucleotide-exchange protein 3, partial [Zootermopsis nevadensis]	9.53714	11.9617	8.71848	10.6675	9.54832	11.0849
MSTRG.10120	evm.TU.Contig192.20	evm.model.Contig192.20	NA	00010(Glycolysis / Gluconeogenesis);00230(Purine metabolism);00620(Pyruvate metabolism);04922(Glucagon signaling pathway);04930(Type II diabetes mellitus);05165(Human papillomavirus infection);05203(Viral carcinogenesis);05230(Central carbon metabolism in cancer)	K00873	EC:2.7.1.40	pyruvate kinase [Papilio xuthus]	33.9384	6.12294	13.9627	10.2913	3.36968	9.80474
MSTRG.10121	evm.TU.Contig192.20	MSTRG.10121.1	NA	NA	NA	NA	NA	0.578853	0	0	0	0.0579556	0
MSTRG.10122	evm.TU.Contig192.21	MSTRG.10122.1;evm.model.Contig192.21;MSTRG.10122.3	NA	NA	NA	NA	NA	85.5631	86.318	102.792	98.3103	98.6035	93.0382
MSTRG.10123	.	MSTRG.10123.2;MSTRG.10123.1	NA	NA	NA	NA	NA	0.601891	0.304254	0.498233	0.477496	0.476328	0.484557
MSTRG.10124	evm.TU.Contig192.22	evm.model.Contig192.22	GO:0004035(alkaline phosphatase activity);GO:0004721(phosphoprotein phosphatase activity);GO:0005634(nucleus);GO:0005737(cytoplasm);GO:0006470(protein dephosphorylation);GO:0016791(phosphatase activity)	00630(Glyoxylate and dicarboxylate metabolism)	K19269	EC:3.1.3.18 3.1.3.48	PREDICTED: phosphoglycolate phosphatase [Tribolium castaneum]	106.804	66.2688	58.2251	88.4056	86.2687	87.6758
MSTRG.10125	evm.TU.Contig192.23	evm.model.Contig192.23	NA	NA	NA	NA	PREDICTED: uncharacterized protein LOC105272240 [Fopius arisanus]	37.7055	29.8412	25.7829	32.3275	32.3609	32.1103
MSTRG.10126	evm.TU.Contig192.24	MSTRG.10126.1;MSTRG.10126.2;evm.model.Contig192.24;MSTRG.10126.4	NA	NA	NA	NA	NA	1.05966	0.786457	0.537949	0.826999	0.806785	0.867511
MSTRG.10127	evm.TU.Contig192.25	evm.model.Contig192.25;MSTRG.10127.2	NA	NA	NA	NA	NA	44.7809	50.9862	52.4193	38.1726	63.2231	61.9651
MSTRG.10128	evm.TU.Contig192.27	MSTRG.10128.1;evm.model.Contig192.27	NA	04020(Calcium signaling pathway);04022(cGMP - PKG signaling pathway);04270(Vascular smooth muscle contraction);04371(Apelin signaling pathway);04510(Focal adhesion);04611(Platelet activation);04810(Regulation of actin cytoskeleton);04921(Oxytocin signaling pathway);04971(Gastric acid secretion)	K00907	EC:2.7.11.18	PREDICTED: uncharacterized protein LOC103524910, partial [Diaphorina citri]	2.39286	3.98418	4.38631	3.02825	2.94919	3.35455
MSTRG.10129	evm.TU.Contig192.28	evm.model.Contig192.28	NA	NA	NA	NA	NA	0.0976117	0.162423	0.102415	0	0	0.036039
[truncated: 33,324 more rows]
