# Supplementary material for: Comprehensive Identification and Characterization of Long Non-coding RNAs Associated With Rice Black-Streaked Dwarf Virus Infection in Laodelphax striatellus (Fallén) Midgut
Source: Front Physiol. 2020 Aug 12;11:1011. doi: 10.3389/fphys.2020.01011 (PMC7437459; doi:10.3389/fphys.2020.01011)
Supplement: TABLE S4 — The data of 176 lncRNAs which were differentially expressed after RBSDV infection in L. striatellus midgut. [file Table_4.XLSX]

## Sheet: Sheet1
Table S4. The data of 176 lncRNAs which were differentially expressed after RBSDV infection in L. striatellus midgut.
Test name	Class code	Chr	Strand	Start	End	Exons	Length	Gene id	Gene name	FPKM (RB1)	FPKM (RB2)	FPKM (RB3)	FPKM (VF1)	FPKM (VF2)	FPKM (VF3)	log2(fc)	P value	Q value	Regulation	Significant
MSTRG.12639.1	j	chrContig224	+	1458163	1466004	4	4043	MSTRG.12639	evm.TU.Contig224.84	27.1953	6.4637	35.0315	12.3325	0.211497	23.6517	3.08165	0.00651383	0.723008	up	yes
MSTRG.23052.1	u	chrContig45	+	964599	964889	1	291	MSTRG.23052	.	20.0031	17.3568	4.03931	0.417729	0.161573	0	3.05524	0.0312591	0.779997	up	yes
MSTRG.17345.1	i	chrContig307	+	1580142	1580352	1	211	MSTRG.17345	evm.TU.Contig307.63_evm.TU.Contig307.64	16.9304	12.1149	2.88524	0	0	0	2.99304	0.0365622	0.779997	up	yes
MSTRG.6568.1	i	chrContig1480	-	7528	18259	2	1309	MSTRG.6568	evm.TU.Contig1480.1	6.80052	4.04159	10.2692	5.4813	0	4.58501	2.16421	0.0245292	0.779997	up	yes
MSTRG.26669.1	u	chrContig603	-	81611	83441	2	1083	MSTRG.26669	.	6.20633	4.90505	8.36421	4.50403	0.015585	4.76114	2.07718	0.0237571	0.779997	up	yes
MSTRG.1930.1	u	chrContig108	-	986603	987414	1	812	MSTRG.1930	.	5.16725	3.22178	8.90541	4.83066	0	5.92781	1.93283	0.0155766	0.779997	up	yes
MSTRG.8594.1	u	chrContig1715	+	11084	12655	1	1572	MSTRG.8594	.	5.76962	2.01116	18.3474	5.64325	0.496447	25.7579	1.80241	0.00588437	0.715054	up	yes
MSTRG.7596.1	i	chrContig165	+	665046	665790	1	745	MSTRG.7596	evm.TU.Contig165.23	18.3965	26.0634	10.0684	3.0845	3.44765	4.88842	1.79996	0.0414425	0.779997	up	yes
MSTRG.26200.1	u	chrContig572	+	68814	70408	1	1595	MSTRG.26200	.	6.33866	1.04433	9.27697	6.5399	0	7.97601	1.74372	0.0368072	0.779997	up	yes
MSTRG.33100.1	u	chrContig9255	+	376	1004	1	629	MSTRG.33100	.	8.35224	1.69658	19.919	8.19682	0.794778	21.2781	1.7145	0.00705875	0.734888	up	yes
MSTRG.18092.1	i	chrContig32	+	2000254	2000533	1	280	MSTRG.18092	evm.TU.Contig32.94	1.70684	1.30544	3.60647	0	0	1.13875	1.69372	0.0178074	0.779997	up	yes
MSTRG.5898.1	i	chrContig14	+	2073335	2073546	1	212	MSTRG.5898	evm.TU.Contig14.115_evm.TU.Contig14.116	1.74533	1.00465	2.69918	0	0	0	1.59925	0.0117676	0.755054	up	yes
MSTRG.33436.1	x	chrContig968	-	105216	108537	2	2862	MSTRG.33436	evm.TU.Contig968.9	3.15974	1.21841	2.62108	0.422968	0	1.08618	1.58294	0.00755874	0.734888	up	yes
MSTRG.14721.1	u	chrContig259	-	595975	596223	1	249	MSTRG.14721	.	1.06748	0.977562	3.30078	0	0	0	1.5643	0.0361036	0.779997	up	yes
MSTRG.3469.1	u	chrContig1198	-	24822	25818	1	997	MSTRG.3469	.	3.54849	2.83933	4.90712	3.38475	0	3.88407	1.546	0.0328074	0.779997	up	yes
MSTRG.15014.1	i	chrContig261	+	810934	811269	1	336	MSTRG.15014	evm.TU.Contig261.41	14.9826	7.17122	38.8857	12.6142	4.36265	28.191	1.50142	0.0158208	0.779997	up	yes
MSTRG.9305.1	x	chrContig18	-	1313201	1316934	1	3734	MSTRG.9305	evm.TU.Contig18.78	1.86729	1.44353	1.90004	0	0	0	1.49116	0.000534261	0.46978	up	yes
MSTRG.6479.1	u	chrContig146	-	1424	1977	1	554	MSTRG.6479	.	2.24928	2.08121	2.49111	0	0.219065	0.863316	1.48544	0.015522	0.779997	up	yes
MSTRG.21515.1	x	chrContig40	+	369759	371855	1	2097	MSTRG.21515	evm.TU.Contig40.14	1.94445	0.946295	2.02815	0	0	0	1.48317	0.0086757	0.738757	up	yes
MSTRG.11096.1	i	chrContig200	-	127313	127609	1	297	MSTRG.11096	evm.TU.Contig200.12	3.06286	1.35301	4.31272	1.64697	0	5.25932	1.47907	0.00451302	0.705272	up	yes
MSTRG.20067.1	u	chrContig36	+	1249531	1249820	1	290	MSTRG.20067	.	3.03254	0.209839	4.25848	1.23114	0	2.55576	1.45093	0.0429414	0.779997	up	yes
MSTRG.17973.1	u	chrContig31883	-	17	542	1	526	MSTRG.17973	.	1.58626	1.2726	2.43174	0	0	1.69731	1.42928	0.0391592	0.779997	up	yes
MSTRG.32119.1	u	chrContig880	-	54406	57475	2	1204	MSTRG.32119	.	16.6824	8.84729	14.3499	7.87676	3.07571	12.7352	1.42188	0.0116654	0.755054	up	yes
MSTRG.27587.1	i	chrContig649	+	1377288	1377598	1	311	MSTRG.27587	evm.TU.Contig649.49_evm.TU.Contig649.50	1.44105	1.66319	3.03052	0.650363	0	0.512623	1.41518	0.0115931	0.755054	up	yes
MSTRG.30736.1	x	chrContig8	+	2842020	2843594	1	1575	MSTRG.30736	evm.TU.Contig8.173	2.74201	2.07731	3.00761	1.35168	0	2.47627	1.41397	0.010125	0.741915	up	yes
MSTRG.6849.1	i	chrContig155	-	157005	157605	1	601	MSTRG.6849	evm.TU.Contig155.11	3.31642	0.7594	9.90254	3.72576	0.302901	10.4396	1.40936	0.0112301	0.755054	up	yes
MSTRG.33257.1	u	chrContig945	-	59396	60228	1	833	MSTRG.33257	.	5.89028	2.21578	6.98709	1.89611	1.09511	4.46959	1.40508	0.0191705	0.779997	up	yes
MSTRG.26566.1	i	chrContig597	+	52283	52682	1	400	MSTRG.26566	evm.TU.Contig597.4	2.2481	1.75423	3.02944	1.07647	0	1.7404	1.40097	0.00182448	0.556504	up	yes
MSTRG.10059.1	u	chrContig19187	-	213	547	1	335	MSTRG.10059	.	2.93573	2.57049	0.803831	0	0	0	1.39335	0.0481444	0.779997	up	yes
MSTRG.19275.1	u	chrContig34778	-	10	518	1	509	MSTRG.19275	.	3.86535	1.39665	8.1496	2.42516	0.903004	3.11554	1.31607	0.0493084	0.779997	up	yes
MSTRG.2483.1	x	chrContig11044	+	5	364	1	360	MSTRG.2483	evm.TU.Contig11044.1	3.43939	0.253555	9.99348	4.87321	0.236093	9.97554	1.31572	0.0488478	0.779997	up	yes
MSTRG.33301.1	u	chrContig95	-	14355	16225	2	401	MSTRG.33301	.	2.46045	1.35148	8.37327	1.97217	0.633852	4.99272	1.31492	0.0437099	0.779997	up	yes
MSTRG.6131.6	u	chrContig141	-	604757	608459	2	1457	MSTRG.6131	.	2.01132	1.38161	4.2416	2.11297	0.069057	1.39015	1.3084	0.0433725	0.779997	up	yes
MSTRG.32788.1	u	chrContig91	-	673520	677117	2	252	MSTRG.32788	.	7.90039	6.53527	8.09267	2.25414	2.83797	1.93897	1.28915	0.0049909	0.712259	up	yes
MSTRG.15394.1	u	chrContig26738	-	10	662	1	653	MSTRG.15394	.	3.71115	2.74356	1.63774	0.232693	0.551867	0	1.27749	0.0180878	0.779997	up	yes
MSTRG.15303.1	u	chrContig265	-	745171	745798	1	628	MSTRG.15303	.	1.85838	0.726751	1.41666	0.096783	0	0	1.24111	0.0191125	0.779997	up	yes
MSTRG.1866.1	u	chrContig10738	+	3	2407	1	2405	MSTRG.1866	.	21.3805	8.92326	39.2805	18.5317	6.4439	38.0415	1.23722	0.0086658	0.738757	up	yes
MSTRG.28378.1	u	chrContig686	+	53237	54130	1	894	MSTRG.28378	.	1.21507	0.612616	1.76887	0	0	0	1.23497	0.0172356	0.779997	up	yes
MSTRG.13349.1	u	chrContig23712	-	7	1016	1	1010	MSTRG.13349	.	1.35751	0.771489	1.83807	0	0	0.883317	1.23153	0.0181864	0.779997	up	yes
MSTRG.5434.1	u	chrContig137	+	2828945	2829588	1	644	MSTRG.5434	.	2.68279	1.46463	2.24197	1.0841	0	3.41528	1.2243	0.0399467	0.779997	up	yes
MSTRG.25416.1	u	chrContig5224	-	57	579	1	523	MSTRG.25416	.	1.29884	1.61663	1.27016	0	0	0	1.22159	0.000533569	0.46978	up	yes
MSTRG.17488.1	i	chrContig31	-	916040	919078	2	2025	MSTRG.17488	evm.TU.Contig31.36	2.14407	0.814309	1.46328	0.253468	0.041496	0	1.22139	0.0315784	0.779997	up	yes
MSTRG.28183.1	u	chrContig6701	+	31	419	1	389	MSTRG.28183	.	5.7949	2.20589	11.5017	3.76076	1.66659	9.57873	1.21846	0.0322191	0.779997	up	yes
MSTRG.18821.1	u	chrContig3365	-	37026	38039	1	1014	MSTRG.18821	.	5.02418	0.838991	11.2526	4.81538	0.887146	14.8753	1.20533	0.0400595	0.779997	up	yes
MSTRG.17371.1	x	chrContig307	-	2195367	2197866	1	2500	MSTRG.17371	evm.TU.Contig307.93	1.36048	0.158218	3.67723	0.721143	0	2.82016	1.18974	0.0421418	0.779997	up	yes
MSTRG.11371.1	u	chrContig203	+	261432	264003	1	2572	MSTRG.11371	.	1.7004	1.18903	3.04014	1.28524	0	2.67759	1.18556	0.00212913	0.575996	up	yes
MSTRG.18549.1	i	chrContig327	-	155258	156715	1	1458	MSTRG.18549	evm.TU.Contig327.12	2.24901	1.49426	2.99439	2.05895	0	2.52713	1.18441	0.018832	0.779997	up	yes
MSTRG.21664.1	i	chrContig4047	-	16027	16294	1	268	MSTRG.21664	evm.TU.Contig4047.1	2.36685	1.69841	2.0276	1.21029	0	1.85185	1.17833	0.0251301	0.779997	up	yes
MSTRG.15333.1	u	chrContig266	+	425815	426033	1	219	MSTRG.15333	.	1.21934	1.11147	1.52072	0	0	0.582377	1.17693	0.00842704	0.738757	up	yes
MSTRG.4057.1	i	chrContig1246	+	45943	47043	1	1101	MSTRG.4057	evm.TU.Contig1246.3	1.98571	0.566527	3.46938	0.754027	0.165343	3.65914	1.17124	0.0367269	0.779997	up	yes
MSTRG.31529.1	u	chrContig84	-	3026826	3027081	1	256	MSTRG.31529	.	2.45626	1.36446	2.41058	1.66194	0	1.87865	1.16954	0.022186	0.779997	up	yes
MSTRG.3494.1	i	chrContig120	+	222244	222766	1	523	MSTRG.3494	evm.TU.Contig120.9	3.55533	1.42286	3.96431	1.74443	0.474313	3.19213	1.16909	0.00569034	0.715054	up	yes
MSTRG.31416.1	x	chrContig84	+	973195	974107	1	913	MSTRG.31416	evm.TU.Contig84.42	5.20353	4.03597	2.78292	0.916567	1.07354	1.94253	1.16904	0.0499901	0.779997	up	yes
MSTRG.32847.1	u	chrContig92	+	54945	55744	1	800	MSTRG.32847	.	1.62298	0.531207	1.28484	0	0	0	1.16848	0.0263208	0.779997	up	yes
MSTRG.20182.1	u	chrContig36029	-	6251	6507	1	257	MSTRG.20182	.	1.45548	0.595878	1.31668	0	0	0	1.15531	0.0159365	0.779997	up	yes
MSTRG.6207.1	u	chrContig14273	+	677	937	1	261	MSTRG.6207	.	1.42576	1.04919	2.49735	1.04792	0	0.610826	1.15441	0.027682	0.779997	up	yes
MSTRG.13433.1	u	chrContig23879	-	690	1148	1	459	MSTRG.13433	.	1.21609	0.331445	1.83141	0	0	1.042	1.12435	0.0463348	0.779997	up	yes
MSTRG.2598.1	u	chrContig11118	+	820	1216	1	397	MSTRG.2598	.	1.40335	0.907515	1.35659	0	0	1.11909	1.11065	0.0412502	0.779997	up	yes
MSTRG.13480.1	u	chrContig24053	-	39	963	1	925	MSTRG.13480	.	7.08717	5.87696	8.06717	2.85437	2.74493	4.99878	1.08923	0.00784591	0.734888	up	yes
MSTRG.17848.1	u	chrContig31658	-	2	597	1	596	MSTRG.17848	.	2.53941	0.850631	2.24226	1.06133	0.202616	0.695481	1.08537	0.0491842	0.779997	up	yes
MSTRG.23067.1	i	chrContig45	+	1354713	1355110	1	398	MSTRG.23067	evm.TU.Contig45.36	1.26333	1.02521	1.32076	0	0	1.12721	1.08325	0.0462171	0.779997	up	yes
MSTRG.31066.1	u	chrContig80	+	1153595	1154381	1	787	MSTRG.31066	.	1.61355	1.04386	0.846347	0	0	0	1.07976	0.0118096	0.755213	up	yes
MSTRG.11534.1	u	chrContig20835	-	74	604	1	531	MSTRG.11534	.	1.35154	0.573006	1.77494	0.091722	0.114277	0.480378	1.07963	0.0214566	0.779997	up	yes
MSTRG.16600.1	u	chrContig29664	-	20	574	1	555	MSTRG.16600	.	1.06188	1.12169	1.1427	0	0	0	1.07816	1.86595e-05	0.229473	up	yes
MSTRG.24164.1	u	chrContig48	+	1091569	1092248	1	680	MSTRG.24164	.	2.8789	1.68746	6.8217	2.38614	0.92588	4.51195	1.07737	0.0233196	0.779997	up	yes
MSTRG.776.1	u	chrContig1	-	817082	817415	1	334	MSTRG.776	.	2.54661	0.182195	5.40473	2.60971	0.18168	7.92165	1.0672	0.0312589	0.779997	up	yes
MSTRG.311.1	i	chrContig0	+	4302518	4302935	1	418	MSTRG.311	evm.TU.Contig0.229	7.29003	6.17955	4.30905	2.31437	1.98053	2.60442	1.05693	0.0304192	0.779997	up	yes
MSTRG.13193.1	u	chrContig23290	-	13	484	1	472	MSTRG.13193	.	5.80594	5.52846	6.78998	3.34419	1.77943	8.40926	1.05533	0.0492148	0.779997	up	yes
MSTRG.5706.1	u	chrContig13951	-	1	992	1	992	MSTRG.5706	.	2.57068	1.10419	4.34463	1.2749	0.638238	3.01456	1.05439	0.023857	0.779997	up	yes
MSTRG.2317.1	u	chrContig10934	-	22	1716	1	1695	MSTRG.2317	.	5.43605	1.95396	11.0999	4.31069	1.79611	10.2877	1.05363	0.0451469	0.779997	up	yes
MSTRG.9876.1	u	chrContig18915	+	9	399	1	391	MSTRG.9876	.	1.25763	1.16726	1.59263	0.466339	0	0.813856	1.03928	0.00169147	0.556501	up	yes
MSTRG.4464.1	i	chrContig13	-	2234415	2234704	1	290	MSTRG.4464	evm.TU.Contig13.102	1.19153	0.293913	1.27677	0	0	0	1.03848	0.0433233	0.779997	up	yes
MSTRG.5595.1	u	chrContig138	-	801687	802074	1	388	MSTRG.5595	.	2.89493	2.34842	3.03638	1.70031	0.469183	2.87623	1.03605	0.0127199	0.765052	up	yes
MSTRG.6466.1	u	chrContig14545	-	29	596	1	568	MSTRG.6466	.	1.2167	0.589248	3.24838	1.23057	0	3.74437	1.03098	0.00966856	0.741915	up	yes
MSTRG.14773.1	u	chrContig26	-	408651	409008	1	358	MSTRG.14773	.	3.70544	3.99456	4.87988	3.56528	0.932251	2.84476	1.02657	0.0486933	0.779997	up	yes
MSTRG.18181.2	j	chrContig32	+	2618384	2636913	4	812	MSTRG.18181	evm.TU.Contig32.145	1.60486	0.876188	0.820164	0	0	0.258323	1.0215	0.025652	0.779997	up	yes
MSTRG.13562.1	u	chrContig24199	-	91	822	1	732	MSTRG.13562	.	2.61277	1.58007	1.19559	0.427121	0.269417	0.326692	1.02064	0.0384222	0.779997	up	yes
MSTRG.20104.1	u	chrContig36	+	2364430	2364994	1	565	MSTRG.20104	.	1.07268	0.915491	1.89854	0	0.3222	0	1.01819	0.042888	0.779997	up	yes
MSTRG.13136.1	u	chrContig23129	+	5	711	1	707	MSTRG.13136	.	2.65337	0.817689	3.85643	1.75386	0.38623	3.82089	1.01719	0.00931546	0.741915	up	yes
MSTRG.30104.1	u	chrContig78	+	4740078	4740605	1	528	MSTRG.30104	.	1.50924	1.43302	1.84033	0.913279	0	2.21438	1.00843	0.0334431	0.779997	up	yes
MSTRG.4744.1	u	chrContig13	+	4421295	4422063	1	769	MSTRG.4744	.	1.55633	0.633064	2.28105	0.474746	0.157818	2.12011	1.00523	0.0297646	0.779997	up	yes
MSTRG.18345.1	x	chrContig323	-	860997	861208	1	212	MSTRG.18345	evm.TU.Contig323.63	0	0	0	0.573392	1.43116	0	-1.00058	0.032084	0.779997	down	yes
MSTRG.9204.1	u	chrContig18	-	85909	87380	1	1472	MSTRG.9204	.	0	0	0	0.669808	1.36911	0	-1.00116	0.034181	0.779997	down	yes
MSTRG.33402.1	u	chrContig967	+	21175	21445	1	271	MSTRG.33402	.	0	0.112275	0	0.711305	1.34349	0.246145	-1.00237	0.00579014	0.715054	down	yes
MSTRG.5264.1	x	chrContig1360	+	252	533	1	282	MSTRG.5264	evm.TU.Contig1360.1	0	0.323687	0	1.3774	0.996682	1.01536	-1.00568	0.0150766	0.779997	down	yes
MSTRG.23104.1	u	chrContig45	-	2423511	2423718	1	208	MSTRG.23104	.	0	0	0	0.557326	1.45868	0	-1.00671	0.0319463	0.779997	down	yes
MSTRG.19904.1	u	chrContig358	-	421140	421652	1	513	MSTRG.19904	.	0	0	0	0.685764	1.41827	0	-1.02389	0.0340659	0.779997	down	yes
MSTRG.24706.1	u	chrContig496	-	121178	121767	2	221	MSTRG.24706	.	0.292267	1.11384	0	0.881477	2.11295	0.251211	-1.02812	0.00346847	0.662028	down	yes
MSTRG.21935.1	u	chrContig414	+	14333	14598	1	266	MSTRG.21935	.	0	0	0	0.342742	1.7064	0	-1.03422	0.0393062	0.779997	down	yes
MSTRG.7530.1	u	chrContig16406	-	119	849	1	731	MSTRG.7530	.	0.712059	0.809864	0	1.12247	2.26823	0.517067	-1.04102	0.0105275	0.745693	down	yes
MSTRG.13273.2	i	chrContig236	+	99889	101012	2	1030	MSTRG.13273	evm.TU.Contig236.5	0.039587	0.018269	0.024016	1.82171	0.924476	0.658541	-1.04319	0.0408764	0.779997	down	yes
MSTRG.22410.1	u	chrContig425	-	389376	389635	1	260	MSTRG.22410	.	0	0	0	0.815864	1.16694	1.18087	-1.04416	0.00277837	0.609389	down	yes
MSTRG.4530.1	u	chrContig13	+	2828727	2828953	1	227	MSTRG.4530	.	0	0	0	1.20488	1.06927	0.753477	-1.05583	0.0026297	0.591353	down	yes
MSTRG.18229.1	u	chrContig32013	+	322	556	1	235	MSTRG.18229	.	0.622091	1.0358	0.403147	1.60106	2.83355	1.01761	-1.05985	1.9873e-05	0.229473	down	yes
MSTRG.16011.1	x	chrContig283	-	178825	179108	1	284	MSTRG.16011	evm.TU.Contig283.3	0	0	0	1.28408	1.14403	0.224543	-1.0611	0.0383342	0.779997	down	yes
MSTRG.7070.1	i	chrContig157	-	2008278	2008657	1	380	MSTRG.7070	evm.TU.Contig157.86	0	0	0	0.319892	1.66825	0.501226	-1.06138	0.032772	0.779997	down	yes
MSTRG.4880.1	u	chrContig13	-	6849012	6849220	1	209	MSTRG.4880	.	0	0	0	0.581622	1.59687	0	-1.06323	0.0319185	0.779997	down	yes
MSTRG.10644.1	u	chrContig2	+	2024	2398	1	375	MSTRG.10644	.	0	0.243413	0	1.70183	1.0368	0.595189	-1.06341	0.0348758	0.779997	down	yes
MSTRG.18132.1	i	chrContig32	+	2253973	2254244	1	272	MSTRG.18132	evm.TU.Contig32.121	0	0	0	0.374005	1.72564	0.121758	-1.06348	0.0303303	0.779997	down	yes
MSTRG.12403.1	u	chrContig222	+	810432	810638	1	207	MSTRG.12403	.	0	0.146989	0	0.587242	1.69287	0	-1.06653	0.0184121	0.779997	down	yes
MSTRG.30105.1	u	chrContig78	+	4741539	4743852	1	2314	MSTRG.30105	.	0	0.664151	0	1.05181	1.39818	1.16439	-1.06941	0.0277617	0.779997	down	yes
MSTRG.6313.1	i	chrContig143	-	1439320	1441051	2	234	MSTRG.6313	evm.TU.Contig143.82_evm.TU.Contig143.83	0.895938	0.874892	0	1.60533	2.18533	0.922034	-1.07019	0.0313649	0.779997	down	yes
MSTRG.1070.1	i	chrContig100	-	2732427	2732749	1	323	MSTRG.1070	evm.TU.Contig100.106	0	0	0	0.376344	1.79158	0	-1.07276	0.0380571	0.779997	down	yes
MSTRG.21246.1	u	chrContig39	+	929144	930288	1	1145	MSTRG.21246	.	0	0	0	0.783583	1.29069	0.91896	-1.07294	0.00198084	0.556504	down	yes
MSTRG.5203.1	u	chrContig1354	-	5745	7287	1	1543	MSTRG.5203	.	0	0.931827	0	0.908395	1.59006	1.10554	-1.07302	0.0492793	0.779997	down	yes
MSTRG.3686.1	x	chrContig122	+	1528625	1529310	1	686	MSTRG.3686	evm.TU.Contig122.67	0	0.177415	0	0.708799	1.4153	1.06903	-1.07532	0.00734179	0.734888	down	yes
MSTRG.18714.1	u	chrContig3306	-	28130	28595	1	466	MSTRG.18714	.	0	0	0	0.507029	1.54449	0.547384	-1.07551	0.0130877	0.767001	down	yes
MSTRG.7572.1	i	chrContig165	-	264173	264649	1	477	MSTRG.7572	evm.TU.Contig165.4_evm.TU.Contig165.3	0	0	0	0.734144	1.52657	0	-1.07567	0.0341628	0.779997	down	yes
MSTRG.7465.1	u	chrContig162	+	340356	340737	1	382	MSTRG.7465	.	0	0.159302	0	0.397772	1.88636	0	-1.07581	0.0216089	0.779997	down	yes
MSTRG.13561.1	u	chrContig24197	-	16427	17108	1	682	MSTRG.13561	.	0	0	0	1.114	1.1664	0.748038	-1.08036	0.00125842	0.536951	down	yes
MSTRG.11475.1	u	chrContig20531	+	153	563	1	411	MSTRG.11475	.	0	0	0	0.494083	1.72087	0	-1.08276	0.0331608	0.779997	down	yes
MSTRG.20394.1	x	chrContig37034	+	1846	2220	1	375	MSTRG.20394	evm.TU.Contig37034.2	0	0.405688	0	0.986963	1.61655	0	-1.08528	0.0232994	0.779997	down	yes
MSTRG.4703.1	u	chrContig13	+	4150615	4150836	1	222	MSTRG.4703	.	0	0	0	1.04799	1.3323	0.143627	-1.08582	0.029933	0.779997	down	yes
MSTRG.1702.1	u	chrContig1053	+	4834	5559	1	726	MSTRG.1702	.	0	0	0	1.00462	1.24876	0.658783	-1.0868	0.00155089	0.536951	down	yes
MSTRG.27140.1	x	chrContig630	-	158111	158413	1	303	MSTRG.27140	evm.TU.Contig630.10	0	0.602507	0	0.100296	2.53119	0	-1.08879	0.0391078	0.779997	down	yes
MSTRG.33532.1	u	chrContig97	+	1317095	1317341	1	247	MSTRG.33532	.	1.93702	1.84777	1.36277	3.53462	5.61955	2.06543	-1.09182	0.00784931	0.734888	down	yes
MSTRG.6803.1	u	chrContig15365	-	533	947	1	415	MSTRG.6803	.	0	0	0	1.46457	1.09665	0.46099	-1.09219	0.02487	0.779997	down	yes
MSTRG.23868.1	u	chrContig467	-	254501	254790	1	290	MSTRG.23868	.	0	0	0	0.415005	1.83956	0	-1.09972	0.0365087	0.779997	down	yes
MSTRG.1230.1	u	chrContig1005	-	162351	162701	1	351	MSTRG.1230	.	0	0.086685	0	1.09573	1.44888	0	-1.10533	0.0434951	0.779997	down	yes
MSTRG.29938.1	u	chrContig78	+	2438855	2439349	1	495	MSTRG.29938	.	0	0	0	0.982296	1.34847	0.57973	-1.11637	0.00277315	0.609389	down	yes
MSTRG.6135.1	x	chrContig141	+	650326	658073	2	272	MSTRG.6135	evm.TU.Contig141.29	2.65984	3.43218	2.06772	4.78503	8.59348	1.85774	-1.12579	0.0168719	0.779997	down	yes
MSTRG.24559.1	u	chrContig49	-	418896	419151	1	256	MSTRG.24559	.	0	0	0	1.76922	0.969291	1.21452	-1.13064	0.00748973	0.734888	down	yes
MSTRG.13603.1	u	chrContig24360	+	2398	2628	1	231	MSTRG.13603	.	0	0	0	0.868628	1.34215	1.31998	-1.13441	0.00388501	0.679182	down	yes
MSTRG.16560.1	u	chrContig2945	+	20702	21183	1	482	MSTRG.16560	.	0.165437	0	0	1.00461	1.51073	1.05843	-1.13734	0.00341123	0.657628	down	yes
MSTRG.5875.1	u	chrContig14	+	2468163	2468530	1	368	MSTRG.5875	.	0	0	0.617342	2.49796	1.48183	2.26848	-1.13799	0.0173365	0.779997	down	yes
MSTRG.18813.1	u	chrContig33607	-	173	606	1	434	MSTRG.18813	.	0	0	0	1.09764	1.46809	0.073468	-1.14019	0.037962	0.779997	down	yes
MSTRG.8809.1	u	chrContig17348	-	5	389	1	385	MSTRG.8809	.	1.41142	3.92953	0.380985	1.93206	5.62814	0	-1.14233	0.0208502	0.779997	down	yes
MSTRG.18663.1	u	chrContig33	+	20247	20657	1	411	MSTRG.18663	.	0	0	0	0.813352	1.68273	0	-1.14896	0.0345234	0.779997	down	yes
MSTRG.13179.1	u	chrContig2322	-	81628	81874	1	247	MSTRG.13179	.	0	1.6014	0	0.745546	2.33389	0.387269	-1.15151	0.0468493	0.779997	down	yes
MSTRG.27917.1	u	chrContig66	+	733279	733605	1	327	MSTRG.27917	.	0.32514	0	0	1.67283	1.29898	1.94241	-1.1521	0.00909551	0.739677	down	yes
MSTRG.244.1	u	chrContig0	+	3300569	3301202	1	634	MSTRG.244	.	0.209623	0.527907	0	1.39007	1.67527	1.15672	-1.15725	0.00376807	0.677818	down	yes
MSTRG.30756.1	x	chrContig8	+	2991176	2991498	1	323	MSTRG.30756	evm.TU.Contig8.186	0	0.471	0	1.38387	1.39407	1.38202	-1.16859	0.0126559	0.765052	down	yes
MSTRG.6626.1	i	chrContig15	-	280248	281057	1	810	MSTRG.6626	evm.TU.Contig15.14	0.898148	1.16867	0	1.94324	2.4649	1.18605	-1.17822	0.0311302	0.779997	down	yes
MSTRG.33451.1	u	chrContig9686	+	1301	1790	1	490	MSTRG.33451	.	0	1.42202	0	0.868279	2.25083	0.55757	-1.18598	0.0396709	0.779997	down	yes
MSTRG.9949.1	u	chrContig190	+	433587	434014	1	428	MSTRG.9949	.	0	0.977373	0	1.42008	1.63045	1.34096	-1.19128	0.0448063	0.779997	down	yes
MSTRG.21101.1	u	chrContig386	-	410278	410910	1	633	MSTRG.21101	.	1.17575	2.40241	0.159528	2.22654	3.47423	1.58186	-1.19254	0.0451794	0.779997	down	yes
MSTRG.183.1	i	chrContig0	-	2121208	2121490	1	283	MSTRG.183	evm.TU.Contig0.126	0	0.642239	0	1.3704	1.50094	1.80269	-1.19999	0.0317351	0.779997	down	yes
MSTRG.21128.1	u	chrContig3877	-	1385	2046	1	662	MSTRG.21128	.	0	0	0	0.711543	1.56526	1.77508	-1.20285	0.0247623	0.779997	down	yes
MSTRG.27664.1	u	chrContig65	+	16866	17110	1	245	MSTRG.27664	.	0	0	0	0.431264	2.16595	0	-1.20426	0.0380591	0.779997	down	yes
MSTRG.32104.1	i	chrContig88	-	1948884	1949124	1	241	MSTRG.32104	evm.TU.Contig88.72_evm.TU.Contig88.76	0	0	0	1.35368	1.50823	0.132303	-1.20827	0.0401829	0.779997	down	yes
MSTRG.10098.1	u	chrContig192	+	278293	280521	1	2229	MSTRG.10098	.	0	0	0	1.63561	1.15276	1.75095	-1.21739	0.000594953	0.46978	down	yes
MSTRG.8685.1	i	chrContig172	-	1017034	1017521	1	488	MSTRG.8685	evm.TU.Contig172.53	0	0	0	1.47362	1.31001	1.02532	-1.22058	0.0012055	0.536951	down	yes
MSTRG.10564.1	u	chrContig198	-	452684	457164	1	4481	MSTRG.10564	.	0	0	0.384644	1.49153	2.00993	0.950101	-1.22806	0.025998	0.779997	down	yes
MSTRG.26388.1	x	chrContig58	+	2408674	2408890	1	217	MSTRG.26388	evm.TU.Contig58.136	0	0	0	0.822649	1.92412	0	-1.23013	0.0330332	0.779997	down	yes
MSTRG.25636.1	u	chrContig54	-	296824	298244	2	303	MSTRG.25636	.	1.15551	1.30543	0.555452	4.53525	3.12139	1.9304	-1.23517	0.0396759	0.779997	down	yes
MSTRG.12246.1	u	chrContig219	+	1421087	1422122	1	1036	MSTRG.12246	.	0	0	0	1.19103	1.74398	0	-1.24701	0.0455994	0.779997	down	yes
MSTRG.5985.1	i	chrContig14	+	4038560	4038791	1	232	MSTRG.5985	evm.TU.Contig14.174	0	0.524597	0	1.44089	1.78759	0.549743	-1.25976	0.00821104	0.738757	down	yes
MSTRG.11712.1	i	chrContig21	+	2299817	2300112	1	296	MSTRG.11712	evm.TU.Contig21.104	0	0	0	2.35049	1.02502	1.83124	-1.26267	0.00983429	0.741915	down	yes
MSTRG.1383.1	u	chrContig101	+	1752655	1753218	1	564	MSTRG.1383	.	0	0.566453	0	1.58954	1.54261	2.06236	-1.27242	0.0248812	0.779997	down	yes
MSTRG.490.1	i	chrContig0	-	7346815	7347091	1	277	MSTRG.490	evm.TU.Contig0.345	0	0	0	0.438842	2.40972	0	-1.27449	0.0392536	0.779997	down	yes
MSTRG.28935.1	i	chrContig71	-	1999687	2009920	2	518	MSTRG.28935	evm.TU.Contig71.115	1.59071	1.65674	0.713075	2.24684	6.42377	0.47401	-1.28457	0.02671	0.779997	down	yes
MSTRG.6649.1	u	chrContig15	+	709726	714266	1	4541	MSTRG.6649	.	0	0	0	1.30877	1.53346	1.16959	-1.28514	9.27044e-05	0.303466	down	yes
MSTRG.24950.1	i	chrContig50	-	1288245	1293121	2	1125	MSTRG.24950	evm.TU.Contig50.57	3.63697	3.66246	1.60163	5.89638	9.10725	3.85849	-1.29704	0.008959	0.738757	down	yes
MSTRG.32987.1	u	chrContig92	-	1990292	1990962	1	671	MSTRG.32987	.	0.66345	0	0	1.62865	2.03476	2.21576	-1.29806	0.032639	0.779997	down	yes
MSTRG.30957.1	u	chrContig80	-	120310	120611	1	302	MSTRG.30957	.	0	0	0	1.20754	1.78043	0.422319	-1.30312	0.00980046	0.741915	down	yes
MSTRG.28193.1	u	chrContig673	+	100955	101189	1	235	MSTRG.28193	.	0	0	0	1.29318	1.67841	0.808697	-1.31229	0.00180367	0.556504	down	yes
MSTRG.31022.1	u	chrContig80	-	642189	645521	1	3333	MSTRG.31022	.	0	0	0	1.41025	1.63686	0.809984	-1.31838	0.00244936	0.585485	down	yes
MSTRG.4885.3	j	chrContig13	-	6906078	6923435	2	971	MSTRG.4885	evm.TU.Contig13.348	0.290782	0.446501	0.191477	1.17417	3.26493	0.136128	-1.32662	0.0217237	0.779997	down	yes
MSTRG.3109.1	i	chrContig115	+	1743820	1744083	1	264	MSTRG.3109	evm.TU.Contig115.89	1.85463	4.0075	2.06831	6.86026	8.99951	2.78747	-1.41653	0.0187281	0.779997	down	yes
MSTRG.9973.1	u	chrContig19002	-	391	875	1	485	MSTRG.9973	.	24.2672	27.2678	11.0539	29.8574	67.1428	11.5097	-1.41692	0.0175453	0.779997	down	yes
MSTRG.19197.2	j	chrContig346	+	722934	739200	3	548	MSTRG.19197	evm.TU.Contig346.34	0.298091	1.11851	0.235934	1.82102	3.45862	1.01732	-1.42387	0.00178171	0.556504	down	yes
MSTRG.4283.1	u	chrContig1288	+	5869	6163	1	295	MSTRG.4283	.	0	0.773558	0.114103	0.412065	4.10784	0	-1.42859	0.0294691	0.779997	down	yes
MSTRG.10563.1	u	chrContig198	-	451551	452164	1	614	MSTRG.10563	.	0	0	0	1.77493	1.87301	0.727022	-1.44923	0.00761912	0.734888	down	yes
MSTRG.26235.1	u	chrContig579	+	449073	451640	1	2568	MSTRG.26235	.	0	0	0	1.7209	1.6137	2.96454	-1.45093	0.00391568	0.679182	down	yes
MSTRG.6646.1	u	chrContig15	+	695868	696369	1	502	MSTRG.6646	.	0	0	0	1.25565	2.16381	0.762194	-1.45538	0.00329617	0.646412	down	yes
MSTRG.13394.2	x	chrContig238	+	302116	303960	2	1052	MSTRG.13394	evm.TU.Contig238.15	1.25707	1.76955	2.3654	10.0676	5.96356	11.0028	-1.54385	0.00639443	0.723008	down	yes
MSTRG.25283.1	u	chrContig52	+	122377	122646	1	270	MSTRG.25283	.	0	0	0	1.91343	2.22363	0.472372	-1.55628	0.0172642	0.779997	down	yes
MSTRG.15764.1	u	chrContig276	+	2544030	2544492	1	463	MSTRG.15764	.	8.68506	13.2938	6.68557	19.7462	33.2873	11.2542	-1.5759	0.000579049	0.46978	down	yes
MSTRG.6072.1	u	chrContig1406	+	4720	4924	1	205	MSTRG.6072	.	0	0	0	4.13411	1.4712	2.15692	-1.63252	0.0227053	0.779997	down	yes
MSTRG.23804.1	i	chrContig46	-	2924784	2929838	1	5055	MSTRG.23804	evm.TU.Contig46.107	0	0	0	1.17125	2.82332	1.53021	-1.6556	0.00583717	0.715054	down	yes
MSTRG.8302.1	x	chrContig17	-	2905327	2909750	1	4424	MSTRG.8302	evm.TU.Contig17.124	0.764831	1.17079	0	2.82765	4.54974	1.33564	-1.76141	0.00372062	0.676274	down	yes
MSTRG.24572.1	u	chrContig49	+	584855	585077	1	223	MSTRG.24572	.	0	1.77375	0	1.22649	6.31264	0	-1.91912	0.00864558	0.738757	down	yes
MSTRG.21701.1	u	chrContig4076	+	12284	12636	1	353	MSTRG.21701	.	1.47405	4.20012	0.095355	4.41853	9.15287	1.08391	-2.01169	0.013721	0.778996	down	yes
MSTRG.12578.1	i	chrContig224	+	634503	634704	1	202	MSTRG.12578	evm.TU.Contig224.49	0	0	0	3.71337	3.24133	1.98267	-2.08674	0.00263701	0.591353	down	yes
MSTRG.4828.2	u	chrContig13	+	6192780	6221694	3	267	MSTRG.4828	.	0.080762	0.01283	0	4.82538	6.31313	0.103934	-2.51652	0.0498159	0.779997	down	yes
MSTRG.12586.1	i	chrContig224	+	730960	731179	1	220	MSTRG.12586	evm.TU.Contig224.51	0.995899	1.85447	0	7.03617	11.2702	1.51608	-2.67776	0.00663701	0.723008	down	yes
