# Supplementary material for: Comprehensive Identification and Characterization of Long Non-coding RNAs Associated With Rice Black-Streaked Dwarf Virus Infection in Laodelphax striatellus (Fallén) Midgut
Source: Front Physiol. 2020 Aug 12;11:1011. doi: 10.3389/fphys.2020.01011 (PMC7437459; doi:10.3389/fphys.2020.01011)
Supplement: TABLE S6 — The data of trans-regulated target genes by differentially expressed lncRNAs after RBSDV infection in L. striatellus midgut. [file Table_6.XLSX]

## Sheet: Sheet1
Table S6. The data of trans-regulated target genes by differentially expressed lncRNAs after RBSDV infection in L. striatellus midgut.
mRNA								LncRNA
Gene id	Gene name	Significant	GO	KEGG	KO ENTRY	EC	Description	Transcript name	Class code	Significant	Known/novel	Cis/trans	Cis location	Trans energy	Pearson correlation coefficient
MSTRG.158	evm.TU.Contig0.107	yes	NA	NA	NA	NA	PREDICTED: uncharacterized protein LOC105842288 [Bombyx mori]	MSTRG.9973.1	u	yes	novel	trans	NA	-18.91	-0.96253
MSTRG.158	evm.TU.Contig0.107	yes	NA	NA	NA	NA	PREDICTED: uncharacterized protein LOC105842288 [Bombyx mori]	MSTRG.11371.1	u	yes	novel	trans	NA	-26.56	0.986061
MSTRG.158	evm.TU.Contig0.107	yes	NA	NA	NA	NA	PREDICTED: uncharacterized protein LOC105842288 [Bombyx mori]	MSTRG.18549.1	i	yes	novel	trans	NA	-17.86	0.953095
MSTRG.420	evm.TU.Contig0.304	yes	GO:0030170(pyridoxal phosphate binding);GO:0042802(identical protein binding)	00564(Glycerophospholipid metabolism)	K14286	EC:4.2.3.2	PREDICTED: alanine--glyoxylate aminotransferase 2-like [Megachile rotundata]	MSTRG.3494.1	i	yes	novel	trans	NA	-24.98	-0.985731
MSTRG.420	evm.TU.Contig0.304	yes	GO:0030170(pyridoxal phosphate binding);GO:0042802(identical protein binding)	00564(Glycerophospholipid metabolism)	K14286	EC:4.2.3.2	PREDICTED: alanine--glyoxylate aminotransferase 2-like [Megachile rotundata]	MSTRG.5595.1	u	yes	novel	trans	NA	-15.61	-0.955307
MSTRG.420	evm.TU.Contig0.304	yes	GO:0030170(pyridoxal phosphate binding);GO:0042802(identical protein binding)	00564(Glycerophospholipid metabolism)	K14286	EC:4.2.3.2	PREDICTED: alanine--glyoxylate aminotransferase 2-like [Megachile rotundata]	MSTRG.12639.1	j	yes	novel	trans	NA	-24.11	-0.958829
MSTRG.420	evm.TU.Contig0.304	yes	GO:0030170(pyridoxal phosphate binding);GO:0042802(identical protein binding)	00564(Glycerophospholipid metabolism)	K14286	EC:4.2.3.2	PREDICTED: alanine--glyoxylate aminotransferase 2-like [Megachile rotundata]	MSTRG.20394.1	x	yes	novel	trans	NA	-33.65	0.950082
MSTRG.420	evm.TU.Contig0.304	yes	GO:0030170(pyridoxal phosphate binding);GO:0042802(identical protein binding)	00564(Glycerophospholipid metabolism)	K14286	EC:4.2.3.2	PREDICTED: alanine--glyoxylate aminotransferase 2-like [Megachile rotundata]	MSTRG.21701.1	u	yes	novel	trans	NA	-27.88	0.983861
MSTRG.420	evm.TU.Contig0.304	yes	GO:0030170(pyridoxal phosphate binding);GO:0042802(identical protein binding)	00564(Glycerophospholipid metabolism)	K14286	EC:4.2.3.2	PREDICTED: alanine--glyoxylate aminotransferase 2-like [Megachile rotundata]	MSTRG.24706.1	u	yes	novel	trans	NA	-26.96	0.982058
MSTRG.420	evm.TU.Contig0.304	yes	GO:0030170(pyridoxal phosphate binding);GO:0042802(identical protein binding)	00564(Glycerophospholipid metabolism)	K14286	EC:4.2.3.2	PREDICTED: alanine--glyoxylate aminotransferase 2-like [Megachile rotundata]	MSTRG.30736.1	x	yes	novel	trans	NA	-26.90	-0.953406
MSTRG.420	evm.TU.Contig0.304	yes	GO:0030170(pyridoxal phosphate binding);GO:0042802(identical protein binding)	00564(Glycerophospholipid metabolism)	K14286	EC:4.2.3.2	PREDICTED: alanine--glyoxylate aminotransferase 2-like [Megachile rotundata]	MSTRG.32119.1	u	yes	novel	trans	NA	-27.80	-0.964537
MSTRG.420	evm.TU.Contig0.304	yes	GO:0030170(pyridoxal phosphate binding);GO:0042802(identical protein binding)	00564(Glycerophospholipid metabolism)	K14286	EC:4.2.3.2	PREDICTED: alanine--glyoxylate aminotransferase 2-like [Megachile rotundata]	MSTRG.33451.1	u	yes	novel	trans	NA	-17.86	0.955259
MSTRG.446	evm.TU.Contig0.319	yes	NA	NA	NA	NA	NA	MSTRG.26235.1	u	yes	novel	trans	NA	-20.71	0.984035
MSTRG.893	evm.TU.Contig1.96	yes	NA	NA	K11800	NA	hypothetical protein L798_01471 [Zootermopsis nevadensis]	MSTRG.490.1	i	yes	novel	trans	NA	-16.86	0.998891
MSTRG.893	evm.TU.Contig1.96	yes	NA	NA	K11800	NA	hypothetical protein L798_01471 [Zootermopsis nevadensis]	MSTRG.1070.1	i	yes	novel	trans	NA	-30.03	0.999828
MSTRG.893	evm.TU.Contig1.96	yes	NA	NA	K11800	NA	hypothetical protein L798_01471 [Zootermopsis nevadensis]	MSTRG.4283.1	u	yes	novel	trans	NA	-15.06	0.967441
MSTRG.893	evm.TU.Contig1.96	yes	NA	NA	K11800	NA	hypothetical protein L798_01471 [Zootermopsis nevadensis]	MSTRG.4880.1	u	yes	novel	trans	NA	-22.51	0.990599
MSTRG.893	evm.TU.Contig1.96	yes	NA	NA	K11800	NA	hypothetical protein L798_01471 [Zootermopsis nevadensis]	MSTRG.4885.3	j	yes	novel	trans	NA	-22.91	0.993347
MSTRG.893	evm.TU.Contig1.96	yes	NA	NA	K11800	NA	hypothetical protein L798_01471 [Zootermopsis nevadensis]	MSTRG.6135.1	x	yes	novel	trans	NA	-12.16	0.965856
MSTRG.893	evm.TU.Contig1.96	yes	NA	NA	K11800	NA	hypothetical protein L798_01471 [Zootermopsis nevadensis]	MSTRG.7465.1	u	yes	novel	trans	NA	-25.47	0.995915
MSTRG.893	evm.TU.Contig1.96	yes	NA	NA	K11800	NA	hypothetical protein L798_01471 [Zootermopsis nevadensis]	MSTRG.7572.1	i	yes	novel	trans	NA	-17.06	0.968819
MSTRG.893	evm.TU.Contig1.96	yes	NA	NA	K11800	NA	hypothetical protein L798_01471 [Zootermopsis nevadensis]	MSTRG.9204.1	u	yes	novel	trans	NA	-17.66	0.966851
MSTRG.893	evm.TU.Contig1.96	yes	NA	NA	K11800	NA	hypothetical protein L798_01471 [Zootermopsis nevadensis]	MSTRG.11475.1	u	yes	novel	trans	NA	-33.70	0.99821
MSTRG.893	evm.TU.Contig1.96	yes	NA	NA	K11800	NA	hypothetical protein L798_01471 [Zootermopsis nevadensis]	MSTRG.12403.1	u	yes	novel	trans	NA	-21.48	0.990856
MSTRG.893	evm.TU.Contig1.96	yes	NA	NA	K11800	NA	hypothetical protein L798_01471 [Zootermopsis nevadensis]	MSTRG.15764.1	u	yes	novel	trans	NA	-19.76	0.955826
MSTRG.893	evm.TU.Contig1.96	yes	NA	NA	K11800	NA	hypothetical protein L798_01471 [Zootermopsis nevadensis]	MSTRG.18132.1	i	yes	novel	trans	NA	-11.21	0.99725
MSTRG.893	evm.TU.Contig1.96	yes	NA	NA	K11800	NA	hypothetical protein L798_01471 [Zootermopsis nevadensis]	MSTRG.18345.1	x	yes	novel	trans	NA	-26.46	0.985046
MSTRG.893	evm.TU.Contig1.96	yes	NA	NA	K11800	NA	hypothetical protein L798_01471 [Zootermopsis nevadensis]	MSTRG.18663.1	u	yes	novel	trans	NA	-13.26	0.968247
MSTRG.893	evm.TU.Contig1.96	yes	NA	NA	K11800	NA	hypothetical protein L798_01471 [Zootermopsis nevadensis]	MSTRG.19904.1	u	yes	novel	trans	NA	-14.51	0.968207
MSTRG.893	evm.TU.Contig1.96	yes	NA	NA	K11800	NA	hypothetical protein L798_01471 [Zootermopsis nevadensis]	MSTRG.21664.1	i	yes	novel	trans	NA	-18.41	-0.951402
MSTRG.893	evm.TU.Contig1.96	yes	NA	NA	K11800	NA	hypothetical protein L798_01471 [Zootermopsis nevadensis]	MSTRG.21935.1	u	yes	novel	trans	NA	-20.21	0.999609
MSTRG.893	evm.TU.Contig1.96	yes	NA	NA	K11800	NA	hypothetical protein L798_01471 [Zootermopsis nevadensis]	MSTRG.23104.1	u	yes	novel	trans	NA	-23.57	0.988028
MSTRG.893	evm.TU.Contig1.96	yes	NA	NA	K11800	NA	hypothetical protein L798_01471 [Zootermopsis nevadensis]	MSTRG.23868.1	u	yes	novel	trans	NA	-19.16	0.999996
MSTRG.893	evm.TU.Contig1.96	yes	NA	NA	K11800	NA	hypothetical protein L798_01471 [Zootermopsis nevadensis]	MSTRG.24572.1	u	yes	novel	trans	NA	-22.90	0.955445
MSTRG.893	evm.TU.Contig1.96	yes	NA	NA	K11800	NA	hypothetical protein L798_01471 [Zootermopsis nevadensis]	MSTRG.26388.1	x	yes	novel	trans	NA	-18.23	0.980195
MSTRG.893	evm.TU.Contig1.96	yes	NA	NA	K11800	NA	hypothetical protein L798_01471 [Zootermopsis nevadensis]	MSTRG.27664.1	u	yes	novel	trans	NA	-25.71	0.999558
MSTRG.893	evm.TU.Contig1.96	yes	NA	NA	K11800	NA	hypothetical protein L798_01471 [Zootermopsis nevadensis]	MSTRG.28935.1	i	yes	novel	trans	NA	-22.65	0.976586
MSTRG.893	evm.TU.Contig1.96	yes	NA	NA	K11800	NA	hypothetical protein L798_01471 [Zootermopsis nevadensis]	MSTRG.33402.1	u	yes	novel	trans	NA	-15.41	0.951127
MSTRG.893	evm.TU.Contig1.96	yes	NA	NA	K11800	NA	hypothetical protein L798_01471 [Zootermopsis nevadensis]	MSTRG.33532.1	u	yes	novel	trans	NA	-14.56	0.964008
MSTRG.1093	evm.TU.Contig100.138	yes	NA	NA	NA	NA	PREDICTED: LOW QUALITY PROTEIN: zinc finger protein castor homolog 1-like [Tribolium castaneum]	MSTRG.6649.1	u	yes	novel	trans	NA	-34.71	-0.959359
MSTRG.1093	evm.TU.Contig100.138	yes	NA	NA	NA	NA	PREDICTED: LOW QUALITY PROTEIN: zinc finger protein castor homolog 1-like [Tribolium castaneum]	MSTRG.13603.1	u	yes	novel	trans	NA	-21.21	-0.951319
MSTRG.1093	evm.TU.Contig100.138	yes	NA	NA	NA	NA	PREDICTED: LOW QUALITY PROTEIN: zinc finger protein castor homolog 1-like [Tribolium castaneum]	MSTRG.16560.1	u	yes	novel	trans	NA	-28.59	-0.959434
MSTRG.1093	evm.TU.Contig100.138	yes	NA	NA	NA	NA	PREDICTED: LOW QUALITY PROTEIN: zinc finger protein castor homolog 1-like [Tribolium castaneum]	MSTRG.16600.1	u	yes	novel	trans	NA	-38.84	0.978918
MSTRG.1093	evm.TU.Contig100.138	yes	NA	NA	NA	NA	PREDICTED: LOW QUALITY PROTEIN: zinc finger protein castor homolog 1-like [Tribolium castaneum]	MSTRG.22410.1	u	yes	novel	trans	NA	-21.80	-0.957429
MSTRG.1093	evm.TU.Contig100.138	yes	NA	NA	NA	NA	PREDICTED: LOW QUALITY PROTEIN: zinc finger protein castor homolog 1-like [Tribolium castaneum]	MSTRG.25416.1	u	yes	novel	trans	NA	-21.55	0.978599
MSTRG.1093	evm.TU.Contig100.138	yes	NA	NA	NA	NA	PREDICTED: LOW QUALITY PROTEIN: zinc finger protein castor homolog 1-like [Tribolium castaneum]	MSTRG.27917.1	u	yes	novel	trans	NA	-35.68	-0.964731
MSTRG.1093	evm.TU.Contig100.138	yes	NA	NA	NA	NA	PREDICTED: LOW QUALITY PROTEIN: zinc finger protein castor homolog 1-like [Tribolium castaneum]	MSTRG.32987.1	u	yes	novel	trans	NA	-50.87	-0.98913
MSTRG.1332	evm.TU.Contig101.35	yes	NA	NA	NA	NA	PREDICTED: uncharacterized protein LOC103315171 [Tribolium castaneum]	MSTRG.3686.1	x	yes	novel	trans	NA	-39.85	0.971198
MSTRG.1332	evm.TU.Contig101.35	yes	NA	NA	NA	NA	PREDICTED: uncharacterized protein LOC103315171 [Tribolium castaneum]	MSTRG.13603.1	u	yes	novel	trans	NA	-28.55	0.966451
MSTRG.1332	evm.TU.Contig101.35	yes	NA	NA	NA	NA	PREDICTED: uncharacterized protein LOC103315171 [Tribolium castaneum]	MSTRG.21128.1	u	yes	novel	trans	NA	-15.66	0.982329
MSTRG.1332	evm.TU.Contig101.35	yes	NA	NA	NA	NA	PREDICTED: uncharacterized protein LOC103315171 [Tribolium castaneum]	MSTRG.21246.1	u	yes	novel	trans	NA	-27.72	0.950886
MSTRG.1332	evm.TU.Contig101.35	yes	NA	NA	NA	NA	PREDICTED: uncharacterized protein LOC103315171 [Tribolium castaneum]	MSTRG.22410.1	u	yes	novel	trans	NA	-18.72	0.956565
MSTRG.1945	evm.TU.Contig108.60	yes	NA	NA	NA	NA	PREDICTED: uncharacterized protein LOC100578801 [Apis mellifera]	MSTRG.6626.1	i	yes	novel	trans	NA	-14.71	-0.963875
MSTRG.1945	evm.TU.Contig108.60	yes	NA	NA	NA	NA	PREDICTED: uncharacterized protein LOC100578801 [Apis mellifera]	MSTRG.13349.1	u	yes	novel	trans	NA	-22.45	0.966086
MSTRG.1945	evm.TU.Contig108.60	yes	NA	NA	NA	NA	PREDICTED: uncharacterized protein LOC100578801 [Apis mellifera]	MSTRG.13480.1	u	yes	novel	trans	NA	-15.31	0.96048
MSTRG.1945	evm.TU.Contig108.60	yes	NA	NA	NA	NA	PREDICTED: uncharacterized protein LOC100578801 [Apis mellifera]	MSTRG.17973.1	u	yes	novel	trans	NA	-13.51	0.989644
MSTRG.1945	evm.TU.Contig108.60	yes	NA	NA	NA	NA	PREDICTED: uncharacterized protein LOC100578801 [Apis mellifera]	MSTRG.23067.1	i	yes	novel	trans	NA	-12.16	0.959367
MSTRG.2697	evm.TU.Contig112.63	yes	NA	00564(Glycerophospholipid metabolism);05231(Choline metabolism in cancer)	K14156	EC:2.7.1.32 2.7.1.82	PREDICTED: choline/ethanolamine kinase isoform X2 [Plutella xylostella]	MSTRG.6649.1	u	yes	novel	trans	NA	-30.00	-0.968144
MSTRG.2697	evm.TU.Contig112.63	yes	NA	00564(Glycerophospholipid metabolism);05231(Choline metabolism in cancer)	K14156	EC:2.7.1.32 2.7.1.82	PREDICTED: choline/ethanolamine kinase isoform X2 [Plutella xylostella]	MSTRG.8685.1	i	yes	novel	trans	NA	-36.77	-0.962111
MSTRG.2697	evm.TU.Contig112.63	yes	NA	00564(Glycerophospholipid metabolism);05231(Choline metabolism in cancer)	K14156	EC:2.7.1.32 2.7.1.82	PREDICTED: choline/ethanolamine kinase isoform X2 [Plutella xylostella]	MSTRG.10098.1	u	yes	novel	trans	NA	-30.52	-0.954009
MSTRG.2697	evm.TU.Contig112.63	yes	NA	00564(Glycerophospholipid metabolism);05231(Choline metabolism in cancer)	K14156	EC:2.7.1.32 2.7.1.82	PREDICTED: choline/ethanolamine kinase isoform X2 [Plutella xylostella]	MSTRG.16560.1	u	yes	novel	trans	NA	-21.46	-0.955186
MSTRG.2697	evm.TU.Contig112.63	yes	NA	00564(Glycerophospholipid metabolism);05231(Choline metabolism in cancer)	K14156	EC:2.7.1.32 2.7.1.82	PREDICTED: choline/ethanolamine kinase isoform X2 [Plutella xylostella]	MSTRG.16600.1	u	yes	novel	trans	NA	-42.25	0.987047
MSTRG.2697	evm.TU.Contig112.63	yes	NA	00564(Glycerophospholipid metabolism);05231(Choline metabolism in cancer)	K14156	EC:2.7.1.32 2.7.1.82	PREDICTED: choline/ethanolamine kinase isoform X2 [Plutella xylostella]	MSTRG.22410.1	u	yes	novel	trans	NA	-19.39	-0.95375
MSTRG.2697	evm.TU.Contig112.63	yes	NA	00564(Glycerophospholipid metabolism);05231(Choline metabolism in cancer)	K14156	EC:2.7.1.32 2.7.1.82	PREDICTED: choline/ethanolamine kinase isoform X2 [Plutella xylostella]	MSTRG.25416.1	u	yes	novel	trans	NA	-15.06	0.988488
MSTRG.2697	evm.TU.Contig112.63	yes	NA	00564(Glycerophospholipid metabolism);05231(Choline metabolism in cancer)	K14156	EC:2.7.1.32 2.7.1.82	PREDICTED: choline/ethanolamine kinase isoform X2 [Plutella xylostella]	MSTRG.27917.1	u	yes	novel	trans	NA	-21.58	-0.96987
MSTRG.2697	evm.TU.Contig112.63	yes	NA	00564(Glycerophospholipid metabolism);05231(Choline metabolism in cancer)	K14156	EC:2.7.1.32 2.7.1.82	PREDICTED: choline/ethanolamine kinase isoform X2 [Plutella xylostella]	MSTRG.32987.1	u	yes	novel	trans	NA	-15.29	-0.976663
MSTRG.2700	evm.TU.Contig112.66_evm.TU.Contig112.69	yes	NA	00310(Lysine degradation)	K19199	EC:2.1.1.43	SET domain-containing protein 3 [Zootermopsis nevadensis]	MSTRG.311.1	i	yes	novel	trans	NA	-22.06	0.981017
MSTRG.2700	evm.TU.Contig112.66_evm.TU.Contig112.69	yes	NA	00310(Lysine degradation)	K19199	EC:2.1.1.43	SET domain-containing protein 3 [Zootermopsis nevadensis]	MSTRG.7596.1	i	yes	novel	trans	NA	-26.39	0.958448
MSTRG.2700	evm.TU.Contig112.66_evm.TU.Contig112.69	yes	NA	00310(Lysine degradation)	K19199	EC:2.1.1.43	SET domain-containing protein 3 [Zootermopsis nevadensis]	MSTRG.10059.1	u	yes	novel	trans	NA	-31.55	0.997408
MSTRG.2700	evm.TU.Contig112.66_evm.TU.Contig112.69	yes	NA	00310(Lysine degradation)	K19199	EC:2.1.1.43	SET domain-containing protein 3 [Zootermopsis nevadensis]	MSTRG.15394.1	u	yes	novel	trans	NA	-34.95	0.969636
MSTRG.2700	evm.TU.Contig112.66_evm.TU.Contig112.69	yes	NA	00310(Lysine degradation)	K19199	EC:2.1.1.43	SET domain-containing protein 3 [Zootermopsis nevadensis]	MSTRG.17345.1	i	yes	novel	trans	NA	-17.16	0.976748
MSTRG.2700	evm.TU.Contig112.66_evm.TU.Contig112.69	yes	NA	00310(Lysine degradation)	K19199	EC:2.1.1.43	SET domain-containing protein 3 [Zootermopsis nevadensis]	MSTRG.23052.1	u	yes	novel	trans	NA	-21.16	0.992439
MSTRG.2700	evm.TU.Contig112.66_evm.TU.Contig112.69	yes	NA	00310(Lysine degradation)	K19199	EC:2.1.1.43	SET domain-containing protein 3 [Zootermopsis nevadensis]	MSTRG.31416.1	x	yes	novel	trans	NA	-15.16	0.953949
MSTRG.2716	evm.TU.Contig112.80	yes	GO:0003746(translation elongation factor activity);GO:0006412(translation);GO:0006414(translational elongation)	05134(Legionellosis)	K03233	NA	elongation factor 1-gamma [Nilaparvata lugens]	MSTRG.1230.1	u	yes	novel	trans	NA	-45.30	0.974442
MSTRG.2716	evm.TU.Contig112.80	yes	GO:0003746(translation elongation factor activity);GO:0006412(translation);GO:0006414(translational elongation)	05134(Legionellosis)	K03233	NA	elongation factor 1-gamma [Nilaparvata lugens]	MSTRG.2598.1	u	yes	novel	trans	NA	-28.86	-0.985744
MSTRG.2716	evm.TU.Contig112.80	yes	GO:0003746(translation elongation factor activity);GO:0006412(translation);GO:0006414(translational elongation)	05134(Legionellosis)	K03233	NA	elongation factor 1-gamma [Nilaparvata lugens]	MSTRG.3109.1	i	yes	novel	trans	NA	-21.16	0.953722
MSTRG.2716	evm.TU.Contig112.80	yes	GO:0003746(translation elongation factor activity);GO:0006412(translation);GO:0006414(translational elongation)	05134(Legionellosis)	K03233	NA	elongation factor 1-gamma [Nilaparvata lugens]	MSTRG.4703.1	u	yes	novel	trans	NA	-12.66	0.977293
MSTRG.2716	evm.TU.Contig112.80	yes	GO:0003746(translation elongation factor activity);GO:0006412(translation);GO:0006414(translational elongation)	05134(Legionellosis)	K03233	NA	elongation factor 1-gamma [Nilaparvata lugens]	MSTRG.4828.2	u	yes	novel	trans	NA	-20.31	0.973109
MSTRG.2716	evm.TU.Contig112.80	yes	GO:0003746(translation elongation factor activity);GO:0006412(translation);GO:0006414(translational elongation)	05134(Legionellosis)	K03233	NA	elongation factor 1-gamma [Nilaparvata lugens]	MSTRG.5985.1	i	yes	novel	trans	NA	-19.81	0.966862
MSTRG.2716	evm.TU.Contig112.80	yes	GO:0003746(translation elongation factor activity);GO:0006412(translation);GO:0006414(translational elongation)	05134(Legionellosis)	K03233	NA	elongation factor 1-gamma [Nilaparvata lugens]	MSTRG.6803.1	u	yes	novel	trans	NA	-16.56	0.954709
MSTRG.2716	evm.TU.Contig112.80	yes	GO:0003746(translation elongation factor activity);GO:0006412(translation);GO:0006414(translational elongation)	05134(Legionellosis)	K03233	NA	elongation factor 1-gamma [Nilaparvata lugens]	MSTRG.10563.1	u	yes	novel	trans	NA	-14.91	0.959482
MSTRG.2716	evm.TU.Contig112.80	yes	GO:0003746(translation elongation factor activity);GO:0006412(translation);GO:0006414(translational elongation)	05134(Legionellosis)	K03233	NA	elongation factor 1-gamma [Nilaparvata lugens]	MSTRG.12246.1	u	yes	novel	trans	NA	-19.36	0.959319
MSTRG.2716	evm.TU.Contig112.80	yes	GO:0003746(translation elongation factor activity);GO:0006412(translation);GO:0006414(translational elongation)	05134(Legionellosis)	K03233	NA	elongation factor 1-gamma [Nilaparvata lugens]	MSTRG.16011.1	x	yes	novel	trans	NA	-21.49	0.98691
MSTRG.2716	evm.TU.Contig112.80	yes	GO:0003746(translation elongation factor activity);GO:0006412(translation);GO:0006414(translational elongation)	05134(Legionellosis)	K03233	NA	elongation factor 1-gamma [Nilaparvata lugens]	MSTRG.17973.1	u	yes	novel	trans	NA	-19.66	-0.961012
MSTRG.2716	evm.TU.Contig112.80	yes	GO:0003746(translation elongation factor activity);GO:0006412(translation);GO:0006414(translational elongation)	05134(Legionellosis)	K03233	NA	elongation factor 1-gamma [Nilaparvata lugens]	MSTRG.18813.1	u	yes	novel	trans	NA	-19.11	0.972073
MSTRG.2716	evm.TU.Contig112.80	yes	GO:0003746(translation elongation factor activity);GO:0006412(translation);GO:0006414(translational elongation)	05134(Legionellosis)	K03233	NA	elongation factor 1-gamma [Nilaparvata lugens]	MSTRG.23067.1	i	yes	novel	trans	NA	-21.25	-0.998628
MSTRG.2716	evm.TU.Contig112.80	yes	GO:0003746(translation elongation factor activity);GO:0006412(translation);GO:0006414(translational elongation)	05134(Legionellosis)	K03233	NA	elongation factor 1-gamma [Nilaparvata lugens]	MSTRG.32104.1	i	yes	novel	trans	NA	-23.70	0.987556
MSTRG.3302	evm.TU.Contig117.24	yes	GO:0005484(SNAP receptor activity);GO:0006888(ER to Golgi vesicle-mediated transport);GO:0016192(vesicle-mediated transport);GO:0019905(syntaxin binding);GO:0022008(neurogenesis);GO:0031201(SNARE complex)	04130(SNARE interactions in vesicular transport)	K08504	NA	BET1-like protein [Zootermopsis nevadensis]	MSTRG.1866.1	u	yes	novel	trans	NA	-34.76	0.956078
MSTRG.3302	evm.TU.Contig117.24	yes	GO:0005484(SNAP receptor activity);GO:0006888(ER to Golgi vesicle-mediated transport);GO:0016192(vesicle-mediated transport);GO:0019905(syntaxin binding);GO:0022008(neurogenesis);GO:0031201(SNARE complex)	04130(SNARE interactions in vesicular transport)	K08504	NA	BET1-like protein [Zootermopsis nevadensis]	MSTRG.2317.1	u	yes	novel	trans	NA	-18.04	0.965572
MSTRG.3302	evm.TU.Contig117.24	yes	GO:0005484(SNAP receptor activity);GO:0006888(ER to Golgi vesicle-mediated transport);GO:0016192(vesicle-mediated transport);GO:0019905(syntaxin binding);GO:0022008(neurogenesis);GO:0031201(SNARE complex)	04130(SNARE interactions in vesicular transport)	K08504	NA	BET1-like protein [Zootermopsis nevadensis]	MSTRG.5706.1	u	yes	novel	trans	NA	-36.81	0.95553
MSTRG.3302	evm.TU.Contig117.24	yes	GO:0005484(SNAP receptor activity);GO:0006888(ER to Golgi vesicle-mediated transport);GO:0016192(vesicle-mediated transport);GO:0019905(syntaxin binding);GO:0022008(neurogenesis);GO:0031201(SNARE complex)	04130(SNARE interactions in vesicular transport)	K08504	NA	BET1-like protein [Zootermopsis nevadensis]	MSTRG.15014.1	i	yes	novel	trans	NA	-29.98	0.997752
MSTRG.3302	evm.TU.Contig117.24	yes	GO:0005484(SNAP receptor activity);GO:0006888(ER to Golgi vesicle-mediated transport);GO:0016192(vesicle-mediated transport);GO:0019905(syntaxin binding);GO:0022008(neurogenesis);GO:0031201(SNARE complex)	04130(SNARE interactions in vesicular transport)	K08504	NA	BET1-like protein [Zootermopsis nevadensis]	MSTRG.17371.1	x	yes	novel	trans	NA	-20.96	0.983876
MSTRG.3302	evm.TU.Contig117.24	yes	GO:0005484(SNAP receptor activity);GO:0006888(ER to Golgi vesicle-mediated transport);GO:0016192(vesicle-mediated transport);GO:0019905(syntaxin binding);GO:0022008(neurogenesis);GO:0031201(SNARE complex)	04130(SNARE interactions in vesicular transport)	K08504	NA	BET1-like protein [Zootermopsis nevadensis]	MSTRG.24164.1	u	yes	novel	trans	NA	-30.71	0.996376
MSTRG.3302	evm.TU.Contig117.24	yes	GO:0005484(SNAP receptor activity);GO:0006888(ER to Golgi vesicle-mediated transport);GO:0016192(vesicle-mediated transport);GO:0019905(syntaxin binding);GO:0022008(neurogenesis);GO:0031201(SNARE complex)	04130(SNARE interactions in vesicular transport)	K08504	NA	BET1-like protein [Zootermopsis nevadensis]	MSTRG.28183.1	u	yes	novel	trans	NA	-16.36	0.976509
MSTRG.3302	evm.TU.Contig117.24	yes	GO:0005484(SNAP receptor activity);GO:0006888(ER to Golgi vesicle-mediated transport);GO:0016192(vesicle-mediated transport);GO:0019905(syntaxin binding);GO:0022008(neurogenesis);GO:0031201(SNARE complex)	04130(SNARE interactions in vesicular transport)	K08504	NA	BET1-like protein [Zootermopsis nevadensis]	MSTRG.33301.1	u	yes	novel	trans	NA	-20.84	0.992241
MSTRG.3526	evm.TU.Contig1210.1	yes	GO:0003333(amino acid transmembrane transport);GO:0015171(amino acid transmembrane transporter activity)	04138(Autophagy - yeast)	K14209	NA	GI21155 [Drosophila mojavensis]	MSTRG.32119.1	u	yes	novel	trans	NA	-28.54	0.954021
MSTRG.4372	evm.TU.Contig13.27	yes	NA	NA	K15014	NA	Equilibrative nucleoside transporter 3 [Zootermopsis nevadensis]	MSTRG.7070.1	i	yes	novel	trans	NA	-25.16	0.973423
MSTRG.4372	evm.TU.Contig13.27	yes	NA	NA	K15014	NA	Equilibrative nucleoside transporter 3 [Zootermopsis nevadensis]	MSTRG.14773.1	u	yes	novel	trans	NA	-20.06	-0.951696
MSTRG.4372	evm.TU.Contig13.27	yes	NA	NA	K15014	NA	Equilibrative nucleoside transporter 3 [Zootermopsis nevadensis]	MSTRG.18714.1	u	yes	novel	trans	NA	-22.97	0.973356
MSTRG.4372	evm.TU.Contig13.27	yes	NA	NA	K15014	NA	Equilibrative nucleoside transporter 3 [Zootermopsis nevadensis]	MSTRG.23804.1	i	yes	novel	trans	NA	-21.81	0.960006
MSTRG.4750	evm.TU.Contig13.245_evm.TU.Contig13.246	yes	NA	00564(Glycerophospholipid metabolism);00565(Ether lipid metabolism)	K13510	EC:2.3.1.23 2.3.1.67	PREDICTED: 1-acylglycerophosphocholine O-acyltransferase 1 isoform X2 [Tribolium castaneum]	MSTRG.5264.1	x	yes	novel	trans	NA	-29.83	0.997035
MSTRG.4750	evm.TU.Contig13.245_evm.TU.Contig13.246	yes	NA	00564(Glycerophospholipid metabolism);00565(Ether lipid metabolism)	K13510	EC:2.3.1.23 2.3.1.67	PREDICTED: 1-acylglycerophosphocholine O-acyltransferase 1 isoform X2 [Tribolium castaneum]	MSTRG.6479.1	u	yes	novel	trans	NA	-35.65	-0.970723
MSTRG.4750	evm.TU.Contig13.245_evm.TU.Contig13.246	yes	NA	00564(Glycerophospholipid metabolism);00565(Ether lipid metabolism)	K13510	EC:2.3.1.23 2.3.1.67	PREDICTED: 1-acylglycerophosphocholine O-acyltransferase 1 isoform X2 [Tribolium castaneum]	MSTRG.8685.1	i	yes	novel	trans	NA	-37.29	0.963744
MSTRG.4750	evm.TU.Contig13.245_evm.TU.Contig13.246	yes	NA	00564(Glycerophospholipid metabolism);00565(Ether lipid metabolism)	K13510	EC:2.3.1.23 2.3.1.67	PREDICTED: 1-acylglycerophosphocholine O-acyltransferase 1 isoform X2 [Tribolium castaneum]	MSTRG.9305.1	x	yes	novel	trans	NA	-35.66	-0.969689
MSTRG.4750	evm.TU.Contig13.245_evm.TU.Contig13.246	yes	NA	00564(Glycerophospholipid metabolism);00565(Ether lipid metabolism)	K13510	EC:2.3.1.23 2.3.1.67	PREDICTED: 1-acylglycerophosphocholine O-acyltransferase 1 isoform X2 [Tribolium castaneum]	MSTRG.11712.1	i	yes	novel	trans	NA	-13.41	0.951633
MSTRG.4750	evm.TU.Contig13.245_evm.TU.Contig13.246	yes	NA	00564(Glycerophospholipid metabolism);00565(Ether lipid metabolism)	K13510	EC:2.3.1.23 2.3.1.67	PREDICTED: 1-acylglycerophosphocholine O-acyltransferase 1 isoform X2 [Tribolium castaneum]	MSTRG.16600.1	u	yes	novel	trans	NA	-30.66	-0.950678
MSTRG.4750	evm.TU.Contig13.245_evm.TU.Contig13.246	yes	NA	00564(Glycerophospholipid metabolism);00565(Ether lipid metabolism)	K13510	EC:2.3.1.23 2.3.1.67	PREDICTED: 1-acylglycerophosphocholine O-acyltransferase 1 isoform X2 [Tribolium castaneum]	MSTRG.21515.1	x	yes	novel	trans	NA	-34.31	-0.950996
MSTRG.4750	evm.TU.Contig13.245_evm.TU.Contig13.246	yes	NA	00564(Glycerophospholipid metabolism);00565(Ether lipid metabolism)	K13510	EC:2.3.1.23 2.3.1.67	PREDICTED: 1-acylglycerophosphocholine O-acyltransferase 1 isoform X2 [Tribolium castaneum]	MSTRG.24559.1	u	yes	novel	trans	NA	-21.96	0.972845
MSTRG.4750	evm.TU.Contig13.245_evm.TU.Contig13.246	yes	NA	00564(Glycerophospholipid metabolism);00565(Ether lipid metabolism)	K13510	EC:2.3.1.23 2.3.1.67	PREDICTED: 1-acylglycerophosphocholine O-acyltransferase 1 isoform X2 [Tribolium castaneum]	MSTRG.30756.1	x	yes	novel	trans	NA	-27.59	0.967289
MSTRG.4750	evm.TU.Contig13.245_evm.TU.Contig13.246	yes	NA	00564(Glycerophospholipid metabolism);00565(Ether lipid metabolism)	K13510	EC:2.3.1.23 2.3.1.67	PREDICTED: 1-acylglycerophosphocholine O-acyltransferase 1 isoform X2 [Tribolium castaneum]	MSTRG.32788.1	u	yes	novel	trans	NA	-17.46	-0.972795
MSTRG.4853	evm.TU.Contig13.324	yes	NA	NA	K19404	EC:3.1.1.-	Pancreatic triacylglycerol lipase [Camponotus floridanus]	MSTRG.490.1	i	yes	novel	trans	NA	-11.51	0.991269
MSTRG.4853	evm.TU.Contig13.324	yes	NA	NA	K19404	EC:3.1.1.-	Pancreatic triacylglycerol lipase [Camponotus floridanus]	MSTRG.1070.1	i	yes	novel	trans	NA	-16.26	0.987977
MSTRG.4853	evm.TU.Contig13.324	yes	NA	NA	K19404	EC:3.1.1.-	Pancreatic triacylglycerol lipase [Camponotus floridanus]	MSTRG.4283.1	u	yes	novel	trans	NA	-17.81	0.994652
MSTRG.4853	evm.TU.Contig13.324	yes	NA	NA	K19404	EC:3.1.1.-	Pancreatic triacylglycerol lipase [Camponotus floridanus]	MSTRG.7465.1	u	yes	novel	trans	NA	-16.91	0.993574
MSTRG.4853	evm.TU.Contig13.324	yes	NA	NA	K19404	EC:3.1.1.-	Pancreatic triacylglycerol lipase [Camponotus floridanus]	MSTRG.9973.1	u	yes	novel	trans	NA	-21.86	0.951783
MSTRG.4853	evm.TU.Contig13.324	yes	NA	NA	K19404	EC:3.1.1.-	Pancreatic triacylglycerol lipase [Camponotus floridanus]	MSTRG.11475.1	u	yes	novel	trans	NA	-16.31	0.974795
MSTRG.4853	evm.TU.Contig13.324	yes	NA	NA	K19404	EC:3.1.1.-	Pancreatic triacylglycerol lipase [Camponotus floridanus]	MSTRG.12403.1	u	yes	novel	trans	NA	-20.33	0.968041
MSTRG.4853	evm.TU.Contig13.324	yes	NA	NA	K19404	EC:3.1.1.-	Pancreatic triacylglycerol lipase [Camponotus floridanus]	MSTRG.21935.1	u	yes	novel	trans	NA	-11.61	0.98915
MSTRG.4853	evm.TU.Contig13.324	yes	NA	NA	K19404	EC:3.1.1.-	Pancreatic triacylglycerol lipase [Camponotus floridanus]	MSTRG.23104.1	u	yes	novel	trans	NA	-16.81	0.950792
MSTRG.4853	evm.TU.Contig13.324	yes	NA	NA	K19404	EC:3.1.1.-	Pancreatic triacylglycerol lipase [Camponotus floridanus]	MSTRG.23868.1	u	yes	novel	trans	NA	-33.61	0.985799
MSTRG.4853	evm.TU.Contig13.324	yes	NA	NA	K19404	EC:3.1.1.-	Pancreatic triacylglycerol lipase [Camponotus floridanus]	MSTRG.24572.1	u	yes	novel	trans	NA	-14.06	0.97885
MSTRG.4853	evm.TU.Contig13.324	yes	NA	NA	K19404	EC:3.1.1.-	Pancreatic triacylglycerol lipase [Camponotus floridanus]	MSTRG.27140.1	x	yes	novel	trans	NA	-24.00	0.983724
MSTRG.4853	evm.TU.Contig13.324	yes	NA	NA	K19404	EC:3.1.1.-	Pancreatic triacylglycerol lipase [Camponotus floridanus]	MSTRG.27664.1	u	yes	novel	trans	NA	-17.76	0.989363
MSTRG.4853	evm.TU.Contig13.324	yes	NA	NA	K19404	EC:3.1.1.-	Pancreatic triacylglycerol lipase [Camponotus floridanus]	MSTRG.28935.1	i	yes	novel	trans	NA	-33.47	0.975381
MSTRG.5010	evm.TU.Contig13.449_evm.TU.Contig13.450	yes	NA	04010(MAPK signaling pathway);04014(Ras signaling pathway);04015(Rap1 signaling pathway);04151(PI3K-Akt signaling pathway);04510(Focal adhesion);05200(Pathways in cancer)	K16859	NA	hypothetical protein [Riptortus pedestris]	MSTRG.311.1	i	yes	novel	trans	NA	-23.74	0.982348
MSTRG.5010	evm.TU.Contig13.449_evm.TU.Contig13.450	yes	NA	04010(MAPK signaling pathway);04014(Ras signaling pathway);04015(Rap1 signaling pathway);04151(PI3K-Akt signaling pathway);04510(Focal adhesion);05200(Pathways in cancer)	K16859	NA	hypothetical protein [Riptortus pedestris]	MSTRG.10059.1	u	yes	novel	trans	NA	-24.03	0.97606
MSTRG.5010	evm.TU.Contig13.449_evm.TU.Contig13.450	yes	NA	04010(MAPK signaling pathway);04014(Ras signaling pathway);04015(Rap1 signaling pathway);04151(PI3K-Akt signaling pathway);04510(Focal adhesion);05200(Pathways in cancer)	K16859	NA	hypothetical protein [Riptortus pedestris]	MSTRG.13562.1	u	yes	novel	trans	NA	-23.46	0.990911
MSTRG.5010	evm.TU.Contig13.449_evm.TU.Contig13.450	yes	NA	04010(MAPK signaling pathway);04014(Ras signaling pathway);04015(Rap1 signaling pathway);04151(PI3K-Akt signaling pathway);04510(Focal adhesion);05200(Pathways in cancer)	K16859	NA	hypothetical protein [Riptortus pedestris]	MSTRG.15394.1	u	yes	novel	trans	NA	-33.28	0.994061
MSTRG.5010	evm.TU.Contig13.449_evm.TU.Contig13.450	yes	NA	04010(MAPK signaling pathway);04014(Ras signaling pathway);04015(Rap1 signaling pathway);04151(PI3K-Akt signaling pathway);04510(Focal adhesion);05200(Pathways in cancer)	K16859	NA	hypothetical protein [Riptortus pedestris]	MSTRG.17345.1	i	yes	novel	trans	NA	-13.56	0.98275
MSTRG.5010	evm.TU.Contig13.449_evm.TU.Contig13.450	yes	NA	04010(MAPK signaling pathway);04014(Ras signaling pathway);04015(Rap1 signaling pathway);04151(PI3K-Akt signaling pathway);04510(Focal adhesion);05200(Pathways in cancer)	K16859	NA	hypothetical protein [Riptortus pedestris]	MSTRG.18181.2	j	yes	novel	trans	NA	-44.84	0.958329
MSTRG.5010	evm.TU.Contig13.449_evm.TU.Contig13.450	yes	NA	04010(MAPK signaling pathway);04014(Ras signaling pathway);04015(Rap1 signaling pathway);04151(PI3K-Akt signaling pathway);04510(Focal adhesion);05200(Pathways in cancer)	K16859	NA	hypothetical protein [Riptortus pedestris]	MSTRG.23052.1	u	yes	novel	trans	NA	-18.11	0.969159
MSTRG.5010	evm.TU.Contig13.449_evm.TU.Contig13.450	yes	NA	04010(MAPK signaling pathway);04014(Ras signaling pathway);04015(Rap1 signaling pathway);04151(PI3K-Akt signaling pathway);04510(Focal adhesion);05200(Pathways in cancer)	K16859	NA	hypothetical protein [Riptortus pedestris]	MSTRG.31066.1	u	yes	novel	trans	NA	-18.80	0.981479
MSTRG.5010	evm.TU.Contig13.449_evm.TU.Contig13.450	yes	NA	04010(MAPK signaling pathway);04014(Ras signaling pathway);04015(Rap1 signaling pathway);04151(PI3K-Akt signaling pathway);04510(Focal adhesion);05200(Pathways in cancer)	K16859	NA	hypothetical protein [Riptortus pedestris]	MSTRG.31416.1	x	yes	novel	trans	NA	-36.90	0.96543
MSTRG.5237	evm.TU.Contig136.9	yes	NA	NA	K19015	NA	inter-alpha-trypsin inhibitor heavy chain H4 precursor [Nilaparvata lugens]	MSTRG.311.1	i	yes	novel	trans	NA	-32.51	0.991633
MSTRG.5237	evm.TU.Contig136.9	yes	NA	NA	K19015	NA	inter-alpha-trypsin inhibitor heavy chain H4 precursor [Nilaparvata lugens]	MSTRG.10059.1	u	yes	novel	trans	NA	-19.86	0.997732
MSTRG.5237	evm.TU.Contig136.9	yes	NA	NA	K19015	NA	inter-alpha-trypsin inhibitor heavy chain H4 precursor [Nilaparvata lugens]	MSTRG.13562.1	u	yes	novel	trans	NA	-32.92	0.958755
MSTRG.5237	evm.TU.Contig136.9	yes	NA	NA	K19015	NA	inter-alpha-trypsin inhibitor heavy chain H4 precursor [Nilaparvata lugens]	MSTRG.15394.1	u	yes	novel	trans	NA	-46.62	0.976953
MSTRG.5237	evm.TU.Contig136.9	yes	NA	NA	K19015	NA	inter-alpha-trypsin inhibitor heavy chain H4 precursor [Nilaparvata lugens]	MSTRG.17345.1	i	yes	novel	trans	NA	-21.85	0.989884
MSTRG.5237	evm.TU.Contig136.9	yes	NA	NA	K19015	NA	inter-alpha-trypsin inhibitor heavy chain H4 precursor [Nilaparvata lugens]	MSTRG.23052.1	u	yes	novel	trans	NA	-15.21	0.993145
MSTRG.5237	evm.TU.Contig136.9	yes	NA	NA	K19015	NA	inter-alpha-trypsin inhibitor heavy chain H4 precursor [Nilaparvata lugens]	MSTRG.31066.1	u	yes	novel	trans	NA	-22.01	0.956142
MSTRG.5237	evm.TU.Contig136.9	yes	NA	NA	K19015	NA	inter-alpha-trypsin inhibitor heavy chain H4 precursor [Nilaparvata lugens]	MSTRG.31416.1	x	yes	novel	trans	NA	-33.81	0.977798
MSTRG.5268	evm.TU.Contig13615.1	yes	NA	00511(Other glycan degradation);00600(Sphingolipid metabolism);04142(Lysosome)	K01201	EC:3.2.1.45	hypothetical protein OESDEN_20781 [Oesophagostomum dentatum]	MSTRG.1930.1	u	yes	novel	trans	NA	-13.26	-0.951348
MSTRG.5268	evm.TU.Contig13615.1	yes	NA	00511(Other glycan degradation);00600(Sphingolipid metabolism);04142(Lysosome)	K01201	EC:3.2.1.45	hypothetical protein OESDEN_20781 [Oesophagostomum dentatum]	MSTRG.3494.1	i	yes	novel	trans	NA	-14.61	-0.966562
MSTRG.5268	evm.TU.Contig13615.1	yes	NA	00511(Other glycan degradation);00600(Sphingolipid metabolism);04142(Lysosome)	K01201	EC:3.2.1.45	hypothetical protein OESDEN_20781 [Oesophagostomum dentatum]	MSTRG.8809.1	u	yes	novel	trans	NA	-23.67	0.980121
MSTRG.5268	evm.TU.Contig13615.1	yes	NA	00511(Other glycan degradation);00600(Sphingolipid metabolism);04142(Lysosome)	K01201	EC:3.2.1.45	hypothetical protein OESDEN_20781 [Oesophagostomum dentatum]	MSTRG.11371.1	u	yes	novel	trans	NA	-25.39	-0.965419
MSTRG.5268	evm.TU.Contig13615.1	yes	NA	00511(Other glycan degradation);00600(Sphingolipid metabolism);04142(Lysosome)	K01201	EC:3.2.1.45	hypothetical protein OESDEN_20781 [Oesophagostomum dentatum]	MSTRG.12639.1	j	yes	novel	trans	NA	-22.41	-0.956262
MSTRG.5268	evm.TU.Contig13615.1	yes	NA	00511(Other glycan degradation);00600(Sphingolipid metabolism);04142(Lysosome)	K01201	EC:3.2.1.45	hypothetical protein OESDEN_20781 [Oesophagostomum dentatum]	MSTRG.13136.1	u	yes	novel	trans	NA	-25.23	-0.96492
MSTRG.5268	evm.TU.Contig13615.1	yes	NA	00511(Other glycan degradation);00600(Sphingolipid metabolism);04142(Lysosome)	K01201	EC:3.2.1.45	hypothetical protein OESDEN_20781 [Oesophagostomum dentatum]	MSTRG.13179.1	u	yes	novel	trans	NA	-14.41	0.960034
MSTRG.5268	evm.TU.Contig13615.1	yes	NA	00511(Other glycan degradation);00600(Sphingolipid metabolism);04142(Lysosome)	K01201	EC:3.2.1.45	hypothetical protein OESDEN_20781 [Oesophagostomum dentatum]	MSTRG.18549.1	i	yes	novel	trans	NA	-19.96	-0.971243
MSTRG.5268	evm.TU.Contig13615.1	yes	NA	00511(Other glycan degradation);00600(Sphingolipid metabolism);04142(Lysosome)	K01201	EC:3.2.1.45	hypothetical protein OESDEN_20781 [Oesophagostomum dentatum]	MSTRG.21701.1	u	yes	novel	trans	NA	-39.92	0.977096
MSTRG.5268	evm.TU.Contig13615.1	yes	NA	00511(Other glycan degradation);00600(Sphingolipid metabolism);04142(Lysosome)	K01201	EC:3.2.1.45	hypothetical protein OESDEN_20781 [Oesophagostomum dentatum]	MSTRG.33451.1	u	yes	novel	trans	NA	-17.36	0.950108
MSTRG.5699	evm.TU.Contig13924.1	yes	GO:0008142(oxysterol binding)	NA	NA	NA	GA13517, isoform C [Drosophila pseudoobscura pseudoobscura]	MSTRG.490.1	i	yes	novel	trans	NA	-35.96	0.970966
MSTRG.5699	evm.TU.Contig13924.1	yes	GO:0008142(oxysterol binding)	NA	NA	NA	GA13517, isoform C [Drosophila pseudoobscura pseudoobscura]	MSTRG.1070.1	i	yes	novel	trans	NA	-35.69	0.96874
MSTRG.5699	evm.TU.Contig13924.1	yes	GO:0008142(oxysterol binding)	NA	NA	NA	GA13517, isoform C [Drosophila pseudoobscura pseudoobscura]	MSTRG.3469.1	u	yes	novel	trans	NA	-33.82	-0.982757
MSTRG.5699	evm.TU.Contig13924.1	yes	GO:0008142(oxysterol binding)	NA	NA	NA	GA13517, isoform C [Drosophila pseudoobscura pseudoobscura]	MSTRG.4283.1	u	yes	novel	trans	NA	-13.51	0.977955
MSTRG.5699	evm.TU.Contig13924.1	yes	GO:0008142(oxysterol binding)	NA	NA	NA	GA13517, isoform C [Drosophila pseudoobscura pseudoobscura]	MSTRG.4885.3	j	yes	novel	trans	NA	-41.04	0.967657
MSTRG.5699	evm.TU.Contig13924.1	yes	GO:0008142(oxysterol binding)	NA	NA	NA	GA13517, isoform C [Drosophila pseudoobscura pseudoobscura]	MSTRG.6135.1	x	yes	novel	trans	NA	-11.71	0.958041
MSTRG.5699	evm.TU.Contig13924.1	yes	GO:0008142(oxysterol binding)	NA	NA	NA	GA13517, isoform C [Drosophila pseudoobscura pseudoobscura]	MSTRG.7465.1	u	yes	novel	trans	NA	-32.18	0.979459
MSTRG.5699	evm.TU.Contig13924.1	yes	GO:0008142(oxysterol binding)	NA	NA	NA	GA13517, isoform C [Drosophila pseudoobscura pseudoobscura]	MSTRG.7530.1	u	yes	novel	trans	NA	-32.37	0.9639
MSTRG.5699	evm.TU.Contig13924.1	yes	GO:0008142(oxysterol binding)	NA	NA	NA	GA13517, isoform C [Drosophila pseudoobscura pseudoobscura]	MSTRG.9973.1	u	yes	novel	trans	NA	-32.65	0.981911
MSTRG.5699	evm.TU.Contig13924.1	yes	GO:0008142(oxysterol binding)	NA	NA	NA	GA13517, isoform C [Drosophila pseudoobscura pseudoobscura]	MSTRG.11475.1	u	yes	novel	trans	NA	-19.86	0.958568
MSTRG.5699	evm.TU.Contig13924.1	yes	GO:0008142(oxysterol binding)	NA	NA	NA	GA13517, isoform C [Drosophila pseudoobscura pseudoobscura]	MSTRG.12403.1	u	yes	novel	trans	NA	-11.31	0.959447
MSTRG.5699	evm.TU.Contig13924.1	yes	GO:0008142(oxysterol binding)	NA	NA	NA	GA13517, isoform C [Drosophila pseudoobscura pseudoobscura]	MSTRG.18132.1	i	yes	novel	trans	NA	-11.91	0.964947
MSTRG.5699	evm.TU.Contig13924.1	yes	GO:0008142(oxysterol binding)	NA	NA	NA	GA13517, isoform C [Drosophila pseudoobscura pseudoobscura]	MSTRG.18549.1	i	yes	novel	trans	NA	-35.79	-0.963039
MSTRG.5699	evm.TU.Contig13924.1	yes	GO:0008142(oxysterol binding)	NA	NA	NA	GA13517, isoform C [Drosophila pseudoobscura pseudoobscura]	MSTRG.21935.1	u	yes	novel	trans	NA	-27.52	0.96956
MSTRG.5699	evm.TU.Contig13924.1	yes	GO:0008142(oxysterol binding)	NA	NA	NA	GA13517, isoform C [Drosophila pseudoobscura pseudoobscura]	MSTRG.23868.1	u	yes	novel	trans	NA	-29.20	0.967162
MSTRG.5699	evm.TU.Contig13924.1	yes	GO:0008142(oxysterol binding)	NA	NA	NA	GA13517, isoform C [Drosophila pseudoobscura pseudoobscura]	MSTRG.24572.1	u	yes	novel	trans	NA	-30.18	0.976718
MSTRG.5699	evm.TU.Contig13924.1	yes	GO:0008142(oxysterol binding)	NA	NA	NA	GA13517, isoform C [Drosophila pseudoobscura pseudoobscura]	MSTRG.27140.1	x	yes	novel	trans	NA	-11.31	0.97293
MSTRG.5699	evm.TU.Contig13924.1	yes	GO:0008142(oxysterol binding)	NA	NA	NA	GA13517, isoform C [Drosophila pseudoobscura pseudoobscura]	MSTRG.27664.1	u	yes	novel	trans	NA	-34.14	0.969706
MSTRG.5699	evm.TU.Contig13924.1	yes	GO:0008142(oxysterol binding)	NA	NA	NA	GA13517, isoform C [Drosophila pseudoobscura pseudoobscura]	MSTRG.28935.1	i	yes	novel	trans	NA	-39.35	0.985011
MSTRG.5774	evm.TU.Contig14.37	yes	NA	NA	NA	NA	Cytosolic carboxypeptidase 2 [Zootermopsis nevadensis]	MSTRG.3469.1	u	yes	novel	trans	NA	-28.81	-0.953152
MSTRG.5774	evm.TU.Contig14.37	yes	NA	NA	NA	NA	Cytosolic carboxypeptidase 2 [Zootermopsis nevadensis]	MSTRG.8809.1	u	yes	novel	trans	NA	-23.18	0.960512
MSTRG.5774	evm.TU.Contig14.37	yes	NA	NA	NA	NA	Cytosolic carboxypeptidase 2 [Zootermopsis nevadensis]	MSTRG.13179.1	u	yes	novel	trans	NA	-15.41	0.969708
MSTRG.5774	evm.TU.Contig14.37	yes	NA	NA	NA	NA	Cytosolic carboxypeptidase 2 [Zootermopsis nevadensis]	MSTRG.18549.1	i	yes	novel	trans	NA	-25.90	-0.975265
MSTRG.5774	evm.TU.Contig14.37	yes	NA	NA	NA	NA	Cytosolic carboxypeptidase 2 [Zootermopsis nevadensis]	MSTRG.24572.1	u	yes	novel	trans	NA	-20.71	0.961753
MSTRG.5774	evm.TU.Contig14.37	yes	NA	NA	NA	NA	Cytosolic carboxypeptidase 2 [Zootermopsis nevadensis]	MSTRG.24706.1	u	yes	novel	trans	NA	-22.69	0.96114
MSTRG.5774	evm.TU.Contig14.37	yes	NA	NA	NA	NA	Cytosolic carboxypeptidase 2 [Zootermopsis nevadensis]	MSTRG.27140.1	x	yes	novel	trans	NA	-17.81	0.961378
MSTRG.5774	evm.TU.Contig14.37	yes	NA	NA	NA	NA	Cytosolic carboxypeptidase 2 [Zootermopsis nevadensis]	MSTRG.31529.1	u	yes	novel	trans	NA	-15.91	-0.95479
MSTRG.5774	evm.TU.Contig14.37	yes	NA	NA	NA	NA	Cytosolic carboxypeptidase 2 [Zootermopsis nevadensis]	MSTRG.33451.1	u	yes	novel	trans	NA	-15.31	0.951894
MSTRG.5797	evm.TU.Contig14.57	yes	NA	00511(Other glycan degradation);04142(Lysosome)	K01192	EC:3.2.1.25	Beta-mannosidase [Zootermopsis nevadensis]	MSTRG.490.1	i	yes	novel	trans	NA	-32.48	-0.962973
MSTRG.5797	evm.TU.Contig14.57	yes	NA	00511(Other glycan degradation);04142(Lysosome)	K01192	EC:3.2.1.25	Beta-mannosidase [Zootermopsis nevadensis]	MSTRG.1070.1	i	yes	novel	trans	NA	-45.45	-0.96722
MSTRG.5797	evm.TU.Contig14.57	yes	NA	00511(Other glycan degradation);04142(Lysosome)	K01192	EC:3.2.1.25	Beta-mannosidase [Zootermopsis nevadensis]	MSTRG.3469.1	u	yes	novel	trans	NA	-39.88	0.951284
MSTRG.5797	evm.TU.Contig14.57	yes	NA	00511(Other glycan degradation);04142(Lysosome)	K01192	EC:3.2.1.25	Beta-mannosidase [Zootermopsis nevadensis]	MSTRG.4880.1	u	yes	novel	trans	NA	-17.26	-0.976468
MSTRG.5797	evm.TU.Contig14.57	yes	NA	00511(Other glycan degradation);04142(Lysosome)	K01192	EC:3.2.1.25	Beta-mannosidase [Zootermopsis nevadensis]	MSTRG.4885.3	j	yes	novel	trans	NA	-34.30	-0.988344
MSTRG.5797	evm.TU.Contig14.57	yes	NA	00511(Other glycan degradation);04142(Lysosome)	K01192	EC:3.2.1.25	Beta-mannosidase [Zootermopsis nevadensis]	MSTRG.5595.1	u	yes	novel	trans	NA	-23.13	0.983893
MSTRG.5797	evm.TU.Contig14.57	yes	NA	00511(Other glycan degradation);04142(Lysosome)	K01192	EC:3.2.1.25	Beta-mannosidase [Zootermopsis nevadensis]	MSTRG.6135.1	x	yes	novel	trans	NA	-16.16	-0.995007
MSTRG.5797	evm.TU.Contig14.57	yes	NA	00511(Other glycan degradation);04142(Lysosome)	K01192	EC:3.2.1.25	Beta-mannosidase [Zootermopsis nevadensis]	MSTRG.7465.1	u	yes	novel	trans	NA	-33.28	-0.974447
MSTRG.5797	evm.TU.Contig14.57	yes	NA	00511(Other glycan degradation);04142(Lysosome)	K01192	EC:3.2.1.25	Beta-mannosidase [Zootermopsis nevadensis]	MSTRG.7530.1	u	yes	novel	trans	NA	-28.80	-0.982247
MSTRG.5797	evm.TU.Contig14.57	yes	NA	00511(Other glycan degradation);04142(Lysosome)	K01192	EC:3.2.1.25	Beta-mannosidase [Zootermopsis nevadensis]	MSTRG.7572.1	i	yes	novel	trans	NA	-22.63	-0.968348
MSTRG.5797	evm.TU.Contig14.57	yes	NA	00511(Other glycan degradation);04142(Lysosome)	K01192	EC:3.2.1.25	Beta-mannosidase [Zootermopsis nevadensis]	MSTRG.8302.1	x	yes	novel	trans	NA	-45.19	-0.956257
MSTRG.5797	evm.TU.Contig14.57	yes	NA	00511(Other glycan degradation);04142(Lysosome)	K01192	EC:3.2.1.25	Beta-mannosidase [Zootermopsis nevadensis]	MSTRG.9204.1	u	yes	novel	trans	NA	-17.96	-0.967327
MSTRG.5797	evm.TU.Contig14.57	yes	NA	00511(Other glycan degradation);04142(Lysosome)	K01192	EC:3.2.1.25	Beta-mannosidase [Zootermopsis nevadensis]	MSTRG.9973.1	u	yes	novel	trans	NA	-26.40	-0.985793
MSTRG.5797	evm.TU.Contig14.57	yes	NA	00511(Other glycan degradation);04142(Lysosome)	K01192	EC:3.2.1.25	Beta-mannosidase [Zootermopsis nevadensis]	MSTRG.11475.1	u	yes	novel	trans	NA	-19.91	-0.97483
MSTRG.5797	evm.TU.Contig14.57	yes	NA	00511(Other glycan degradation);04142(Lysosome)	K01192	EC:3.2.1.25	Beta-mannosidase [Zootermopsis nevadensis]	MSTRG.12403.1	u	yes	novel	trans	NA	-18.61	-0.986176
MSTRG.5797	evm.TU.Contig14.57	yes	NA	00511(Other glycan degradation);04142(Lysosome)	K01192	EC:3.2.1.25	Beta-mannosidase [Zootermopsis nevadensis]	MSTRG.12586.1	i	yes	novel	trans	NA	-23.86	-0.965139
MSTRG.5797	evm.TU.Contig14.57	yes	NA	00511(Other glycan degradation);04142(Lysosome)	K01192	EC:3.2.1.25	Beta-mannosidase [Zootermopsis nevadensis]	MSTRG.15764.1	u	yes	novel	trans	NA	-30.88	-0.982312
MSTRG.5797	evm.TU.Contig14.57	yes	NA	00511(Other glycan degradation);04142(Lysosome)	K01192	EC:3.2.1.25	Beta-mannosidase [Zootermopsis nevadensis]	MSTRG.18132.1	i	yes	novel	trans	NA	-16.21	-0.958931
MSTRG.5797	evm.TU.Contig14.57	yes	NA	00511(Other glycan degradation);04142(Lysosome)	K01192	EC:3.2.1.25	Beta-mannosidase [Zootermopsis nevadensis]	MSTRG.18229.1	u	yes	novel	trans	NA	-43.80	-0.969576
MSTRG.5797	evm.TU.Contig14.57	yes	NA	00511(Other glycan degradation);04142(Lysosome)	K01192	EC:3.2.1.25	Beta-mannosidase [Zootermopsis nevadensis]	MSTRG.18345.1	x	yes	novel	trans	NA	-36.67	-0.975241
MSTRG.5797	evm.TU.Contig14.57	yes	NA	00511(Other glycan degradation);04142(Lysosome)	K01192	EC:3.2.1.25	Beta-mannosidase [Zootermopsis nevadensis]	MSTRG.18663.1	u	yes	novel	trans	NA	-34.86	-0.968054
MSTRG.5797	evm.TU.Contig14.57	yes	NA	00511(Other glycan degradation);04142(Lysosome)	K01192	EC:3.2.1.25	Beta-mannosidase [Zootermopsis nevadensis]	MSTRG.19197.2	j	yes	novel	trans	NA	-43.20	-0.957491
MSTRG.5797	evm.TU.Contig14.57	yes	NA	00511(Other glycan degradation);04142(Lysosome)	K01192	EC:3.2.1.25	Beta-mannosidase [Zootermopsis nevadensis]	MSTRG.19904.1	u	yes	novel	trans	NA	-32.01	-0.968034
MSTRG.5797	evm.TU.Contig14.57	yes	NA	00511(Other glycan degradation);04142(Lysosome)	K01192	EC:3.2.1.25	Beta-mannosidase [Zootermopsis nevadensis]	MSTRG.20394.1	x	yes	novel	trans	NA	-37.77	-0.96193
MSTRG.5797	evm.TU.Contig14.57	yes	NA	00511(Other glycan degradation);04142(Lysosome)	K01192	EC:3.2.1.25	Beta-mannosidase [Zootermopsis nevadensis]	MSTRG.21701.1	u	yes	novel	trans	NA	-26.50	-0.969203
MSTRG.5797	evm.TU.Contig14.57	yes	NA	00511(Other glycan degradation);04142(Lysosome)	K01192	EC:3.2.1.25	Beta-mannosidase [Zootermopsis nevadensis]	MSTRG.21935.1	u	yes	novel	trans	NA	-20.86	-0.965908
MSTRG.5797	evm.TU.Contig14.57	yes	NA	00511(Other glycan degradation);04142(Lysosome)	K01192	EC:3.2.1.25	Beta-mannosidase [Zootermopsis nevadensis]	MSTRG.23104.1	u	yes	novel	trans	NA	-13.96	-0.976022
MSTRG.5797	evm.TU.Contig14.57	yes	NA	00511(Other glycan degradation);04142(Lysosome)	K01192	EC:3.2.1.25	Beta-mannosidase [Zootermopsis nevadensis]	MSTRG.23868.1	u	yes	novel	trans	NA	-32.25	-0.96924
MSTRG.5797	evm.TU.Contig14.57	yes	NA	00511(Other glycan degradation);04142(Lysosome)	K01192	EC:3.2.1.25	Beta-mannosidase [Zootermopsis nevadensis]	MSTRG.24572.1	u	yes	novel	trans	NA	-17.01	-0.959086
MSTRG.5797	evm.TU.Contig14.57	yes	NA	00511(Other glycan degradation);04142(Lysosome)	K01192	EC:3.2.1.25	Beta-mannosidase [Zootermopsis nevadensis]	MSTRG.24950.1	i	yes	novel	trans	NA	-28.61	-0.968045
MSTRG.5797	evm.TU.Contig14.57	yes	NA	00511(Other glycan degradation);04142(Lysosome)	K01192	EC:3.2.1.25	Beta-mannosidase [Zootermopsis nevadensis]	MSTRG.26388.1	x	yes	novel	trans	NA	-30.49	-0.973553
MSTRG.5797	evm.TU.Contig14.57	yes	NA	00511(Other glycan degradation);04142(Lysosome)	K01192	EC:3.2.1.25	Beta-mannosidase [Zootermopsis nevadensis]	MSTRG.27664.1	u	yes	novel	trans	NA	-16.11	-0.965649
MSTRG.5797	evm.TU.Contig14.57	yes	NA	00511(Other glycan degradation);04142(Lysosome)	K01192	EC:3.2.1.25	Beta-mannosidase [Zootermopsis nevadensis]	MSTRG.28935.1	i	yes	novel	trans	NA	-25.14	-0.986477
MSTRG.5797	evm.TU.Contig14.57	yes	NA	00511(Other glycan degradation);04142(Lysosome)	K01192	EC:3.2.1.25	Beta-mannosidase [Zootermopsis nevadensis]	MSTRG.30104.1	u	yes	novel	trans	NA	-37.00	0.963014
MSTRG.5797	evm.TU.Contig14.57	yes	NA	00511(Other glycan degradation);04142(Lysosome)	K01192	EC:3.2.1.25	Beta-mannosidase [Zootermopsis nevadensis]	MSTRG.30736.1	x	yes	novel	trans	NA	-40.36	0.975767
MSTRG.5797	evm.TU.Contig14.57	yes	NA	00511(Other glycan degradation);04142(Lysosome)	K01192	EC:3.2.1.25	Beta-mannosidase [Zootermopsis nevadensis]	MSTRG.33402.1	u	yes	novel	trans	NA	-40.06	-0.95235
MSTRG.5797	evm.TU.Contig14.57	yes	NA	00511(Other glycan degradation);04142(Lysosome)	K01192	EC:3.2.1.25	Beta-mannosidase [Zootermopsis nevadensis]	MSTRG.33532.1	u	yes	novel	trans	NA	-31.25	-0.977527
MSTRG.5813	evm.TU.Contig14.63	yes	NA	NA	K09640	EC:3.4.21.-	serine protease 7 [Nilaparvata lugens]	MSTRG.311.1	i	yes	novel	trans	NA	-27.70	0.993934
MSTRG.5813	evm.TU.Contig14.63	yes	NA	NA	K09640	EC:3.4.21.-	serine protease 7 [Nilaparvata lugens]	MSTRG.10059.1	u	yes	novel	trans	NA	-12.81	0.99513
MSTRG.5813	evm.TU.Contig14.63	yes	NA	NA	K09640	EC:3.4.21.-	serine protease 7 [Nilaparvata lugens]	MSTRG.13562.1	u	yes	novel	trans	NA	-20.20	0.962579
MSTRG.5813	evm.TU.Contig14.63	yes	NA	NA	K09640	EC:3.4.21.-	serine protease 7 [Nilaparvata lugens]	MSTRG.15394.1	u	yes	novel	trans	NA	-20.78	0.985871
MSTRG.5813	evm.TU.Contig14.63	yes	NA	NA	K09640	EC:3.4.21.-	serine protease 7 [Nilaparvata lugens]	MSTRG.17345.1	i	yes	novel	trans	NA	-13.86	0.979355
MSTRG.5813	evm.TU.Contig14.63	yes	NA	NA	K09640	EC:3.4.21.-	serine protease 7 [Nilaparvata lugens]	MSTRG.23052.1	u	yes	novel	trans	NA	-12.76	0.986096
MSTRG.5813	evm.TU.Contig14.63	yes	NA	NA	K09640	EC:3.4.21.-	serine protease 7 [Nilaparvata lugens]	MSTRG.31066.1	u	yes	novel	trans	NA	-15.26	0.969629
MSTRG.5813	evm.TU.Contig14.63	yes	NA	NA	K09640	EC:3.4.21.-	serine protease 7 [Nilaparvata lugens]	MSTRG.31416.1	x	yes	novel	trans	NA	-22.94	0.971175
MSTRG.5850	evm.TU.Contig14.104	yes	NA	NA	NA	NA	PREDICTED: phosphofurin acidic cluster sorting protein 1 isoform X2 [Acyrthosiphon pisum]	MSTRG.183.1	i	yes	novel	trans	NA	-19.91	-0.970672
MSTRG.5850	evm.TU.Contig14.104	yes	NA	NA	NA	NA	PREDICTED: phosphofurin acidic cluster sorting protein 1 isoform X2 [Acyrthosiphon pisum]	MSTRG.4464.1	i	yes	novel	trans	NA	-30.98	0.971249
MSTRG.5850	evm.TU.Contig14.104	yes	NA	NA	NA	NA	PREDICTED: phosphofurin acidic cluster sorting protein 1 isoform X2 [Acyrthosiphon pisum]	MSTRG.5203.1	u	yes	novel	trans	NA	-40.82	-0.968019
MSTRG.5850	evm.TU.Contig14.104	yes	NA	NA	NA	NA	PREDICTED: phosphofurin acidic cluster sorting protein 1 isoform X2 [Acyrthosiphon pisum]	MSTRG.9949.1	u	yes	novel	trans	NA	-27.76	-0.986576
MSTRG.5850	evm.TU.Contig14.104	yes	NA	NA	NA	NA	PREDICTED: phosphofurin acidic cluster sorting protein 1 isoform X2 [Acyrthosiphon pisum]	MSTRG.15303.1	u	yes	novel	trans	NA	-31.53	0.981363
MSTRG.5850	evm.TU.Contig14.104	yes	NA	NA	NA	NA	PREDICTED: phosphofurin acidic cluster sorting protein 1 isoform X2 [Acyrthosiphon pisum]	MSTRG.17488.1	i	yes	novel	trans	NA	-45.54	0.972732
MSTRG.5850	evm.TU.Contig14.104	yes	NA	NA	NA	NA	PREDICTED: phosphofurin acidic cluster sorting protein 1 isoform X2 [Acyrthosiphon pisum]	MSTRG.17848.1	u	yes	novel	trans	NA	-41.80	0.962348
MSTRG.5850	evm.TU.Contig14.104	yes	NA	NA	NA	NA	PREDICTED: phosphofurin acidic cluster sorting protein 1 isoform X2 [Acyrthosiphon pisum]	MSTRG.20182.1	u	yes	novel	trans	NA	-30.77	0.983738
MSTRG.5850	evm.TU.Contig14.104	yes	NA	NA	NA	NA	PREDICTED: phosphofurin acidic cluster sorting protein 1 isoform X2 [Acyrthosiphon pisum]	MSTRG.21515.1	x	yes	novel	trans	NA	-33.35	0.980256
MSTRG.5850	evm.TU.Contig14.104	yes	NA	NA	NA	NA	PREDICTED: phosphofurin acidic cluster sorting protein 1 isoform X2 [Acyrthosiphon pisum]	MSTRG.30105.1	u	yes	novel	trans	NA	-38.80	-0.996426
MSTRG.5850	evm.TU.Contig14.104	yes	NA	NA	NA	NA	PREDICTED: phosphofurin acidic cluster sorting protein 1 isoform X2 [Acyrthosiphon pisum]	MSTRG.30756.1	x	yes	novel	trans	NA	-24.01	-0.962703
MSTRG.5850	evm.TU.Contig14.104	yes	NA	NA	NA	NA	PREDICTED: phosphofurin acidic cluster sorting protein 1 isoform X2 [Acyrthosiphon pisum]	MSTRG.32847.1	u	yes	novel	trans	NA	-41.45	0.977905
MSTRG.5982	evm.TU.Contig14.173	yes	NA	NA	K05312	NA	PREDICTED: neuronal acetylcholine receptor subunit beta-3-like isoform X3 [Tribolium castaneum]	MSTRG.311.1	i	yes	novel	trans	NA	-17.71	0.981809
MSTRG.5982	evm.TU.Contig14.173	yes	NA	NA	K05312	NA	PREDICTED: neuronal acetylcholine receptor subunit beta-3-like isoform X3 [Tribolium castaneum]	MSTRG.10059.1	u	yes	novel	trans	NA	-22.46	0.988753
MSTRG.5982	evm.TU.Contig14.173	yes	NA	NA	K05312	NA	PREDICTED: neuronal acetylcholine receptor subunit beta-3-like isoform X3 [Tribolium castaneum]	MSTRG.15394.1	u	yes	novel	trans	NA	-35.04	0.984035
MSTRG.5982	evm.TU.Contig14.173	yes	NA	NA	K05312	NA	PREDICTED: neuronal acetylcholine receptor subunit beta-3-like isoform X3 [Tribolium castaneum]	MSTRG.17345.1	i	yes	novel	trans	NA	-20.11	0.963152
MSTRG.5982	evm.TU.Contig14.173	yes	NA	NA	K05312	NA	PREDICTED: neuronal acetylcholine receptor subunit beta-3-like isoform X3 [Tribolium castaneum]	MSTRG.23052.1	u	yes	novel	trans	NA	-24.56	0.977275
MSTRG.5982	evm.TU.Contig14.173	yes	NA	NA	K05312	NA	PREDICTED: neuronal acetylcholine receptor subunit beta-3-like isoform X3 [Tribolium castaneum]	MSTRG.31066.1	u	yes	novel	trans	NA	-25.61	0.961301
MSTRG.5982	evm.TU.Contig14.173	yes	NA	NA	K05312	NA	PREDICTED: neuronal acetylcholine receptor subunit beta-3-like isoform X3 [Tribolium castaneum]	MSTRG.31416.1	x	yes	novel	trans	NA	-19.11	0.952781
MSTRG.6290	evm.TU.Contig143.64	yes	GO:0030246(carbohydrate binding)	NA	NA	NA	PREDICTED: uncharacterized protein LOC105452202 [Wasmannia auropunctata]	MSTRG.1230.1	u	yes	novel	trans	NA	-16.91	0.973309
MSTRG.6290	evm.TU.Contig143.64	yes	GO:0030246(carbohydrate binding)	NA	NA	NA	PREDICTED: uncharacterized protein LOC105452202 [Wasmannia auropunctata]	MSTRG.3109.1	i	yes	novel	trans	NA	-36.59	0.983537
MSTRG.6290	evm.TU.Contig143.64	yes	GO:0030246(carbohydrate binding)	NA	NA	NA	PREDICTED: uncharacterized protein LOC105452202 [Wasmannia auropunctata]	MSTRG.4703.1	u	yes	novel	trans	NA	-17.91	0.973588
MSTRG.6290	evm.TU.Contig143.64	yes	GO:0030246(carbohydrate binding)	NA	NA	NA	PREDICTED: uncharacterized protein LOC105452202 [Wasmannia auropunctata]	MSTRG.4828.2	u	yes	novel	trans	NA	-16.61	0.968495
MSTRG.6290	evm.TU.Contig143.64	yes	GO:0030246(carbohydrate binding)	NA	NA	NA	PREDICTED: uncharacterized protein LOC105452202 [Wasmannia auropunctata]	MSTRG.4880.1	u	yes	novel	trans	NA	-16.26	0.95413
MSTRG.6290	evm.TU.Contig143.64	yes	GO:0030246(carbohydrate binding)	NA	NA	NA	PREDICTED: uncharacterized protein LOC105452202 [Wasmannia auropunctata]	MSTRG.5595.1	u	yes	novel	trans	NA	-20.66	-0.96522
MSTRG.6290	evm.TU.Contig143.64	yes	GO:0030246(carbohydrate binding)	NA	NA	NA	PREDICTED: uncharacterized protein LOC105452202 [Wasmannia auropunctata]	MSTRG.5985.1	i	yes	novel	trans	NA	-13.96	0.974782
MSTRG.6290	evm.TU.Contig143.64	yes	GO:0030246(carbohydrate binding)	NA	NA	NA	PREDICTED: uncharacterized protein LOC105452202 [Wasmannia auropunctata]	MSTRG.6646.1	u	yes	novel	trans	NA	-28.26	0.959566
MSTRG.6290	evm.TU.Contig143.64	yes	GO:0030246(carbohydrate binding)	NA	NA	NA	PREDICTED: uncharacterized protein LOC105452202 [Wasmannia auropunctata]	MSTRG.7572.1	i	yes	novel	trans	NA	-18.46	0.972139
MSTRG.6290	evm.TU.Contig143.64	yes	GO:0030246(carbohydrate binding)	NA	NA	NA	PREDICTED: uncharacterized protein LOC105452202 [Wasmannia auropunctata]	MSTRG.8302.1	x	yes	novel	trans	NA	-39.96	0.965356
MSTRG.6290	evm.TU.Contig143.64	yes	GO:0030246(carbohydrate binding)	NA	NA	NA	PREDICTED: uncharacterized protein LOC105452202 [Wasmannia auropunctata]	MSTRG.9204.1	u	yes	novel	trans	NA	-26.78	0.972926
MSTRG.6290	evm.TU.Contig143.64	yes	GO:0030246(carbohydrate binding)	NA	NA	NA	PREDICTED: uncharacterized protein LOC105452202 [Wasmannia auropunctata]	MSTRG.12246.1	u	yes	novel	trans	NA	-34.00	0.975221
MSTRG.6290	evm.TU.Contig143.64	yes	GO:0030246(carbohydrate binding)	NA	NA	NA	PREDICTED: uncharacterized protein LOC105452202 [Wasmannia auropunctata]	MSTRG.12403.1	u	yes	novel	trans	NA	-20.21	0.951337
MSTRG.6290	evm.TU.Contig143.64	yes	GO:0030246(carbohydrate binding)	NA	NA	NA	PREDICTED: uncharacterized protein LOC105452202 [Wasmannia auropunctata]	MSTRG.12586.1	i	yes	novel	trans	NA	-48.78	0.981844
MSTRG.6290	evm.TU.Contig143.64	yes	GO:0030246(carbohydrate binding)	NA	NA	NA	PREDICTED: uncharacterized protein LOC105452202 [Wasmannia auropunctata]	MSTRG.15764.1	u	yes	novel	trans	NA	-32.85	0.969068
MSTRG.6290	evm.TU.Contig143.64	yes	GO:0030246(carbohydrate binding)	NA	NA	NA	PREDICTED: uncharacterized protein LOC105452202 [Wasmannia auropunctata]	MSTRG.18229.1	u	yes	novel	trans	NA	-18.11	0.96412
MSTRG.6290	evm.TU.Contig143.64	yes	GO:0030246(carbohydrate binding)	NA	NA	NA	PREDICTED: uncharacterized protein LOC105452202 [Wasmannia auropunctata]	MSTRG.18345.1	x	yes	novel	trans	NA	-16.76	0.961184
MSTRG.6290	evm.TU.Contig143.64	yes	GO:0030246(carbohydrate binding)	NA	NA	NA	PREDICTED: uncharacterized protein LOC105452202 [Wasmannia auropunctata]	MSTRG.18663.1	u	yes	novel	trans	NA	-16.46	0.972376
MSTRG.6290	evm.TU.Contig143.64	yes	GO:0030246(carbohydrate binding)	NA	NA	NA	PREDICTED: uncharacterized protein LOC105452202 [Wasmannia auropunctata]	MSTRG.18813.1	u	yes	novel	trans	NA	-20.39	0.974708
MSTRG.6290	evm.TU.Contig143.64	yes	GO:0030246(carbohydrate binding)	NA	NA	NA	PREDICTED: uncharacterized protein LOC105452202 [Wasmannia auropunctata]	MSTRG.19197.2	j	yes	novel	trans	NA	-27.66	0.970993
MSTRG.6290	evm.TU.Contig143.64	yes	GO:0030246(carbohydrate binding)	NA	NA	NA	PREDICTED: uncharacterized protein LOC105452202 [Wasmannia auropunctata]	MSTRG.19904.1	u	yes	novel	trans	NA	-27.22	0.972393
MSTRG.6290	evm.TU.Contig143.64	yes	GO:0030246(carbohydrate binding)	NA	NA	NA	PREDICTED: uncharacterized protein LOC105452202 [Wasmannia auropunctata]	MSTRG.20394.1	x	yes	novel	trans	NA	-40.49	0.972163
MSTRG.6290	evm.TU.Contig143.64	yes	GO:0030246(carbohydrate binding)	NA	NA	NA	PREDICTED: uncharacterized protein LOC105452202 [Wasmannia auropunctata]	MSTRG.21664.1	i	yes	novel	trans	NA	-19.21	-0.978363
MSTRG.6290	evm.TU.Contig143.64	yes	GO:0030246(carbohydrate binding)	NA	NA	NA	PREDICTED: uncharacterized protein LOC105452202 [Wasmannia auropunctata]	MSTRG.23104.1	u	yes	novel	trans	NA	-16.31	0.957754
MSTRG.6290	evm.TU.Contig143.64	yes	GO:0030246(carbohydrate binding)	NA	NA	NA	PREDICTED: uncharacterized protein LOC105452202 [Wasmannia auropunctata]	MSTRG.25283.1	u	yes	novel	trans	NA	-11.41	0.963494
MSTRG.6290	evm.TU.Contig143.64	yes	GO:0030246(carbohydrate binding)	NA	NA	NA	PREDICTED: uncharacterized protein LOC105452202 [Wasmannia auropunctata]	MSTRG.26388.1	x	yes	novel	trans	NA	-33.83	0.965547
MSTRG.6290	evm.TU.Contig143.64	yes	GO:0030246(carbohydrate binding)	NA	NA	NA	PREDICTED: uncharacterized protein LOC105452202 [Wasmannia auropunctata]	MSTRG.30736.1	x	yes	novel	trans	NA	-21.91	-0.96794
MSTRG.6290	evm.TU.Contig143.64	yes	GO:0030246(carbohydrate binding)	NA	NA	NA	PREDICTED: uncharacterized protein LOC105452202 [Wasmannia auropunctata]	MSTRG.30957.1	u	yes	novel	trans	NA	-22.65	0.978674
MSTRG.6290	evm.TU.Contig143.64	yes	GO:0030246(carbohydrate binding)	NA	NA	NA	PREDICTED: uncharacterized protein LOC105452202 [Wasmannia auropunctata]	MSTRG.32104.1	i	yes	novel	trans	NA	-25.03	0.957673
MSTRG.6290	evm.TU.Contig143.64	yes	GO:0030246(carbohydrate binding)	NA	NA	NA	PREDICTED: uncharacterized protein LOC105452202 [Wasmannia auropunctata]	MSTRG.33402.1	u	yes	novel	trans	NA	-36.30	0.987819
MSTRG.6290	evm.TU.Contig143.64	yes	GO:0030246(carbohydrate binding)	NA	NA	NA	PREDICTED: uncharacterized protein LOC105452202 [Wasmannia auropunctata]	MSTRG.33532.1	u	yes	novel	trans	NA	-28.55	0.962709
MSTRG.6392	evm.TU.Contig144.28	yes	NA	NA	NA	NA	NA	MSTRG.490.1	i	yes	novel	trans	NA	-19.75	0.979546
MSTRG.6392	evm.TU.Contig144.28	yes	NA	NA	NA	NA	NA	MSTRG.1070.1	i	yes	novel	trans	NA	-28.46	0.984886
MSTRG.6392	evm.TU.Contig144.28	yes	NA	NA	NA	NA	NA	MSTRG.4880.1	u	yes	novel	trans	NA	-12.26	0.999833
MSTRG.6392	evm.TU.Contig144.28	yes	NA	NA	NA	NA	NA	MSTRG.4885.3	j	yes	novel	trans	NA	-34.75	0.993026
MSTRG.6392	evm.TU.Contig144.28	yes	NA	NA	NA	NA	NA	MSTRG.7465.1	u	yes	novel	trans	NA	-24.11	0.978478
MSTRG.6392	evm.TU.Contig144.28	yes	NA	NA	NA	NA	NA	MSTRG.7572.1	i	yes	novel	trans	NA	-13.41	0.995504
MSTRG.6392	evm.TU.Contig144.28	yes	NA	NA	NA	NA	NA	MSTRG.9204.1	u	yes	novel	trans	NA	-21.99	0.994732
MSTRG.6392	evm.TU.Contig144.28	yes	NA	NA	NA	NA	NA	MSTRG.12246.1	u	yes	novel	trans	NA	-25.60	0.962805
MSTRG.6392	evm.TU.Contig144.28	yes	NA	NA	NA	NA	NA	MSTRG.12403.1	u	yes	novel	trans	NA	-15.66	0.995146
MSTRG.6392	evm.TU.Contig144.28	yes	NA	NA	NA	NA	NA	MSTRG.12586.1	i	yes	novel	trans	NA	-17.71	0.972228
MSTRG.6392	evm.TU.Contig144.28	yes	NA	NA	NA	NA	NA	MSTRG.15764.1	u	yes	novel	trans	NA	-21.16	0.97293
MSTRG.6392	evm.TU.Contig144.28	yes	NA	NA	NA	NA	NA	MSTRG.18132.1	i	yes	novel	trans	NA	-11.16	0.981182
MSTRG.6392	evm.TU.Contig144.28	yes	NA	NA	NA	NA	NA	MSTRG.18229.1	u	yes	novel	trans	NA	-17.05	0.961546
MSTRG.6392	evm.TU.Contig144.28	yes	NA	NA	NA	NA	NA	MSTRG.18345.1	x	yes	novel	trans	NA	-15.41	0.999844
MSTRG.6392	evm.TU.Contig144.28	yes	NA	NA	NA	NA	NA	MSTRG.18663.1	u	yes	novel	trans	NA	-11.16	0.995283
MSTRG.6392	evm.TU.Contig144.28	yes	NA	NA	NA	NA	NA	MSTRG.19197.2	j	yes	novel	trans	NA	-24.40	0.953318
MSTRG.6392	evm.TU.Contig144.28	yes	NA	NA	NA	NA	NA	MSTRG.19904.1	u	yes	novel	trans	NA	-13.86	0.995267
MSTRG.6392	evm.TU.Contig144.28	yes	NA	NA	NA	NA	NA	MSTRG.20394.1	x	yes	novel	trans	NA	-22.13	0.954674
MSTRG.6392	evm.TU.Contig144.28	yes	NA	NA	NA	NA	NA	MSTRG.21664.1	i	yes	novel	trans	NA	-11.71	-0.964206
MSTRG.6392	evm.TU.Contig144.28	yes	NA	NA	NA	NA	NA	MSTRG.21935.1	u	yes	novel	trans	NA	-13.51	0.983216
MSTRG.6392	evm.TU.Contig144.28	yes	NA	NA	NA	NA	NA	MSTRG.23104.1	u	yes	novel	trans	NA	-14.26	1
MSTRG.6392	evm.TU.Contig144.28	yes	NA	NA	NA	NA	NA	MSTRG.23868.1	u	yes	novel	trans	NA	-16.06	0.987508
MSTRG.6392	evm.TU.Contig144.28	yes	NA	NA	NA	NA	NA	MSTRG.26388.1	x	yes	novel	trans	NA	-18.96	0.999039
MSTRG.6392	evm.TU.Contig144.28	yes	NA	NA	NA	NA	NA	MSTRG.27664.1	u	yes	novel	trans	NA	-20.26	0.982889
MSTRG.6392	evm.TU.Contig144.28	yes	NA	NA	NA	NA	NA	MSTRG.28935.1	i	yes	novel	trans	NA	-21.00	0.962622
MSTRG.6392	evm.TU.Contig144.28	yes	NA	NA	NA	NA	NA	MSTRG.30736.1	x	yes	novel	trans	NA	-17.96	-0.957289
MSTRG.6392	evm.TU.Contig144.28	yes	NA	NA	NA	NA	NA	MSTRG.33402.1	u	yes	novel	trans	NA	-34.35	0.979529
MSTRG.6392	evm.TU.Contig144.28	yes	NA	NA	NA	NA	NA	MSTRG.33532.1	u	yes	novel	trans	NA	-12.56	0.98647
MSTRG.6611	evm.TU.Contig1498.4	yes	NA	00981(Insect hormone biosynthesis)	K10721	NA	cytochrome P450 CYP302A1 [Laodelphax striatella]	MSTRG.311.1	i	yes	novel	trans	NA	-13.66	0.99287
MSTRG.6611	evm.TU.Contig1498.4	yes	NA	00981(Insect hormone biosynthesis)	K10721	NA	cytochrome P450 CYP302A1 [Laodelphax striatella]	MSTRG.10059.1	u	yes	novel	trans	NA	-33.69	0.995119
MSTRG.6611	evm.TU.Contig1498.4	yes	NA	00981(Insect hormone biosynthesis)	K10721	NA	cytochrome P450 CYP302A1 [Laodelphax striatella]	MSTRG.13562.1	u	yes	novel	trans	NA	-14.31	0.955064
MSTRG.6611	evm.TU.Contig1498.4	yes	NA	00981(Insect hormone biosynthesis)	K10721	NA	cytochrome P450 CYP302A1 [Laodelphax striatella]	MSTRG.15394.1	u	yes	novel	trans	NA	-34.14	0.981562
MSTRG.6611	evm.TU.Contig1498.4	yes	NA	00981(Insect hormone biosynthesis)	K10721	NA	cytochrome P450 CYP302A1 [Laodelphax striatella]	MSTRG.17345.1	i	yes	novel	trans	NA	-29.34	0.976622
MSTRG.6611	evm.TU.Contig1498.4	yes	NA	00981(Insect hormone biosynthesis)	K10721	NA	cytochrome P450 CYP302A1 [Laodelphax striatella]	MSTRG.23052.1	u	yes	novel	trans	NA	-12.86	0.98575
MSTRG.6611	evm.TU.Contig1498.4	yes	NA	00981(Insect hormone biosynthesis)	K10721	NA	cytochrome P450 CYP302A1 [Laodelphax striatella]	MSTRG.31066.1	u	yes	novel	trans	NA	-15.06	0.964798
MSTRG.6611	evm.TU.Contig1498.4	yes	NA	00981(Insect hormone biosynthesis)	K10721	NA	cytochrome P450 CYP302A1 [Laodelphax striatella]	MSTRG.31416.1	x	yes	novel	trans	NA	-38.59	0.972171
MSTRG.6822	evm.TU.Contig1547.3	yes	NA	NA	NA	NA	argonaute-3 [Nilaparvata lugens]	MSTRG.4530.1	u	yes	novel	trans	NA	-34.33	0.989461
MSTRG.6822	evm.TU.Contig1547.3	yes	NA	NA	NA	NA	argonaute-3 [Nilaparvata lugens]	MSTRG.5264.1	x	yes	novel	trans	NA	-19.26	0.97574
MSTRG.6822	evm.TU.Contig1547.3	yes	NA	NA	NA	NA	argonaute-3 [Nilaparvata lugens]	MSTRG.6479.1	u	yes	novel	trans	NA	-14.46	-0.98039
MSTRG.6822	evm.TU.Contig1547.3	yes	NA	NA	NA	NA	argonaute-3 [Nilaparvata lugens]	MSTRG.6803.1	u	yes	novel	trans	NA	-23.06	0.95809
MSTRG.6822	evm.TU.Contig1547.3	yes	NA	NA	NA	NA	argonaute-3 [Nilaparvata lugens]	MSTRG.8685.1	i	yes	novel	trans	NA	-20.56	0.990126
MSTRG.6822	evm.TU.Contig1547.3	yes	NA	NA	NA	NA	argonaute-3 [Nilaparvata lugens]	MSTRG.10644.1	u	yes	novel	trans	NA	-18.46	0.953921
MSTRG.6822	evm.TU.Contig1547.3	yes	NA	NA	NA	NA	argonaute-3 [Nilaparvata lugens]	MSTRG.12578.1	i	yes	novel	trans	NA	-19.41	0.984931
MSTRG.6822	evm.TU.Contig1547.3	yes	NA	NA	NA	NA	argonaute-3 [Nilaparvata lugens]	MSTRG.13273.2	i	yes	novel	trans	NA	-20.88	0.962819
MSTRG.6822	evm.TU.Contig1547.3	yes	NA	NA	NA	NA	argonaute-3 [Nilaparvata lugens]	MSTRG.13561.1	u	yes	novel	trans	NA	-16.26	0.96956
MSTRG.6822	evm.TU.Contig1547.3	yes	NA	NA	NA	NA	argonaute-3 [Nilaparvata lugens]	MSTRG.16600.1	u	yes	novel	trans	NA	-17.90	-0.956571
MSTRG.6822	evm.TU.Contig1547.3	yes	NA	NA	NA	NA	argonaute-3 [Nilaparvata lugens]	MSTRG.24559.1	u	yes	novel	trans	NA	-18.51	0.985345
MSTRG.6967	evm.TU.Contig157.9	yes	NA	NA	NA	NA	PREDICTED: uncharacterized protein LOC100575112 [Acyrthosiphon pisum]	MSTRG.1230.1	u	yes	novel	trans	NA	-21.39	-0.963055
MSTRG.6967	evm.TU.Contig157.9	yes	NA	NA	NA	NA	PREDICTED: uncharacterized protein LOC100575112 [Acyrthosiphon pisum]	MSTRG.1702.1	u	yes	novel	trans	NA	-30.73	-0.957969
MSTRG.6967	evm.TU.Contig157.9	yes	NA	NA	NA	NA	PREDICTED: uncharacterized protein LOC100575112 [Acyrthosiphon pisum]	MSTRG.3109.1	i	yes	novel	trans	NA	-30.58	-0.954537
MSTRG.6967	evm.TU.Contig157.9	yes	NA	NA	NA	NA	PREDICTED: uncharacterized protein LOC100575112 [Acyrthosiphon pisum]	MSTRG.4828.2	u	yes	novel	trans	NA	-36.08	-0.965615
MSTRG.6967	evm.TU.Contig157.9	yes	NA	NA	NA	NA	PREDICTED: uncharacterized protein LOC100575112 [Acyrthosiphon pisum]	MSTRG.5985.1	i	yes	novel	trans	NA	-37.66	-0.969571
MSTRG.6967	evm.TU.Contig157.9	yes	NA	NA	NA	NA	PREDICTED: uncharacterized protein LOC100575112 [Acyrthosiphon pisum]	MSTRG.6646.1	u	yes	novel	trans	NA	-28.58	-0.975273
MSTRG.6967	evm.TU.Contig157.9	yes	NA	NA	NA	NA	PREDICTED: uncharacterized protein LOC100575112 [Acyrthosiphon pisum]	MSTRG.9204.1	u	yes	novel	trans	NA	-22.91	-0.950818
MSTRG.6967	evm.TU.Contig157.9	yes	NA	NA	NA	NA	PREDICTED: uncharacterized protein LOC100575112 [Acyrthosiphon pisum]	MSTRG.10563.1	u	yes	novel	trans	NA	-36.02	-0.970298
MSTRG.6967	evm.TU.Contig157.9	yes	NA	NA	NA	NA	PREDICTED: uncharacterized protein LOC100575112 [Acyrthosiphon pisum]	MSTRG.10564.1	u	yes	novel	trans	NA	-32.85	-0.973833
MSTRG.6967	evm.TU.Contig157.9	yes	NA	NA	NA	NA	PREDICTED: uncharacterized protein LOC100575112 [Acyrthosiphon pisum]	MSTRG.12246.1	u	yes	novel	trans	NA	-23.61	-0.966313
MSTRG.6967	evm.TU.Contig157.9	yes	NA	NA	NA	NA	PREDICTED: uncharacterized protein LOC100575112 [Acyrthosiphon pisum]	MSTRG.12586.1	i	yes	novel	trans	NA	-22.35	-0.96049
MSTRG.6967	evm.TU.Contig157.9	yes	NA	NA	NA	NA	PREDICTED: uncharacterized protein LOC100575112 [Acyrthosiphon pisum]	MSTRG.18813.1	u	yes	novel	trans	NA	-12.01	-0.973944
MSTRG.6967	evm.TU.Contig157.9	yes	NA	NA	NA	NA	PREDICTED: uncharacterized protein LOC100575112 [Acyrthosiphon pisum]	MSTRG.28193.1	u	yes	novel	trans	NA	-19.49	-0.967028
MSTRG.6967	evm.TU.Contig157.9	yes	NA	NA	NA	NA	PREDICTED: uncharacterized protein LOC100575112 [Acyrthosiphon pisum]	MSTRG.29938.1	u	yes	novel	trans	NA	-17.66	-0.975381
MSTRG.6967	evm.TU.Contig157.9	yes	NA	NA	NA	NA	PREDICTED: uncharacterized protein LOC100575112 [Acyrthosiphon pisum]	MSTRG.30957.1	u	yes	novel	trans	NA	-13.91	-0.989908
MSTRG.6967	evm.TU.Contig157.9	yes	NA	NA	NA	NA	PREDICTED: uncharacterized protein LOC100575112 [Acyrthosiphon pisum]	MSTRG.31022.1	u	yes	novel	trans	NA	-41.07	-0.963223
MSTRG.6967	evm.TU.Contig157.9	yes	NA	NA	NA	NA	PREDICTED: uncharacterized protein LOC100575112 [Acyrthosiphon pisum]	MSTRG.32104.1	i	yes	novel	trans	NA	-23.35	-0.96833
MSTRG.6967	evm.TU.Contig157.9	yes	NA	NA	NA	NA	PREDICTED: uncharacterized protein LOC100575112 [Acyrthosiphon pisum]	MSTRG.33402.1	u	yes	novel	trans	NA	-36.81	-0.975218
MSTRG.7061	evm.TU.Contig157.83	yes	NA	NA	NA	NA	PREDICTED: uncharacterized protein LOC105667487 isoform X2 [Linepithema humile]	MSTRG.490.1	i	yes	novel	trans	NA	-24.63	0.997462
MSTRG.7061	evm.TU.Contig157.83	yes	NA	NA	NA	NA	PREDICTED: uncharacterized protein LOC105667487 isoform X2 [Linepithema humile]	MSTRG.1070.1	i	yes	novel	trans	NA	-22.37	0.999087
MSTRG.7061	evm.TU.Contig157.83	yes	NA	NA	NA	NA	PREDICTED: uncharacterized protein LOC105667487 isoform X2 [Linepithema humile]	MSTRG.4283.1	u	yes	novel	trans	NA	-16.39	0.96286
MSTRG.7061	evm.TU.Contig157.83	yes	NA	NA	NA	NA	PREDICTED: uncharacterized protein LOC105667487 isoform X2 [Linepithema humile]	MSTRG.4880.1	u	yes	novel	trans	NA	-15.61	0.993616
MSTRG.7061	evm.TU.Contig157.83	yes	NA	NA	NA	NA	PREDICTED: uncharacterized protein LOC105667487 isoform X2 [Linepithema humile]	MSTRG.4885.3	j	yes	novel	trans	NA	-39.17	0.994877
MSTRG.7061	evm.TU.Contig157.83	yes	NA	NA	NA	NA	PREDICTED: uncharacterized protein LOC105667487 isoform X2 [Linepithema humile]	MSTRG.6135.1	x	yes	novel	trans	NA	-15.26	0.969041
MSTRG.7061	evm.TU.Contig157.83	yes	NA	NA	NA	NA	PREDICTED: uncharacterized protein LOC105667487 isoform X2 [Linepithema humile]	MSTRG.7465.1	u	yes	novel	trans	NA	-14.31	0.994778
MSTRG.7061	evm.TU.Contig157.83	yes	NA	NA	NA	NA	PREDICTED: uncharacterized protein LOC105667487 isoform X2 [Linepithema humile]	MSTRG.7572.1	i	yes	novel	trans	NA	-15.71	0.974525
MSTRG.7061	evm.TU.Contig157.83	yes	NA	NA	NA	NA	PREDICTED: uncharacterized protein LOC105667487 isoform X2 [Linepithema humile]	MSTRG.9204.1	u	yes	novel	trans	NA	-22.67	0.97274
MSTRG.7061	evm.TU.Contig157.83	yes	NA	NA	NA	NA	PREDICTED: uncharacterized protein LOC105667487 isoform X2 [Linepithema humile]	MSTRG.11475.1	u	yes	novel	trans	NA	-15.46	0.999364
MSTRG.7061	evm.TU.Contig157.83	yes	NA	NA	NA	NA	PREDICTED: uncharacterized protein LOC105667487 isoform X2 [Linepithema humile]	MSTRG.12403.1	u	yes	novel	trans	NA	-17.81	0.993102
MSTRG.7061	evm.TU.Contig157.83	yes	NA	NA	NA	NA	PREDICTED: uncharacterized protein LOC105667487 isoform X2 [Linepithema humile]	MSTRG.15764.1	u	yes	novel	trans	NA	-16.51	0.960016
MSTRG.7061	evm.TU.Contig157.83	yes	NA	NA	NA	NA	PREDICTED: uncharacterized protein LOC105667487 isoform X2 [Linepithema humile]	MSTRG.18229.1	u	yes	novel	trans	NA	-18.66	0.950774
MSTRG.7061	evm.TU.Contig157.83	yes	NA	NA	NA	NA	PREDICTED: uncharacterized protein LOC105667487 isoform X2 [Linepithema humile]	MSTRG.18345.1	x	yes	novel	trans	NA	-25.06	0.988923
MSTRG.7061	evm.TU.Contig157.83	yes	NA	NA	NA	NA	PREDICTED: uncharacterized protein LOC105667487 isoform X2 [Linepithema humile]	MSTRG.18663.1	u	yes	novel	trans	NA	-14.46	0.974007
MSTRG.7061	evm.TU.Contig157.83	yes	NA	NA	NA	NA	PREDICTED: uncharacterized protein LOC105667487 isoform X2 [Linepithema humile]	MSTRG.19904.1	u	yes	novel	trans	NA	-21.51	0.97397
MSTRG.7061	evm.TU.Contig157.83	yes	NA	NA	NA	NA	PREDICTED: uncharacterized protein LOC105667487 isoform X2 [Linepithema humile]	MSTRG.21664.1	i	yes	novel	trans	NA	-13.71	-0.954914
MSTRG.7061	evm.TU.Contig157.83	yes	NA	NA	NA	NA	PREDICTED: uncharacterized protein LOC105667487 isoform X2 [Linepithema humile]	MSTRG.21935.1	u	yes	novel	trans	NA	-16.51	0.998641
MSTRG.7061	evm.TU.Contig157.83	yes	NA	NA	NA	NA	PREDICTED: uncharacterized protein LOC105667487 isoform X2 [Linepithema humile]	MSTRG.23104.1	u	yes	novel	trans	NA	-15.11	0.991468
MSTRG.7061	evm.TU.Contig157.83	yes	NA	NA	NA	NA	PREDICTED: uncharacterized protein LOC105667487 isoform X2 [Linepithema humile]	MSTRG.23868.1	u	yes	novel	trans	NA	-20.66	0.999639
MSTRG.7061	evm.TU.Contig157.83	yes	NA	NA	NA	NA	PREDICTED: uncharacterized protein LOC105667487 isoform X2 [Linepithema humile]	MSTRG.24572.1	u	yes	novel	trans	NA	-29.01	0.952926
MSTRG.7061	evm.TU.Contig157.83	yes	NA	NA	NA	NA	PREDICTED: uncharacterized protein LOC105667487 isoform X2 [Linepithema humile]	MSTRG.26388.1	x	yes	novel	trans	NA	-14.36	0.984695
MSTRG.7061	evm.TU.Contig157.83	yes	NA	NA	NA	NA	PREDICTED: uncharacterized protein LOC105667487 isoform X2 [Linepithema humile]	MSTRG.27664.1	u	yes	novel	trans	NA	-13.11	0.998547
MSTRG.7061	evm.TU.Contig157.83	yes	NA	NA	NA	NA	PREDICTED: uncharacterized protein LOC105667487 isoform X2 [Linepithema humile]	MSTRG.28935.1	i	yes	novel	trans	NA	-34.11	0.97596
MSTRG.7061	evm.TU.Contig157.83	yes	NA	NA	NA	NA	PREDICTED: uncharacterized protein LOC105667487 isoform X2 [Linepithema humile]	MSTRG.33402.1	u	yes	novel	trans	NA	-25.61	0.957073
MSTRG.7061	evm.TU.Contig157.83	yes	NA	NA	NA	NA	PREDICTED: uncharacterized protein LOC105667487 isoform X2 [Linepithema humile]	MSTRG.33532.1	u	yes	novel	trans	NA	-17.96	0.969047
MSTRG.7100	evm.TU.Contig157.104	yes	NA	NA	K09515	NA	Zgc:110447 [Danio rerio]	MSTRG.6646.1	u	yes	novel	trans	NA	-38.37	-0.953679
MSTRG.7100	evm.TU.Contig157.104	yes	NA	NA	K09515	NA	Zgc:110447 [Danio rerio]	MSTRG.18714.1	u	yes	novel	trans	NA	-19.46	-0.957941
MSTRG.7100	evm.TU.Contig157.104	yes	NA	NA	K09515	NA	Zgc:110447 [Danio rerio]	MSTRG.21664.1	i	yes	novel	trans	NA	-18.21	0.952435
MSTRG.7175	evm.TU.Contig158.30	yes	NA	00062(Fatty acid elongation)	K10249	EC:2.3.1.199	PREDICTED: elongation of very long chain fatty acids protein 4-like [Acyrthosiphon pisum]	MSTRG.26235.1	u	yes	novel	trans	NA	-27.20	0.960147
MSTRG.7239	evm.TU.Contig159.17	yes	GO:0042981(regulation of apoptotic process)	04210(Apoptosis)	K02310	NA	Cell death activator CIDE-3, partial [Zootermopsis nevadensis]	MSTRG.183.1	i	yes	novel	trans	NA	-30.38	0.956076
MSTRG.7239	evm.TU.Contig159.17	yes	GO:0042981(regulation of apoptotic process)	04210(Apoptosis)	K02310	NA	Cell death activator CIDE-3, partial [Zootermopsis nevadensis]	MSTRG.1383.1	u	yes	novel	trans	NA	-27.49	0.967786
MSTRG.7239	evm.TU.Contig159.17	yes	GO:0042981(regulation of apoptotic process)	04210(Apoptosis)	K02310	NA	Cell death activator CIDE-3, partial [Zootermopsis nevadensis]	MSTRG.6649.1	u	yes	novel	trans	NA	-36.20	0.961264
MSTRG.7239	evm.TU.Contig159.17	yes	GO:0042981(regulation of apoptotic process)	04210(Apoptosis)	K02310	NA	Cell death activator CIDE-3, partial [Zootermopsis nevadensis]	MSTRG.9305.1	x	yes	novel	trans	NA	-33.72	-0.972398
MSTRG.7239	evm.TU.Contig159.17	yes	GO:0042981(regulation of apoptotic process)	04210(Apoptosis)	K02310	NA	Cell death activator CIDE-3, partial [Zootermopsis nevadensis]	MSTRG.10098.1	u	yes	novel	trans	NA	-28.84	0.96496
MSTRG.7239	evm.TU.Contig159.17	yes	GO:0042981(regulation of apoptotic process)	04210(Apoptosis)	K02310	NA	Cell death activator CIDE-3, partial [Zootermopsis nevadensis]	MSTRG.13603.1	u	yes	novel	trans	NA	-33.41	0.988825
MSTRG.7239	evm.TU.Contig159.17	yes	GO:0042981(regulation of apoptotic process)	04210(Apoptosis)	K02310	NA	Cell death activator CIDE-3, partial [Zootermopsis nevadensis]	MSTRG.16600.1	u	yes	novel	trans	NA	-29.91	-0.984453
MSTRG.7239	evm.TU.Contig159.17	yes	GO:0042981(regulation of apoptotic process)	04210(Apoptosis)	K02310	NA	Cell death activator CIDE-3, partial [Zootermopsis nevadensis]	MSTRG.21128.1	u	yes	novel	trans	NA	-29.16	0.957472
MSTRG.7239	evm.TU.Contig159.17	yes	GO:0042981(regulation of apoptotic process)	04210(Apoptosis)	K02310	NA	Cell death activator CIDE-3, partial [Zootermopsis nevadensis]	MSTRG.21246.1	u	yes	novel	trans	NA	-21.26	0.953711
MSTRG.7239	evm.TU.Contig159.17	yes	GO:0042981(regulation of apoptotic process)	04210(Apoptosis)	K02310	NA	Cell death activator CIDE-3, partial [Zootermopsis nevadensis]	MSTRG.22410.1	u	yes	novel	trans	NA	-17.96	0.993462
MSTRG.7239	evm.TU.Contig159.17	yes	GO:0042981(regulation of apoptotic process)	04210(Apoptosis)	K02310	NA	Cell death activator CIDE-3, partial [Zootermopsis nevadensis]	MSTRG.25416.1	u	yes	novel	trans	NA	-22.61	-0.970197
MSTRG.7239	evm.TU.Contig159.17	yes	GO:0042981(regulation of apoptotic process)	04210(Apoptosis)	K02310	NA	Cell death activator CIDE-3, partial [Zootermopsis nevadensis]	MSTRG.26235.1	u	yes	novel	trans	NA	-36.81	0.965557
MSTRG.7239	evm.TU.Contig159.17	yes	GO:0042981(regulation of apoptotic process)	04210(Apoptosis)	K02310	NA	Cell death activator CIDE-3, partial [Zootermopsis nevadensis]	MSTRG.27917.1	u	yes	novel	trans	NA	-24.60	0.967932
MSTRG.7239	evm.TU.Contig159.17	yes	GO:0042981(regulation of apoptotic process)	04210(Apoptosis)	K02310	NA	Cell death activator CIDE-3, partial [Zootermopsis nevadensis]	MSTRG.30756.1	x	yes	novel	trans	NA	-25.01	0.955887
MSTRG.7239	evm.TU.Contig159.17	yes	GO:0042981(regulation of apoptotic process)	04210(Apoptosis)	K02310	NA	Cell death activator CIDE-3, partial [Zootermopsis nevadensis]	MSTRG.32788.1	u	yes	novel	trans	NA	-14.16	-0.970943
MSTRG.7239	evm.TU.Contig159.17	yes	GO:0042981(regulation of apoptotic process)	04210(Apoptosis)	K02310	NA	Cell death activator CIDE-3, partial [Zootermopsis nevadensis]	MSTRG.32987.1	u	yes	novel	trans	NA	-38.68	0.97353
MSTRG.7471	evm.TU.Contig162.20	yes	NA	04141(Protein processing in endoplasmic reticulum);04213(Longevity regulating pathway - multiple species)	K09542	NA	putative small heat shock protein [Maconellicoccus hirsutus]	MSTRG.15014.1	i	yes	novel	trans	NA	-20.96	0.976486
MSTRG.7471	evm.TU.Contig162.20	yes	NA	04141(Protein processing in endoplasmic reticulum);04213(Longevity regulating pathway - multiple species)	K09542	NA	putative small heat shock protein [Maconellicoccus hirsutus]	MSTRG.17371.1	x	yes	novel	trans	NA	-20.11	0.956778
MSTRG.7471	evm.TU.Contig162.20	yes	NA	04141(Protein processing in endoplasmic reticulum);04213(Longevity regulating pathway - multiple species)	K09542	NA	putative small heat shock protein [Maconellicoccus hirsutus]	MSTRG.24164.1	u	yes	novel	trans	NA	-20.76	0.985116
MSTRG.7597	evm.TU.Contig165.32	yes	GO:0003755(peptidyl-prolyl cis-trans isomerase activity)	04020(Calcium signaling pathway);04022(cGMP - PKG signaling pathway);05012(Parkinson's disease);05016(Huntington's disease);05145(Toxoplasmosis)	K09565	EC:5.2.1.8	hypothetical protein YQE_02717, partial [Dendroctonus ponderosae]	MSTRG.1230.1	u	yes	novel	trans	NA	-24.01	0.960646
MSTRG.7597	evm.TU.Contig165.32	yes	GO:0003755(peptidyl-prolyl cis-trans isomerase activity)	04020(Calcium signaling pathway);04022(cGMP - PKG signaling pathway);05012(Parkinson's disease);05016(Huntington's disease);05145(Toxoplasmosis)	K09565	EC:5.2.1.8	hypothetical protein YQE_02717, partial [Dendroctonus ponderosae]	MSTRG.2598.1	u	yes	novel	trans	NA	-24.33	-0.963281
MSTRG.7597	evm.TU.Contig165.32	yes	GO:0003755(peptidyl-prolyl cis-trans isomerase activity)	04020(Calcium signaling pathway);04022(cGMP - PKG signaling pathway);05012(Parkinson's disease);05016(Huntington's disease);05145(Toxoplasmosis)	K09565	EC:5.2.1.8	hypothetical protein YQE_02717, partial [Dendroctonus ponderosae]	MSTRG.3109.1	i	yes	novel	trans	NA	-25.31	0.991289
MSTRG.7597	evm.TU.Contig165.32	yes	GO:0003755(peptidyl-prolyl cis-trans isomerase activity)	04020(Calcium signaling pathway);04022(cGMP - PKG signaling pathway);05012(Parkinson's disease);05016(Huntington's disease);05145(Toxoplasmosis)	K09565	EC:5.2.1.8	hypothetical protein YQE_02717, partial [Dendroctonus ponderosae]	MSTRG.5595.1	u	yes	novel	trans	NA	-19.03	-0.963539
MSTRG.7597	evm.TU.Contig165.32	yes	GO:0003755(peptidyl-prolyl cis-trans isomerase activity)	04020(Calcium signaling pathway);04022(cGMP - PKG signaling pathway);05012(Parkinson's disease);05016(Huntington's disease);05145(Toxoplasmosis)	K09565	EC:5.2.1.8	hypothetical protein YQE_02717, partial [Dendroctonus ponderosae]	MSTRG.5985.1	i	yes	novel	trans	NA	-15.91	0.968368
MSTRG.7597	evm.TU.Contig165.32	yes	GO:0003755(peptidyl-prolyl cis-trans isomerase activity)	04020(Calcium signaling pathway);04022(cGMP - PKG signaling pathway);05012(Parkinson's disease);05016(Huntington's disease);05145(Toxoplasmosis)	K09565	EC:5.2.1.8	hypothetical protein YQE_02717, partial [Dendroctonus ponderosae]	MSTRG.12246.1	u	yes	novel	trans	NA	-26.46	0.95172
MSTRG.7597	evm.TU.Contig165.32	yes	GO:0003755(peptidyl-prolyl cis-trans isomerase activity)	04020(Calcium signaling pathway);04022(cGMP - PKG signaling pathway);05012(Parkinson's disease);05016(Huntington's disease);05145(Toxoplasmosis)	K09565	EC:5.2.1.8	hypothetical protein YQE_02717, partial [Dendroctonus ponderosae]	MSTRG.12586.1	i	yes	novel	trans	NA	-27.66	0.959424
MSTRG.7597	evm.TU.Contig165.32	yes	GO:0003755(peptidyl-prolyl cis-trans isomerase activity)	04020(Calcium signaling pathway);04022(cGMP - PKG signaling pathway);05012(Parkinson's disease);05016(Huntington's disease);05145(Toxoplasmosis)	K09565	EC:5.2.1.8	hypothetical protein YQE_02717, partial [Dendroctonus ponderosae]	MSTRG.15764.1	u	yes	novel	trans	NA	-22.36	0.950235
MSTRG.7597	evm.TU.Contig165.32	yes	GO:0003755(peptidyl-prolyl cis-trans isomerase activity)	04020(Calcium signaling pathway);04022(cGMP - PKG signaling pathway);05012(Parkinson's disease);05016(Huntington's disease);05145(Toxoplasmosis)	K09565	EC:5.2.1.8	hypothetical protein YQE_02717, partial [Dendroctonus ponderosae]	MSTRG.19197.2	j	yes	novel	trans	NA	-38.69	0.952815
MSTRG.7597	evm.TU.Contig165.32	yes	GO:0003755(peptidyl-prolyl cis-trans isomerase activity)	04020(Calcium signaling pathway);04022(cGMP - PKG signaling pathway);05012(Parkinson's disease);05016(Huntington's disease);05145(Toxoplasmosis)	K09565	EC:5.2.1.8	hypothetical protein YQE_02717, partial [Dendroctonus ponderosae]	MSTRG.20394.1	x	yes	novel	trans	NA	-33.85	0.980504
MSTRG.7597	evm.TU.Contig165.32	yes	GO:0003755(peptidyl-prolyl cis-trans isomerase activity)	04020(Calcium signaling pathway);04022(cGMP - PKG signaling pathway);05012(Parkinson's disease);05016(Huntington's disease);05145(Toxoplasmosis)	K09565	EC:5.2.1.8	hypothetical protein YQE_02717, partial [Dendroctonus ponderosae]	MSTRG.21664.1	i	yes	novel	trans	NA	-44.59	-0.967746
MSTRG.7597	evm.TU.Contig165.32	yes	GO:0003755(peptidyl-prolyl cis-trans isomerase activity)	04020(Calcium signaling pathway);04022(cGMP - PKG signaling pathway);05012(Parkinson's disease);05016(Huntington's disease);05145(Toxoplasmosis)	K09565	EC:5.2.1.8	hypothetical protein YQE_02717, partial [Dendroctonus ponderosae]	MSTRG.30736.1	x	yes	novel	trans	NA	-19.61	-0.960217
MSTRG.7597	evm.TU.Contig165.32	yes	GO:0003755(peptidyl-prolyl cis-trans isomerase activity)	04020(Calcium signaling pathway);04022(cGMP - PKG signaling pathway);05012(Parkinson's disease);05016(Huntington's disease);05145(Toxoplasmosis)	K09565	EC:5.2.1.8	hypothetical protein YQE_02717, partial [Dendroctonus ponderosae]	MSTRG.32119.1	u	yes	novel	trans	NA	-44.77	-0.963163
MSTRG.7597	evm.TU.Contig165.32	yes	GO:0003755(peptidyl-prolyl cis-trans isomerase activity)	04020(Calcium signaling pathway);04022(cGMP - PKG signaling pathway);05012(Parkinson's disease);05016(Huntington's disease);05145(Toxoplasmosis)	K09565	EC:5.2.1.8	hypothetical protein YQE_02717, partial [Dendroctonus ponderosae]	MSTRG.33402.1	u	yes	novel	trans	NA	-42.73	0.95025
MSTRG.7623	evm.TU.Contig165.52	yes	GO:0001836(release of cytochrome c from mitochondria);GO:0003839(gamma-glutamylcyclotransferase activity);GO:0005829(cytosol);GO:0006750(glutathione biosynthetic process);GO:0042803(protein homodimerization activity);GO:0070062(extracellular exosome)	00480(Glutathione metabolism)	K00682	EC:2.3.2.4	Gamma-glutamylcyclotransferase [Zootermopsis nevadensis]	MSTRG.13394.2	x	yes	novel	trans	NA	-18.15	0.968807
MSTRG.7725	evm.TU.Contig166.33	yes	NA	NA	NA	NA	NA	MSTRG.26235.1	u	yes	novel	trans	NA	-24.81	0.971476
MSTRG.7848	evm.TU.Contig167.31	yes	NA	NA	NA	NA	NA	MSTRG.3686.1	x	yes	novel	trans	NA	-20.41	0.976837
MSTRG.7848	evm.TU.Contig167.31	yes	NA	NA	NA	NA	NA	MSTRG.6649.1	u	yes	novel	trans	NA	-38.28	0.967146
MSTRG.7848	evm.TU.Contig167.31	yes	NA	NA	NA	NA	NA	MSTRG.13603.1	u	yes	novel	trans	NA	-26.91	0.978672
MSTRG.7848	evm.TU.Contig167.31	yes	NA	NA	NA	NA	NA	MSTRG.16560.1	u	yes	novel	trans	NA	-19.21	0.989245
MSTRG.7848	evm.TU.Contig167.31	yes	NA	NA	NA	NA	NA	MSTRG.21246.1	u	yes	novel	trans	NA	-19.46	0.994364
MSTRG.7848	evm.TU.Contig167.31	yes	NA	NA	NA	NA	NA	MSTRG.22410.1	u	yes	novel	trans	NA	-24.98	0.974502
MSTRG.7848	evm.TU.Contig167.31	yes	NA	NA	NA	NA	NA	MSTRG.23804.1	i	yes	novel	trans	NA	-34.38	0.978013
MSTRG.7864	evm.TU.Contig167.48	yes	GO:0000059(protein import into nucleus, docking);GO:0000060(protein import into nucleus, translocation);GO:0005737(cytoplasm);GO:0006607(NLS-bearing protein import into nucleus);GO:0006610(ribosomal protein import into nucleus);GO:0008139(nuclear localization sequence binding);GO:0008565(protein transporter activity);GO:0031965(nuclear membrane);GO:0034399(nuclear periphery)	NA	K18752	NA	Importin-5 [Zootermopsis nevadensis]	MSTRG.183.1	i	yes	novel	trans	NA	-25.33	0.975842
MSTRG.7864	evm.TU.Contig167.48	yes	GO:0000059(protein import into nucleus, docking);GO:0000060(protein import into nucleus, translocation);GO:0005737(cytoplasm);GO:0006607(NLS-bearing protein import into nucleus);GO:0006610(ribosomal protein import into nucleus);GO:0008139(nuclear localization sequence binding);GO:0008565(protein transporter activity);GO:0031965(nuclear membrane);GO:0034399(nuclear periphery)	NA	K18752	NA	Importin-5 [Zootermopsis nevadensis]	MSTRG.1383.1	u	yes	novel	trans	NA	-31.75	0.986086
MSTRG.7864	evm.TU.Contig167.48	yes	GO:0000059(protein import into nucleus, docking);GO:0000060(protein import into nucleus, translocation);GO:0005737(cytoplasm);GO:0006607(NLS-bearing protein import into nucleus);GO:0006610(ribosomal protein import into nucleus);GO:0008139(nuclear localization sequence binding);GO:0008565(protein transporter activity);GO:0031965(nuclear membrane);GO:0034399(nuclear periphery)	NA	K18752	NA	Importin-5 [Zootermopsis nevadensis]	MSTRG.26235.1	u	yes	novel	trans	NA	-38.47	0.980885
MSTRG.7864	evm.TU.Contig167.48	yes	GO:0000059(protein import into nucleus, docking);GO:0000060(protein import into nucleus, translocation);GO:0005737(cytoplasm);GO:0006607(NLS-bearing protein import into nucleus);GO:0006610(ribosomal protein import into nucleus);GO:0008139(nuclear localization sequence binding);GO:0008565(protein transporter activity);GO:0031965(nuclear membrane);GO:0034399(nuclear periphery)	NA	K18752	NA	Importin-5 [Zootermopsis nevadensis]	MSTRG.32788.1	u	yes	novel	trans	NA	-25.46	-0.961675
MSTRG.8079	evm.TU.Contig16849.1	yes	NA	NA	NA	NA	NA	MSTRG.183.1	i	yes	novel	trans	NA	-25.70	-0.965582
MSTRG.8079	evm.TU.Contig16849.1	yes	NA	NA	NA	NA	NA	MSTRG.244.1	u	yes	novel	trans	NA	-22.58	-0.964405
MSTRG.8079	evm.TU.Contig16849.1	yes	NA	NA	NA	NA	NA	MSTRG.1383.1	u	yes	novel	trans	NA	-13.96	-0.970133
MSTRG.8079	evm.TU.Contig16849.1	yes	NA	NA	NA	NA	NA	MSTRG.4530.1	u	yes	novel	trans	NA	-33.77	-0.955539
MSTRG.8079	evm.TU.Contig16849.1	yes	NA	NA	NA	NA	NA	MSTRG.5264.1	x	yes	novel	trans	NA	-32.55	-0.967214
MSTRG.8079	evm.TU.Contig16849.1	yes	NA	NA	NA	NA	NA	MSTRG.6479.1	u	yes	novel	trans	NA	-15.66	0.965266
MSTRG.8079	evm.TU.Contig16849.1	yes	NA	NA	NA	NA	NA	MSTRG.6649.1	u	yes	novel	trans	NA	-27.73	-0.976329
MSTRG.8079	evm.TU.Contig16849.1	yes	NA	NA	NA	NA	NA	MSTRG.8685.1	i	yes	novel	trans	NA	-19.46	-0.968132
MSTRG.8079	evm.TU.Contig16849.1	yes	NA	NA	NA	NA	NA	MSTRG.9305.1	x	yes	novel	trans	NA	-20.91	0.997145
MSTRG.8079	evm.TU.Contig16849.1	yes	NA	NA	NA	NA	NA	MSTRG.10098.1	u	yes	novel	trans	NA	-36.62	-0.960749
MSTRG.8079	evm.TU.Contig16849.1	yes	NA	NA	NA	NA	NA	MSTRG.13561.1	u	yes	novel	trans	NA	-17.06	-0.956548
MSTRG.8079	evm.TU.Contig16849.1	yes	NA	NA	NA	NA	NA	MSTRG.13603.1	u	yes	novel	trans	NA	-18.51	-0.956207
MSTRG.8079	evm.TU.Contig16849.1	yes	NA	NA	NA	NA	NA	MSTRG.16600.1	u	yes	novel	trans	NA	-31.62	0.989297
MSTRG.8079	evm.TU.Contig16849.1	yes	NA	NA	NA	NA	NA	MSTRG.21515.1	x	yes	novel	trans	NA	-26.37	0.962855
MSTRG.8079	evm.TU.Contig16849.1	yes	NA	NA	NA	NA	NA	MSTRG.22410.1	u	yes	novel	trans	NA	-27.08	-0.964107
MSTRG.8079	evm.TU.Contig16849.1	yes	NA	NA	NA	NA	NA	MSTRG.25416.1	u	yes	novel	trans	NA	-14.86	0.954952
MSTRG.8079	evm.TU.Contig16849.1	yes	NA	NA	NA	NA	NA	MSTRG.27917.1	u	yes	novel	trans	NA	-14.76	-0.951603
MSTRG.8079	evm.TU.Contig16849.1	yes	NA	NA	NA	NA	NA	MSTRG.30756.1	x	yes	novel	trans	NA	-27.80	-0.989952
MSTRG.8079	evm.TU.Contig16849.1	yes	NA	NA	NA	NA	NA	MSTRG.32788.1	u	yes	novel	trans	NA	-23.86	0.99194
MSTRG.8303	evm.TU.Contig17.125	yes	NA	00040(Pentose and glucuronate interconversions);00053(Ascorbate and aldarate metabolism);00140(Steroid hormone biosynthesis);00830(Retinol metabolism);00860(Porphyrin and chlorophyll metabolism);00980(Metabolism of xenobiotics by cytochrome P450);00982(Drug metabolism - cytochrome P450);00983(Drug metabolism - other enzymes);05204(Chemical carcinogenesis)	K00699	EC:2.4.1.17	UDP-glucuronosyltransferase 2B5 [Zootermopsis nevadensis]	MSTRG.6646.1	u	yes	novel	trans	NA	-39.74	0.95064
MSTRG.8303	evm.TU.Contig17.125	yes	NA	00040(Pentose and glucuronate interconversions);00053(Ascorbate and aldarate metabolism);00140(Steroid hormone biosynthesis);00830(Retinol metabolism);00860(Porphyrin and chlorophyll metabolism);00980(Metabolism of xenobiotics by cytochrome P450);00982(Drug metabolism - cytochrome P450);00983(Drug metabolism - other enzymes);05204(Chemical carcinogenesis)	K00699	EC:2.4.1.17	UDP-glucuronosyltransferase 2B5 [Zootermopsis nevadensis]	MSTRG.15764.1	u	yes	novel	trans	NA	-25.41	0.962043
MSTRG.8303	evm.TU.Contig17.125	yes	NA	00040(Pentose and glucuronate interconversions);00053(Ascorbate and aldarate metabolism);00140(Steroid hormone biosynthesis);00830(Retinol metabolism);00860(Porphyrin and chlorophyll metabolism);00980(Metabolism of xenobiotics by cytochrome P450);00982(Drug metabolism - cytochrome P450);00983(Drug metabolism - other enzymes);05204(Chemical carcinogenesis)	K00699	EC:2.4.1.17	UDP-glucuronosyltransferase 2B5 [Zootermopsis nevadensis]	MSTRG.18229.1	u	yes	novel	trans	NA	-18.96	0.970569
MSTRG.8303	evm.TU.Contig17.125	yes	NA	00040(Pentose and glucuronate interconversions);00053(Ascorbate and aldarate metabolism);00140(Steroid hormone biosynthesis);00830(Retinol metabolism);00860(Porphyrin and chlorophyll metabolism);00980(Metabolism of xenobiotics by cytochrome P450);00982(Drug metabolism - cytochrome P450);00983(Drug metabolism - other enzymes);05204(Chemical carcinogenesis)	K00699	EC:2.4.1.17	UDP-glucuronosyltransferase 2B5 [Zootermopsis nevadensis]	MSTRG.18714.1	u	yes	novel	trans	NA	-16.49	0.958833
MSTRG.8303	evm.TU.Contig17.125	yes	NA	00040(Pentose and glucuronate interconversions);00053(Ascorbate and aldarate metabolism);00140(Steroid hormone biosynthesis);00830(Retinol metabolism);00860(Porphyrin and chlorophyll metabolism);00980(Metabolism of xenobiotics by cytochrome P450);00982(Drug metabolism - cytochrome P450);00983(Drug metabolism - other enzymes);05204(Chemical carcinogenesis)	K00699	EC:2.4.1.17	UDP-glucuronosyltransferase 2B5 [Zootermopsis nevadensis]	MSTRG.19197.2	j	yes	novel	trans	NA	-39.95	0.981044
MSTRG.8303	evm.TU.Contig17.125	yes	NA	00040(Pentose and glucuronate interconversions);00053(Ascorbate and aldarate metabolism);00140(Steroid hormone biosynthesis);00830(Retinol metabolism);00860(Porphyrin and chlorophyll metabolism);00980(Metabolism of xenobiotics by cytochrome P450);00982(Drug metabolism - cytochrome P450);00983(Drug metabolism - other enzymes);05204(Chemical carcinogenesis)	K00699	EC:2.4.1.17	UDP-glucuronosyltransferase 2B5 [Zootermopsis nevadensis]	MSTRG.21664.1	i	yes	novel	trans	NA	-18.81	-0.986705
MSTRG.8303	evm.TU.Contig17.125	yes	NA	00040(Pentose and glucuronate interconversions);00053(Ascorbate and aldarate metabolism);00140(Steroid hormone biosynthesis);00830(Retinol metabolism);00860(Porphyrin and chlorophyll metabolism);00980(Metabolism of xenobiotics by cytochrome P450);00982(Drug metabolism - cytochrome P450);00983(Drug metabolism - other enzymes);05204(Chemical carcinogenesis)	K00699	EC:2.4.1.17	UDP-glucuronosyltransferase 2B5 [Zootermopsis nevadensis]	MSTRG.30736.1	x	yes	novel	trans	NA	-25.67	-0.950449
MSTRG.8303	evm.TU.Contig17.125	yes	NA	00040(Pentose and glucuronate interconversions);00053(Ascorbate and aldarate metabolism);00140(Steroid hormone biosynthesis);00830(Retinol metabolism);00860(Porphyrin and chlorophyll metabolism);00980(Metabolism of xenobiotics by cytochrome P450);00982(Drug metabolism - cytochrome P450);00983(Drug metabolism - other enzymes);05204(Chemical carcinogenesis)	K00699	EC:2.4.1.17	UDP-glucuronosyltransferase 2B5 [Zootermopsis nevadensis]	MSTRG.33402.1	u	yes	novel	trans	NA	-35.07	0.968372
MSTRG.8461	evm.TU.Contig170.6	yes	GO:0006839(mitochondrial transport);GO:0016021(integral component of membrane);GO:0031966(mitochondrial membrane)	NA	K15103	NA	PREDICTED: mitochondrial uncoupling protein 2 [Ochotona princeps]	MSTRG.6803.1	u	yes	novel	trans	NA	-21.86	0.965325
MSTRG.8461	evm.TU.Contig170.6	yes	GO:0006839(mitochondrial transport);GO:0016021(integral component of membrane);GO:0031966(mitochondrial membrane)	NA	K15103	NA	PREDICTED: mitochondrial uncoupling protein 2 [Ochotona princeps]	MSTRG.10644.1	u	yes	novel	trans	NA	-19.41	0.965883
MSTRG.8461	evm.TU.Contig170.6	yes	GO:0006839(mitochondrial transport);GO:0016021(integral component of membrane);GO:0031966(mitochondrial membrane)	NA	K15103	NA	PREDICTED: mitochondrial uncoupling protein 2 [Ochotona princeps]	MSTRG.13273.2	i	yes	novel	trans	NA	-27.51	0.965366
MSTRG.8461	evm.TU.Contig170.6	yes	GO:0006839(mitochondrial transport);GO:0016021(integral component of membrane);GO:0031966(mitochondrial membrane)	NA	K15103	NA	PREDICTED: mitochondrial uncoupling protein 2 [Ochotona princeps]	MSTRG.16011.1	x	yes	novel	trans	NA	-18.81	0.954548
MSTRG.8461	evm.TU.Contig170.6	yes	GO:0006839(mitochondrial transport);GO:0016021(integral component of membrane);GO:0031966(mitochondrial membrane)	NA	K15103	NA	PREDICTED: mitochondrial uncoupling protein 2 [Ochotona princeps]	MSTRG.25636.1	u	yes	novel	trans	NA	-19.68	0.970285
MSTRG.8716	evm.TU.Contig172.91	yes	NA	NA	NA	NA	hypothetical protein L798_03850 [Zootermopsis nevadensis]	MSTRG.490.1	i	yes	novel	trans	NA	-16.81	0.954284
MSTRG.8716	evm.TU.Contig172.91	yes	NA	NA	NA	NA	hypothetical protein L798_03850 [Zootermopsis nevadensis]	MSTRG.1070.1	i	yes	novel	trans	NA	-16.51	0.96242
MSTRG.8716	evm.TU.Contig172.91	yes	NA	NA	NA	NA	hypothetical protein L798_03850 [Zootermopsis nevadensis]	MSTRG.1230.1	u	yes	novel	trans	NA	-18.66	0.972798
MSTRG.8716	evm.TU.Contig172.91	yes	NA	NA	NA	NA	hypothetical protein L798_03850 [Zootermopsis nevadensis]	MSTRG.3109.1	i	yes	novel	trans	NA	-19.36	0.954062
MSTRG.8716	evm.TU.Contig172.91	yes	NA	NA	NA	NA	hypothetical protein L798_03850 [Zootermopsis nevadensis]	MSTRG.4703.1	u	yes	novel	trans	NA	-13.26	0.964882
MSTRG.8716	evm.TU.Contig172.91	yes	NA	NA	NA	NA	hypothetical protein L798_03850 [Zootermopsis nevadensis]	MSTRG.4828.2	u	yes	novel	trans	NA	-14.51	0.972225
MSTRG.8716	evm.TU.Contig172.91	yes	NA	NA	NA	NA	hypothetical protein L798_03850 [Zootermopsis nevadensis]	MSTRG.4880.1	u	yes	novel	trans	NA	-26.67	0.992902
MSTRG.8716	evm.TU.Contig172.91	yes	NA	NA	NA	NA	hypothetical protein L798_03850 [Zootermopsis nevadensis]	MSTRG.4885.3	j	yes	novel	trans	NA	-28.20	0.979966
MSTRG.8716	evm.TU.Contig172.91	yes	NA	NA	NA	NA	hypothetical protein L798_03850 [Zootermopsis nevadensis]	MSTRG.5595.1	u	yes	novel	trans	NA	-23.16	-0.97151
MSTRG.8716	evm.TU.Contig172.91	yes	NA	NA	NA	NA	hypothetical protein L798_03850 [Zootermopsis nevadensis]	MSTRG.6135.1	x	yes	novel	trans	NA	-24.00	0.970659
MSTRG.8716	evm.TU.Contig172.91	yes	NA	NA	NA	NA	hypothetical protein L798_03850 [Zootermopsis nevadensis]	MSTRG.7465.1	u	yes	novel	trans	NA	-18.66	0.954471
MSTRG.8716	evm.TU.Contig172.91	yes	NA	NA	NA	NA	hypothetical protein L798_03850 [Zootermopsis nevadensis]	MSTRG.7572.1	i	yes	novel	trans	NA	-24.56	0.999982
MSTRG.8716	evm.TU.Contig172.91	yes	NA	NA	NA	NA	hypothetical protein L798_03850 [Zootermopsis nevadensis]	MSTRG.8302.1	x	yes	novel	trans	NA	-21.76	0.958802
MSTRG.8716	evm.TU.Contig172.91	yes	NA	NA	NA	NA	hypothetical protein L798_03850 [Zootermopsis nevadensis]	MSTRG.9204.1	u	yes	novel	trans	NA	-23.31	0.999998
MSTRG.8716	evm.TU.Contig172.91	yes	NA	NA	NA	NA	hypothetical protein L798_03850 [Zootermopsis nevadensis]	MSTRG.11475.1	u	yes	novel	trans	NA	-18.11	0.980734
MSTRG.8716	evm.TU.Contig172.91	yes	NA	NA	NA	NA	hypothetical protein L798_03850 [Zootermopsis nevadensis]	MSTRG.12246.1	u	yes	novel	trans	NA	-31.02	0.985132
MSTRG.8716	evm.TU.Contig172.91	yes	NA	NA	NA	NA	hypothetical protein L798_03850 [Zootermopsis nevadensis]	MSTRG.12403.1	u	yes	novel	trans	NA	-20.31	0.98506
MSTRG.8716	evm.TU.Contig172.91	yes	NA	NA	NA	NA	hypothetical protein L798_03850 [Zootermopsis nevadensis]	MSTRG.12586.1	i	yes	novel	trans	NA	-19.91	0.986038
MSTRG.8716	evm.TU.Contig172.91	yes	NA	NA	NA	NA	hypothetical protein L798_03850 [Zootermopsis nevadensis]	MSTRG.15764.1	u	yes	novel	trans	NA	-12.81	0.971468
MSTRG.8716	evm.TU.Contig172.91	yes	NA	NA	NA	NA	hypothetical protein L798_03850 [Zootermopsis nevadensis]	MSTRG.18132.1	i	yes	novel	trans	NA	-12.81	0.95803
MSTRG.8716	evm.TU.Contig172.91	yes	NA	NA	NA	NA	hypothetical protein L798_03850 [Zootermopsis nevadensis]	MSTRG.18229.1	u	yes	novel	trans	NA	-13.96	0.958569
MSTRG.8716	evm.TU.Contig172.91	yes	NA	NA	NA	NA	hypothetical protein L798_03850 [Zootermopsis nevadensis]	MSTRG.18345.1	x	yes	novel	trans	NA	-13.81	0.996533
MSTRG.8716	evm.TU.Contig172.91	yes	NA	NA	NA	NA	hypothetical protein L798_03850 [Zootermopsis nevadensis]	MSTRG.18663.1	u	yes	novel	trans	NA	-15.46	0.999993
MSTRG.8716	evm.TU.Contig172.91	yes	NA	NA	NA	NA	hypothetical protein L798_03850 [Zootermopsis nevadensis]	MSTRG.18813.1	u	yes	novel	trans	NA	-20.81	0.974581
MSTRG.8716	evm.TU.Contig172.91	yes	NA	NA	NA	NA	hypothetical protein L798_03850 [Zootermopsis nevadensis]	MSTRG.19197.2	j	yes	novel	trans	NA	-26.09	0.951348
MSTRG.8716	evm.TU.Contig172.91	yes	NA	NA	NA	NA	hypothetical protein L798_03850 [Zootermopsis nevadensis]	MSTRG.19904.1	u	yes	novel	trans	NA	-12.46	0.999993
MSTRG.8716	evm.TU.Contig172.91	yes	NA	NA	NA	NA	hypothetical protein L798_03850 [Zootermopsis nevadensis]	MSTRG.20394.1	x	yes	novel	trans	NA	-23.56	0.968274
MSTRG.8716	evm.TU.Contig172.91	yes	NA	NA	NA	NA	hypothetical protein L798_03850 [Zootermopsis nevadensis]	MSTRG.21664.1	i	yes	novel	trans	NA	-14.36	-0.960058
MSTRG.8716	evm.TU.Contig172.91	yes	NA	NA	NA	NA	hypothetical protein L798_03850 [Zootermopsis nevadensis]	MSTRG.21935.1	u	yes	novel	trans	NA	-31.07	0.959827
MSTRG.8716	evm.TU.Contig172.91	yes	NA	NA	NA	NA	hypothetical protein L798_03850 [Zootermopsis nevadensis]	MSTRG.23104.1	u	yes	novel	trans	NA	-26.76	0.994848
MSTRG.8716	evm.TU.Contig172.91	yes	NA	NA	NA	NA	hypothetical protein L798_03850 [Zootermopsis nevadensis]	MSTRG.23868.1	u	yes	novel	trans	NA	-14.01	0.966604
MSTRG.8716	evm.TU.Contig172.91	yes	NA	NA	NA	NA	hypothetical protein L798_03850 [Zootermopsis nevadensis]	MSTRG.26388.1	x	yes	novel	trans	NA	-21.00	0.998371
MSTRG.8716	evm.TU.Contig172.91	yes	NA	NA	NA	NA	hypothetical protein L798_03850 [Zootermopsis nevadensis]	MSTRG.27664.1	u	yes	novel	trans	NA	-12.31	0.959325
MSTRG.8716	evm.TU.Contig172.91	yes	NA	NA	NA	NA	hypothetical protein L798_03850 [Zootermopsis nevadensis]	MSTRG.30736.1	x	yes	novel	trans	NA	-39.43	-0.961073
MSTRG.8716	evm.TU.Contig172.91	yes	NA	NA	NA	NA	hypothetical protein L798_03850 [Zootermopsis nevadensis]	MSTRG.30957.1	u	yes	novel	trans	NA	-20.69	0.965154
MSTRG.8716	evm.TU.Contig172.91	yes	NA	NA	NA	NA	hypothetical protein L798_03850 [Zootermopsis nevadensis]	MSTRG.33402.1	u	yes	novel	trans	NA	-14.81	0.985332
MSTRG.8716	evm.TU.Contig172.91	yes	NA	NA	NA	NA	hypothetical protein L798_03850 [Zootermopsis nevadensis]	MSTRG.33532.1	u	yes	novel	trans	NA	-15.46	0.988319
MSTRG.8772	evm.TU.Contig17296.4	yes	NA	NA	NA	NA	NA	MSTRG.1866.1	u	yes	novel	trans	NA	-19.61	0.957429
MSTRG.8772	evm.TU.Contig17296.4	yes	NA	NA	NA	NA	NA	MSTRG.8809.1	u	yes	novel	trans	NA	-15.66	-0.952675
MSTRG.8772	evm.TU.Contig17296.4	yes	NA	NA	NA	NA	NA	MSTRG.12639.1	j	yes	novel	trans	NA	-18.81	0.957619
MSTRG.8772	evm.TU.Contig17296.4	yes	NA	NA	NA	NA	NA	MSTRG.13136.1	u	yes	novel	trans	NA	-24.57	0.979196
MSTRG.8772	evm.TU.Contig17296.4	yes	NA	NA	NA	NA	NA	MSTRG.20067.1	u	yes	novel	trans	NA	-12.41	0.960174
MSTRG.8772	evm.TU.Contig17296.4	yes	NA	NA	NA	NA	NA	MSTRG.26200.1	u	yes	novel	trans	NA	-24.26	0.976166
MSTRG.9002	evm.TU.Contig175.83	yes	NA	00310(Lysine degradation)	K11432	NA	PREDICTED: uncharacterized protein LOC105147993 isoform X3 [Acromyrmex echinatior]	MSTRG.244.1	u	yes	novel	trans	NA	-23.70	-0.950382
MSTRG.9002	evm.TU.Contig175.83	yes	NA	00310(Lysine degradation)	K11432	NA	PREDICTED: uncharacterized protein LOC105147993 isoform X3 [Acromyrmex echinatior]	MSTRG.1702.1	u	yes	novel	trans	NA	-34.96	-0.951703
MSTRG.9002	evm.TU.Contig175.83	yes	NA	00310(Lysine degradation)	K11432	NA	PREDICTED: uncharacterized protein LOC105147993 isoform X3 [Acromyrmex echinatior]	MSTRG.6646.1	u	yes	novel	trans	NA	-39.97	-0.959913
MSTRG.9002	evm.TU.Contig175.83	yes	NA	00310(Lysine degradation)	K11432	NA	PREDICTED: uncharacterized protein LOC105147993 isoform X3 [Acromyrmex echinatior]	MSTRG.9876.1	u	yes	novel	trans	NA	-19.78	0.97346
MSTRG.9002	evm.TU.Contig175.83	yes	NA	00310(Lysine degradation)	K11432	NA	PREDICTED: uncharacterized protein LOC105147993 isoform X3 [Acromyrmex echinatior]	MSTRG.16560.1	u	yes	novel	trans	NA	-15.91	-0.978166
MSTRG.9002	evm.TU.Contig175.83	yes	NA	00310(Lysine degradation)	K11432	NA	PREDICTED: uncharacterized protein LOC105147993 isoform X3 [Acromyrmex echinatior]	MSTRG.21246.1	u	yes	novel	trans	NA	-36.65	-0.964546
MSTRG.9002	evm.TU.Contig175.83	yes	NA	00310(Lysine degradation)	K11432	NA	PREDICTED: uncharacterized protein LOC105147993 isoform X3 [Acromyrmex echinatior]	MSTRG.23804.1	i	yes	novel	trans	NA	-40.16	-0.967778
MSTRG.9002	evm.TU.Contig175.83	yes	NA	00310(Lysine degradation)	K11432	NA	PREDICTED: uncharacterized protein LOC105147993 isoform X3 [Acromyrmex echinatior]	MSTRG.28193.1	u	yes	novel	trans	NA	-24.58	-0.954066
MSTRG.9002	evm.TU.Contig175.83	yes	NA	00310(Lysine degradation)	K11432	NA	PREDICTED: uncharacterized protein LOC105147993 isoform X3 [Acromyrmex echinatior]	MSTRG.29938.1	u	yes	novel	trans	NA	-34.65	-0.955162
MSTRG.9115	evm.TU.Contig1768.2	yes	GO:0005634(nucleus);GO:0015630(microtubule cytoskeleton)	04110(Cell cycle);04152(AMPK signaling pathway);04218(Cellular senescence);04914(Progesterone-mediated oocyte maturation);05161(Hepatitis B);05165(Human papillomavirus infection);05169(Epstein-Barr virus infection);05203(Viral carcinogenesis)	K06627	NA	G2/mitotic-specific cyclin-A [Zootermopsis nevadensis]	MSTRG.1930.1	u	yes	novel	trans	NA	-27.25	0.958907
MSTRG.9115	evm.TU.Contig1768.2	yes	GO:0005634(nucleus);GO:0015630(microtubule cytoskeleton)	04110(Cell cycle);04152(AMPK signaling pathway);04218(Cellular senescence);04914(Progesterone-mediated oocyte maturation);05161(Hepatitis B);05165(Human papillomavirus infection);05169(Epstein-Barr virus infection);05203(Viral carcinogenesis)	K06627	NA	G2/mitotic-specific cyclin-A [Zootermopsis nevadensis]	MSTRG.5706.1	u	yes	novel	trans	NA	-24.95	0.970383
MSTRG.9115	evm.TU.Contig1768.2	yes	GO:0005634(nucleus);GO:0015630(microtubule cytoskeleton)	04110(Cell cycle);04152(AMPK signaling pathway);04218(Cellular senescence);04914(Progesterone-mediated oocyte maturation);05161(Hepatitis B);05165(Human papillomavirus infection);05169(Epstein-Barr virus infection);05203(Viral carcinogenesis)	K06627	NA	G2/mitotic-specific cyclin-A [Zootermopsis nevadensis]	MSTRG.15014.1	i	yes	novel	trans	NA	-26.79	0.979773
MSTRG.9115	evm.TU.Contig1768.2	yes	GO:0005634(nucleus);GO:0015630(microtubule cytoskeleton)	04110(Cell cycle);04152(AMPK signaling pathway);04218(Cellular senescence);04914(Progesterone-mediated oocyte maturation);05161(Hepatitis B);05165(Human papillomavirus infection);05169(Epstein-Barr virus infection);05203(Viral carcinogenesis)	K06627	NA	G2/mitotic-specific cyclin-A [Zootermopsis nevadensis]	MSTRG.17371.1	x	yes	novel	trans	NA	-36.12	0.962777
MSTRG.9115	evm.TU.Contig1768.2	yes	GO:0005634(nucleus);GO:0015630(microtubule cytoskeleton)	04110(Cell cycle);04152(AMPK signaling pathway);04218(Cellular senescence);04914(Progesterone-mediated oocyte maturation);05161(Hepatitis B);05165(Human papillomavirus infection);05169(Epstein-Barr virus infection);05203(Viral carcinogenesis)	K06627	NA	G2/mitotic-specific cyclin-A [Zootermopsis nevadensis]	MSTRG.19275.1	u	yes	novel	trans	NA	-25.56	0.955694
MSTRG.9115	evm.TU.Contig1768.2	yes	GO:0005634(nucleus);GO:0015630(microtubule cytoskeleton)	04110(Cell cycle);04152(AMPK signaling pathway);04218(Cellular senescence);04914(Progesterone-mediated oocyte maturation);05161(Hepatitis B);05165(Human papillomavirus infection);05169(Epstein-Barr virus infection);05203(Viral carcinogenesis)	K06627	NA	G2/mitotic-specific cyclin-A [Zootermopsis nevadensis]	MSTRG.24164.1	u	yes	novel	trans	NA	-21.45	0.993392
MSTRG.9115	evm.TU.Contig1768.2	yes	GO:0005634(nucleus);GO:0015630(microtubule cytoskeleton)	04110(Cell cycle);04152(AMPK signaling pathway);04218(Cellular senescence);04914(Progesterone-mediated oocyte maturation);05161(Hepatitis B);05165(Human papillomavirus infection);05169(Epstein-Barr virus infection);05203(Viral carcinogenesis)	K06627	NA	G2/mitotic-specific cyclin-A [Zootermopsis nevadensis]	MSTRG.28183.1	u	yes	novel	trans	NA	-27.63	0.957356
MSTRG.9115	evm.TU.Contig1768.2	yes	GO:0005634(nucleus);GO:0015630(microtubule cytoskeleton)	04110(Cell cycle);04152(AMPK signaling pathway);04218(Cellular senescence);04914(Progesterone-mediated oocyte maturation);05161(Hepatitis B);05165(Human papillomavirus infection);05169(Epstein-Barr virus infection);05203(Viral carcinogenesis)	K06627	NA	G2/mitotic-specific cyclin-A [Zootermopsis nevadensis]	MSTRG.33301.1	u	yes	novel	trans	NA	-27.94	0.98061
MSTRG.9116	evm.TU.Contig1768.3	yes	GO:0000118(histone deacetylase complex);GO:0003714(transcription corepressor activity)	NA	K19202	NA	Histone deacetylase complex subunit SAP30-like protein [Zootermopsis nevadensis]	MSTRG.1930.1	u	yes	novel	trans	NA	-31.02	0.952223
MSTRG.9116	evm.TU.Contig1768.3	yes	GO:0000118(histone deacetylase complex);GO:0003714(transcription corepressor activity)	NA	K19202	NA	Histone deacetylase complex subunit SAP30-like protein [Zootermopsis nevadensis]	MSTRG.2317.1	u	yes	novel	trans	NA	-14.56	0.952157
MSTRG.9116	evm.TU.Contig1768.3	yes	GO:0000118(histone deacetylase complex);GO:0003714(transcription corepressor activity)	NA	K19202	NA	Histone deacetylase complex subunit SAP30-like protein [Zootermopsis nevadensis]	MSTRG.5706.1	u	yes	novel	trans	NA	-20.06	0.991253
MSTRG.9116	evm.TU.Contig1768.3	yes	GO:0000118(histone deacetylase complex);GO:0003714(transcription corepressor activity)	NA	K19202	NA	Histone deacetylase complex subunit SAP30-like protein [Zootermopsis nevadensis]	MSTRG.11371.1	u	yes	novel	trans	NA	-20.51	0.956928
MSTRG.9116	evm.TU.Contig1768.3	yes	GO:0000118(histone deacetylase complex);GO:0003714(transcription corepressor activity)	NA	K19202	NA	Histone deacetylase complex subunit SAP30-like protein [Zootermopsis nevadensis]	MSTRG.12639.1	j	yes	novel	trans	NA	-30.69	0.953981
MSTRG.9116	evm.TU.Contig1768.3	yes	GO:0000118(histone deacetylase complex);GO:0003714(transcription corepressor activity)	NA	K19202	NA	Histone deacetylase complex subunit SAP30-like protein [Zootermopsis nevadensis]	MSTRG.15014.1	i	yes	novel	trans	NA	-21.70	0.980823
MSTRG.9116	evm.TU.Contig1768.3	yes	GO:0000118(histone deacetylase complex);GO:0003714(transcription corepressor activity)	NA	K19202	NA	Histone deacetylase complex subunit SAP30-like protein [Zootermopsis nevadensis]	MSTRG.17371.1	x	yes	novel	trans	NA	-28.05	0.977845
MSTRG.9116	evm.TU.Contig1768.3	yes	GO:0000118(histone deacetylase complex);GO:0003714(transcription corepressor activity)	NA	K19202	NA	Histone deacetylase complex subunit SAP30-like protein [Zootermopsis nevadensis]	MSTRG.20067.1	u	yes	novel	trans	NA	-21.86	0.95631
MSTRG.9116	evm.TU.Contig1768.3	yes	GO:0000118(histone deacetylase complex);GO:0003714(transcription corepressor activity)	NA	K19202	NA	Histone deacetylase complex subunit SAP30-like protein [Zootermopsis nevadensis]	MSTRG.21101.1	u	yes	novel	trans	NA	-24.51	-0.952788
MSTRG.9116	evm.TU.Contig1768.3	yes	GO:0000118(histone deacetylase complex);GO:0003714(transcription corepressor activity)	NA	K19202	NA	Histone deacetylase complex subunit SAP30-like protein [Zootermopsis nevadensis]	MSTRG.24164.1	u	yes	novel	trans	NA	-23.58	0.988938
MSTRG.9116	evm.TU.Contig1768.3	yes	GO:0000118(histone deacetylase complex);GO:0003714(transcription corepressor activity)	NA	K19202	NA	Histone deacetylase complex subunit SAP30-like protein [Zootermopsis nevadensis]	MSTRG.28183.1	u	yes	novel	trans	NA	-16.56	0.977429
MSTRG.9116	evm.TU.Contig1768.3	yes	GO:0000118(histone deacetylase complex);GO:0003714(transcription corepressor activity)	NA	K19202	NA	Histone deacetylase complex subunit SAP30-like protein [Zootermopsis nevadensis]	MSTRG.33301.1	u	yes	novel	trans	NA	-12.41	0.971191
MSTRG.9217	evm.TU.Contig18.21	yes	NA	NA	K16533	NA	PREDICTED: centrosomal protein of 290 kDa-like [Tribolium castaneum]	MSTRG.2598.1	u	yes	novel	trans	NA	-20.85	-0.952081
MSTRG.9217	evm.TU.Contig18.21	yes	NA	NA	K16533	NA	PREDICTED: centrosomal protein of 290 kDa-like [Tribolium castaneum]	MSTRG.16011.1	x	yes	novel	trans	NA	-24.76	0.962686
MSTRG.9217	evm.TU.Contig18.21	yes	NA	NA	K16533	NA	PREDICTED: centrosomal protein of 290 kDa-like [Tribolium castaneum]	MSTRG.17973.1	u	yes	novel	trans	NA	-33.38	-0.97869
MSTRG.9217	evm.TU.Contig18.21	yes	NA	NA	K16533	NA	PREDICTED: centrosomal protein of 290 kDa-like [Tribolium castaneum]	MSTRG.23067.1	i	yes	novel	trans	NA	-18.31	-0.971186
MSTRG.9217	evm.TU.Contig18.21	yes	NA	NA	K16533	NA	PREDICTED: centrosomal protein of 290 kDa-like [Tribolium castaneum]	MSTRG.25636.1	u	yes	novel	trans	NA	-21.86	0.967119
MSTRG.9263	evm.TU.Contig18.48	yes	GO:0005506(iron ion binding);GO:0005654(nucleoplasm);GO:0005739(mitochondrion);GO:0006749(glutathione metabolic process)	00920(Sulfur metabolism)	K17725	EC:1.13.11.18	beta lactamase domain [Riptortus pedestris]	MSTRG.311.1	i	yes	novel	trans	NA	-20.66	0.972371
MSTRG.9263	evm.TU.Contig18.48	yes	GO:0005506(iron ion binding);GO:0005654(nucleoplasm);GO:0005739(mitochondrion);GO:0006749(glutathione metabolic process)	00920(Sulfur metabolism)	K17725	EC:1.13.11.18	beta lactamase domain [Riptortus pedestris]	MSTRG.13562.1	u	yes	novel	trans	NA	-29.41	0.97977
MSTRG.9263	evm.TU.Contig18.48	yes	GO:0005506(iron ion binding);GO:0005654(nucleoplasm);GO:0005739(mitochondrion);GO:0006749(glutathione metabolic process)	00920(Sulfur metabolism)	K17725	EC:1.13.11.18	beta lactamase domain [Riptortus pedestris]	MSTRG.15394.1	u	yes	novel	trans	NA	-17.16	0.954017
MSTRG.9263	evm.TU.Contig18.48	yes	GO:0005506(iron ion binding);GO:0005654(nucleoplasm);GO:0005739(mitochondrion);GO:0006749(glutathione metabolic process)	00920(Sulfur metabolism)	K17725	EC:1.13.11.18	beta lactamase domain [Riptortus pedestris]	MSTRG.18181.2	j	yes	novel	trans	NA	-27.57	0.990769
MSTRG.9263	evm.TU.Contig18.48	yes	GO:0005506(iron ion binding);GO:0005654(nucleoplasm);GO:0005739(mitochondrion);GO:0006749(glutathione metabolic process)	00920(Sulfur metabolism)	K17725	EC:1.13.11.18	beta lactamase domain [Riptortus pedestris]	MSTRG.31066.1	u	yes	novel	trans	NA	-14.76	0.992549
MSTRG.9263	evm.TU.Contig18.48	yes	GO:0005506(iron ion binding);GO:0005654(nucleoplasm);GO:0005739(mitochondrion);GO:0006749(glutathione metabolic process)	00920(Sulfur metabolism)	K17725	EC:1.13.11.18	beta lactamase domain [Riptortus pedestris]	MSTRG.31416.1	x	yes	novel	trans	NA	-15.06	0.966676
MSTRG.9598	evm.TU.Contig1802.1	yes	GO:0005887(integral component of plasma membrane);GO:0042675(compound eye cone cell differentiation);GO:0046533(negative regulation of photoreceptor cell differentiation);GO:0050931(pigment cell differentiation);GO:0098595(perivitelline space)	NA	K16353	NA	PREDICTED: LOW QUALITY PROTEIN: protein sidekick [Bombyx mori]	MSTRG.490.1	i	yes	novel	trans	NA	-20.91	0.955069
MSTRG.9598	evm.TU.Contig1802.1	yes	GO:0005887(integral component of plasma membrane);GO:0042675(compound eye cone cell differentiation);GO:0046533(negative regulation of photoreceptor cell differentiation);GO:0050931(pigment cell differentiation);GO:0098595(perivitelline space)	NA	K16353	NA	PREDICTED: LOW QUALITY PROTEIN: protein sidekick [Bombyx mori]	MSTRG.1070.1	i	yes	novel	trans	NA	-18.16	0.958587
MSTRG.9598	evm.TU.Contig1802.1	yes	GO:0005887(integral component of plasma membrane);GO:0042675(compound eye cone cell differentiation);GO:0046533(negative regulation of photoreceptor cell differentiation);GO:0050931(pigment cell differentiation);GO:0098595(perivitelline space)	NA	K16353	NA	PREDICTED: LOW QUALITY PROTEIN: protein sidekick [Bombyx mori]	MSTRG.3469.1	u	yes	novel	trans	NA	-25.63	-0.960775
MSTRG.9598	evm.TU.Contig1802.1	yes	GO:0005887(integral component of plasma membrane);GO:0042675(compound eye cone cell differentiation);GO:0046533(negative regulation of photoreceptor cell differentiation);GO:0050931(pigment cell differentiation);GO:0098595(perivitelline space)	NA	K16353	NA	PREDICTED: LOW QUALITY PROTEIN: protein sidekick [Bombyx mori]	MSTRG.4880.1	u	yes	novel	trans	NA	-20.25	0.963993
MSTRG.9598	evm.TU.Contig1802.1	yes	GO:0005887(integral component of plasma membrane);GO:0042675(compound eye cone cell differentiation);GO:0046533(negative regulation of photoreceptor cell differentiation);GO:0050931(pigment cell differentiation);GO:0098595(perivitelline space)	NA	K16353	NA	PREDICTED: LOW QUALITY PROTEIN: protein sidekick [Bombyx mori]	MSTRG.4885.3	j	yes	novel	trans	NA	-35.23	0.977356
MSTRG.9598	evm.TU.Contig1802.1	yes	GO:0005887(integral component of plasma membrane);GO:0042675(compound eye cone cell differentiation);GO:0046533(negative regulation of photoreceptor cell differentiation);GO:0050931(pigment cell differentiation);GO:0098595(perivitelline space)	NA	K16353	NA	PREDICTED: LOW QUALITY PROTEIN: protein sidekick [Bombyx mori]	MSTRG.5595.1	u	yes	novel	trans	NA	-13.41	-0.986859
MSTRG.9598	evm.TU.Contig1802.1	yes	GO:0005887(integral component of plasma membrane);GO:0042675(compound eye cone cell differentiation);GO:0046533(negative regulation of photoreceptor cell differentiation);GO:0050931(pigment cell differentiation);GO:0098595(perivitelline space)	NA	K16353	NA	PREDICTED: LOW QUALITY PROTEIN: protein sidekick [Bombyx mori]	MSTRG.7465.1	u	yes	novel	trans	NA	-29.17	0.972042
MSTRG.9598	evm.TU.Contig1802.1	yes	GO:0005887(integral component of plasma membrane);GO:0042675(compound eye cone cell differentiation);GO:0046533(negative regulation of photoreceptor cell differentiation);GO:0050931(pigment cell differentiation);GO:0098595(perivitelline space)	NA	K16353	NA	PREDICTED: LOW QUALITY PROTEIN: protein sidekick [Bombyx mori]	MSTRG.7530.1	u	yes	novel	trans	NA	-25.86	0.977505
MSTRG.9598	evm.TU.Contig1802.1	yes	GO:0005887(integral component of plasma membrane);GO:0042675(compound eye cone cell differentiation);GO:0046533(negative regulation of photoreceptor cell differentiation);GO:0050931(pigment cell differentiation);GO:0098595(perivitelline space)	NA	K16353	NA	PREDICTED: LOW QUALITY PROTEIN: protein sidekick [Bombyx mori]	MSTRG.7572.1	i	yes	novel	trans	NA	-24.66	0.953267
MSTRG.9598	evm.TU.Contig1802.1	yes	GO:0005887(integral component of plasma membrane);GO:0042675(compound eye cone cell differentiation);GO:0046533(negative regulation of photoreceptor cell differentiation);GO:0050931(pigment cell differentiation);GO:0098595(perivitelline space)	NA	K16353	NA	PREDICTED: LOW QUALITY PROTEIN: protein sidekick [Bombyx mori]	MSTRG.8302.1	x	yes	novel	trans	NA	-48.43	0.965812
MSTRG.9598	evm.TU.Contig1802.1	yes	GO:0005887(integral component of plasma membrane);GO:0042675(compound eye cone cell differentiation);GO:0046533(negative regulation of photoreceptor cell differentiation);GO:0050931(pigment cell differentiation);GO:0098595(perivitelline space)	NA	K16353	NA	PREDICTED: LOW QUALITY PROTEIN: protein sidekick [Bombyx mori]	MSTRG.9204.1	u	yes	novel	trans	NA	-31.39	0.952072
MSTRG.9598	evm.TU.Contig1802.1	yes	GO:0005887(integral component of plasma membrane);GO:0042675(compound eye cone cell differentiation);GO:0046533(negative regulation of photoreceptor cell differentiation);GO:0050931(pigment cell differentiation);GO:0098595(perivitelline space)	NA	K16353	NA	PREDICTED: LOW QUALITY PROTEIN: protein sidekick [Bombyx mori]	MSTRG.9973.1	u	yes	novel	trans	NA	-20.51	0.967163
MSTRG.9598	evm.TU.Contig1802.1	yes	GO:0005887(integral component of plasma membrane);GO:0042675(compound eye cone cell differentiation);GO:0046533(negative regulation of photoreceptor cell differentiation);GO:0050931(pigment cell differentiation);GO:0098595(perivitelline space)	NA	K16353	NA	PREDICTED: LOW QUALITY PROTEIN: protein sidekick [Bombyx mori]	MSTRG.12586.1	i	yes	novel	trans	NA	-33.64	0.960601
MSTRG.9598	evm.TU.Contig1802.1	yes	GO:0005887(integral component of plasma membrane);GO:0042675(compound eye cone cell differentiation);GO:0046533(negative regulation of photoreceptor cell differentiation);GO:0050931(pigment cell differentiation);GO:0098595(perivitelline space)	NA	K16353	NA	PREDICTED: LOW QUALITY PROTEIN: protein sidekick [Bombyx mori]	MSTRG.15764.1	u	yes	novel	trans	NA	-33.99	0.993611
MSTRG.9598	evm.TU.Contig1802.1	yes	GO:0005887(integral component of plasma membrane);GO:0042675(compound eye cone cell differentiation);GO:0046533(negative regulation of photoreceptor cell differentiation);GO:0050931(pigment cell differentiation);GO:0098595(perivitelline space)	NA	K16353	NA	PREDICTED: LOW QUALITY PROTEIN: protein sidekick [Bombyx mori]	MSTRG.18132.1	i	yes	novel	trans	NA	-11.86	0.956925
MSTRG.9598	evm.TU.Contig1802.1	yes	GO:0005887(integral component of plasma membrane);GO:0042675(compound eye cone cell differentiation);GO:0046533(negative regulation of photoreceptor cell differentiation);GO:0050931(pigment cell differentiation);GO:0098595(perivitelline space)	NA	K16353	NA	PREDICTED: LOW QUALITY PROTEIN: protein sidekick [Bombyx mori]	MSTRG.18229.1	u	yes	novel	trans	NA	-15.74	0.988835
MSTRG.9598	evm.TU.Contig1802.1	yes	GO:0005887(integral component of plasma membrane);GO:0042675(compound eye cone cell differentiation);GO:0046533(negative regulation of photoreceptor cell differentiation);GO:0050931(pigment cell differentiation);GO:0098595(perivitelline space)	NA	K16353	NA	PREDICTED: LOW QUALITY PROTEIN: protein sidekick [Bombyx mori]	MSTRG.18345.1	x	yes	novel	trans	NA	-16.96	0.961919
MSTRG.9598	evm.TU.Contig1802.1	yes	GO:0005887(integral component of plasma membrane);GO:0042675(compound eye cone cell differentiation);GO:0046533(negative regulation of photoreceptor cell differentiation);GO:0050931(pigment cell differentiation);GO:0098595(perivitelline space)	NA	K16353	NA	PREDICTED: LOW QUALITY PROTEIN: protein sidekick [Bombyx mori]	MSTRG.19197.2	j	yes	novel	trans	NA	-34.43	0.9851
MSTRG.9598	evm.TU.Contig1802.1	yes	GO:0005887(integral component of plasma membrane);GO:0042675(compound eye cone cell differentiation);GO:0046533(negative regulation of photoreceptor cell differentiation);GO:0050931(pigment cell differentiation);GO:0098595(perivitelline space)	NA	K16353	NA	PREDICTED: LOW QUALITY PROTEIN: protein sidekick [Bombyx mori]	MSTRG.19904.1	u	yes	novel	trans	NA	-14.01	0.952897
MSTRG.9598	evm.TU.Contig1802.1	yes	GO:0005887(integral component of plasma membrane);GO:0042675(compound eye cone cell differentiation);GO:0046533(negative regulation of photoreceptor cell differentiation);GO:0050931(pigment cell differentiation);GO:0098595(perivitelline space)	NA	K16353	NA	PREDICTED: LOW QUALITY PROTEIN: protein sidekick [Bombyx mori]	MSTRG.20394.1	x	yes	novel	trans	NA	-37.70	0.961574
MSTRG.9598	evm.TU.Contig1802.1	yes	GO:0005887(integral component of plasma membrane);GO:0042675(compound eye cone cell differentiation);GO:0046533(negative regulation of photoreceptor cell differentiation);GO:0050931(pigment cell differentiation);GO:0098595(perivitelline space)	NA	K16353	NA	PREDICTED: LOW QUALITY PROTEIN: protein sidekick [Bombyx mori]	MSTRG.21664.1	i	yes	novel	trans	NA	-26.77	-0.971957
MSTRG.9598	evm.TU.Contig1802.1	yes	GO:0005887(integral component of plasma membrane);GO:0042675(compound eye cone cell differentiation);GO:0046533(negative regulation of photoreceptor cell differentiation);GO:0050931(pigment cell differentiation);GO:0098595(perivitelline space)	NA	K16353	NA	PREDICTED: LOW QUALITY PROTEIN: protein sidekick [Bombyx mori]	MSTRG.21701.1	u	yes	novel	trans	NA	-37.83	0.981227
MSTRG.9598	evm.TU.Contig1802.1	yes	GO:0005887(integral component of plasma membrane);GO:0042675(compound eye cone cell differentiation);GO:0046533(negative regulation of photoreceptor cell differentiation);GO:0050931(pigment cell differentiation);GO:0098595(perivitelline space)	NA	K16353	NA	PREDICTED: LOW QUALITY PROTEIN: protein sidekick [Bombyx mori]	MSTRG.21935.1	u	yes	novel	trans	NA	-11.61	0.957514
MSTRG.9598	evm.TU.Contig1802.1	yes	GO:0005887(integral component of plasma membrane);GO:0042675(compound eye cone cell differentiation);GO:0046533(negative regulation of photoreceptor cell differentiation);GO:0050931(pigment cell differentiation);GO:0098595(perivitelline space)	NA	K16353	NA	PREDICTED: LOW QUALITY PROTEIN: protein sidekick [Bombyx mori]	MSTRG.23104.1	u	yes	novel	trans	NA	-14.52	0.963129
MSTRG.9598	evm.TU.Contig1802.1	yes	GO:0005887(integral component of plasma membrane);GO:0042675(compound eye cone cell differentiation);GO:0046533(negative regulation of photoreceptor cell differentiation);GO:0050931(pigment cell differentiation);GO:0098595(perivitelline space)	NA	K16353	NA	PREDICTED: LOW QUALITY PROTEIN: protein sidekick [Bombyx mori]	MSTRG.23868.1	u	yes	novel	trans	NA	-12.06	0.960205
MSTRG.9598	evm.TU.Contig1802.1	yes	GO:0005887(integral component of plasma membrane);GO:0042675(compound eye cone cell differentiation);GO:0046533(negative regulation of photoreceptor cell differentiation);GO:0050931(pigment cell differentiation);GO:0098595(perivitelline space)	NA	K16353	NA	PREDICTED: LOW QUALITY PROTEIN: protein sidekick [Bombyx mori]	MSTRG.24572.1	u	yes	novel	trans	NA	-19.51	0.972181
MSTRG.9598	evm.TU.Contig1802.1	yes	GO:0005887(integral component of plasma membrane);GO:0042675(compound eye cone cell differentiation);GO:0046533(negative regulation of photoreceptor cell differentiation);GO:0050931(pigment cell differentiation);GO:0098595(perivitelline space)	NA	K16353	NA	PREDICTED: LOW QUALITY PROTEIN: protein sidekick [Bombyx mori]	MSTRG.24706.1	u	yes	novel	trans	NA	-19.71	0.964569
MSTRG.9598	evm.TU.Contig1802.1	yes	GO:0005887(integral component of plasma membrane);GO:0042675(compound eye cone cell differentiation);GO:0046533(negative regulation of photoreceptor cell differentiation);GO:0050931(pigment cell differentiation);GO:0098595(perivitelline space)	NA	K16353	NA	PREDICTED: LOW QUALITY PROTEIN: protein sidekick [Bombyx mori]	MSTRG.24950.1	i	yes	novel	trans	NA	-36.55	0.967898
MSTRG.9598	evm.TU.Contig1802.1	yes	GO:0005887(integral component of plasma membrane);GO:0042675(compound eye cone cell differentiation);GO:0046533(negative regulation of photoreceptor cell differentiation);GO:0050931(pigment cell differentiation);GO:0098595(perivitelline space)	NA	K16353	NA	PREDICTED: LOW QUALITY PROTEIN: protein sidekick [Bombyx mori]	MSTRG.26388.1	x	yes	novel	trans	NA	-27.65	0.959624
MSTRG.9598	evm.TU.Contig1802.1	yes	GO:0005887(integral component of plasma membrane);GO:0042675(compound eye cone cell differentiation);GO:0046533(negative regulation of photoreceptor cell differentiation);GO:0050931(pigment cell differentiation);GO:0098595(perivitelline space)	NA	K16353	NA	PREDICTED: LOW QUALITY PROTEIN: protein sidekick [Bombyx mori]	MSTRG.26669.1	u	yes	novel	trans	NA	-22.04	-0.954837
MSTRG.9598	evm.TU.Contig1802.1	yes	GO:0005887(integral component of plasma membrane);GO:0042675(compound eye cone cell differentiation);GO:0046533(negative regulation of photoreceptor cell differentiation);GO:0050931(pigment cell differentiation);GO:0098595(perivitelline space)	NA	K16353	NA	PREDICTED: LOW QUALITY PROTEIN: protein sidekick [Bombyx mori]	MSTRG.27664.1	u	yes	novel	trans	NA	-22.50	0.957301
MSTRG.9598	evm.TU.Contig1802.1	yes	GO:0005887(integral component of plasma membrane);GO:0042675(compound eye cone cell differentiation);GO:0046533(negative regulation of photoreceptor cell differentiation);GO:0050931(pigment cell differentiation);GO:0098595(perivitelline space)	NA	K16353	NA	PREDICTED: LOW QUALITY PROTEIN: protein sidekick [Bombyx mori]	MSTRG.28935.1	i	yes	novel	trans	NA	-17.51	0.965674
MSTRG.9598	evm.TU.Contig1802.1	yes	GO:0005887(integral component of plasma membrane);GO:0042675(compound eye cone cell differentiation);GO:0046533(negative regulation of photoreceptor cell differentiation);GO:0050931(pigment cell differentiation);GO:0098595(perivitelline space)	NA	K16353	NA	PREDICTED: LOW QUALITY PROTEIN: protein sidekick [Bombyx mori]	MSTRG.30736.1	x	yes	novel	trans	NA	-42.69	-0.989107
MSTRG.9598	evm.TU.Contig1802.1	yes	GO:0005887(integral component of plasma membrane);GO:0042675(compound eye cone cell differentiation);GO:0046533(negative regulation of photoreceptor cell differentiation);GO:0050931(pigment cell differentiation);GO:0098595(perivitelline space)	NA	K16353	NA	PREDICTED: LOW QUALITY PROTEIN: protein sidekick [Bombyx mori]	MSTRG.31529.1	u	yes	novel	trans	NA	-12.41	-0.963916
MSTRG.9598	evm.TU.Contig1802.1	yes	GO:0005887(integral component of plasma membrane);GO:0042675(compound eye cone cell differentiation);GO:0046533(negative regulation of photoreceptor cell differentiation);GO:0050931(pigment cell differentiation);GO:0098595(perivitelline space)	NA	K16353	NA	PREDICTED: LOW QUALITY PROTEIN: protein sidekick [Bombyx mori]	MSTRG.33402.1	u	yes	novel	trans	NA	-27.18	0.959438
MSTRG.9598	evm.TU.Contig1802.1	yes	GO:0005887(integral component of plasma membrane);GO:0042675(compound eye cone cell differentiation);GO:0046533(negative regulation of photoreceptor cell differentiation);GO:0050931(pigment cell differentiation);GO:0098595(perivitelline space)	NA	K16353	NA	PREDICTED: LOW QUALITY PROTEIN: protein sidekick [Bombyx mori]	MSTRG.33532.1	u	yes	novel	trans	NA	-22.39	0.969288
MSTRG.10115	evm.TU.Contig192.12	yes	GO:0000278(mitotic cell cycle);GO:0004702(receptor signaling protein serine/threonine kinase activity);GO:0005737(cytoplasm);GO:0006915(apoptotic process);GO:0045595(regulation of cell differentiation)	NA	K08838	EC:2.7.11.1	PREDICTED: serine/threonine-protein kinase MST4 isoform X1 [Tribolium castaneum]	MSTRG.1930.1	u	yes	novel	trans	NA	-18.36	0.990745
MSTRG.10115	evm.TU.Contig192.12	yes	GO:0000278(mitotic cell cycle);GO:0004702(receptor signaling protein serine/threonine kinase activity);GO:0005737(cytoplasm);GO:0006915(apoptotic process);GO:0045595(regulation of cell differentiation)	NA	K08838	EC:2.7.11.1	PREDICTED: serine/threonine-protein kinase MST4 isoform X1 [Tribolium castaneum]	MSTRG.3469.1	u	yes	novel	trans	NA	-44.59	0.951504
MSTRG.10115	evm.TU.Contig192.12	yes	GO:0000278(mitotic cell cycle);GO:0004702(receptor signaling protein serine/threonine kinase activity);GO:0005737(cytoplasm);GO:0006915(apoptotic process);GO:0045595(regulation of cell differentiation)	NA	K08838	EC:2.7.11.1	PREDICTED: serine/threonine-protein kinase MST4 isoform X1 [Tribolium castaneum]	MSTRG.6131.6	u	yes	novel	trans	NA	-44.94	0.963369
MSTRG.10115	evm.TU.Contig192.12	yes	GO:0000278(mitotic cell cycle);GO:0004702(receptor signaling protein serine/threonine kinase activity);GO:0005737(cytoplasm);GO:0006915(apoptotic process);GO:0045595(regulation of cell differentiation)	NA	K08838	EC:2.7.11.1	PREDICTED: serine/threonine-protein kinase MST4 isoform X1 [Tribolium castaneum]	MSTRG.6568.1	i	yes	novel	trans	NA	-28.11	0.97462
MSTRG.10115	evm.TU.Contig192.12	yes	GO:0000278(mitotic cell cycle);GO:0004702(receptor signaling protein serine/threonine kinase activity);GO:0005737(cytoplasm);GO:0006915(apoptotic process);GO:0045595(regulation of cell differentiation)	NA	K08838	EC:2.7.11.1	PREDICTED: serine/threonine-protein kinase MST4 isoform X1 [Tribolium castaneum]	MSTRG.21101.1	u	yes	novel	trans	NA	-28.87	-0.955789
MSTRG.10222	evm.TU.Contig1928.1	yes	NA	00052(Galactose metabolism);00500(Starch and sucrose metabolism)	K01187	EC:3.2.1.20	sucrase [Nilaparvata lugens]	MSTRG.1230.1	u	yes	novel	trans	NA	-34.34	0.97205
MSTRG.10222	evm.TU.Contig1928.1	yes	NA	00052(Galactose metabolism);00500(Starch and sucrose metabolism)	K01187	EC:3.2.1.20	sucrase [Nilaparvata lugens]	MSTRG.3109.1	i	yes	novel	trans	NA	-19.46	0.983615
MSTRG.10222	evm.TU.Contig1928.1	yes	NA	00052(Galactose metabolism);00500(Starch and sucrose metabolism)	K01187	EC:3.2.1.20	sucrase [Nilaparvata lugens]	MSTRG.4703.1	u	yes	novel	trans	NA	-25.41	0.973154
MSTRG.10222	evm.TU.Contig1928.1	yes	NA	00052(Galactose metabolism);00500(Starch and sucrose metabolism)	K01187	EC:3.2.1.20	sucrase [Nilaparvata lugens]	MSTRG.4828.2	u	yes	novel	trans	NA	-36.69	0.968119
MSTRG.10222	evm.TU.Contig1928.1	yes	NA	00052(Galactose metabolism);00500(Starch and sucrose metabolism)	K01187	EC:3.2.1.20	sucrase [Nilaparvata lugens]	MSTRG.4880.1	u	yes	novel	trans	NA	-34.60	0.959918
MSTRG.10222	evm.TU.Contig1928.1	yes	NA	00052(Galactose metabolism);00500(Starch and sucrose metabolism)	K01187	EC:3.2.1.20	sucrase [Nilaparvata lugens]	MSTRG.5595.1	u	yes	novel	trans	NA	-27.60	-0.976442
MSTRG.10222	evm.TU.Contig1928.1	yes	NA	00052(Galactose metabolism);00500(Starch and sucrose metabolism)	K01187	EC:3.2.1.20	sucrase [Nilaparvata lugens]	MSTRG.5985.1	i	yes	novel	trans	NA	-23.11	0.979061
MSTRG.10222	evm.TU.Contig1928.1	yes	NA	00052(Galactose metabolism);00500(Starch and sucrose metabolism)	K01187	EC:3.2.1.20	sucrase [Nilaparvata lugens]	MSTRG.6646.1	u	yes	novel	trans	NA	-34.29	0.967221
MSTRG.10222	evm.TU.Contig1928.1	yes	NA	00052(Galactose metabolism);00500(Starch and sucrose metabolism)	K01187	EC:3.2.1.20	sucrase [Nilaparvata lugens]	MSTRG.7572.1	i	yes	novel	trans	NA	-35.71	0.975587
MSTRG.10222	evm.TU.Contig1928.1	yes	NA	00052(Galactose metabolism);00500(Starch and sucrose metabolism)	K01187	EC:3.2.1.20	sucrase [Nilaparvata lugens]	MSTRG.8302.1	x	yes	novel	trans	NA	-41.10	0.991494
MSTRG.10222	evm.TU.Contig1928.1	yes	NA	00052(Galactose metabolism);00500(Starch and sucrose metabolism)	K01187	EC:3.2.1.20	sucrase [Nilaparvata lugens]	MSTRG.9204.1	u	yes	novel	trans	NA	-23.10	0.976211
MSTRG.10222	evm.TU.Contig1928.1	yes	NA	00052(Galactose metabolism);00500(Starch and sucrose metabolism)	K01187	EC:3.2.1.20	sucrase [Nilaparvata lugens]	MSTRG.9876.1	u	yes	novel	trans	NA	-35.49	-0.960952
MSTRG.10222	evm.TU.Contig1928.1	yes	NA	00052(Galactose metabolism);00500(Starch and sucrose metabolism)	K01187	EC:3.2.1.20	sucrase [Nilaparvata lugens]	MSTRG.12246.1	u	yes	novel	trans	NA	-34.42	0.974896
MSTRG.10222	evm.TU.Contig1928.1	yes	NA	00052(Galactose metabolism);00500(Starch and sucrose metabolism)	K01187	EC:3.2.1.20	sucrase [Nilaparvata lugens]	MSTRG.12403.1	u	yes	novel	trans	NA	-16.81	0.958143
MSTRG.10222	evm.TU.Contig1928.1	yes	NA	00052(Galactose metabolism);00500(Starch and sucrose metabolism)	K01187	EC:3.2.1.20	sucrase [Nilaparvata lugens]	MSTRG.12586.1	i	yes	novel	trans	NA	-49.51	0.9947
MSTRG.10222	evm.TU.Contig1928.1	yes	NA	00052(Galactose metabolism);00500(Starch and sucrose metabolism)	K01187	EC:3.2.1.20	sucrase [Nilaparvata lugens]	MSTRG.15764.1	u	yes	novel	trans	NA	-21.21	0.98546
MSTRG.10222	evm.TU.Contig1928.1	yes	NA	00052(Galactose metabolism);00500(Starch and sucrose metabolism)	K01187	EC:3.2.1.20	sucrase [Nilaparvata lugens]	MSTRG.18229.1	u	yes	novel	trans	NA	-27.30	0.984084
MSTRG.10222	evm.TU.Contig1928.1	yes	NA	00052(Galactose metabolism);00500(Starch and sucrose metabolism)	K01187	EC:3.2.1.20	sucrase [Nilaparvata lugens]	MSTRG.18345.1	x	yes	novel	trans	NA	-14.91	0.966236
MSTRG.10222	evm.TU.Contig1928.1	yes	NA	00052(Galactose metabolism);00500(Starch and sucrose metabolism)	K01187	EC:3.2.1.20	sucrase [Nilaparvata lugens]	MSTRG.18663.1	u	yes	novel	trans	NA	-19.66	0.975777
MSTRG.10222	evm.TU.Contig1928.1	yes	NA	00052(Galactose metabolism);00500(Starch and sucrose metabolism)	K01187	EC:3.2.1.20	sucrase [Nilaparvata lugens]	MSTRG.18813.1	u	yes	novel	trans	NA	-20.06	0.974047
MSTRG.10222	evm.TU.Contig1928.1	yes	NA	00052(Galactose metabolism);00500(Starch and sucrose metabolism)	K01187	EC:3.2.1.20	sucrase [Nilaparvata lugens]	MSTRG.19197.2	j	yes	novel	trans	NA	-40.85	0.983008
MSTRG.10222	evm.TU.Contig1928.1	yes	NA	00052(Galactose metabolism);00500(Starch and sucrose metabolism)	K01187	EC:3.2.1.20	sucrase [Nilaparvata lugens]	MSTRG.19904.1	u	yes	novel	trans	NA	-20.85	0.97579
MSTRG.10222	evm.TU.Contig1928.1	yes	NA	00052(Galactose metabolism);00500(Starch and sucrose metabolism)	K01187	EC:3.2.1.20	sucrase [Nilaparvata lugens]	MSTRG.20394.1	x	yes	novel	trans	NA	-26.01	0.974676
MSTRG.10222	evm.TU.Contig1928.1	yes	NA	00052(Galactose metabolism);00500(Starch and sucrose metabolism)	K01187	EC:3.2.1.20	sucrase [Nilaparvata lugens]	MSTRG.21664.1	i	yes	novel	trans	NA	-22.75	-0.97031
MSTRG.10222	evm.TU.Contig1928.1	yes	NA	00052(Galactose metabolism);00500(Starch and sucrose metabolism)	K01187	EC:3.2.1.20	sucrase [Nilaparvata lugens]	MSTRG.23104.1	u	yes	novel	trans	NA	-24.28	0.96318
MSTRG.10222	evm.TU.Contig1928.1	yes	NA	00052(Galactose metabolism);00500(Starch and sucrose metabolism)	K01187	EC:3.2.1.20	sucrase [Nilaparvata lugens]	MSTRG.24950.1	i	yes	novel	trans	NA	-28.60	0.969565
MSTRG.10222	evm.TU.Contig1928.1	yes	NA	00052(Galactose metabolism);00500(Starch and sucrose metabolism)	K01187	EC:3.2.1.20	sucrase [Nilaparvata lugens]	MSTRG.25283.1	u	yes	novel	trans	NA	-11.21	0.96341
MSTRG.10222	evm.TU.Contig1928.1	yes	NA	00052(Galactose metabolism);00500(Starch and sucrose metabolism)	K01187	EC:3.2.1.20	sucrase [Nilaparvata lugens]	MSTRG.26388.1	x	yes	novel	trans	NA	-37.95	0.970057
MSTRG.10222	evm.TU.Contig1928.1	yes	NA	00052(Galactose metabolism);00500(Starch and sucrose metabolism)	K01187	EC:3.2.1.20	sucrase [Nilaparvata lugens]	MSTRG.26566.1	i	yes	novel	trans	NA	-37.96	-0.954715
MSTRG.10222	evm.TU.Contig1928.1	yes	NA	00052(Galactose metabolism);00500(Starch and sucrose metabolism)	K01187	EC:3.2.1.20	sucrase [Nilaparvata lugens]	MSTRG.29938.1	u	yes	novel	trans	NA	-20.86	0.95039
MSTRG.10222	evm.TU.Contig1928.1	yes	NA	00052(Galactose metabolism);00500(Starch and sucrose metabolism)	K01187	EC:3.2.1.20	sucrase [Nilaparvata lugens]	MSTRG.30736.1	x	yes	novel	trans	NA	-26.79	-0.984868
MSTRG.10222	evm.TU.Contig1928.1	yes	NA	00052(Galactose metabolism);00500(Starch and sucrose metabolism)	K01187	EC:3.2.1.20	sucrase [Nilaparvata lugens]	MSTRG.30957.1	u	yes	novel	trans	NA	-33.66	0.982342
MSTRG.10222	evm.TU.Contig1928.1	yes	NA	00052(Galactose metabolism);00500(Starch and sucrose metabolism)	K01187	EC:3.2.1.20	sucrase [Nilaparvata lugens]	MSTRG.32104.1	i	yes	novel	trans	NA	-32.94	0.955166
MSTRG.10222	evm.TU.Contig1928.1	yes	NA	00052(Galactose metabolism);00500(Starch and sucrose metabolism)	K01187	EC:3.2.1.20	sucrase [Nilaparvata lugens]	MSTRG.33402.1	u	yes	novel	trans	NA	-30.15	0.994262
MSTRG.10222	evm.TU.Contig1928.1	yes	NA	00052(Galactose metabolism);00500(Starch and sucrose metabolism)	K01187	EC:3.2.1.20	sucrase [Nilaparvata lugens]	MSTRG.33532.1	u	yes	novel	trans	NA	-20.09	0.983524
MSTRG.10436	evm.TU.Contig196.21	yes	NA	04217(Necroptosis);04621(NOD-like receptor signaling pathway)	K10630	EC:2.3.2.27	RanBP-type and C3HC4-type zinc finger-containing protein 1 [Zootermopsis nevadensis]	MSTRG.4530.1	u	yes	novel	trans	NA	-28.27	-0.965498
MSTRG.10436	evm.TU.Contig196.21	yes	NA	04217(Necroptosis);04621(NOD-like receptor signaling pathway)	K10630	EC:2.3.2.27	RanBP-type and C3HC4-type zinc finger-containing protein 1 [Zootermopsis nevadensis]	MSTRG.6479.1	u	yes	novel	trans	NA	-27.43	0.952524
MSTRG.10436	evm.TU.Contig196.21	yes	NA	04217(Necroptosis);04621(NOD-like receptor signaling pathway)	K10630	EC:2.3.2.27	RanBP-type and C3HC4-type zinc finger-containing protein 1 [Zootermopsis nevadensis]	MSTRG.6649.1	u	yes	novel	trans	NA	-28.85	-0.98598
MSTRG.10436	evm.TU.Contig196.21	yes	NA	04217(Necroptosis);04621(NOD-like receptor signaling pathway)	K10630	EC:2.3.2.27	RanBP-type and C3HC4-type zinc finger-containing protein 1 [Zootermopsis nevadensis]	MSTRG.8685.1	i	yes	novel	trans	NA	-31.39	-0.978072
MSTRG.10436	evm.TU.Contig196.21	yes	NA	04217(Necroptosis);04621(NOD-like receptor signaling pathway)	K10630	EC:2.3.2.27	RanBP-type and C3HC4-type zinc finger-containing protein 1 [Zootermopsis nevadensis]	MSTRG.9305.1	x	yes	novel	trans	NA	-30.25	0.982743
MSTRG.10436	evm.TU.Contig196.21	yes	NA	04217(Necroptosis);04621(NOD-like receptor signaling pathway)	K10630	EC:2.3.2.27	RanBP-type and C3HC4-type zinc finger-containing protein 1 [Zootermopsis nevadensis]	MSTRG.10098.1	u	yes	novel	trans	NA	-28.61	-0.96991
MSTRG.10436	evm.TU.Contig196.21	yes	NA	04217(Necroptosis);04621(NOD-like receptor signaling pathway)	K10630	EC:2.3.2.27	RanBP-type and C3HC4-type zinc finger-containing protein 1 [Zootermopsis nevadensis]	MSTRG.13561.1	u	yes	novel	trans	NA	-21.85	-0.966402
MSTRG.10436	evm.TU.Contig196.21	yes	NA	04217(Necroptosis);04621(NOD-like receptor signaling pathway)	K10630	EC:2.3.2.27	RanBP-type and C3HC4-type zinc finger-containing protein 1 [Zootermopsis nevadensis]	MSTRG.13603.1	u	yes	novel	trans	NA	-25.53	-0.964909
MSTRG.10436	evm.TU.Contig196.21	yes	NA	04217(Necroptosis);04621(NOD-like receptor signaling pathway)	K10630	EC:2.3.2.27	RanBP-type and C3HC4-type zinc finger-containing protein 1 [Zootermopsis nevadensis]	MSTRG.16560.1	u	yes	novel	trans	NA	-31.26	-0.951572
MSTRG.10436	evm.TU.Contig196.21	yes	NA	04217(Necroptosis);04621(NOD-like receptor signaling pathway)	K10630	EC:2.3.2.27	RanBP-type and C3HC4-type zinc finger-containing protein 1 [Zootermopsis nevadensis]	MSTRG.16600.1	u	yes	novel	trans	NA	-28.97	0.994628
MSTRG.10436	evm.TU.Contig196.21	yes	NA	04217(Necroptosis);04621(NOD-like receptor signaling pathway)	K10630	EC:2.3.2.27	RanBP-type and C3HC4-type zinc finger-containing protein 1 [Zootermopsis nevadensis]	MSTRG.21246.1	u	yes	novel	trans	NA	-14.31	-0.954824
MSTRG.10436	evm.TU.Contig196.21	yes	NA	04217(Necroptosis);04621(NOD-like receptor signaling pathway)	K10630	EC:2.3.2.27	RanBP-type and C3HC4-type zinc finger-containing protein 1 [Zootermopsis nevadensis]	MSTRG.22410.1	u	yes	novel	trans	NA	-12.76	-0.972934
MSTRG.10436	evm.TU.Contig196.21	yes	NA	04217(Necroptosis);04621(NOD-like receptor signaling pathway)	K10630	EC:2.3.2.27	RanBP-type and C3HC4-type zinc finger-containing protein 1 [Zootermopsis nevadensis]	MSTRG.25416.1	u	yes	novel	trans	NA	-17.16	0.987084
MSTRG.10436	evm.TU.Contig196.21	yes	NA	04217(Necroptosis);04621(NOD-like receptor signaling pathway)	K10630	EC:2.3.2.27	RanBP-type and C3HC4-type zinc finger-containing protein 1 [Zootermopsis nevadensis]	MSTRG.27917.1	u	yes	novel	trans	NA	-21.54	-0.953365
MSTRG.10436	evm.TU.Contig196.21	yes	NA	04217(Necroptosis);04621(NOD-like receptor signaling pathway)	K10630	EC:2.3.2.27	RanBP-type and C3HC4-type zinc finger-containing protein 1 [Zootermopsis nevadensis]	MSTRG.30756.1	x	yes	novel	trans	NA	-28.40	-0.966013
MSTRG.10436	evm.TU.Contig196.21	yes	NA	04217(Necroptosis);04621(NOD-like receptor signaling pathway)	K10630	EC:2.3.2.27	RanBP-type and C3HC4-type zinc finger-containing protein 1 [Zootermopsis nevadensis]	MSTRG.32788.1	u	yes	novel	trans	NA	-16.31	0.973539
MSTRG.10955	evm.TU.Contig20.116	yes	NA	04142(Lysosome)	K12384	NA	PREDICTED: sensory neuron membrane protein 2 [Fopius arisanus]	MSTRG.10098.1	u	yes	novel	trans	NA	-21.66	0.972737
MSTRG.10955	evm.TU.Contig20.116	yes	NA	04142(Lysosome)	K12384	NA	PREDICTED: sensory neuron membrane protein 2 [Fopius arisanus]	MSTRG.11712.1	i	yes	novel	trans	NA	-11.06	0.962971
MSTRG.10955	evm.TU.Contig20.116	yes	NA	04142(Lysosome)	K12384	NA	PREDICTED: sensory neuron membrane protein 2 [Fopius arisanus]	MSTRG.20104.1	u	yes	novel	trans	NA	-32.99	-0.953764
MSTRG.10955	evm.TU.Contig20.116	yes	NA	04142(Lysosome)	K12384	NA	PREDICTED: sensory neuron membrane protein 2 [Fopius arisanus]	MSTRG.24559.1	u	yes	novel	trans	NA	-15.76	0.953751
MSTRG.10955	evm.TU.Contig20.116	yes	NA	04142(Lysosome)	K12384	NA	PREDICTED: sensory neuron membrane protein 2 [Fopius arisanus]	MSTRG.27917.1	u	yes	novel	trans	NA	-14.81	0.9788
MSTRG.10955	evm.TU.Contig20.116	yes	NA	04142(Lysosome)	K12384	NA	PREDICTED: sensory neuron membrane protein 2 [Fopius arisanus]	MSTRG.32788.1	u	yes	novel	trans	NA	-15.01	-0.95272
MSTRG.11066	evm.TU.Contig20.206	yes	NA	NA	NA	NA	Protein Star [Zootermopsis nevadensis]	MSTRG.4464.1	i	yes	novel	trans	NA	-23.71	0.982591
MSTRG.11066	evm.TU.Contig20.206	yes	NA	NA	NA	NA	Protein Star [Zootermopsis nevadensis]	MSTRG.5898.1	i	yes	novel	trans	NA	-18.46	0.986902
MSTRG.11066	evm.TU.Contig20.206	yes	NA	NA	NA	NA	Protein Star [Zootermopsis nevadensis]	MSTRG.9949.1	u	yes	novel	trans	NA	-12.71	-0.963375
MSTRG.11066	evm.TU.Contig20.206	yes	NA	NA	NA	NA	Protein Star [Zootermopsis nevadensis]	MSTRG.11534.1	u	yes	novel	trans	NA	-16.41	0.979033
MSTRG.11066	evm.TU.Contig20.206	yes	NA	NA	NA	NA	Protein Star [Zootermopsis nevadensis]	MSTRG.21515.1	x	yes	novel	trans	NA	-22.86	0.963268
MSTRG.11066	evm.TU.Contig20.206	yes	NA	NA	NA	NA	Protein Star [Zootermopsis nevadensis]	MSTRG.28378.1	u	yes	novel	trans	NA	-17.56	0.992286
MSTRG.11161	evm.TU.Contig201.20	yes	NA	04022(cGMP - PKG signaling pathway);04024(cAMP signaling pathway);04151(PI3K-Akt signaling pathway);04152(AMPK signaling pathway);04211(Longevity regulating pathway - mammal);04261(Adrenergic signaling in cardiomyocytes);04668(TNF signaling pathway);04725(Cholinergic synapse);04728(Dopaminergic synapse);04911(Insulin secretion);04915(Estrogen signaling pathway);04916(Melanogenesis);04918(Thyroid …	K09048	NA	PREDICTED: cyclic AMP response element-binding protein A-like isoform X1 [Tribolium castaneum]	MSTRG.3494.1	i	yes	novel	trans	NA	-24.66	0.977988
MSTRG.11161	evm.TU.Contig201.20	yes	NA	04022(cGMP - PKG signaling pathway);04024(cAMP signaling pathway);04151(PI3K-Akt signaling pathway);04152(AMPK signaling pathway);04211(Longevity regulating pathway - mammal);04261(Adrenergic signaling in cardiomyocytes);04668(TNF signaling pathway);04725(Cholinergic synapse);04728(Dopaminergic synapse);04911(Insulin secretion);04915(Estrogen signaling pathway);04916(Melanogenesis);04918(Thyroid …	K09048	NA	PREDICTED: cyclic AMP response element-binding protein A-like isoform X1 [Tribolium castaneum]	MSTRG.12639.1	j	yes	novel	trans	NA	-26.42	0.976171
MSTRG.11161	evm.TU.Contig201.20	yes	NA	04022(cGMP - PKG signaling pathway);04024(cAMP signaling pathway);04151(PI3K-Akt signaling pathway);04152(AMPK signaling pathway);04211(Longevity regulating pathway - mammal);04261(Adrenergic signaling in cardiomyocytes);04668(TNF signaling pathway);04725(Cholinergic synapse);04728(Dopaminergic synapse);04911(Insulin secretion);04915(Estrogen signaling pathway);04916(Melanogenesis);04918(Thyroid …	K09048	NA	PREDICTED: cyclic AMP response element-binding protein A-like isoform X1 [Tribolium castaneum]	MSTRG.20067.1	u	yes	novel	trans	NA	-17.51	0.965297
MSTRG.11161	evm.TU.Contig201.20	yes	NA	04022(cGMP - PKG signaling pathway);04024(cAMP signaling pathway);04151(PI3K-Akt signaling pathway);04152(AMPK signaling pathway);04211(Longevity regulating pathway - mammal);04261(Adrenergic signaling in cardiomyocytes);04668(TNF signaling pathway);04725(Cholinergic synapse);04728(Dopaminergic synapse);04911(Insulin secretion);04915(Estrogen signaling pathway);04916(Melanogenesis);04918(Thyroid …	K09048	NA	PREDICTED: cyclic AMP response element-binding protein A-like isoform X1 [Tribolium castaneum]	MSTRG.21101.1	u	yes	novel	trans	NA	-41.09	-0.951147
MSTRG.11161	evm.TU.Contig201.20	yes	NA	04022(cGMP - PKG signaling pathway);04024(cAMP signaling pathway);04151(PI3K-Akt signaling pathway);04152(AMPK signaling pathway);04211(Longevity regulating pathway - mammal);04261(Adrenergic signaling in cardiomyocytes);04668(TNF signaling pathway);04725(Cholinergic synapse);04728(Dopaminergic synapse);04911(Insulin secretion);04915(Estrogen signaling pathway);04916(Melanogenesis);04918(Thyroid …	K09048	NA	PREDICTED: cyclic AMP response element-binding protein A-like isoform X1 [Tribolium castaneum]	MSTRG.32119.1	u	yes	novel	trans	NA	-38.98	0.952628
MSTRG.11161	evm.TU.Contig201.20	yes	NA	04022(cGMP - PKG signaling pathway);04024(cAMP signaling pathway);04151(PI3K-Akt signaling pathway);04152(AMPK signaling pathway);04211(Longevity regulating pathway - mammal);04261(Adrenergic signaling in cardiomyocytes);04668(TNF signaling pathway);04725(Cholinergic synapse);04728(Dopaminergic synapse);04911(Insulin secretion);04915(Estrogen signaling pathway);04916(Melanogenesis);04918(Thyroid …	K09048	NA	PREDICTED: cyclic AMP response element-binding protein A-like isoform X1 [Tribolium castaneum]	MSTRG.33257.1	u	yes	novel	trans	NA	-29.41	0.982806
MSTRG.11161	evm.TU.Contig201.20	yes	NA	04022(cGMP - PKG signaling pathway);04024(cAMP signaling pathway);04151(PI3K-Akt signaling pathway);04152(AMPK signaling pathway);04211(Longevity regulating pathway - mammal);04261(Adrenergic signaling in cardiomyocytes);04668(TNF signaling pathway);04725(Cholinergic synapse);04728(Dopaminergic synapse);04911(Insulin secretion);04915(Estrogen signaling pathway);04916(Melanogenesis);04918(Thyroid …	K09048	NA	PREDICTED: cyclic AMP response element-binding protein A-like isoform X1 [Tribolium castaneum]	MSTRG.33451.1	u	yes	novel	trans	NA	-19.41	-0.954131
MSTRG.11194	evm.TU.Contig20137.1	yes	NA	NA	K08145	NA	sugar transporter [Nilaparvata lugens]	MSTRG.490.1	i	yes	novel	trans	NA	-39.18	0.960469
MSTRG.11194	evm.TU.Contig20137.1	yes	NA	NA	K08145	NA	sugar transporter [Nilaparvata lugens]	MSTRG.1070.1	i	yes	novel	trans	NA	-27.69	0.958569
MSTRG.11194	evm.TU.Contig20137.1	yes	NA	NA	K08145	NA	sugar transporter [Nilaparvata lugens]	MSTRG.3469.1	u	yes	novel	trans	NA	-19.71	-0.971978
MSTRG.11194	evm.TU.Contig20137.1	yes	NA	NA	K08145	NA	sugar transporter [Nilaparvata lugens]	MSTRG.4885.3	j	yes	novel	trans	NA	-30.80	0.965831
MSTRG.11194	evm.TU.Contig20137.1	yes	NA	NA	K08145	NA	sugar transporter [Nilaparvata lugens]	MSTRG.6135.1	x	yes	novel	trans	NA	-22.46	0.966321
MSTRG.11194	evm.TU.Contig20137.1	yes	NA	NA	K08145	NA	sugar transporter [Nilaparvata lugens]	MSTRG.7465.1	u	yes	novel	trans	NA	-23.16	0.978683
MSTRG.11194	evm.TU.Contig20137.1	yes	NA	NA	K08145	NA	sugar transporter [Nilaparvata lugens]	MSTRG.9973.1	u	yes	novel	trans	NA	-24.13	0.978421
MSTRG.11194	evm.TU.Contig20137.1	yes	NA	NA	K08145	NA	sugar transporter [Nilaparvata lugens]	MSTRG.12403.1	u	yes	novel	trans	NA	-13.71	0.960555
MSTRG.11194	evm.TU.Contig20137.1	yes	NA	NA	K08145	NA	sugar transporter [Nilaparvata lugens]	MSTRG.18549.1	i	yes	novel	trans	NA	-19.16	-0.970996
MSTRG.11194	evm.TU.Contig20137.1	yes	NA	NA	K08145	NA	sugar transporter [Nilaparvata lugens]	MSTRG.21701.1	u	yes	novel	trans	NA	-20.90	0.96169
MSTRG.11194	evm.TU.Contig20137.1	yes	NA	NA	K08145	NA	sugar transporter [Nilaparvata lugens]	MSTRG.21935.1	u	yes	novel	trans	NA	-19.86	0.959281
MSTRG.11194	evm.TU.Contig20137.1	yes	NA	NA	K08145	NA	sugar transporter [Nilaparvata lugens]	MSTRG.23868.1	u	yes	novel	trans	NA	-20.01	0.957176
MSTRG.11194	evm.TU.Contig20137.1	yes	NA	NA	K08145	NA	sugar transporter [Nilaparvata lugens]	MSTRG.24572.1	u	yes	novel	trans	NA	-14.51	0.998268
MSTRG.11194	evm.TU.Contig20137.1	yes	NA	NA	K08145	NA	sugar transporter [Nilaparvata lugens]	MSTRG.24706.1	u	yes	novel	trans	NA	-17.46	0.962453
MSTRG.11194	evm.TU.Contig20137.1	yes	NA	NA	K08145	NA	sugar transporter [Nilaparvata lugens]	MSTRG.27140.1	x	yes	novel	trans	NA	-11.01	0.987382
MSTRG.11194	evm.TU.Contig20137.1	yes	NA	NA	K08145	NA	sugar transporter [Nilaparvata lugens]	MSTRG.27664.1	u	yes	novel	trans	NA	-22.52	0.959406
MSTRG.11194	evm.TU.Contig20137.1	yes	NA	NA	K08145	NA	sugar transporter [Nilaparvata lugens]	MSTRG.28935.1	i	yes	novel	trans	NA	-34.06	0.980011
MSTRG.11194	evm.TU.Contig20137.1	yes	NA	NA	K08145	NA	sugar transporter [Nilaparvata lugens]	MSTRG.31529.1	u	yes	novel	trans	NA	-15.38	-0.957239
MSTRG.11352	evm.TU.Contig203.1	yes	NA	NA	K08145	NA	sugar transporter [Nilaparvata lugens]	MSTRG.244.1	u	yes	novel	trans	NA	-23.38	0.957442
MSTRG.11352	evm.TU.Contig203.1	yes	NA	NA	K08145	NA	sugar transporter [Nilaparvata lugens]	MSTRG.1702.1	u	yes	novel	trans	NA	-48.59	0.998443
MSTRG.11352	evm.TU.Contig203.1	yes	NA	NA	K08145	NA	sugar transporter [Nilaparvata lugens]	MSTRG.4530.1	u	yes	novel	trans	NA	-25.91	0.970025
MSTRG.11352	evm.TU.Contig203.1	yes	NA	NA	K08145	NA	sugar transporter [Nilaparvata lugens]	MSTRG.6479.1	u	yes	novel	trans	NA	-35.64	-0.966393
MSTRG.11352	evm.TU.Contig203.1	yes	NA	NA	K08145	NA	sugar transporter [Nilaparvata lugens]	MSTRG.6646.1	u	yes	novel	trans	NA	-39.91	0.980353
MSTRG.11352	evm.TU.Contig203.1	yes	NA	NA	K08145	NA	sugar transporter [Nilaparvata lugens]	MSTRG.6649.1	u	yes	novel	trans	NA	-39.99	0.970206
MSTRG.11352	evm.TU.Contig203.1	yes	NA	NA	K08145	NA	sugar transporter [Nilaparvata lugens]	MSTRG.8685.1	i	yes	novel	trans	NA	-31.00	0.962018
MSTRG.11352	evm.TU.Contig203.1	yes	NA	NA	K08145	NA	sugar transporter [Nilaparvata lugens]	MSTRG.9876.1	u	yes	novel	trans	NA	-29.49	-0.961537
MSTRG.11352	evm.TU.Contig203.1	yes	NA	NA	K08145	NA	sugar transporter [Nilaparvata lugens]	MSTRG.10563.1	u	yes	novel	trans	NA	-32.07	0.989776
MSTRG.11352	evm.TU.Contig203.1	yes	NA	NA	K08145	NA	sugar transporter [Nilaparvata lugens]	MSTRG.10564.1	u	yes	novel	trans	NA	-39.92	0.983486
MSTRG.11352	evm.TU.Contig203.1	yes	NA	NA	K08145	NA	sugar transporter [Nilaparvata lugens]	MSTRG.12578.1	i	yes	novel	trans	NA	-25.41	0.973529
MSTRG.11352	evm.TU.Contig203.1	yes	NA	NA	K08145	NA	sugar transporter [Nilaparvata lugens]	MSTRG.13561.1	u	yes	novel	trans	NA	-30.61	0.98747
MSTRG.11352	evm.TU.Contig203.1	yes	NA	NA	K08145	NA	sugar transporter [Nilaparvata lugens]	MSTRG.15333.1	u	yes	novel	trans	NA	-15.21	-0.968472
MSTRG.11352	evm.TU.Contig203.1	yes	NA	NA	K08145	NA	sugar transporter [Nilaparvata lugens]	MSTRG.16560.1	u	yes	novel	trans	NA	-33.12	0.959715
MSTRG.11352	evm.TU.Contig203.1	yes	NA	NA	K08145	NA	sugar transporter [Nilaparvata lugens]	MSTRG.21246.1	u	yes	novel	trans	NA	-42.26	0.950274
MSTRG.11352	evm.TU.Contig203.1	yes	NA	NA	K08145	NA	sugar transporter [Nilaparvata lugens]	MSTRG.25283.1	u	yes	novel	trans	NA	-16.91	0.97112
MSTRG.11352	evm.TU.Contig203.1	yes	NA	NA	K08145	NA	sugar transporter [Nilaparvata lugens]	MSTRG.28193.1	u	yes	novel	trans	NA	-19.57	0.999426
MSTRG.11352	evm.TU.Contig203.1	yes	NA	NA	K08145	NA	sugar transporter [Nilaparvata lugens]	MSTRG.29938.1	u	yes	novel	trans	NA	-25.24	0.998103
MSTRG.11352	evm.TU.Contig203.1	yes	NA	NA	K08145	NA	sugar transporter [Nilaparvata lugens]	MSTRG.30957.1	u	yes	novel	trans	NA	-29.90	0.976809
MSTRG.11352	evm.TU.Contig203.1	yes	NA	NA	K08145	NA	sugar transporter [Nilaparvata lugens]	MSTRG.31022.1	u	yes	novel	trans	NA	-26.19	0.998924
MSTRG.11609	evm.TU.Contig21.25	yes	NA	04151(PI3K-Akt signaling pathway);04510(Focal adhesion);04512(ECM-receptor interaction);04610(Complement and coagulation cascades);04611(Platelet activation);05165(Human papillomavirus infection)	K03900	NA	PREDICTED: hemocytin [Acyrthosiphon pisum]	MSTRG.6072.1	u	yes	novel	trans	NA	-21.36	0.98028
MSTRG.11619	evm.TU.Contig21.49	yes	NA	NA	NA	NA	PREDICTED: uncharacterized protein LOC100645476 isoform X1 [Bombus terrestris]	MSTRG.244.1	u	yes	novel	trans	NA	-15.71	0.954899
MSTRG.11619	evm.TU.Contig21.49	yes	NA	NA	NA	NA	PREDICTED: uncharacterized protein LOC100645476 isoform X1 [Bombus terrestris]	MSTRG.6479.1	u	yes	novel	trans	NA	-34.99	-0.958043
MSTRG.11619	evm.TU.Contig21.49	yes	NA	NA	NA	NA	PREDICTED: uncharacterized protein LOC100645476 isoform X1 [Bombus terrestris]	MSTRG.6626.1	i	yes	novel	trans	NA	-31.18	0.960731
MSTRG.11619	evm.TU.Contig21.49	yes	NA	NA	NA	NA	PREDICTED: uncharacterized protein LOC100645476 isoform X1 [Bombus terrestris]	MSTRG.13349.1	u	yes	novel	trans	NA	-25.70	-0.982592
MSTRG.11619	evm.TU.Contig21.49	yes	NA	NA	NA	NA	PREDICTED: uncharacterized protein LOC100645476 isoform X1 [Bombus terrestris]	MSTRG.13480.1	u	yes	novel	trans	NA	-24.90	-0.993584
MSTRG.11619	evm.TU.Contig21.49	yes	NA	NA	NA	NA	PREDICTED: uncharacterized protein LOC100645476 isoform X1 [Bombus terrestris]	MSTRG.15333.1	u	yes	novel	trans	NA	-12.16	-0.984588
MSTRG.11619	evm.TU.Contig21.49	yes	NA	NA	NA	NA	PREDICTED: uncharacterized protein LOC100645476 isoform X1 [Bombus terrestris]	MSTRG.17973.1	u	yes	novel	trans	NA	-19.51	-0.950655
MSTRG.11619	evm.TU.Contig21.49	yes	NA	NA	NA	NA	PREDICTED: uncharacterized protein LOC100645476 isoform X1 [Bombus terrestris]	MSTRG.18092.1	i	yes	novel	trans	NA	-21.01	-0.962276
MSTRG.11813	evm.TU.Contig2104.1	yes	NA	04612(Antigen processing and presentation);05152(Tuberculosis);05168(Herpes simplex infection)	K06505	NA	PREDICTED: SPARC-related modular calcium-binding protein 2 isoform X2 [Megachile rotundata]	MSTRG.311.1	i	yes	novel	trans	NA	-33.48	0.957249
MSTRG.11813	evm.TU.Contig2104.1	yes	NA	04612(Antigen processing and presentation);05152(Tuberculosis);05168(Herpes simplex infection)	K06505	NA	PREDICTED: SPARC-related modular calcium-binding protein 2 isoform X2 [Megachile rotundata]	MSTRG.13562.1	u	yes	novel	trans	NA	-23.61	0.990231
MSTRG.11813	evm.TU.Contig2104.1	yes	NA	04612(Antigen processing and presentation);05152(Tuberculosis);05168(Herpes simplex infection)	K06505	NA	PREDICTED: SPARC-related modular calcium-binding protein 2 isoform X2 [Megachile rotundata]	MSTRG.15394.1	u	yes	novel	trans	NA	-40.14	0.95355
MSTRG.11813	evm.TU.Contig2104.1	yes	NA	04612(Antigen processing and presentation);05152(Tuberculosis);05168(Herpes simplex infection)	K06505	NA	PREDICTED: SPARC-related modular calcium-binding protein 2 isoform X2 [Megachile rotundata]	MSTRG.17488.1	i	yes	novel	trans	NA	-32.05	0.953689
MSTRG.11813	evm.TU.Contig2104.1	yes	NA	04612(Antigen processing and presentation);05152(Tuberculosis);05168(Herpes simplex infection)	K06505	NA	PREDICTED: SPARC-related modular calcium-binding protein 2 isoform X2 [Megachile rotundata]	MSTRG.18181.2	j	yes	novel	trans	NA	-45.81	0.995118
MSTRG.11813	evm.TU.Contig2104.1	yes	NA	04612(Antigen processing and presentation);05152(Tuberculosis);05168(Herpes simplex infection)	K06505	NA	PREDICTED: SPARC-related modular calcium-binding protein 2 isoform X2 [Megachile rotundata]	MSTRG.31066.1	u	yes	novel	trans	NA	-23.71	0.984129
MSTRG.11813	evm.TU.Contig2104.1	yes	NA	04612(Antigen processing and presentation);05152(Tuberculosis);05168(Herpes simplex infection)	K06505	NA	PREDICTED: SPARC-related modular calcium-binding protein 2 isoform X2 [Megachile rotundata]	MSTRG.31416.1	x	yes	novel	trans	NA	-42.72	0.962189
MSTRG.11904	evm.TU.Contig213.25	yes	GO:0003870(5-aminolevulinate synthase activity);GO:0005739(mitochondrion);GO:0005759(mitochondrial matrix);GO:0006783(heme biosynthetic process);GO:0030170(pyridoxal phosphate binding);GO:0040003(chitin-based cuticle development)	00260(Glycine, serine and threonine metabolism);00860(Porphyrin and chlorophyll metabolism)	K00643	EC:2.3.1.37	5-aminolevulinate synthase, erythroid-specific, mitochondrial [Zootermopsis nevadensis]	MSTRG.3109.1	i	yes	novel	trans	NA	-17.26	0.973007
MSTRG.11904	evm.TU.Contig213.25	yes	GO:0003870(5-aminolevulinate synthase activity);GO:0005739(mitochondrion);GO:0005759(mitochondrial matrix);GO:0006783(heme biosynthetic process);GO:0030170(pyridoxal phosphate binding);GO:0040003(chitin-based cuticle development)	00260(Glycine, serine and threonine metabolism);00860(Porphyrin and chlorophyll metabolism)	K00643	EC:2.3.1.37	5-aminolevulinate synthase, erythroid-specific, mitochondrial [Zootermopsis nevadensis]	MSTRG.4880.1	u	yes	novel	trans	NA	-19.76	0.957382
MSTRG.11904	evm.TU.Contig213.25	yes	GO:0003870(5-aminolevulinate synthase activity);GO:0005739(mitochondrion);GO:0005759(mitochondrial matrix);GO:0006783(heme biosynthetic process);GO:0030170(pyridoxal phosphate binding);GO:0040003(chitin-based cuticle development)	00260(Glycine, serine and threonine metabolism);00860(Porphyrin and chlorophyll metabolism)	K00643	EC:2.3.1.37	5-aminolevulinate synthase, erythroid-specific, mitochondrial [Zootermopsis nevadensis]	MSTRG.4885.3	j	yes	novel	trans	NA	-21.21	0.96983
MSTRG.11904	evm.TU.Contig213.25	yes	GO:0003870(5-aminolevulinate synthase activity);GO:0005739(mitochondrion);GO:0005759(mitochondrial matrix);GO:0006783(heme biosynthetic process);GO:0030170(pyridoxal phosphate binding);GO:0040003(chitin-based cuticle development)	00260(Glycine, serine and threonine metabolism);00860(Porphyrin and chlorophyll metabolism)	K00643	EC:2.3.1.37	5-aminolevulinate synthase, erythroid-specific, mitochondrial [Zootermopsis nevadensis]	MSTRG.5595.1	u	yes	novel	trans	NA	-17.71	-0.996335
MSTRG.11904	evm.TU.Contig213.25	yes	GO:0003870(5-aminolevulinate synthase activity);GO:0005739(mitochondrion);GO:0005759(mitochondrial matrix);GO:0006783(heme biosynthetic process);GO:0030170(pyridoxal phosphate binding);GO:0040003(chitin-based cuticle development)	00260(Glycine, serine and threonine metabolism);00860(Porphyrin and chlorophyll metabolism)	K00643	EC:2.3.1.37	5-aminolevulinate synthase, erythroid-specific, mitochondrial [Zootermopsis nevadensis]	MSTRG.6135.1	x	yes	novel	trans	NA	-23.83	0.988754
MSTRG.11904	evm.TU.Contig213.25	yes	GO:0003870(5-aminolevulinate synthase activity);GO:0005739(mitochondrion);GO:0005759(mitochondrial matrix);GO:0006783(heme biosynthetic process);GO:0030170(pyridoxal phosphate binding);GO:0040003(chitin-based cuticle development)	00260(Glycine, serine and threonine metabolism);00860(Porphyrin and chlorophyll metabolism)	K00643	EC:2.3.1.37	5-aminolevulinate synthase, erythroid-specific, mitochondrial [Zootermopsis nevadensis]	MSTRG.7465.1	u	yes	novel	trans	NA	-26.96	0.952812
MSTRG.11904	evm.TU.Contig213.25	yes	GO:0003870(5-aminolevulinate synthase activity);GO:0005739(mitochondrion);GO:0005759(mitochondrial matrix);GO:0006783(heme biosynthetic process);GO:0030170(pyridoxal phosphate binding);GO:0040003(chitin-based cuticle development)	00260(Glycine, serine and threonine metabolism);00860(Porphyrin and chlorophyll metabolism)	K00643	EC:2.3.1.37	5-aminolevulinate synthase, erythroid-specific, mitochondrial [Zootermopsis nevadensis]	MSTRG.7572.1	i	yes	novel	trans	NA	-17.06	0.958259
MSTRG.11904	evm.TU.Contig213.25	yes	GO:0003870(5-aminolevulinate synthase activity);GO:0005739(mitochondrion);GO:0005759(mitochondrial matrix);GO:0006783(heme biosynthetic process);GO:0030170(pyridoxal phosphate binding);GO:0040003(chitin-based cuticle development)	00260(Glycine, serine and threonine metabolism);00860(Porphyrin and chlorophyll metabolism)	K00643	EC:2.3.1.37	5-aminolevulinate synthase, erythroid-specific, mitochondrial [Zootermopsis nevadensis]	MSTRG.9204.1	u	yes	novel	trans	NA	-20.61	0.957866
MSTRG.11904	evm.TU.Contig213.25	yes	GO:0003870(5-aminolevulinate synthase activity);GO:0005739(mitochondrion);GO:0005759(mitochondrial matrix);GO:0006783(heme biosynthetic process);GO:0030170(pyridoxal phosphate binding);GO:0040003(chitin-based cuticle development)	00260(Glycine, serine and threonine metabolism);00860(Porphyrin and chlorophyll metabolism)	K00643	EC:2.3.1.37	5-aminolevulinate synthase, erythroid-specific, mitochondrial [Zootermopsis nevadensis]	MSTRG.9973.1	u	yes	novel	trans	NA	-27.13	0.953728
MSTRG.11904	evm.TU.Contig213.25	yes	GO:0003870(5-aminolevulinate synthase activity);GO:0005739(mitochondrion);GO:0005759(mitochondrial matrix);GO:0006783(heme biosynthetic process);GO:0030170(pyridoxal phosphate binding);GO:0040003(chitin-based cuticle development)	00260(Glycine, serine and threonine metabolism);00860(Porphyrin and chlorophyll metabolism)	K00643	EC:2.3.1.37	5-aminolevulinate synthase, erythroid-specific, mitochondrial [Zootermopsis nevadensis]	MSTRG.12403.1	u	yes	novel	trans	NA	-16.06	0.975424
MSTRG.11904	evm.TU.Contig213.25	yes	GO:0003870(5-aminolevulinate synthase activity);GO:0005739(mitochondrion);GO:0005759(mitochondrial matrix);GO:0006783(heme biosynthetic process);GO:0030170(pyridoxal phosphate binding);GO:0040003(chitin-based cuticle development)	00260(Glycine, serine and threonine metabolism);00860(Porphyrin and chlorophyll metabolism)	K00643	EC:2.3.1.37	5-aminolevulinate synthase, erythroid-specific, mitochondrial [Zootermopsis nevadensis]	MSTRG.12586.1	i	yes	novel	trans	NA	-43.69	0.965175
MSTRG.11904	evm.TU.Contig213.25	yes	GO:0003870(5-aminolevulinate synthase activity);GO:0005739(mitochondrion);GO:0005759(mitochondrial matrix);GO:0006783(heme biosynthetic process);GO:0030170(pyridoxal phosphate binding);GO:0040003(chitin-based cuticle development)	00260(Glycine, serine and threonine metabolism);00860(Porphyrin and chlorophyll metabolism)	K00643	EC:2.3.1.37	5-aminolevulinate synthase, erythroid-specific, mitochondrial [Zootermopsis nevadensis]	MSTRG.15764.1	u	yes	novel	trans	NA	-27.36	0.983153
MSTRG.11904	evm.TU.Contig213.25	yes	GO:0003870(5-aminolevulinate synthase activity);GO:0005739(mitochondrion);GO:0005759(mitochondrial matrix);GO:0006783(heme biosynthetic process);GO:0030170(pyridoxal phosphate binding);GO:0040003(chitin-based cuticle development)	00260(Glycine, serine and threonine metabolism);00860(Porphyrin and chlorophyll metabolism)	K00643	EC:2.3.1.37	5-aminolevulinate synthase, erythroid-specific, mitochondrial [Zootermopsis nevadensis]	MSTRG.18229.1	u	yes	novel	trans	NA	-28.67	0.966575
MSTRG.11904	evm.TU.Contig213.25	yes	GO:0003870(5-aminolevulinate synthase activity);GO:0005739(mitochondrion);GO:0005759(mitochondrial matrix);GO:0006783(heme biosynthetic process);GO:0030170(pyridoxal phosphate binding);GO:0040003(chitin-based cuticle development)	00260(Glycine, serine and threonine metabolism);00860(Porphyrin and chlorophyll metabolism)	K00643	EC:2.3.1.37	5-aminolevulinate synthase, erythroid-specific, mitochondrial [Zootermopsis nevadensis]	MSTRG.18345.1	x	yes	novel	trans	NA	-25.76	0.958991
MSTRG.11904	evm.TU.Contig213.25	yes	GO:0003870(5-aminolevulinate synthase activity);GO:0005739(mitochondrion);GO:0005759(mitochondrial matrix);GO:0006783(heme biosynthetic process);GO:0030170(pyridoxal phosphate binding);GO:0040003(chitin-based cuticle development)	00260(Glycine, serine and threonine metabolism);00860(Porphyrin and chlorophyll metabolism)	K00643	EC:2.3.1.37	5-aminolevulinate synthase, erythroid-specific, mitochondrial [Zootermopsis nevadensis]	MSTRG.18663.1	u	yes	novel	trans	NA	-36.80	0.95815
MSTRG.11904	evm.TU.Contig213.25	yes	GO:0003870(5-aminolevulinate synthase activity);GO:0005739(mitochondrion);GO:0005759(mitochondrial matrix);GO:0006783(heme biosynthetic process);GO:0030170(pyridoxal phosphate binding);GO:0040003(chitin-based cuticle development)	00260(Glycine, serine and threonine metabolism);00860(Porphyrin and chlorophyll metabolism)	K00643	EC:2.3.1.37	5-aminolevulinate synthase, erythroid-specific, mitochondrial [Zootermopsis nevadensis]	MSTRG.19197.2	j	yes	novel	trans	NA	-35.52	0.969733
MSTRG.11904	evm.TU.Contig213.25	yes	GO:0003870(5-aminolevulinate synthase activity);GO:0005739(mitochondrion);GO:0005759(mitochondrial matrix);GO:0006783(heme biosynthetic process);GO:0030170(pyridoxal phosphate binding);GO:0040003(chitin-based cuticle development)	00260(Glycine, serine and threonine metabolism);00860(Porphyrin and chlorophyll metabolism)	K00643	EC:2.3.1.37	5-aminolevulinate synthase, erythroid-specific, mitochondrial [Zootermopsis nevadensis]	MSTRG.19904.1	u	yes	novel	trans	NA	-13.61	0.958142
MSTRG.11904	evm.TU.Contig213.25	yes	GO:0003870(5-aminolevulinate synthase activity);GO:0005739(mitochondrion);GO:0005759(mitochondrial matrix);GO:0006783(heme biosynthetic process);GO:0030170(pyridoxal phosphate binding);GO:0040003(chitin-based cuticle development)	00260(Glycine, serine and threonine metabolism);00860(Porphyrin and chlorophyll metabolism)	K00643	EC:2.3.1.37	5-aminolevulinate synthase, erythroid-specific, mitochondrial [Zootermopsis nevadensis]	MSTRG.20394.1	x	yes	novel	trans	NA	-35.69	0.989246
MSTRG.11904	evm.TU.Contig213.25	yes	GO:0003870(5-aminolevulinate synthase activity);GO:0005739(mitochondrion);GO:0005759(mitochondrial matrix);GO:0006783(heme biosynthetic process);GO:0030170(pyridoxal phosphate binding);GO:0040003(chitin-based cuticle development)	00260(Glycine, serine and threonine metabolism);00860(Porphyrin and chlorophyll metabolism)	K00643	EC:2.3.1.37	5-aminolevulinate synthase, erythroid-specific, mitochondrial [Zootermopsis nevadensis]	MSTRG.21664.1	i	yes	novel	trans	NA	-25.73	-0.974326
MSTRG.11904	evm.TU.Contig213.25	yes	GO:0003870(5-aminolevulinate synthase activity);GO:0005739(mitochondrion);GO:0005759(mitochondrial matrix);GO:0006783(heme biosynthetic process);GO:0030170(pyridoxal phosphate binding);GO:0040003(chitin-based cuticle development)	00260(Glycine, serine and threonine metabolism);00860(Porphyrin and chlorophyll metabolism)	K00643	EC:2.3.1.37	5-aminolevulinate synthase, erythroid-specific, mitochondrial [Zootermopsis nevadensis]	MSTRG.21701.1	u	yes	novel	trans	NA	-35.03	0.982167
MSTRG.11904	evm.TU.Contig213.25	yes	GO:0003870(5-aminolevulinate synthase activity);GO:0005739(mitochondrion);GO:0005759(mitochondrial matrix);GO:0006783(heme biosynthetic process);GO:0030170(pyridoxal phosphate binding);GO:0040003(chitin-based cuticle development)	00260(Glycine, serine and threonine metabolism);00860(Porphyrin and chlorophyll metabolism)	K00643	EC:2.3.1.37	5-aminolevulinate synthase, erythroid-specific, mitochondrial [Zootermopsis nevadensis]	MSTRG.23104.1	u	yes	novel	trans	NA	-16.51	0.958327
MSTRG.11904	evm.TU.Contig213.25	yes	GO:0003870(5-aminolevulinate synthase activity);GO:0005739(mitochondrion);GO:0005759(mitochondrial matrix);GO:0006783(heme biosynthetic process);GO:0030170(pyridoxal phosphate binding);GO:0040003(chitin-based cuticle development)	00260(Glycine, serine and threonine metabolism);00860(Porphyrin and chlorophyll metabolism)	K00643	EC:2.3.1.37	5-aminolevulinate synthase, erythroid-specific, mitochondrial [Zootermopsis nevadensis]	MSTRG.24572.1	u	yes	novel	trans	NA	-19.76	0.959251
MSTRG.11904	evm.TU.Contig213.25	yes	GO:0003870(5-aminolevulinate synthase activity);GO:0005739(mitochondrion);GO:0005759(mitochondrial matrix);GO:0006783(heme biosynthetic process);GO:0030170(pyridoxal phosphate binding);GO:0040003(chitin-based cuticle development)	00260(Glycine, serine and threonine metabolism);00860(Porphyrin and chlorophyll metabolism)	K00643	EC:2.3.1.37	5-aminolevulinate synthase, erythroid-specific, mitochondrial [Zootermopsis nevadensis]	MSTRG.24706.1	u	yes	novel	trans	NA	-17.56	0.961643
MSTRG.11904	evm.TU.Contig213.25	yes	GO:0003870(5-aminolevulinate synthase activity);GO:0005739(mitochondrion);GO:0005759(mitochondrial matrix);GO:0006783(heme biosynthetic process);GO:0030170(pyridoxal phosphate binding);GO:0040003(chitin-based cuticle development)	00260(Glycine, serine and threonine metabolism);00860(Porphyrin and chlorophyll metabolism)	K00643	EC:2.3.1.37	5-aminolevulinate synthase, erythroid-specific, mitochondrial [Zootermopsis nevadensis]	MSTRG.26388.1	x	yes	novel	trans	NA	-32.66	0.959383
MSTRG.11904	evm.TU.Contig213.25	yes	GO:0003870(5-aminolevulinate synthase activity);GO:0005739(mitochondrion);GO:0005759(mitochondrial matrix);GO:0006783(heme biosynthetic process);GO:0030170(pyridoxal phosphate binding);GO:0040003(chitin-based cuticle development)	00260(Glycine, serine and threonine metabolism);00860(Porphyrin and chlorophyll metabolism)	K00643	EC:2.3.1.37	5-aminolevulinate synthase, erythroid-specific, mitochondrial [Zootermopsis nevadensis]	MSTRG.28935.1	i	yes	novel	trans	NA	-25.28	0.951865
MSTRG.11904	evm.TU.Contig213.25	yes	GO:0003870(5-aminolevulinate synthase activity);GO:0005739(mitochondrion);GO:0005759(mitochondrial matrix);GO:0006783(heme biosynthetic process);GO:0030170(pyridoxal phosphate binding);GO:0040003(chitin-based cuticle development)	00260(Glycine, serine and threonine metabolism);00860(Porphyrin and chlorophyll metabolism)	K00643	EC:2.3.1.37	5-aminolevulinate synthase, erythroid-specific, mitochondrial [Zootermopsis nevadensis]	MSTRG.30104.1	u	yes	novel	trans	NA	-37.99	-0.955041
MSTRG.11904	evm.TU.Contig213.25	yes	GO:0003870(5-aminolevulinate synthase activity);GO:0005739(mitochondrion);GO:0005759(mitochondrial matrix);GO:0006783(heme biosynthetic process);GO:0030170(pyridoxal phosphate binding);GO:0040003(chitin-based cuticle development)	00260(Glycine, serine and threonine metabolism);00860(Porphyrin and chlorophyll metabolism)	K00643	EC:2.3.1.37	5-aminolevulinate synthase, erythroid-specific, mitochondrial [Zootermopsis nevadensis]	MSTRG.30736.1	x	yes	novel	trans	NA	-24.04	-0.98646
MSTRG.11904	evm.TU.Contig213.25	yes	GO:0003870(5-aminolevulinate synthase activity);GO:0005739(mitochondrion);GO:0005759(mitochondrial matrix);GO:0006783(heme biosynthetic process);GO:0030170(pyridoxal phosphate binding);GO:0040003(chitin-based cuticle development)	00260(Glycine, serine and threonine metabolism);00860(Porphyrin and chlorophyll metabolism)	K00643	EC:2.3.1.37	5-aminolevulinate synthase, erythroid-specific, mitochondrial [Zootermopsis nevadensis]	MSTRG.33532.1	u	yes	novel	trans	NA	-14.56	0.952489
MSTRG.12008	evm.TU.Contig215.4	yes	NA	NA	NA	NA	hypothetical protein L798_13972 [Zootermopsis nevadensis]	MSTRG.4283.1	u	yes	novel	trans	NA	-14.01	0.951525
MSTRG.12008	evm.TU.Contig215.4	yes	NA	NA	NA	NA	hypothetical protein L798_13972 [Zootermopsis nevadensis]	MSTRG.8809.1	u	yes	novel	trans	NA	-17.09	0.964812
MSTRG.12008	evm.TU.Contig215.4	yes	NA	NA	NA	NA	hypothetical protein L798_13972 [Zootermopsis nevadensis]	MSTRG.13179.1	u	yes	novel	trans	NA	-15.51	0.954433
MSTRG.12008	evm.TU.Contig215.4	yes	NA	NA	NA	NA	hypothetical protein L798_13972 [Zootermopsis nevadensis]	MSTRG.18549.1	i	yes	novel	trans	NA	-18.96	-0.96939
MSTRG.12008	evm.TU.Contig215.4	yes	NA	NA	NA	NA	hypothetical protein L798_13972 [Zootermopsis nevadensis]	MSTRG.24572.1	u	yes	novel	trans	NA	-36.31	0.968832
MSTRG.12008	evm.TU.Contig215.4	yes	NA	NA	NA	NA	hypothetical protein L798_13972 [Zootermopsis nevadensis]	MSTRG.24706.1	u	yes	novel	trans	NA	-18.93	0.955537
MSTRG.12008	evm.TU.Contig215.4	yes	NA	NA	NA	NA	hypothetical protein L798_13972 [Zootermopsis nevadensis]	MSTRG.27140.1	x	yes	novel	trans	NA	-14.96	0.969239
MSTRG.12373	evm.TU.Contig22195.2	yes	GO:0003735(structural constituent of ribosome);GO:0006412(translation)	NA	K15085	NA	PREDICTED: mitochondrial coenzyme A transporter SLC25A42 [Athalia rosae]	MSTRG.14721.1	u	yes	novel	trans	NA	-14.11	0.968527
MSTRG.12373	evm.TU.Contig22195.2	yes	GO:0003735(structural constituent of ribosome);GO:0006412(translation)	NA	K15085	NA	PREDICTED: mitochondrial coenzyme A transporter SLC25A42 [Athalia rosae]	MSTRG.20104.1	u	yes	novel	trans	NA	-25.93	0.955876
MSTRG.12373	evm.TU.Contig22195.2	yes	GO:0003735(structural constituent of ribosome);GO:0006412(translation)	NA	K15085	NA	PREDICTED: mitochondrial coenzyme A transporter SLC25A42 [Athalia rosae]	MSTRG.27587.1	i	yes	novel	trans	NA	-21.80	0.976884
MSTRG.12522	evm.TU.Contig223.69	yes	NA	00532(Glycosaminoglycan biosynthesis - chondroitin sulfate / dermatan sulfate)	K00747	EC:2.4.1.175 2.4.1.226	Chondroitin sulfate synthase 2 [Zootermopsis nevadensis]	MSTRG.5434.1	u	yes	novel	trans	NA	-31.06	0.982581
MSTRG.12522	evm.TU.Contig223.69	yes	NA	00532(Glycosaminoglycan biosynthesis - chondroitin sulfate / dermatan sulfate)	K00747	EC:2.4.1.175 2.4.1.226	Chondroitin sulfate synthase 2 [Zootermopsis nevadensis]	MSTRG.11096.1	i	yes	novel	trans	NA	-16.56	0.95156
MSTRG.12644	evm.TU.Contig224.93	yes	GO:0005783(endoplasmic reticulum);GO:0005875(microtubule associated complex);GO:0008201(heparin binding);GO:0012505(endomembrane system);GO:0050750(low-density lipoprotein particle receptor binding)	NA	NA	NA	Alpha-2-macroglobulin receptor-associated protein [Zootermopsis nevadensis]	MSTRG.5203.1	u	yes	novel	trans	NA	-29.20	-0.957468
MSTRG.12644	evm.TU.Contig224.93	yes	GO:0005783(endoplasmic reticulum);GO:0005875(microtubule associated complex);GO:0008201(heparin binding);GO:0012505(endomembrane system);GO:0050750(low-density lipoprotein particle receptor binding)	NA	NA	NA	Alpha-2-macroglobulin receptor-associated protein [Zootermopsis nevadensis]	MSTRG.9949.1	u	yes	novel	trans	NA	-15.71	-0.961743
MSTRG.12644	evm.TU.Contig224.93	yes	GO:0005783(endoplasmic reticulum);GO:0005875(microtubule associated complex);GO:0008201(heparin binding);GO:0012505(endomembrane system);GO:0050750(low-density lipoprotein particle receptor binding)	NA	NA	NA	Alpha-2-macroglobulin receptor-associated protein [Zootermopsis nevadensis]	MSTRG.11534.1	u	yes	novel	trans	NA	-28.23	0.980219
MSTRG.12644	evm.TU.Contig224.93	yes	GO:0005783(endoplasmic reticulum);GO:0005875(microtubule associated complex);GO:0008201(heparin binding);GO:0012505(endomembrane system);GO:0050750(low-density lipoprotein particle receptor binding)	NA	NA	NA	Alpha-2-macroglobulin receptor-associated protein [Zootermopsis nevadensis]	MSTRG.33257.1	u	yes	novel	trans	NA	-16.56	0.95937
MSTRG.12665	evm.TU.Contig224.120	yes	NA	NA	NA	NA	unknown secreted protein [Riptortus pedestris]	MSTRG.311.1	i	yes	novel	trans	NA	-13.36	0.967052
MSTRG.12665	evm.TU.Contig224.120	yes	NA	NA	NA	NA	unknown secreted protein [Riptortus pedestris]	MSTRG.1702.1	u	yes	novel	trans	NA	-29.13	-0.960868
MSTRG.12665	evm.TU.Contig224.120	yes	NA	NA	NA	NA	unknown secreted protein [Riptortus pedestris]	MSTRG.4530.1	u	yes	novel	trans	NA	-15.56	-0.96564
MSTRG.12665	evm.TU.Contig224.120	yes	NA	NA	NA	NA	unknown secreted protein [Riptortus pedestris]	MSTRG.6649.1	u	yes	novel	trans	NA	-43.32	-0.978577
MSTRG.12665	evm.TU.Contig224.120	yes	NA	NA	NA	NA	unknown secreted protein [Riptortus pedestris]	MSTRG.8685.1	i	yes	novel	trans	NA	-19.61	-0.970694
MSTRG.12665	evm.TU.Contig224.120	yes	NA	NA	NA	NA	unknown secreted protein [Riptortus pedestris]	MSTRG.10564.1	u	yes	novel	trans	NA	-20.71	-0.96076
MSTRG.12665	evm.TU.Contig224.120	yes	NA	NA	NA	NA	unknown secreted protein [Riptortus pedestris]	MSTRG.13561.1	u	yes	novel	trans	NA	-15.56	-0.972498
MSTRG.12665	evm.TU.Contig224.120	yes	NA	NA	NA	NA	unknown secreted protein [Riptortus pedestris]	MSTRG.16600.1	u	yes	novel	trans	NA	-32.39	0.961694
MSTRG.12665	evm.TU.Contig224.120	yes	NA	NA	NA	NA	unknown secreted protein [Riptortus pedestris]	MSTRG.21246.1	u	yes	novel	trans	NA	-19.81	-0.951434
MSTRG.12665	evm.TU.Contig224.120	yes	NA	NA	NA	NA	unknown secreted protein [Riptortus pedestris]	MSTRG.25416.1	u	yes	novel	trans	NA	-19.01	0.971425
MSTRG.12665	evm.TU.Contig224.120	yes	NA	NA	NA	NA	unknown secreted protein [Riptortus pedestris]	MSTRG.28193.1	u	yes	novel	trans	NA	-18.16	-0.952121
MSTRG.12665	evm.TU.Contig224.120	yes	NA	NA	NA	NA	unknown secreted protein [Riptortus pedestris]	MSTRG.31022.1	u	yes	novel	trans	NA	-30.11	-0.955181
MSTRG.12665	evm.TU.Contig224.120	yes	NA	NA	NA	NA	unknown secreted protein [Riptortus pedestris]	MSTRG.31066.1	u	yes	novel	trans	NA	-23.45	0.960501
MSTRG.12665	evm.TU.Contig224.120	yes	NA	NA	NA	NA	unknown secreted protein [Riptortus pedestris]	MSTRG.31416.1	x	yes	novel	trans	NA	-24.16	0.952239
MSTRG.12743	evm.TU.Contig224.198	yes	GO:0000122(negative regulation of transcription from RNA polymerase II promoter);GO:0003714(transcription corepressor activity);GO:0005634(nucleus);GO:0042803(protein homodimerization activity)	04310(Wnt signaling pathway);04330(Notch signaling pathway);05200(Pathways in cancer);05220(Chronic myeloid leukemia)	K04496	NA	C-terminal-binding protein [Zootermopsis nevadensis]	MSTRG.4530.1	u	yes	novel	trans	NA	-30.21	0.961354
MSTRG.12743	evm.TU.Contig224.198	yes	GO:0000122(negative regulation of transcription from RNA polymerase II promoter);GO:0003714(transcription corepressor activity);GO:0005634(nucleus);GO:0042803(protein homodimerization activity)	04310(Wnt signaling pathway);04330(Notch signaling pathway);05200(Pathways in cancer);05220(Chronic myeloid leukemia)	K04496	NA	C-terminal-binding protein [Zootermopsis nevadensis]	MSTRG.6479.1	u	yes	novel	trans	NA	-34.44	-0.968599
MSTRG.12743	evm.TU.Contig224.198	yes	GO:0000122(negative regulation of transcription from RNA polymerase II promoter);GO:0003714(transcription corepressor activity);GO:0005634(nucleus);GO:0042803(protein homodimerization activity)	04310(Wnt signaling pathway);04330(Notch signaling pathway);05200(Pathways in cancer);05220(Chronic myeloid leukemia)	K04496	NA	C-terminal-binding protein [Zootermopsis nevadensis]	MSTRG.6803.1	u	yes	novel	trans	NA	-25.15	0.965198
MSTRG.12743	evm.TU.Contig224.198	yes	GO:0000122(negative regulation of transcription from RNA polymerase II promoter);GO:0003714(transcription corepressor activity);GO:0005634(nucleus);GO:0042803(protein homodimerization activity)	04310(Wnt signaling pathway);04330(Notch signaling pathway);05200(Pathways in cancer);05220(Chronic myeloid leukemia)	K04496	NA	C-terminal-binding protein [Zootermopsis nevadensis]	MSTRG.8685.1	i	yes	novel	trans	NA	-40.44	0.950777
MSTRG.12743	evm.TU.Contig224.198	yes	GO:0000122(negative regulation of transcription from RNA polymerase II promoter);GO:0003714(transcription corepressor activity);GO:0005634(nucleus);GO:0042803(protein homodimerization activity)	04310(Wnt signaling pathway);04330(Notch signaling pathway);05200(Pathways in cancer);05220(Chronic myeloid leukemia)	K04496	NA	C-terminal-binding protein [Zootermopsis nevadensis]	MSTRG.10563.1	u	yes	novel	trans	NA	-38.70	0.965332
MSTRG.12743	evm.TU.Contig224.198	yes	GO:0000122(negative regulation of transcription from RNA polymerase II promoter);GO:0003714(transcription corepressor activity);GO:0005634(nucleus);GO:0042803(protein homodimerization activity)	04310(Wnt signaling pathway);04330(Notch signaling pathway);05200(Pathways in cancer);05220(Chronic myeloid leukemia)	K04496	NA	C-terminal-binding protein [Zootermopsis nevadensis]	MSTRG.13561.1	u	yes	novel	trans	NA	-31.39	0.955943
MSTRG.12743	evm.TU.Contig224.198	yes	GO:0000122(negative regulation of transcription from RNA polymerase II promoter);GO:0003714(transcription corepressor activity);GO:0005634(nucleus);GO:0042803(protein homodimerization activity)	04310(Wnt signaling pathway);04330(Notch signaling pathway);05200(Pathways in cancer);05220(Chronic myeloid leukemia)	K04496	NA	C-terminal-binding protein [Zootermopsis nevadensis]	MSTRG.15333.1	u	yes	novel	trans	NA	-28.13	-0.976167
MSTRG.12743	evm.TU.Contig224.198	yes	GO:0000122(negative regulation of transcription from RNA polymerase II promoter);GO:0003714(transcription corepressor activity);GO:0005634(nucleus);GO:0042803(protein homodimerization activity)	04310(Wnt signaling pathway);04330(Notch signaling pathway);05200(Pathways in cancer);05220(Chronic myeloid leukemia)	K04496	NA	C-terminal-binding protein [Zootermopsis nevadensis]	MSTRG.25636.1	u	yes	novel	trans	NA	-22.56	0.954397
MSTRG.12743	evm.TU.Contig224.198	yes	GO:0000122(negative regulation of transcription from RNA polymerase II promoter);GO:0003714(transcription corepressor activity);GO:0005634(nucleus);GO:0042803(protein homodimerization activity)	04310(Wnt signaling pathway);04330(Notch signaling pathway);05200(Pathways in cancer);05220(Chronic myeloid leukemia)	K04496	NA	C-terminal-binding protein [Zootermopsis nevadensis]	MSTRG.31022.1	u	yes	novel	trans	NA	-24.36	0.956756
MSTRG.12920	evm.TU.Contig22695.1	yes	NA	NA	NA	NA	NA	MSTRG.311.1	i	yes	novel	trans	NA	-13.96	0.959181
MSTRG.12920	evm.TU.Contig22695.1	yes	NA	NA	NA	NA	NA	MSTRG.5875.1	u	yes	novel	trans	NA	-20.68	-0.972274
MSTRG.12920	evm.TU.Contig22695.1	yes	NA	NA	NA	NA	NA	MSTRG.9305.1	x	yes	novel	trans	NA	-36.67	0.950566
MSTRG.12920	evm.TU.Contig22695.1	yes	NA	NA	NA	NA	NA	MSTRG.10098.1	u	yes	novel	trans	NA	-30.53	-0.965608
MSTRG.12920	evm.TU.Contig22695.1	yes	NA	NA	NA	NA	NA	MSTRG.15394.1	u	yes	novel	trans	NA	-41.23	0.970004
MSTRG.12920	evm.TU.Contig22695.1	yes	NA	NA	NA	NA	NA	MSTRG.16600.1	u	yes	novel	trans	NA	-17.66	0.962754
MSTRG.12920	evm.TU.Contig22695.1	yes	NA	NA	NA	NA	NA	MSTRG.25416.1	u	yes	novel	trans	NA	-20.56	0.968087
MSTRG.12920	evm.TU.Contig22695.1	yes	NA	NA	NA	NA	NA	MSTRG.31066.1	u	yes	novel	trans	NA	-12.11	0.976518
MSTRG.13462	evm.TU.Contig2396.1	yes	GO:0005515(protein binding);GO:0014069(postsynaptic density);GO:0030160(GKAP/Homer scaffold activity);GO:0097107(postsynaptic density assembly)	04724(Glutamatergic synapse)	K15009	NA	hypothetical protein KGM_19203 [Danaus plexippus]	MSTRG.490.1	i	yes	novel	trans	NA	-31.55	-0.983483
MSTRG.13462	evm.TU.Contig2396.1	yes	GO:0005515(protein binding);GO:0014069(postsynaptic density);GO:0030160(GKAP/Homer scaffold activity);GO:0097107(postsynaptic density assembly)	04724(Glutamatergic synapse)	K15009	NA	hypothetical protein KGM_19203 [Danaus plexippus]	MSTRG.1070.1	i	yes	novel	trans	NA	-30.86	-0.987245
MSTRG.13462	evm.TU.Contig2396.1	yes	GO:0005515(protein binding);GO:0014069(postsynaptic density);GO:0030160(GKAP/Homer scaffold activity);GO:0097107(postsynaptic density assembly)	04724(Glutamatergic synapse)	K15009	NA	hypothetical protein KGM_19203 [Danaus plexippus]	MSTRG.4283.1	u	yes	novel	trans	NA	-14.59	-0.957845
MSTRG.13462	evm.TU.Contig2396.1	yes	GO:0005515(protein binding);GO:0014069(postsynaptic density);GO:0030160(GKAP/Homer scaffold activity);GO:0097107(postsynaptic density assembly)	04724(Glutamatergic synapse)	K15009	NA	hypothetical protein KGM_19203 [Danaus plexippus]	MSTRG.4880.1	u	yes	novel	trans	NA	-14.31	-0.993569
MSTRG.13462	evm.TU.Contig2396.1	yes	GO:0005515(protein binding);GO:0014069(postsynaptic density);GO:0030160(GKAP/Homer scaffold activity);GO:0097107(postsynaptic density assembly)	04724(Glutamatergic synapse)	K15009	NA	hypothetical protein KGM_19203 [Danaus plexippus]	MSTRG.4885.3	j	yes	novel	trans	NA	-42.50	-0.999176
MSTRG.13462	evm.TU.Contig2396.1	yes	GO:0005515(protein binding);GO:0014069(postsynaptic density);GO:0030160(GKAP/Homer scaffold activity);GO:0097107(postsynaptic density assembly)	04724(Glutamatergic synapse)	K15009	NA	hypothetical protein KGM_19203 [Danaus plexippus]	MSTRG.5595.1	u	yes	novel	trans	NA	-15.79	0.979404
MSTRG.13462	evm.TU.Contig2396.1	yes	GO:0005515(protein binding);GO:0014069(postsynaptic density);GO:0030160(GKAP/Homer scaffold activity);GO:0097107(postsynaptic density assembly)	04724(Glutamatergic synapse)	K15009	NA	hypothetical protein KGM_19203 [Danaus plexippus]	MSTRG.6135.1	x	yes	novel	trans	NA	-20.25	-0.991798
MSTRG.13462	evm.TU.Contig2396.1	yes	GO:0005515(protein binding);GO:0014069(postsynaptic density);GO:0030160(GKAP/Homer scaffold activity);GO:0097107(postsynaptic density assembly)	04724(Glutamatergic synapse)	K15009	NA	hypothetical protein KGM_19203 [Danaus plexippus]	MSTRG.7465.1	u	yes	novel	trans	NA	-28.45	-0.990244
MSTRG.13462	evm.TU.Contig2396.1	yes	GO:0005515(protein binding);GO:0014069(postsynaptic density);GO:0030160(GKAP/Homer scaffold activity);GO:0097107(postsynaptic density assembly)	04724(Glutamatergic synapse)	K15009	NA	hypothetical protein KGM_19203 [Danaus plexippus]	MSTRG.7572.1	i	yes	novel	trans	NA	-28.01	-0.983061
MSTRG.13462	evm.TU.Contig2396.1	yes	GO:0005515(protein binding);GO:0014069(postsynaptic density);GO:0030160(GKAP/Homer scaffold activity);GO:0097107(postsynaptic density assembly)	04724(Glutamatergic synapse)	K15009	NA	hypothetical protein KGM_19203 [Danaus plexippus]	MSTRG.9204.1	u	yes	novel	trans	NA	-37.73	-0.981867
MSTRG.13462	evm.TU.Contig2396.1	yes	GO:0005515(protein binding);GO:0014069(postsynaptic density);GO:0030160(GKAP/Homer scaffold activity);GO:0097107(postsynaptic density assembly)	04724(Glutamatergic synapse)	K15009	NA	hypothetical protein KGM_19203 [Danaus plexippus]	MSTRG.9973.1	u	yes	novel	trans	NA	-23.33	-0.965118
MSTRG.13462	evm.TU.Contig2396.1	yes	GO:0005515(protein binding);GO:0014069(postsynaptic density);GO:0030160(GKAP/Homer scaffold activity);GO:0097107(postsynaptic density assembly)	04724(Glutamatergic synapse)	K15009	NA	hypothetical protein KGM_19203 [Danaus plexippus]	MSTRG.11475.1	u	yes	novel	trans	NA	-22.97	-0.99344
MSTRG.13462	evm.TU.Contig2396.1	yes	GO:0005515(protein binding);GO:0014069(postsynaptic density);GO:0030160(GKAP/Homer scaffold activity);GO:0097107(postsynaptic density assembly)	04724(Glutamatergic synapse)	K15009	NA	hypothetical protein KGM_19203 [Danaus plexippus]	MSTRG.12403.1	u	yes	novel	trans	NA	-19.90	-0.999319
MSTRG.13462	evm.TU.Contig2396.1	yes	GO:0005515(protein binding);GO:0014069(postsynaptic density);GO:0030160(GKAP/Homer scaffold activity);GO:0097107(postsynaptic density assembly)	04724(Glutamatergic synapse)	K15009	NA	hypothetical protein KGM_19203 [Danaus plexippus]	MSTRG.12586.1	i	yes	novel	trans	NA	-40.67	-0.961785
MSTRG.13462	evm.TU.Contig2396.1	yes	GO:0005515(protein binding);GO:0014069(postsynaptic density);GO:0030160(GKAP/Homer scaffold activity);GO:0097107(postsynaptic density assembly)	04724(Glutamatergic synapse)	K15009	NA	hypothetical protein KGM_19203 [Danaus plexippus]	MSTRG.15764.1	u	yes	novel	trans	NA	-13.36	-0.977941
MSTRG.13462	evm.TU.Contig2396.1	yes	GO:0005515(protein binding);GO:0014069(postsynaptic density);GO:0030160(GKAP/Homer scaffold activity);GO:0097107(postsynaptic density assembly)	04724(Glutamatergic synapse)	K15009	NA	hypothetical protein KGM_19203 [Danaus plexippus]	MSTRG.18132.1	i	yes	novel	trans	NA	-23.23	-0.979522
MSTRG.13462	evm.TU.Contig2396.1	yes	GO:0005515(protein binding);GO:0014069(postsynaptic density);GO:0030160(GKAP/Homer scaffold activity);GO:0097107(postsynaptic density assembly)	04724(Glutamatergic synapse)	K15009	NA	hypothetical protein KGM_19203 [Danaus plexippus]	MSTRG.18229.1	u	yes	novel	trans	NA	-32.66	-0.963328
MSTRG.13462	evm.TU.Contig2396.1	yes	GO:0005515(protein binding);GO:0014069(postsynaptic density);GO:0030160(GKAP/Homer scaffold activity);GO:0097107(postsynaptic density assembly)	04724(Glutamatergic synapse)	K15009	NA	hypothetical protein KGM_19203 [Danaus plexippus]	MSTRG.18345.1	x	yes	novel	trans	NA	-12.31	-0.991606
MSTRG.13462	evm.TU.Contig2396.1	yes	GO:0005515(protein binding);GO:0014069(postsynaptic density);GO:0030160(GKAP/Homer scaffold activity);GO:0097107(postsynaptic density assembly)	04724(Glutamatergic synapse)	K15009	NA	hypothetical protein KGM_19203 [Danaus plexippus]	MSTRG.18663.1	u	yes	novel	trans	NA	-23.24	-0.982717
MSTRG.13462	evm.TU.Contig2396.1	yes	GO:0005515(protein binding);GO:0014069(postsynaptic density);GO:0030160(GKAP/Homer scaffold activity);GO:0097107(postsynaptic density assembly)	04724(Glutamatergic synapse)	K15009	NA	hypothetical protein KGM_19203 [Danaus plexippus]	MSTRG.19197.2	j	yes	novel	trans	NA	-36.42	-0.957543
MSTRG.13462	evm.TU.Contig2396.1	yes	GO:0005515(protein binding);GO:0014069(postsynaptic density);GO:0030160(GKAP/Homer scaffold activity);GO:0097107(postsynaptic density assembly)	04724(Glutamatergic synapse)	K15009	NA	hypothetical protein KGM_19203 [Danaus plexippus]	MSTRG.19904.1	u	yes	novel	trans	NA	-14.16	-0.982692
MSTRG.13462	evm.TU.Contig2396.1	yes	GO:0005515(protein binding);GO:0014069(postsynaptic density);GO:0030160(GKAP/Homer scaffold activity);GO:0097107(postsynaptic density assembly)	04724(Glutamatergic synapse)	K15009	NA	hypothetical protein KGM_19203 [Danaus plexippus]	MSTRG.20394.1	x	yes	novel	trans	NA	-36.30	-0.961633
MSTRG.13462	evm.TU.Contig2396.1	yes	GO:0005515(protein binding);GO:0014069(postsynaptic density);GO:0030160(GKAP/Homer scaffold activity);GO:0097107(postsynaptic density assembly)	04724(Glutamatergic synapse)	K15009	NA	hypothetical protein KGM_19203 [Danaus plexippus]	MSTRG.21664.1	i	yes	novel	trans	NA	-22.96	0.969391
MSTRG.13462	evm.TU.Contig2396.1	yes	GO:0005515(protein binding);GO:0014069(postsynaptic density);GO:0030160(GKAP/Homer scaffold activity);GO:0097107(postsynaptic density assembly)	04724(Glutamatergic synapse)	K15009	NA	hypothetical protein KGM_19203 [Danaus plexippus]	MSTRG.21935.1	u	yes	novel	trans	NA	-13.26	-0.986094
MSTRG.13462	evm.TU.Contig2396.1	yes	GO:0005515(protein binding);GO:0014069(postsynaptic density);GO:0030160(GKAP/Homer scaffold activity);GO:0097107(postsynaptic density assembly)	04724(Glutamatergic synapse)	K15009	NA	hypothetical protein KGM_19203 [Danaus plexippus]	MSTRG.23104.1	u	yes	novel	trans	NA	-16.86	-0.992764
MSTRG.13462	evm.TU.Contig2396.1	yes	GO:0005515(protein binding);GO:0014069(postsynaptic density);GO:0030160(GKAP/Homer scaffold activity);GO:0097107(postsynaptic density assembly)	04724(Glutamatergic synapse)	K15009	NA	hypothetical protein KGM_19203 [Danaus plexippus]	MSTRG.23868.1	u	yes	novel	trans	NA	-22.55	-0.988988
MSTRG.13462	evm.TU.Contig2396.1	yes	GO:0005515(protein binding);GO:0014069(postsynaptic density);GO:0030160(GKAP/Homer scaffold activity);GO:0097107(postsynaptic density assembly)	04724(Glutamatergic synapse)	K15009	NA	hypothetical protein KGM_19203 [Danaus plexippus]	MSTRG.24572.1	u	yes	novel	trans	NA	-15.66	-0.964596
MSTRG.13462	evm.TU.Contig2396.1	yes	GO:0005515(protein binding);GO:0014069(postsynaptic density);GO:0030160(GKAP/Homer scaffold activity);GO:0097107(postsynaptic density assembly)	04724(Glutamatergic synapse)	K15009	NA	hypothetical protein KGM_19203 [Danaus plexippus]	MSTRG.26388.1	x	yes	novel	trans	NA	-24.11	-0.989368
MSTRG.13462	evm.TU.Contig2396.1	yes	GO:0005515(protein binding);GO:0014069(postsynaptic density);GO:0030160(GKAP/Homer scaffold activity);GO:0097107(postsynaptic density assembly)	04724(Glutamatergic synapse)	K15009	NA	hypothetical protein KGM_19203 [Danaus plexippus]	MSTRG.27664.1	u	yes	novel	trans	NA	-42.55	-0.985866
MSTRG.13462	evm.TU.Contig2396.1	yes	GO:0005515(protein binding);GO:0014069(postsynaptic density);GO:0030160(GKAP/Homer scaffold activity);GO:0097107(postsynaptic density assembly)	04724(Glutamatergic synapse)	K15009	NA	hypothetical protein KGM_19203 [Danaus plexippus]	MSTRG.28935.1	i	yes	novel	trans	NA	-29.42	-0.9823
MSTRG.13462	evm.TU.Contig2396.1	yes	GO:0005515(protein binding);GO:0014069(postsynaptic density);GO:0030160(GKAP/Homer scaffold activity);GO:0097107(postsynaptic density assembly)	04724(Glutamatergic synapse)	K15009	NA	hypothetical protein KGM_19203 [Danaus plexippus]	MSTRG.30736.1	x	yes	novel	trans	NA	-34.69	0.965524
MSTRG.13462	evm.TU.Contig2396.1	yes	GO:0005515(protein binding);GO:0014069(postsynaptic density);GO:0030160(GKAP/Homer scaffold activity);GO:0097107(postsynaptic density assembly)	04724(Glutamatergic synapse)	K15009	NA	hypothetical protein KGM_19203 [Danaus plexippus]	MSTRG.33402.1	u	yes	novel	trans	NA	-48.53	-0.963432
MSTRG.13462	evm.TU.Contig2396.1	yes	GO:0005515(protein binding);GO:0014069(postsynaptic density);GO:0030160(GKAP/Homer scaffold activity);GO:0097107(postsynaptic density assembly)	04724(Glutamatergic synapse)	K15009	NA	hypothetical protein KGM_19203 [Danaus plexippus]	MSTRG.33532.1	u	yes	novel	trans	NA	-16.84	-0.974667
MSTRG.13526	evm.TU.Contig241.21	yes	NA	NA	NA	NA	hypothetical protein L798_00578 [Zootermopsis nevadensis]	MSTRG.18181.2	j	yes	novel	trans	NA	-49.38	0.954559
MSTRG.13648	evm.TU.Contig24667.1	yes	GO:0005388(calcium-transporting ATPase activity);GO:0005509(calcium ion binding);GO:0005622(intracellular);GO:0005886(plasma membrane);GO:0005887(integral component of plasma membrane);GO:0006810(transport);GO:0007601(visual perception);GO:0007602(phototransduction);GO:0007603(phototransduction, visible light);GO:0007608(sensory perception of smell);GO:0008525(phosphatidylcholine transporter acti…	NA	K13619	EC:3.1.1.-	Protein retinal degeneration B [Zootermopsis nevadensis]	MSTRG.311.1	i	yes	novel	trans	NA	-15.75	0.990309
MSTRG.13648	evm.TU.Contig24667.1	yes	GO:0005388(calcium-transporting ATPase activity);GO:0005509(calcium ion binding);GO:0005622(intracellular);GO:0005886(plasma membrane);GO:0005887(integral component of plasma membrane);GO:0006810(transport);GO:0007601(visual perception);GO:0007602(phototransduction);GO:0007603(phototransduction, visible light);GO:0007608(sensory perception of smell);GO:0008525(phosphatidylcholine transporter acti…	NA	K13619	EC:3.1.1.-	Protein retinal degeneration B [Zootermopsis nevadensis]	MSTRG.10059.1	u	yes	novel	trans	NA	-15.81	0.977044
MSTRG.13648	evm.TU.Contig24667.1	yes	GO:0005388(calcium-transporting ATPase activity);GO:0005509(calcium ion binding);GO:0005622(intracellular);GO:0005886(plasma membrane);GO:0005887(integral component of plasma membrane);GO:0006810(transport);GO:0007601(visual perception);GO:0007602(phototransduction);GO:0007603(phototransduction, visible light);GO:0007608(sensory perception of smell);GO:0008525(phosphatidylcholine transporter acti…	NA	K13619	EC:3.1.1.-	Protein retinal degeneration B [Zootermopsis nevadensis]	MSTRG.13562.1	u	yes	novel	trans	NA	-23.91	0.981422
MSTRG.13648	evm.TU.Contig24667.1	yes	GO:0005388(calcium-transporting ATPase activity);GO:0005509(calcium ion binding);GO:0005622(intracellular);GO:0005886(plasma membrane);GO:0005887(integral component of plasma membrane);GO:0006810(transport);GO:0007601(visual perception);GO:0007602(phototransduction);GO:0007603(phototransduction, visible light);GO:0007608(sensory perception of smell);GO:0008525(phosphatidylcholine transporter acti…	NA	K13619	EC:3.1.1.-	Protein retinal degeneration B [Zootermopsis nevadensis]	MSTRG.15394.1	u	yes	novel	trans	NA	-25.11	0.995736
MSTRG.13648	evm.TU.Contig24667.1	yes	GO:0005388(calcium-transporting ATPase activity);GO:0005509(calcium ion binding);GO:0005622(intracellular);GO:0005886(plasma membrane);GO:0005887(integral component of plasma membrane);GO:0006810(transport);GO:0007601(visual perception);GO:0007602(phototransduction);GO:0007603(phototransduction, visible light);GO:0007608(sensory perception of smell);GO:0008525(phosphatidylcholine transporter acti…	NA	K13619	EC:3.1.1.-	Protein retinal degeneration B [Zootermopsis nevadensis]	MSTRG.17345.1	i	yes	novel	trans	NA	-14.56	0.96648
MSTRG.13648	evm.TU.Contig24667.1	yes	GO:0005388(calcium-transporting ATPase activity);GO:0005509(calcium ion binding);GO:0005622(intracellular);GO:0005886(plasma membrane);GO:0005887(integral component of plasma membrane);GO:0006810(transport);GO:0007601(visual perception);GO:0007602(phototransduction);GO:0007603(phototransduction, visible light);GO:0007608(sensory perception of smell);GO:0008525(phosphatidylcholine transporter acti…	NA	K13619	EC:3.1.1.-	Protein retinal degeneration B [Zootermopsis nevadensis]	MSTRG.18181.2	j	yes	novel	trans	NA	-27.37	0.96215
MSTRG.13648	evm.TU.Contig24667.1	yes	GO:0005388(calcium-transporting ATPase activity);GO:0005509(calcium ion binding);GO:0005622(intracellular);GO:0005886(plasma membrane);GO:0005887(integral component of plasma membrane);GO:0006810(transport);GO:0007601(visual perception);GO:0007602(phototransduction);GO:0007603(phototransduction, visible light);GO:0007608(sensory perception of smell);GO:0008525(phosphatidylcholine transporter acti…	NA	K13619	EC:3.1.1.-	Protein retinal degeneration B [Zootermopsis nevadensis]	MSTRG.23052.1	u	yes	novel	trans	NA	-14.01	0.962928
MSTRG.13648	evm.TU.Contig24667.1	yes	GO:0005388(calcium-transporting ATPase activity);GO:0005509(calcium ion binding);GO:0005622(intracellular);GO:0005886(plasma membrane);GO:0005887(integral component of plasma membrane);GO:0006810(transport);GO:0007601(visual perception);GO:0007602(phototransduction);GO:0007603(phototransduction, visible light);GO:0007608(sensory perception of smell);GO:0008525(phosphatidylcholine transporter acti…	NA	K13619	EC:3.1.1.-	Protein retinal degeneration B [Zootermopsis nevadensis]	MSTRG.31066.1	u	yes	novel	trans	NA	-24.04	0.991758
MSTRG.13648	evm.TU.Contig24667.1	yes	GO:0005388(calcium-transporting ATPase activity);GO:0005509(calcium ion binding);GO:0005622(intracellular);GO:0005886(plasma membrane);GO:0005887(integral component of plasma membrane);GO:0006810(transport);GO:0007601(visual perception);GO:0007602(phototransduction);GO:0007603(phototransduction, visible light);GO:0007608(sensory perception of smell);GO:0008525(phosphatidylcholine transporter acti…	NA	K13619	EC:3.1.1.-	Protein retinal degeneration B [Zootermopsis nevadensis]	MSTRG.31416.1	x	yes	novel	trans	NA	-37.02	0.971808
MSTRG.13787	evm.TU.Contig248.55	yes	GO:0006897(endocytosis);GO:0006914(autophagy);GO:0007269(neurotransmitter secretion);GO:0008593(regulation of Notch signaling pathway);GO:0009997(negative regulation of cardioblast cell fate specification);GO:0015032(storage protein import into fat body);GO:0045747(positive regulation of Notch signaling pathway);GO:0048488(synaptic vesicle endocytosis)	04144(Endocytosis)	K12471	NA	Epsin-2 [Zootermopsis nevadensis]	MSTRG.1702.1	u	yes	novel	trans	NA	-47.45	0.981886
MSTRG.13787	evm.TU.Contig248.55	yes	GO:0006897(endocytosis);GO:0006914(autophagy);GO:0007269(neurotransmitter secretion);GO:0008593(regulation of Notch signaling pathway);GO:0009997(negative regulation of cardioblast cell fate specification);GO:0015032(storage protein import into fat body);GO:0045747(positive regulation of Notch signaling pathway);GO:0048488(synaptic vesicle endocytosis)	04144(Endocytosis)	K12471	NA	Epsin-2 [Zootermopsis nevadensis]	MSTRG.4530.1	u	yes	novel	trans	NA	-35.20	0.99746
MSTRG.13787	evm.TU.Contig248.55	yes	GO:0006897(endocytosis);GO:0006914(autophagy);GO:0007269(neurotransmitter secretion);GO:0008593(regulation of Notch signaling pathway);GO:0009997(negative regulation of cardioblast cell fate specification);GO:0015032(storage protein import into fat body);GO:0045747(positive regulation of Notch signaling pathway);GO:0048488(synaptic vesicle endocytosis)	04144(Endocytosis)	K12471	NA	Epsin-2 [Zootermopsis nevadensis]	MSTRG.5264.1	x	yes	novel	trans	NA	-30.68	0.955694
MSTRG.13787	evm.TU.Contig248.55	yes	GO:0006897(endocytosis);GO:0006914(autophagy);GO:0007269(neurotransmitter secretion);GO:0008593(regulation of Notch signaling pathway);GO:0009997(negative regulation of cardioblast cell fate specification);GO:0015032(storage protein import into fat body);GO:0045747(positive regulation of Notch signaling pathway);GO:0048488(synaptic vesicle endocytosis)	04144(Endocytosis)	K12471	NA	Epsin-2 [Zootermopsis nevadensis]	MSTRG.6479.1	u	yes	novel	trans	NA	-46.65	-0.987291
MSTRG.13787	evm.TU.Contig248.55	yes	GO:0006897(endocytosis);GO:0006914(autophagy);GO:0007269(neurotransmitter secretion);GO:0008593(regulation of Notch signaling pathway);GO:0009997(negative regulation of cardioblast cell fate specification);GO:0015032(storage protein import into fat body);GO:0045747(positive regulation of Notch signaling pathway);GO:0048488(synaptic vesicle endocytosis)	04144(Endocytosis)	K12471	NA	Epsin-2 [Zootermopsis nevadensis]	MSTRG.6649.1	u	yes	novel	trans	NA	-48.43	0.985008
MSTRG.13787	evm.TU.Contig248.55	yes	GO:0006897(endocytosis);GO:0006914(autophagy);GO:0007269(neurotransmitter secretion);GO:0008593(regulation of Notch signaling pathway);GO:0009997(negative regulation of cardioblast cell fate specification);GO:0015032(storage protein import into fat body);GO:0045747(positive regulation of Notch signaling pathway);GO:0048488(synaptic vesicle endocytosis)	04144(Endocytosis)	K12471	NA	Epsin-2 [Zootermopsis nevadensis]	MSTRG.6803.1	u	yes	novel	trans	NA	-23.71	0.952841
MSTRG.13787	evm.TU.Contig248.55	yes	GO:0006897(endocytosis);GO:0006914(autophagy);GO:0007269(neurotransmitter secretion);GO:0008593(regulation of Notch signaling pathway);GO:0009997(negative regulation of cardioblast cell fate specification);GO:0015032(storage protein import into fat body);GO:0045747(positive regulation of Notch signaling pathway);GO:0048488(synaptic vesicle endocytosis)	04144(Endocytosis)	K12471	NA	Epsin-2 [Zootermopsis nevadensis]	MSTRG.8685.1	i	yes	novel	trans	NA	-32.94	0.996737
MSTRG.13787	evm.TU.Contig248.55	yes	GO:0006897(endocytosis);GO:0006914(autophagy);GO:0007269(neurotransmitter secretion);GO:0008593(regulation of Notch signaling pathway);GO:0009997(negative regulation of cardioblast cell fate specification);GO:0015032(storage protein import into fat body);GO:0045747(positive regulation of Notch signaling pathway);GO:0048488(synaptic vesicle endocytosis)	04144(Endocytosis)	K12471	NA	Epsin-2 [Zootermopsis nevadensis]	MSTRG.9305.1	x	yes	novel	trans	NA	-37.13	-0.957508
MSTRG.13787	evm.TU.Contig248.55	yes	GO:0006897(endocytosis);GO:0006914(autophagy);GO:0007269(neurotransmitter secretion);GO:0008593(regulation of Notch signaling pathway);GO:0009997(negative regulation of cardioblast cell fate specification);GO:0015032(storage protein import into fat body);GO:0045747(positive regulation of Notch signaling pathway);GO:0048488(synaptic vesicle endocytosis)	04144(Endocytosis)	K12471	NA	Epsin-2 [Zootermopsis nevadensis]	MSTRG.10563.1	u	yes	novel	trans	NA	-18.61	0.970004
MSTRG.13787	evm.TU.Contig248.55	yes	GO:0006897(endocytosis);GO:0006914(autophagy);GO:0007269(neurotransmitter secretion);GO:0008593(regulation of Notch signaling pathway);GO:0009997(negative regulation of cardioblast cell fate specification);GO:0015032(storage protein import into fat body);GO:0045747(positive regulation of Notch signaling pathway);GO:0048488(synaptic vesicle endocytosis)	04144(Endocytosis)	K12471	NA	Epsin-2 [Zootermopsis nevadensis]	MSTRG.10564.1	u	yes	novel	trans	NA	-23.31	0.955601
MSTRG.13787	evm.TU.Contig248.55	yes	GO:0006897(endocytosis);GO:0006914(autophagy);GO:0007269(neurotransmitter secretion);GO:0008593(regulation of Notch signaling pathway);GO:0009997(negative regulation of cardioblast cell fate specification);GO:0015032(storage protein import into fat body);GO:0045747(positive regulation of Notch signaling pathway);GO:0048488(synaptic vesicle endocytosis)	04144(Endocytosis)	K12471	NA	Epsin-2 [Zootermopsis nevadensis]	MSTRG.12578.1	i	yes	novel	trans	NA	-28.99	0.992999
MSTRG.13787	evm.TU.Contig248.55	yes	GO:0006897(endocytosis);GO:0006914(autophagy);GO:0007269(neurotransmitter secretion);GO:0008593(regulation of Notch signaling pathway);GO:0009997(negative regulation of cardioblast cell fate specification);GO:0015032(storage protein import into fat body);GO:0045747(positive regulation of Notch signaling pathway);GO:0048488(synaptic vesicle endocytosis)	04144(Endocytosis)	K12471	NA	Epsin-2 [Zootermopsis nevadensis]	MSTRG.13561.1	u	yes	novel	trans	NA	-25.25	0.996759
MSTRG.13787	evm.TU.Contig248.55	yes	GO:0006897(endocytosis);GO:0006914(autophagy);GO:0007269(neurotransmitter secretion);GO:0008593(regulation of Notch signaling pathway);GO:0009997(negative regulation of cardioblast cell fate specification);GO:0015032(storage protein import into fat body);GO:0045747(positive regulation of Notch signaling pathway);GO:0048488(synaptic vesicle endocytosis)	04144(Endocytosis)	K12471	NA	Epsin-2 [Zootermopsis nevadensis]	MSTRG.15333.1	u	yes	novel	trans	NA	-17.76	-0.963563
MSTRG.13787	evm.TU.Contig248.55	yes	GO:0006897(endocytosis);GO:0006914(autophagy);GO:0007269(neurotransmitter secretion);GO:0008593(regulation of Notch signaling pathway);GO:0009997(negative regulation of cardioblast cell fate specification);GO:0015032(storage protein import into fat body);GO:0045747(positive regulation of Notch signaling pathway);GO:0048488(synaptic vesicle endocytosis)	04144(Endocytosis)	K12471	NA	Epsin-2 [Zootermopsis nevadensis]	MSTRG.16600.1	u	yes	novel	trans	NA	-24.76	-0.968013
MSTRG.13787	evm.TU.Contig248.55	yes	GO:0006897(endocytosis);GO:0006914(autophagy);GO:0007269(neurotransmitter secretion);GO:0008593(regulation of Notch signaling pathway);GO:0009997(negative regulation of cardioblast cell fate specification);GO:0015032(storage protein import into fat body);GO:0045747(positive regulation of Notch signaling pathway);GO:0048488(synaptic vesicle endocytosis)	04144(Endocytosis)	K12471	NA	Epsin-2 [Zootermopsis nevadensis]	MSTRG.25416.1	u	yes	novel	trans	NA	-28.83	-0.959217
MSTRG.13787	evm.TU.Contig248.55	yes	GO:0006897(endocytosis);GO:0006914(autophagy);GO:0007269(neurotransmitter secretion);GO:0008593(regulation of Notch signaling pathway);GO:0009997(negative regulation of cardioblast cell fate specification);GO:0015032(storage protein import into fat body);GO:0045747(positive regulation of Notch signaling pathway);GO:0048488(synaptic vesicle endocytosis)	04144(Endocytosis)	K12471	NA	Epsin-2 [Zootermopsis nevadensis]	MSTRG.28193.1	u	yes	novel	trans	NA	-15.26	0.973963
MSTRG.13787	evm.TU.Contig248.55	yes	GO:0006897(endocytosis);GO:0006914(autophagy);GO:0007269(neurotransmitter secretion);GO:0008593(regulation of Notch signaling pathway);GO:0009997(negative regulation of cardioblast cell fate specification);GO:0015032(storage protein import into fat body);GO:0045747(positive regulation of Notch signaling pathway);GO:0048488(synaptic vesicle endocytosis)	04144(Endocytosis)	K12471	NA	Epsin-2 [Zootermopsis nevadensis]	MSTRG.29938.1	u	yes	novel	trans	NA	-17.33	0.961826
MSTRG.13787	evm.TU.Contig248.55	yes	GO:0006897(endocytosis);GO:0006914(autophagy);GO:0007269(neurotransmitter secretion);GO:0008593(regulation of Notch signaling pathway);GO:0009997(negative regulation of cardioblast cell fate specification);GO:0015032(storage protein import into fat body);GO:0045747(positive regulation of Notch signaling pathway);GO:0048488(synaptic vesicle endocytosis)	04144(Endocytosis)	K12471	NA	Epsin-2 [Zootermopsis nevadensis]	MSTRG.31022.1	u	yes	novel	trans	NA	-23.16	0.983688
MSTRG.13859	evm.TU.Contig25.15	yes	GO:0003333(amino acid transmembrane transport);GO:0015171(amino acid transmembrane transporter activity)	04138(Autophagy - yeast)	K14209	NA	Proton-coupled amino acid transporter 1 [Zootermopsis nevadensis]	MSTRG.3686.1	x	yes	novel	trans	NA	-14.86	0.965048
MSTRG.13859	evm.TU.Contig25.15	yes	GO:0003333(amino acid transmembrane transport);GO:0015171(amino acid transmembrane transporter activity)	04138(Autophagy - yeast)	K14209	NA	Proton-coupled amino acid transporter 1 [Zootermopsis nevadensis]	MSTRG.6646.1	u	yes	novel	trans	NA	-39.12	0.960847
MSTRG.13859	evm.TU.Contig25.15	yes	GO:0003333(amino acid transmembrane transport);GO:0015171(amino acid transmembrane transporter activity)	04138(Autophagy - yeast)	K14209	NA	Proton-coupled amino acid transporter 1 [Zootermopsis nevadensis]	MSTRG.9876.1	u	yes	novel	trans	NA	-23.66	-0.960775
MSTRG.13859	evm.TU.Contig25.15	yes	GO:0003333(amino acid transmembrane transport);GO:0015171(amino acid transmembrane transporter activity)	04138(Autophagy - yeast)	K14209	NA	Proton-coupled amino acid transporter 1 [Zootermopsis nevadensis]	MSTRG.18229.1	u	yes	novel	trans	NA	-19.06	0.950566
MSTRG.13859	evm.TU.Contig25.15	yes	GO:0003333(amino acid transmembrane transport);GO:0015171(amino acid transmembrane transporter activity)	04138(Autophagy - yeast)	K14209	NA	Proton-coupled amino acid transporter 1 [Zootermopsis nevadensis]	MSTRG.18714.1	u	yes	novel	trans	NA	-15.66	0.971468
MSTRG.13859	evm.TU.Contig25.15	yes	GO:0003333(amino acid transmembrane transport);GO:0015171(amino acid transmembrane transporter activity)	04138(Autophagy - yeast)	K14209	NA	Proton-coupled amino acid transporter 1 [Zootermopsis nevadensis]	MSTRG.19197.2	j	yes	novel	trans	NA	-32.85	0.951509
MSTRG.13859	evm.TU.Contig25.15	yes	GO:0003333(amino acid transmembrane transport);GO:0015171(amino acid transmembrane transporter activity)	04138(Autophagy - yeast)	K14209	NA	Proton-coupled amino acid transporter 1 [Zootermopsis nevadensis]	MSTRG.21246.1	u	yes	novel	trans	NA	-34.70	0.951661
MSTRG.13859	evm.TU.Contig25.15	yes	GO:0003333(amino acid transmembrane transport);GO:0015171(amino acid transmembrane transporter activity)	04138(Autophagy - yeast)	K14209	NA	Proton-coupled amino acid transporter 1 [Zootermopsis nevadensis]	MSTRG.23804.1	i	yes	novel	trans	NA	-44.05	0.977559
MSTRG.14051	evm.TU.Contig25.193	yes	GO:0002121(inter-male aggressive behavior);GO:0003979(UDP-glucose 6-dehydrogenase activity);GO:0006024(glycosaminoglycan biosynthetic process);GO:0007166(cell surface receptor signaling pathway);GO:0007224(smoothened signaling pathway);GO:0007367(segment polarity determination);GO:0007427(epithelial cell migration, open tracheal system);GO:0007428(primary branching, open tracheal system);GO:00074…	00040(Pentose and glucuronate interconversions);00053(Ascorbate and aldarate metabolism);00520(Amino sugar and nucleotide sugar metabolism)	K00012	EC:1.1.1.22	PREDICTED: UDP-glucose 6-dehydrogenase [Apis florea]	MSTRG.311.1	i	yes	novel	trans	NA	-36.96	0.974676
MSTRG.14051	evm.TU.Contig25.193	yes	GO:0002121(inter-male aggressive behavior);GO:0003979(UDP-glucose 6-dehydrogenase activity);GO:0006024(glycosaminoglycan biosynthetic process);GO:0007166(cell surface receptor signaling pathway);GO:0007224(smoothened signaling pathway);GO:0007367(segment polarity determination);GO:0007427(epithelial cell migration, open tracheal system);GO:0007428(primary branching, open tracheal system);GO:00074…	00040(Pentose and glucuronate interconversions);00053(Ascorbate and aldarate metabolism);00520(Amino sugar and nucleotide sugar metabolism)	K00012	EC:1.1.1.22	PREDICTED: UDP-glucose 6-dehydrogenase [Apis florea]	MSTRG.13562.1	u	yes	novel	trans	NA	-33.58	0.99108
MSTRG.14051	evm.TU.Contig25.193	yes	GO:0002121(inter-male aggressive behavior);GO:0003979(UDP-glucose 6-dehydrogenase activity);GO:0006024(glycosaminoglycan biosynthetic process);GO:0007166(cell surface receptor signaling pathway);GO:0007224(smoothened signaling pathway);GO:0007367(segment polarity determination);GO:0007427(epithelial cell migration, open tracheal system);GO:0007428(primary branching, open tracheal system);GO:00074…	00040(Pentose and glucuronate interconversions);00053(Ascorbate and aldarate metabolism);00520(Amino sugar and nucleotide sugar metabolism)	K00012	EC:1.1.1.22	PREDICTED: UDP-glucose 6-dehydrogenase [Apis florea]	MSTRG.15394.1	u	yes	novel	trans	NA	-37.44	0.961748
MSTRG.14051	evm.TU.Contig25.193	yes	GO:0002121(inter-male aggressive behavior);GO:0003979(UDP-glucose 6-dehydrogenase activity);GO:0006024(glycosaminoglycan biosynthetic process);GO:0007166(cell surface receptor signaling pathway);GO:0007224(smoothened signaling pathway);GO:0007367(segment polarity determination);GO:0007427(epithelial cell migration, open tracheal system);GO:0007428(primary branching, open tracheal system);GO:00074…	00040(Pentose and glucuronate interconversions);00053(Ascorbate and aldarate metabolism);00520(Amino sugar and nucleotide sugar metabolism)	K00012	EC:1.1.1.22	PREDICTED: UDP-glucose 6-dehydrogenase [Apis florea]	MSTRG.18181.2	j	yes	novel	trans	NA	-39.85	0.996971
MSTRG.14051	evm.TU.Contig25.193	yes	GO:0002121(inter-male aggressive behavior);GO:0003979(UDP-glucose 6-dehydrogenase activity);GO:0006024(glycosaminoglycan biosynthetic process);GO:0007166(cell surface receptor signaling pathway);GO:0007224(smoothened signaling pathway);GO:0007367(segment polarity determination);GO:0007427(epithelial cell migration, open tracheal system);GO:0007428(primary branching, open tracheal system);GO:00074…	00040(Pentose and glucuronate interconversions);00053(Ascorbate and aldarate metabolism);00520(Amino sugar and nucleotide sugar metabolism)	K00012	EC:1.1.1.22	PREDICTED: UDP-glucose 6-dehydrogenase [Apis florea]	MSTRG.31066.1	u	yes	novel	trans	NA	-42.72	0.987154
MSTRG.14051	evm.TU.Contig25.193	yes	GO:0002121(inter-male aggressive behavior);GO:0003979(UDP-glucose 6-dehydrogenase activity);GO:0006024(glycosaminoglycan biosynthetic process);GO:0007166(cell surface receptor signaling pathway);GO:0007224(smoothened signaling pathway);GO:0007367(segment polarity determination);GO:0007427(epithelial cell migration, open tracheal system);GO:0007428(primary branching, open tracheal system);GO:00074…	00040(Pentose and glucuronate interconversions);00053(Ascorbate and aldarate metabolism);00520(Amino sugar and nucleotide sugar metabolism)	K00012	EC:1.1.1.22	PREDICTED: UDP-glucose 6-dehydrogenase [Apis florea]	MSTRG.31416.1	x	yes	novel	trans	NA	-38.40	0.98099
MSTRG.14138	evm.TU.Contig250.27	yes	GO:0003735(structural constituent of ribosome);GO:0006412(translation)	NA	K15101	NA	PREDICTED: mitochondrial ornithine transporter 1 isoform X2 [Bombyx mori]	MSTRG.25416.1	u	yes	novel	trans	NA	-13.91	0.961602
MSTRG.14379	evm.TU.Contig253.72	yes	NA	04214(Apoptosis - fly);04657(IL-17 signaling pathway);05200(Pathways in cancer);05222(Small cell lung cancer)	K09848	NA	PREDICTED: TNF receptor-associated factor 4 isoform X1 [Apis florea]	MSTRG.490.1	i	yes	novel	trans	NA	-18.40	0.980994
MSTRG.14379	evm.TU.Contig253.72	yes	NA	04214(Apoptosis - fly);04657(IL-17 signaling pathway);05200(Pathways in cancer);05222(Small cell lung cancer)	K09848	NA	PREDICTED: TNF receptor-associated factor 4 isoform X1 [Apis florea]	MSTRG.1070.1	i	yes	novel	trans	NA	-31.99	0.975589
MSTRG.14379	evm.TU.Contig253.72	yes	NA	04214(Apoptosis - fly);04657(IL-17 signaling pathway);05200(Pathways in cancer);05222(Small cell lung cancer)	K09848	NA	PREDICTED: TNF receptor-associated factor 4 isoform X1 [Apis florea]	MSTRG.4283.1	u	yes	novel	trans	NA	-11.91	0.991845
MSTRG.14379	evm.TU.Contig253.72	yes	NA	04214(Apoptosis - fly);04657(IL-17 signaling pathway);05200(Pathways in cancer);05222(Small cell lung cancer)	K09848	NA	PREDICTED: TNF receptor-associated factor 4 isoform X1 [Apis florea]	MSTRG.4885.3	j	yes	novel	trans	NA	-23.31	0.954196
MSTRG.14379	evm.TU.Contig253.72	yes	NA	04214(Apoptosis - fly);04657(IL-17 signaling pathway);05200(Pathways in cancer);05222(Small cell lung cancer)	K09848	NA	PREDICTED: TNF receptor-associated factor 4 isoform X1 [Apis florea]	MSTRG.7465.1	u	yes	novel	trans	NA	-27.87	0.981657
MSTRG.14379	evm.TU.Contig253.72	yes	NA	04214(Apoptosis - fly);04657(IL-17 signaling pathway);05200(Pathways in cancer);05222(Small cell lung cancer)	K09848	NA	PREDICTED: TNF receptor-associated factor 4 isoform X1 [Apis florea]	MSTRG.11475.1	u	yes	novel	trans	NA	-17.71	0.956659
MSTRG.14379	evm.TU.Contig253.72	yes	NA	04214(Apoptosis - fly);04657(IL-17 signaling pathway);05200(Pathways in cancer);05222(Small cell lung cancer)	K09848	NA	PREDICTED: TNF receptor-associated factor 4 isoform X1 [Apis florea]	MSTRG.18132.1	i	yes	novel	trans	NA	-16.04	0.974542
MSTRG.14379	evm.TU.Contig253.72	yes	NA	04214(Apoptosis - fly);04657(IL-17 signaling pathway);05200(Pathways in cancer);05222(Small cell lung cancer)	K09848	NA	PREDICTED: TNF receptor-associated factor 4 isoform X1 [Apis florea]	MSTRG.21935.1	u	yes	novel	trans	NA	-13.71	0.977457
MSTRG.14379	evm.TU.Contig253.72	yes	NA	04214(Apoptosis - fly);04657(IL-17 signaling pathway);05200(Pathways in cancer);05222(Small cell lung cancer)	K09848	NA	PREDICTED: TNF receptor-associated factor 4 isoform X1 [Apis florea]	MSTRG.23868.1	u	yes	novel	trans	NA	-22.65	0.972242
MSTRG.14379	evm.TU.Contig253.72	yes	NA	04214(Apoptosis - fly);04657(IL-17 signaling pathway);05200(Pathways in cancer);05222(Small cell lung cancer)	K09848	NA	PREDICTED: TNF receptor-associated factor 4 isoform X1 [Apis florea]	MSTRG.24572.1	u	yes	novel	trans	NA	-16.21	0.969861
MSTRG.14379	evm.TU.Contig253.72	yes	NA	04214(Apoptosis - fly);04657(IL-17 signaling pathway);05200(Pathways in cancer);05222(Small cell lung cancer)	K09848	NA	PREDICTED: TNF receptor-associated factor 4 isoform X1 [Apis florea]	MSTRG.27140.1	x	yes	novel	trans	NA	-17.71	0.986325
MSTRG.14379	evm.TU.Contig253.72	yes	NA	04214(Apoptosis - fly);04657(IL-17 signaling pathway);05200(Pathways in cancer);05222(Small cell lung cancer)	K09848	NA	PREDICTED: TNF receptor-associated factor 4 isoform X1 [Apis florea]	MSTRG.27664.1	u	yes	novel	trans	NA	-27.06	0.977802
MSTRG.14379	evm.TU.Contig253.72	yes	NA	04214(Apoptosis - fly);04657(IL-17 signaling pathway);05200(Pathways in cancer);05222(Small cell lung cancer)	K09848	NA	PREDICTED: TNF receptor-associated factor 4 isoform X1 [Apis florea]	MSTRG.28935.1	i	yes	novel	trans	NA	-22.51	0.962439
MSTRG.14679	evm.TU.Contig25883.1	yes	NA	00230(Purine metabolism);05340(Primary immunodeficiency)	K01488	EC:3.5.4.4	Adenosine deaminase [Caligus clemensi]	MSTRG.1930.1	u	yes	novel	trans	NA	-16.56	-0.953181
MSTRG.14679	evm.TU.Contig25883.1	yes	NA	00230(Purine metabolism);05340(Primary immunodeficiency)	K01488	EC:3.5.4.4	Adenosine deaminase [Caligus clemensi]	MSTRG.3469.1	u	yes	novel	trans	NA	-17.50	-0.962106
MSTRG.14679	evm.TU.Contig25883.1	yes	NA	00230(Purine metabolism);05340(Primary immunodeficiency)	K01488	EC:3.5.4.4	Adenosine deaminase [Caligus clemensi]	MSTRG.3494.1	i	yes	novel	trans	NA	-11.91	-0.960344
MSTRG.14679	evm.TU.Contig25883.1	yes	NA	00230(Purine metabolism);05340(Primary immunodeficiency)	K01488	EC:3.5.4.4	Adenosine deaminase [Caligus clemensi]	MSTRG.12639.1	j	yes	novel	trans	NA	-24.01	-0.951055
MSTRG.14679	evm.TU.Contig25883.1	yes	NA	00230(Purine metabolism);05340(Primary immunodeficiency)	K01488	EC:3.5.4.4	Adenosine deaminase [Caligus clemensi]	MSTRG.18549.1	i	yes	novel	trans	NA	-15.11	-0.977809
MSTRG.14679	evm.TU.Contig25883.1	yes	NA	00230(Purine metabolism);05340(Primary immunodeficiency)	K01488	EC:3.5.4.4	Adenosine deaminase [Caligus clemensi]	MSTRG.21101.1	u	yes	novel	trans	NA	-24.49	0.957211
MSTRG.14679	evm.TU.Contig25883.1	yes	NA	00230(Purine metabolism);05340(Primary immunodeficiency)	K01488	EC:3.5.4.4	Adenosine deaminase [Caligus clemensi]	MSTRG.21701.1	u	yes	novel	trans	NA	-29.61	0.975418
MSTRG.14679	evm.TU.Contig25883.1	yes	NA	00230(Purine metabolism);05340(Primary immunodeficiency)	K01488	EC:3.5.4.4	Adenosine deaminase [Caligus clemensi]	MSTRG.24572.1	u	yes	novel	trans	NA	-34.59	0.953584
MSTRG.14679	evm.TU.Contig25883.1	yes	NA	00230(Purine metabolism);05340(Primary immunodeficiency)	K01488	EC:3.5.4.4	Adenosine deaminase [Caligus clemensi]	MSTRG.24706.1	u	yes	novel	trans	NA	-19.68	0.991274
MSTRG.14679	evm.TU.Contig25883.1	yes	NA	00230(Purine metabolism);05340(Primary immunodeficiency)	K01488	EC:3.5.4.4	Adenosine deaminase [Caligus clemensi]	MSTRG.31529.1	u	yes	novel	trans	NA	-13.04	-0.984373
MSTRG.14914	evm.TU.Contig26.150	yes	NA	04974(Protein digestion and absorption)	K16628	NA	putative secreted protease inhibitor [Ixodes scapularis]	MSTRG.244.1	u	yes	novel	trans	NA	-15.01	-0.984258
MSTRG.14914	evm.TU.Contig26.150	yes	NA	04974(Protein digestion and absorption)	K16628	NA	putative secreted protease inhibitor [Ixodes scapularis]	MSTRG.5898.1	i	yes	novel	trans	NA	-35.87	0.982742
MSTRG.14914	evm.TU.Contig26.150	yes	NA	04974(Protein digestion and absorption)	K16628	NA	putative secreted protease inhibitor [Ixodes scapularis]	MSTRG.9949.1	u	yes	novel	trans	NA	-15.56	-0.958939
MSTRG.14914	evm.TU.Contig26.150	yes	NA	04974(Protein digestion and absorption)	K16628	NA	putative secreted protease inhibitor [Ixodes scapularis]	MSTRG.11534.1	u	yes	novel	trans	NA	-14.86	0.966845
MSTRG.14914	evm.TU.Contig26.150	yes	NA	04974(Protein digestion and absorption)	K16628	NA	putative secreted protease inhibitor [Ixodes scapularis]	MSTRG.13480.1	u	yes	novel	trans	NA	-13.11	0.967016
MSTRG.14914	evm.TU.Contig26.150	yes	NA	04974(Protein digestion and absorption)	K16628	NA	putative secreted protease inhibitor [Ixodes scapularis]	MSTRG.15333.1	u	yes	novel	trans	NA	-13.66	0.959979
MSTRG.14914	evm.TU.Contig26.150	yes	NA	04974(Protein digestion and absorption)	K16628	NA	putative secreted protease inhibitor [Ixodes scapularis]	MSTRG.21515.1	x	yes	novel	trans	NA	-13.51	0.965424
MSTRG.14914	evm.TU.Contig26.150	yes	NA	04974(Protein digestion and absorption)	K16628	NA	putative secreted protease inhibitor [Ixodes scapularis]	MSTRG.27587.1	i	yes	novel	trans	NA	-17.16	0.951402
MSTRG.14914	evm.TU.Contig26.150	yes	NA	04974(Protein digestion and absorption)	K16628	NA	putative secreted protease inhibitor [Ixodes scapularis]	MSTRG.28378.1	u	yes	novel	trans	NA	-32.20	0.98055
MSTRG.14914	evm.TU.Contig26.150	yes	NA	04974(Protein digestion and absorption)	K16628	NA	putative secreted protease inhibitor [Ixodes scapularis]	MSTRG.30105.1	u	yes	novel	trans	NA	-42.50	-0.962293
MSTRG.14914	evm.TU.Contig26.150	yes	NA	04974(Protein digestion and absorption)	K16628	NA	putative secreted protease inhibitor [Ixodes scapularis]	MSTRG.30756.1	x	yes	novel	trans	NA	-18.45	-0.958197
MSTRG.15124	evm.TU.Contig26244.2	yes	GO:0004616(phosphogluconate dehydrogenase (decarboxylating) activity);GO:0006574(valine catabolic process);GO:0008442(3-hydroxyisobutyrate dehydrogenase activity);GO:0009083(branched-chain amino acid catabolic process);GO:0016491(oxidoreductase activity);GO:0051287(NAD binding);GO:0055114(oxidation-reduction process)	00280(Valine, leucine and isoleucine degradation)	K00020	EC:1.1.1.31	PREDICTED: 3-hydroxyisobutyrate dehydrogenase, mitochondrial-like isoform X2 [Cerapachys biroi]	MSTRG.3109.1	i	yes	novel	trans	NA	-26.73	0.981043
MSTRG.15124	evm.TU.Contig26244.2	yes	GO:0004616(phosphogluconate dehydrogenase (decarboxylating) activity);GO:0006574(valine catabolic process);GO:0008442(3-hydroxyisobutyrate dehydrogenase activity);GO:0009083(branched-chain amino acid catabolic process);GO:0016491(oxidoreductase activity);GO:0051287(NAD binding);GO:0055114(oxidation-reduction process)	00280(Valine, leucine and isoleucine degradation)	K00020	EC:1.1.1.31	PREDICTED: 3-hydroxyisobutyrate dehydrogenase, mitochondrial-like isoform X2 [Cerapachys biroi]	MSTRG.5595.1	u	yes	novel	trans	NA	-11.96	-0.965107
MSTRG.15124	evm.TU.Contig26244.2	yes	GO:0004616(phosphogluconate dehydrogenase (decarboxylating) activity);GO:0006574(valine catabolic process);GO:0008442(3-hydroxyisobutyrate dehydrogenase activity);GO:0009083(branched-chain amino acid catabolic process);GO:0016491(oxidoreductase activity);GO:0051287(NAD binding);GO:0055114(oxidation-reduction process)	00280(Valine, leucine and isoleucine degradation)	K00020	EC:1.1.1.31	PREDICTED: 3-hydroxyisobutyrate dehydrogenase, mitochondrial-like isoform X2 [Cerapachys biroi]	MSTRG.5985.1	i	yes	novel	trans	NA	-35.90	0.970505
MSTRG.15124	evm.TU.Contig26244.2	yes	GO:0004616(phosphogluconate dehydrogenase (decarboxylating) activity);GO:0006574(valine catabolic process);GO:0008442(3-hydroxyisobutyrate dehydrogenase activity);GO:0009083(branched-chain amino acid catabolic process);GO:0016491(oxidoreductase activity);GO:0051287(NAD binding);GO:0055114(oxidation-reduction process)	00280(Valine, leucine and isoleucine degradation)	K00020	EC:1.1.1.31	PREDICTED: 3-hydroxyisobutyrate dehydrogenase, mitochondrial-like isoform X2 [Cerapachys biroi]	MSTRG.8302.1	x	yes	novel	trans	NA	-25.61	0.953332
MSTRG.15124	evm.TU.Contig26244.2	yes	GO:0004616(phosphogluconate dehydrogenase (decarboxylating) activity);GO:0006574(valine catabolic process);GO:0008442(3-hydroxyisobutyrate dehydrogenase activity);GO:0009083(branched-chain amino acid catabolic process);GO:0016491(oxidoreductase activity);GO:0051287(NAD binding);GO:0055114(oxidation-reduction process)	00280(Valine, leucine and isoleucine degradation)	K00020	EC:1.1.1.31	PREDICTED: 3-hydroxyisobutyrate dehydrogenase, mitochondrial-like isoform X2 [Cerapachys biroi]	MSTRG.15764.1	u	yes	novel	trans	NA	-21.18	0.965702
MSTRG.15124	evm.TU.Contig26244.2	yes	GO:0004616(phosphogluconate dehydrogenase (decarboxylating) activity);GO:0006574(valine catabolic process);GO:0008442(3-hydroxyisobutyrate dehydrogenase activity);GO:0009083(branched-chain amino acid catabolic process);GO:0016491(oxidoreductase activity);GO:0051287(NAD binding);GO:0055114(oxidation-reduction process)	00280(Valine, leucine and isoleucine degradation)	K00020	EC:1.1.1.31	PREDICTED: 3-hydroxyisobutyrate dehydrogenase, mitochondrial-like isoform X2 [Cerapachys biroi]	MSTRG.18229.1	u	yes	novel	trans	NA	-26.41	0.964435
MSTRG.15124	evm.TU.Contig26244.2	yes	GO:0004616(phosphogluconate dehydrogenase (decarboxylating) activity);GO:0006574(valine catabolic process);GO:0008442(3-hydroxyisobutyrate dehydrogenase activity);GO:0009083(branched-chain amino acid catabolic process);GO:0016491(oxidoreductase activity);GO:0051287(NAD binding);GO:0055114(oxidation-reduction process)	00280(Valine, leucine and isoleucine degradation)	K00020	EC:1.1.1.31	PREDICTED: 3-hydroxyisobutyrate dehydrogenase, mitochondrial-like isoform X2 [Cerapachys biroi]	MSTRG.19197.2	j	yes	novel	trans	NA	-40.34	0.978428
MSTRG.15124	evm.TU.Contig26244.2	yes	GO:0004616(phosphogluconate dehydrogenase (decarboxylating) activity);GO:0006574(valine catabolic process);GO:0008442(3-hydroxyisobutyrate dehydrogenase activity);GO:0009083(branched-chain amino acid catabolic process);GO:0016491(oxidoreductase activity);GO:0051287(NAD binding);GO:0055114(oxidation-reduction process)	00280(Valine, leucine and isoleucine degradation)	K00020	EC:1.1.1.31	PREDICTED: 3-hydroxyisobutyrate dehydrogenase, mitochondrial-like isoform X2 [Cerapachys biroi]	MSTRG.20394.1	x	yes	novel	trans	NA	-22.41	0.964256
MSTRG.15124	evm.TU.Contig26244.2	yes	GO:0004616(phosphogluconate dehydrogenase (decarboxylating) activity);GO:0006574(valine catabolic process);GO:0008442(3-hydroxyisobutyrate dehydrogenase activity);GO:0009083(branched-chain amino acid catabolic process);GO:0016491(oxidoreductase activity);GO:0051287(NAD binding);GO:0055114(oxidation-reduction process)	00280(Valine, leucine and isoleucine degradation)	K00020	EC:1.1.1.31	PREDICTED: 3-hydroxyisobutyrate dehydrogenase, mitochondrial-like isoform X2 [Cerapachys biroi]	MSTRG.21664.1	i	yes	novel	trans	NA	-25.06	-0.967532
MSTRG.15124	evm.TU.Contig26244.2	yes	GO:0004616(phosphogluconate dehydrogenase (decarboxylating) activity);GO:0006574(valine catabolic process);GO:0008442(3-hydroxyisobutyrate dehydrogenase activity);GO:0009083(branched-chain amino acid catabolic process);GO:0016491(oxidoreductase activity);GO:0051287(NAD binding);GO:0055114(oxidation-reduction process)	00280(Valine, leucine and isoleucine degradation)	K00020	EC:1.1.1.31	PREDICTED: 3-hydroxyisobutyrate dehydrogenase, mitochondrial-like isoform X2 [Cerapachys biroi]	MSTRG.30736.1	x	yes	novel	trans	NA	-22.11	-0.977714
MSTRG.15124	evm.TU.Contig26244.2	yes	GO:0004616(phosphogluconate dehydrogenase (decarboxylating) activity);GO:0006574(valine catabolic process);GO:0008442(3-hydroxyisobutyrate dehydrogenase activity);GO:0009083(branched-chain amino acid catabolic process);GO:0016491(oxidoreductase activity);GO:0051287(NAD binding);GO:0055114(oxidation-reduction process)	00280(Valine, leucine and isoleucine degradation)	K00020	EC:1.1.1.31	PREDICTED: 3-hydroxyisobutyrate dehydrogenase, mitochondrial-like isoform X2 [Cerapachys biroi]	MSTRG.32119.1	u	yes	novel	trans	NA	-48.94	-0.98675
MSTRG.15180	evm.TU.Contig264.3	yes	NA	NA	K08145	NA	sugar transporter 11 [Nilaparvata lugens]	MSTRG.3109.1	i	yes	novel	trans	NA	-28.04	0.958975
MSTRG.15180	evm.TU.Contig264.3	yes	NA	NA	K08145	NA	sugar transporter 11 [Nilaparvata lugens]	MSTRG.5595.1	u	yes	novel	trans	NA	-18.51	-0.97053
MSTRG.15180	evm.TU.Contig264.3	yes	NA	NA	K08145	NA	sugar transporter 11 [Nilaparvata lugens]	MSTRG.6135.1	x	yes	novel	trans	NA	-20.01	0.958368
MSTRG.15180	evm.TU.Contig264.3	yes	NA	NA	K08145	NA	sugar transporter 11 [Nilaparvata lugens]	MSTRG.7530.1	u	yes	novel	trans	NA	-44.07	0.954586
MSTRG.15180	evm.TU.Contig264.3	yes	NA	NA	K08145	NA	sugar transporter 11 [Nilaparvata lugens]	MSTRG.12586.1	i	yes	novel	trans	NA	-37.57	0.960248
MSTRG.15180	evm.TU.Contig264.3	yes	NA	NA	K08145	NA	sugar transporter 11 [Nilaparvata lugens]	MSTRG.13193.1	u	yes	novel	trans	NA	-16.76	-0.956949
MSTRG.15180	evm.TU.Contig264.3	yes	NA	NA	K08145	NA	sugar transporter 11 [Nilaparvata lugens]	MSTRG.17973.1	u	yes	novel	trans	NA	-15.26	-0.953623
MSTRG.15180	evm.TU.Contig264.3	yes	NA	NA	K08145	NA	sugar transporter 11 [Nilaparvata lugens]	MSTRG.20394.1	x	yes	novel	trans	NA	-35.03	0.973639
MSTRG.15180	evm.TU.Contig264.3	yes	NA	NA	K08145	NA	sugar transporter 11 [Nilaparvata lugens]	MSTRG.21701.1	u	yes	novel	trans	NA	-38.28	0.960576
MSTRG.15180	evm.TU.Contig264.3	yes	NA	NA	K08145	NA	sugar transporter 11 [Nilaparvata lugens]	MSTRG.30104.1	u	yes	novel	trans	NA	-46.04	-0.964581
MSTRG.15180	evm.TU.Contig264.3	yes	NA	NA	K08145	NA	sugar transporter 11 [Nilaparvata lugens]	MSTRG.30736.1	x	yes	novel	trans	NA	-46.82	-0.963683
MSTRG.15359	evm.TU.Contig266.53	yes	GO:0005887(integral component of plasma membrane);GO:0015179(L-amino acid transmembrane transporter activity);GO:0015297(antiporter activity)	04974(Protein digestion and absorption)	K13868	NA	B(0,+)-type amino acid transporter 1 [Zootermopsis nevadensis]	MSTRG.1702.1	u	yes	novel	trans	NA	-38.60	0.968464
MSTRG.15359	evm.TU.Contig266.53	yes	GO:0005887(integral component of plasma membrane);GO:0015179(L-amino acid transmembrane transporter activity);GO:0015297(antiporter activity)	04974(Protein digestion and absorption)	K13868	NA	B(0,+)-type amino acid transporter 1 [Zootermopsis nevadensis]	MSTRG.5985.1	i	yes	novel	trans	NA	-21.96	0.951604
MSTRG.15359	evm.TU.Contig266.53	yes	GO:0005887(integral component of plasma membrane);GO:0015179(L-amino acid transmembrane transporter activity);GO:0015297(antiporter activity)	04974(Protein digestion and absorption)	K13868	NA	B(0,+)-type amino acid transporter 1 [Zootermopsis nevadensis]	MSTRG.6646.1	u	yes	novel	trans	NA	-34.43	0.99677
MSTRG.15359	evm.TU.Contig266.53	yes	GO:0005887(integral component of plasma membrane);GO:0015179(L-amino acid transmembrane transporter activity);GO:0015297(antiporter activity)	04974(Protein digestion and absorption)	K13868	NA	B(0,+)-type amino acid transporter 1 [Zootermopsis nevadensis]	MSTRG.8302.1	x	yes	novel	trans	NA	-14.11	0.966631
MSTRG.15359	evm.TU.Contig266.53	yes	GO:0005887(integral component of plasma membrane);GO:0015179(L-amino acid transmembrane transporter activity);GO:0015297(antiporter activity)	04974(Protein digestion and absorption)	K13868	NA	B(0,+)-type amino acid transporter 1 [Zootermopsis nevadensis]	MSTRG.9876.1	u	yes	novel	trans	NA	-40.71	-0.972845
MSTRG.15359	evm.TU.Contig266.53	yes	GO:0005887(integral component of plasma membrane);GO:0015179(L-amino acid transmembrane transporter activity);GO:0015297(antiporter activity)	04974(Protein digestion and absorption)	K13868	NA	B(0,+)-type amino acid transporter 1 [Zootermopsis nevadensis]	MSTRG.10564.1	u	yes	novel	trans	NA	-37.54	0.965938
MSTRG.15359	evm.TU.Contig266.53	yes	GO:0005887(integral component of plasma membrane);GO:0015179(L-amino acid transmembrane transporter activity);GO:0015297(antiporter activity)	04974(Protein digestion and absorption)	K13868	NA	B(0,+)-type amino acid transporter 1 [Zootermopsis nevadensis]	MSTRG.12586.1	i	yes	novel	trans	NA	-30.37	0.951259
MSTRG.15359	evm.TU.Contig266.53	yes	GO:0005887(integral component of plasma membrane);GO:0015179(L-amino acid transmembrane transporter activity);GO:0015297(antiporter activity)	04974(Protein digestion and absorption)	K13868	NA	B(0,+)-type amino acid transporter 1 [Zootermopsis nevadensis]	MSTRG.18229.1	u	yes	novel	trans	NA	-24.04	0.962427
MSTRG.15359	evm.TU.Contig266.53	yes	GO:0005887(integral component of plasma membrane);GO:0015179(L-amino acid transmembrane transporter activity);GO:0015297(antiporter activity)	04974(Protein digestion and absorption)	K13868	NA	B(0,+)-type amino acid transporter 1 [Zootermopsis nevadensis]	MSTRG.18714.1	u	yes	novel	trans	NA	-22.61	0.971206
MSTRG.15359	evm.TU.Contig266.53	yes	GO:0005887(integral component of plasma membrane);GO:0015179(L-amino acid transmembrane transporter activity);GO:0015297(antiporter activity)	04974(Protein digestion and absorption)	K13868	NA	B(0,+)-type amino acid transporter 1 [Zootermopsis nevadensis]	MSTRG.19197.2	j	yes	novel	trans	NA	-30.37	0.961359
MSTRG.15359	evm.TU.Contig266.53	yes	GO:0005887(integral component of plasma membrane);GO:0015179(L-amino acid transmembrane transporter activity);GO:0015297(antiporter activity)	04974(Protein digestion and absorption)	K13868	NA	B(0,+)-type amino acid transporter 1 [Zootermopsis nevadensis]	MSTRG.23804.1	i	yes	novel	trans	NA	-50.07	0.964384
MSTRG.15359	evm.TU.Contig266.53	yes	GO:0005887(integral component of plasma membrane);GO:0015179(L-amino acid transmembrane transporter activity);GO:0015297(antiporter activity)	04974(Protein digestion and absorption)	K13868	NA	B(0,+)-type amino acid transporter 1 [Zootermopsis nevadensis]	MSTRG.28193.1	u	yes	novel	trans	NA	-26.43	0.976716
MSTRG.15359	evm.TU.Contig266.53	yes	GO:0005887(integral component of plasma membrane);GO:0015179(L-amino acid transmembrane transporter activity);GO:0015297(antiporter activity)	04974(Protein digestion and absorption)	K13868	NA	B(0,+)-type amino acid transporter 1 [Zootermopsis nevadensis]	MSTRG.29938.1	u	yes	novel	trans	NA	-31.74	0.984592
MSTRG.15359	evm.TU.Contig266.53	yes	GO:0005887(integral component of plasma membrane);GO:0015179(L-amino acid transmembrane transporter activity);GO:0015297(antiporter activity)	04974(Protein digestion and absorption)	K13868	NA	B(0,+)-type amino acid transporter 1 [Zootermopsis nevadensis]	MSTRG.30957.1	u	yes	novel	trans	NA	-31.13	0.981354
MSTRG.15359	evm.TU.Contig266.53	yes	GO:0005887(integral component of plasma membrane);GO:0015179(L-amino acid transmembrane transporter activity);GO:0015297(antiporter activity)	04974(Protein digestion and absorption)	K13868	NA	B(0,+)-type amino acid transporter 1 [Zootermopsis nevadensis]	MSTRG.31022.1	u	yes	novel	trans	NA	-43.49	0.961918
MSTRG.15359	evm.TU.Contig266.53	yes	GO:0005887(integral component of plasma membrane);GO:0015179(L-amino acid transmembrane transporter activity);GO:0015297(antiporter activity)	04974(Protein digestion and absorption)	K13868	NA	B(0,+)-type amino acid transporter 1 [Zootermopsis nevadensis]	MSTRG.33402.1	u	yes	novel	trans	NA	-23.11	0.981705
MSTRG.15359	evm.TU.Contig266.53	yes	GO:0005887(integral component of plasma membrane);GO:0015179(L-amino acid transmembrane transporter activity);GO:0015297(antiporter activity)	04974(Protein digestion and absorption)	K13868	NA	B(0,+)-type amino acid transporter 1 [Zootermopsis nevadensis]	MSTRG.33532.1	u	yes	novel	trans	NA	-17.81	0.957303
MSTRG.15367	evm.TU.Contig266.55	yes	GO:0000226(microtubule cytoskeleton organization);GO:0001782(B cell homeostasis);GO:0005813(centrosome);GO:0005819(spindle);GO:0030865(cortical cytoskeleton organization);GO:0043029(T cell homeostasis);GO:0045579(positive regulation of B cell differentiation)	03015(mRNA surveillance pathway);04071(Sphingolipid signaling pathway);04151(PI3K-Akt signaling pathway);04152(AMPK signaling pathway);04261(Adrenergic signaling in cardiomyocytes);04728(Dopaminergic synapse);05165(Human papillomavirus infection)	K11583	NA	PREDICTED: LOW QUALITY PROTEIN: actin-binding protein anillin-like [Apis dorsata]	MSTRG.3469.1	u	yes	novel	trans	NA	-23.46	0.952468
MSTRG.15367	evm.TU.Contig266.55	yes	GO:0000226(microtubule cytoskeleton organization);GO:0001782(B cell homeostasis);GO:0005813(centrosome);GO:0005819(spindle);GO:0030865(cortical cytoskeleton organization);GO:0043029(T cell homeostasis);GO:0045579(positive regulation of B cell differentiation)	03015(mRNA surveillance pathway);04071(Sphingolipid signaling pathway);04151(PI3K-Akt signaling pathway);04152(AMPK signaling pathway);04261(Adrenergic signaling in cardiomyocytes);04728(Dopaminergic synapse);05165(Human papillomavirus infection)	K11583	NA	PREDICTED: LOW QUALITY PROTEIN: actin-binding protein anillin-like [Apis dorsata]	MSTRG.7070.1	i	yes	novel	trans	NA	-21.40	-0.954976
MSTRG.15367	evm.TU.Contig266.55	yes	GO:0000226(microtubule cytoskeleton organization);GO:0001782(B cell homeostasis);GO:0005813(centrosome);GO:0005819(spindle);GO:0030865(cortical cytoskeleton organization);GO:0043029(T cell homeostasis);GO:0045579(positive regulation of B cell differentiation)	03015(mRNA surveillance pathway);04071(Sphingolipid signaling pathway);04151(PI3K-Akt signaling pathway);04152(AMPK signaling pathway);04261(Adrenergic signaling in cardiomyocytes);04728(Dopaminergic synapse);05165(Human papillomavirus infection)	K11583	NA	PREDICTED: LOW QUALITY PROTEIN: actin-binding protein anillin-like [Apis dorsata]	MSTRG.18229.1	u	yes	novel	trans	NA	-14.91	-0.95519
MSTRG.15367	evm.TU.Contig266.55	yes	GO:0000226(microtubule cytoskeleton organization);GO:0001782(B cell homeostasis);GO:0005813(centrosome);GO:0005819(spindle);GO:0030865(cortical cytoskeleton organization);GO:0043029(T cell homeostasis);GO:0045579(positive regulation of B cell differentiation)	03015(mRNA surveillance pathway);04071(Sphingolipid signaling pathway);04151(PI3K-Akt signaling pathway);04152(AMPK signaling pathway);04261(Adrenergic signaling in cardiomyocytes);04728(Dopaminergic synapse);05165(Human papillomavirus infection)	K11583	NA	PREDICTED: LOW QUALITY PROTEIN: actin-binding protein anillin-like [Apis dorsata]	MSTRG.19197.2	j	yes	novel	trans	NA	-25.82	-0.952743
MSTRG.15367	evm.TU.Contig266.55	yes	GO:0000226(microtubule cytoskeleton organization);GO:0001782(B cell homeostasis);GO:0005813(centrosome);GO:0005819(spindle);GO:0030865(cortical cytoskeleton organization);GO:0043029(T cell homeostasis);GO:0045579(positive regulation of B cell differentiation)	03015(mRNA surveillance pathway);04071(Sphingolipid signaling pathway);04151(PI3K-Akt signaling pathway);04152(AMPK signaling pathway);04261(Adrenergic signaling in cardiomyocytes);04728(Dopaminergic synapse);05165(Human papillomavirus infection)	K11583	NA	PREDICTED: LOW QUALITY PROTEIN: actin-binding protein anillin-like [Apis dorsata]	MSTRG.26669.1	u	yes	novel	trans	NA	-14.76	0.974611
MSTRG.15367	evm.TU.Contig266.55	yes	GO:0000226(microtubule cytoskeleton organization);GO:0001782(B cell homeostasis);GO:0005813(centrosome);GO:0005819(spindle);GO:0030865(cortical cytoskeleton organization);GO:0043029(T cell homeostasis);GO:0045579(positive regulation of B cell differentiation)	03015(mRNA surveillance pathway);04071(Sphingolipid signaling pathway);04151(PI3K-Akt signaling pathway);04152(AMPK signaling pathway);04261(Adrenergic signaling in cardiomyocytes);04728(Dopaminergic synapse);05165(Human papillomavirus infection)	K11583	NA	PREDICTED: LOW QUALITY PROTEIN: actin-binding protein anillin-like [Apis dorsata]	MSTRG.31529.1	u	yes	novel	trans	NA	-16.06	0.970523
MSTRG.15472	evm.TU.Contig27045.1	yes	NA	NA	K18417	EC:3.1.-.-	PREDICTED: monocarboxylate transporter 12-B [Athalia rosae]	MSTRG.1230.1	u	yes	novel	trans	NA	-34.05	0.972177
MSTRG.15472	evm.TU.Contig27045.1	yes	NA	NA	K18417	EC:3.1.-.-	PREDICTED: monocarboxylate transporter 12-B [Athalia rosae]	MSTRG.2598.1	u	yes	novel	trans	NA	-27.28	-0.963461
MSTRG.15472	evm.TU.Contig27045.1	yes	NA	NA	K18417	EC:3.1.-.-	PREDICTED: monocarboxylate transporter 12-B [Athalia rosae]	MSTRG.4703.1	u	yes	novel	trans	NA	-22.81	0.976176
MSTRG.15472	evm.TU.Contig27045.1	yes	NA	NA	K18417	EC:3.1.-.-	PREDICTED: monocarboxylate transporter 12-B [Athalia rosae]	MSTRG.4828.2	u	yes	novel	trans	NA	-13.61	0.975145
MSTRG.15472	evm.TU.Contig27045.1	yes	NA	NA	K18417	EC:3.1.-.-	PREDICTED: monocarboxylate transporter 12-B [Athalia rosae]	MSTRG.6803.1	u	yes	novel	trans	NA	-24.96	0.9582
MSTRG.15472	evm.TU.Contig27045.1	yes	NA	NA	K18417	EC:3.1.-.-	PREDICTED: monocarboxylate transporter 12-B [Athalia rosae]	MSTRG.10563.1	u	yes	novel	trans	NA	-21.26	0.952239
MSTRG.15472	evm.TU.Contig27045.1	yes	NA	NA	K18417	EC:3.1.-.-	PREDICTED: monocarboxylate transporter 12-B [Athalia rosae]	MSTRG.12246.1	u	yes	novel	trans	NA	-19.91	0.959248
MSTRG.15472	evm.TU.Contig27045.1	yes	NA	NA	K18417	EC:3.1.-.-	PREDICTED: monocarboxylate transporter 12-B [Athalia rosae]	MSTRG.16011.1	x	yes	novel	trans	NA	-21.71	0.992685
MSTRG.15472	evm.TU.Contig27045.1	yes	NA	NA	K18417	EC:3.1.-.-	PREDICTED: monocarboxylate transporter 12-B [Athalia rosae]	MSTRG.18813.1	u	yes	novel	trans	NA	-17.01	0.972094
MSTRG.15472	evm.TU.Contig27045.1	yes	NA	NA	K18417	EC:3.1.-.-	PREDICTED: monocarboxylate transporter 12-B [Athalia rosae]	MSTRG.23067.1	i	yes	novel	trans	NA	-20.10	-0.986511
MSTRG.15472	evm.TU.Contig27045.1	yes	NA	NA	K18417	EC:3.1.-.-	PREDICTED: monocarboxylate transporter 12-B [Athalia rosae]	MSTRG.25283.1	u	yes	novel	trans	NA	-13.36	0.97619
MSTRG.15472	evm.TU.Contig27045.1	yes	NA	NA	K18417	EC:3.1.-.-	PREDICTED: monocarboxylate transporter 12-B [Athalia rosae]	MSTRG.32104.1	i	yes	novel	trans	NA	-33.00	0.990958
MSTRG.15473	evm.TU.Contig27057.1	yes	GO:0000151(ubiquitin ligase complex);GO:0001664(G-protein coupled receptor binding);GO:0005524(ATP binding);GO:0005829(cytosol);GO:0006457(protein folding);GO:0007283(spermatogenesis);GO:0009408(response to heat);GO:0016020(membrane);GO:0030317(sperm motility);GO:0030521(androgen receptor signaling pathway);GO:0030544(Hsp70 protein binding);GO:0031397(negative regulation of protein ubiquitination…	04141(Protein processing in endoplasmic reticulum)	K09502	NA	DnaJ like protein subfamily A member 1 [Chelonia mydas]	MSTRG.4885.3	j	yes	novel	trans	NA	-46.45	-0.954316
MSTRG.15473	evm.TU.Contig27057.1	yes	GO:0000151(ubiquitin ligase complex);GO:0001664(G-protein coupled receptor binding);GO:0005524(ATP binding);GO:0005829(cytosol);GO:0006457(protein folding);GO:0007283(spermatogenesis);GO:0009408(response to heat);GO:0016020(membrane);GO:0030317(sperm motility);GO:0030521(androgen receptor signaling pathway);GO:0030544(Hsp70 protein binding);GO:0031397(negative regulation of protein ubiquitination…	04141(Protein processing in endoplasmic reticulum)	K09502	NA	DnaJ like protein subfamily A member 1 [Chelonia mydas]	MSTRG.6135.1	x	yes	novel	trans	NA	-17.21	-0.979134
MSTRG.15473	evm.TU.Contig27057.1	yes	GO:0000151(ubiquitin ligase complex);GO:0001664(G-protein coupled receptor binding);GO:0005524(ATP binding);GO:0005829(cytosol);GO:0006457(protein folding);GO:0007283(spermatogenesis);GO:0009408(response to heat);GO:0016020(membrane);GO:0030317(sperm motility);GO:0030521(androgen receptor signaling pathway);GO:0030544(Hsp70 protein binding);GO:0031397(negative regulation of protein ubiquitination…	04141(Protein processing in endoplasmic reticulum)	K09502	NA	DnaJ like protein subfamily A member 1 [Chelonia mydas]	MSTRG.9973.1	u	yes	novel	trans	NA	-24.36	-0.98277
MSTRG.15473	evm.TU.Contig27057.1	yes	GO:0000151(ubiquitin ligase complex);GO:0001664(G-protein coupled receptor binding);GO:0005524(ATP binding);GO:0005829(cytosol);GO:0006457(protein folding);GO:0007283(spermatogenesis);GO:0009408(response to heat);GO:0016020(membrane);GO:0030317(sperm motility);GO:0030521(androgen receptor signaling pathway);GO:0030544(Hsp70 protein binding);GO:0031397(negative regulation of protein ubiquitination…	04141(Protein processing in endoplasmic reticulum)	K09502	NA	DnaJ like protein subfamily A member 1 [Chelonia mydas]	MSTRG.21701.1	u	yes	novel	trans	NA	-41.44	-0.95826
MSTRG.15473	evm.TU.Contig27057.1	yes	GO:0000151(ubiquitin ligase complex);GO:0001664(G-protein coupled receptor binding);GO:0005524(ATP binding);GO:0005829(cytosol);GO:0006457(protein folding);GO:0007283(spermatogenesis);GO:0009408(response to heat);GO:0016020(membrane);GO:0030317(sperm motility);GO:0030521(androgen receptor signaling pathway);GO:0030544(Hsp70 protein binding);GO:0031397(negative regulation of protein ubiquitination…	04141(Protein processing in endoplasmic reticulum)	K09502	NA	DnaJ like protein subfamily A member 1 [Chelonia mydas]	MSTRG.24572.1	u	yes	novel	trans	NA	-25.00	-0.957433
MSTRG.15473	evm.TU.Contig27057.1	yes	GO:0000151(ubiquitin ligase complex);GO:0001664(G-protein coupled receptor binding);GO:0005524(ATP binding);GO:0005829(cytosol);GO:0006457(protein folding);GO:0007283(spermatogenesis);GO:0009408(response to heat);GO:0016020(membrane);GO:0030317(sperm motility);GO:0030521(androgen receptor signaling pathway);GO:0030544(Hsp70 protein binding);GO:0031397(negative regulation of protein ubiquitination…	04141(Protein processing in endoplasmic reticulum)	K09502	NA	DnaJ like protein subfamily A member 1 [Chelonia mydas]	MSTRG.28935.1	i	yes	novel	trans	NA	-35.09	-0.976422
MSTRG.15473	evm.TU.Contig27057.1	yes	GO:0000151(ubiquitin ligase complex);GO:0001664(G-protein coupled receptor binding);GO:0005524(ATP binding);GO:0005829(cytosol);GO:0006457(protein folding);GO:0007283(spermatogenesis);GO:0009408(response to heat);GO:0016020(membrane);GO:0030317(sperm motility);GO:0030521(androgen receptor signaling pathway);GO:0030544(Hsp70 protein binding);GO:0031397(negative regulation of protein ubiquitination…	04141(Protein processing in endoplasmic reticulum)	K09502	NA	DnaJ like protein subfamily A member 1 [Chelonia mydas]	MSTRG.30104.1	u	yes	novel	trans	NA	-38.23	0.981847
MSTRG.15537	evm.TU.Contig272.19	yes	NA	NA	NA	NA	hypothetical viral protein [Triatoma infestans]	MSTRG.311.1	i	yes	novel	trans	NA	-23.51	0.993941
MSTRG.15537	evm.TU.Contig272.19	yes	NA	NA	NA	NA	hypothetical viral protein [Triatoma infestans]	MSTRG.10059.1	u	yes	novel	trans	NA	-19.35	0.973106
MSTRG.15537	evm.TU.Contig272.19	yes	NA	NA	NA	NA	hypothetical viral protein [Triatoma infestans]	MSTRG.13562.1	u	yes	novel	trans	NA	-23.26	0.99358
MSTRG.15537	evm.TU.Contig272.19	yes	NA	NA	NA	NA	hypothetical viral protein [Triatoma infestans]	MSTRG.15394.1	u	yes	novel	trans	NA	-33.90	0.985999
MSTRG.15537	evm.TU.Contig272.19	yes	NA	NA	NA	NA	hypothetical viral protein [Triatoma infestans]	MSTRG.17345.1	i	yes	novel	trans	NA	-21.45	0.973043
MSTRG.15537	evm.TU.Contig272.19	yes	NA	NA	NA	NA	hypothetical viral protein [Triatoma infestans]	MSTRG.18181.2	j	yes	novel	trans	NA	-29.47	0.976705
MSTRG.15537	evm.TU.Contig272.19	yes	NA	NA	NA	NA	hypothetical viral protein [Triatoma infestans]	MSTRG.23052.1	u	yes	novel	trans	NA	-28.16	0.961634
MSTRG.15537	evm.TU.Contig272.19	yes	NA	NA	NA	NA	hypothetical viral protein [Triatoma infestans]	MSTRG.31066.1	u	yes	novel	trans	NA	-28.53	0.990948
MSTRG.15537	evm.TU.Contig272.19	yes	NA	NA	NA	NA	hypothetical viral protein [Triatoma infestans]	MSTRG.31416.1	x	yes	novel	trans	NA	-29.46	0.981436
MSTRG.15884	evm.TU.Contig28084.1	yes	GO:0005096(GTPase activator activity);GO:0005886(plasma membrane);GO:0008593(regulation of Notch signaling pathway);GO:0017137(Rab GTPase binding);GO:0017157(regulation of exocytosis);GO:0019905(syntaxin binding);GO:0022008(neurogenesis);GO:0030864(cortical actin cytoskeleton);GO:0030866(cortical actin cytoskeleton organization);GO:0032878(regulation of establishment or maintenance of cell polari…	04390(Hippo signaling pathway);04391(Hippo signaling pathway -fly);04530(Tight junction);05165(Human papillomavirus infection)	K06094	NA	hypothetical protein L798_14850, partial [Zootermopsis nevadensis]	MSTRG.3469.1	u	yes	novel	trans	NA	-21.02	-0.951577
MSTRG.15884	evm.TU.Contig28084.1	yes	GO:0005096(GTPase activator activity);GO:0005886(plasma membrane);GO:0008593(regulation of Notch signaling pathway);GO:0017137(Rab GTPase binding);GO:0017157(regulation of exocytosis);GO:0019905(syntaxin binding);GO:0022008(neurogenesis);GO:0030864(cortical actin cytoskeleton);GO:0030866(cortical actin cytoskeleton organization);GO:0032878(regulation of establishment or maintenance of cell polari…	04390(Hippo signaling pathway);04391(Hippo signaling pathway -fly);04530(Tight junction);05165(Human papillomavirus infection)	K06094	NA	hypothetical protein L798_14850, partial [Zootermopsis nevadensis]	MSTRG.18549.1	i	yes	novel	trans	NA	-19.81	-0.961609
MSTRG.15884	evm.TU.Contig28084.1	yes	GO:0005096(GTPase activator activity);GO:0005886(plasma membrane);GO:0008593(regulation of Notch signaling pathway);GO:0017137(Rab GTPase binding);GO:0017157(regulation of exocytosis);GO:0019905(syntaxin binding);GO:0022008(neurogenesis);GO:0030864(cortical actin cytoskeleton);GO:0030866(cortical actin cytoskeleton organization);GO:0032878(regulation of establishment or maintenance of cell polari…	04390(Hippo signaling pathway);04391(Hippo signaling pathway -fly);04530(Tight junction);05165(Human papillomavirus infection)	K06094	NA	hypothetical protein L798_14850, partial [Zootermopsis nevadensis]	MSTRG.24572.1	u	yes	novel	trans	NA	-12.66	0.981906
MSTRG.15884	evm.TU.Contig28084.1	yes	GO:0005096(GTPase activator activity);GO:0005886(plasma membrane);GO:0008593(regulation of Notch signaling pathway);GO:0017137(Rab GTPase binding);GO:0017157(regulation of exocytosis);GO:0019905(syntaxin binding);GO:0022008(neurogenesis);GO:0030864(cortical actin cytoskeleton);GO:0030866(cortical actin cytoskeleton organization);GO:0032878(regulation of establishment or maintenance of cell polari…	04390(Hippo signaling pathway);04391(Hippo signaling pathway -fly);04530(Tight junction);05165(Human papillomavirus infection)	K06094	NA	hypothetical protein L798_14850, partial [Zootermopsis nevadensis]	MSTRG.27140.1	x	yes	novel	trans	NA	-11.06	0.991649
MSTRG.16348	evm.TU.Contig292.2	yes	GO:0004586(ornithine decarboxylase activity);GO:0005737(cytoplasm);GO:0033387(putrescine biosynthetic process from ornithine)	00330(Arginine and proline metabolism);00480(Glutathione metabolism)	K01581	EC:4.1.1.17	PREDICTED: ornithine decarboxylase 1-like [Monomorium pharaonis]	MSTRG.3686.1	x	yes	novel	trans	NA	-32.43	0.967123
MSTRG.16348	evm.TU.Contig292.2	yes	GO:0004586(ornithine decarboxylase activity);GO:0005737(cytoplasm);GO:0033387(putrescine biosynthetic process from ornithine)	00330(Arginine and proline metabolism);00480(Glutathione metabolism)	K01581	EC:4.1.1.17	PREDICTED: ornithine decarboxylase 1-like [Monomorium pharaonis]	MSTRG.21128.1	u	yes	novel	trans	NA	-29.62	0.96606
MSTRG.16705	evm.TU.Contig3.12	yes	NA	NA	K16779	NA	PREDICTED: guanine nucleotide exchange factor for Rab-3A [Tribolium castaneum]	MSTRG.1866.1	u	yes	novel	trans	NA	-70.41	0.961063
MSTRG.16705	evm.TU.Contig3.12	yes	NA	NA	K16779	NA	PREDICTED: guanine nucleotide exchange factor for Rab-3A [Tribolium castaneum]	MSTRG.2317.1	u	yes	novel	trans	NA	-25.01	0.975686
MSTRG.16705	evm.TU.Contig3.12	yes	NA	NA	K16779	NA	PREDICTED: guanine nucleotide exchange factor for Rab-3A [Tribolium castaneum]	MSTRG.4057.1	i	yes	novel	trans	NA	-35.85	0.952927
MSTRG.16705	evm.TU.Contig3.12	yes	NA	NA	K16779	NA	PREDICTED: guanine nucleotide exchange factor for Rab-3A [Tribolium castaneum]	MSTRG.5706.1	u	yes	novel	trans	NA	-50.16	0.971421
MSTRG.16705	evm.TU.Contig3.12	yes	NA	NA	K16779	NA	PREDICTED: guanine nucleotide exchange factor for Rab-3A [Tribolium castaneum]	MSTRG.15014.1	i	yes	novel	trans	NA	-24.64	0.994769
MSTRG.16705	evm.TU.Contig3.12	yes	NA	NA	K16779	NA	PREDICTED: guanine nucleotide exchange factor for Rab-3A [Tribolium castaneum]	MSTRG.17371.1	x	yes	novel	trans	NA	-49.49	0.994468
MSTRG.16705	evm.TU.Contig3.12	yes	NA	NA	K16779	NA	PREDICTED: guanine nucleotide exchange factor for Rab-3A [Tribolium castaneum]	MSTRG.24164.1	u	yes	novel	trans	NA	-24.26	0.988192
MSTRG.16705	evm.TU.Contig3.12	yes	NA	NA	K16779	NA	PREDICTED: guanine nucleotide exchange factor for Rab-3A [Tribolium castaneum]	MSTRG.28183.1	u	yes	novel	trans	NA	-34.83	0.99002
MSTRG.16705	evm.TU.Contig3.12	yes	NA	NA	K16779	NA	PREDICTED: guanine nucleotide exchange factor for Rab-3A [Tribolium castaneum]	MSTRG.33301.1	u	yes	novel	trans	NA	-23.80	0.986026
MSTRG.17055	evm.TU.Contig30.215	yes	NA	NA	NA	NA	NA	MSTRG.311.1	i	yes	novel	trans	NA	-28.13	0.962316
MSTRG.17055	evm.TU.Contig30.215	yes	NA	NA	NA	NA	NA	MSTRG.5875.1	u	yes	novel	trans	NA	-18.86	-0.969134
MSTRG.17055	evm.TU.Contig30.215	yes	NA	NA	NA	NA	NA	MSTRG.10059.1	u	yes	novel	trans	NA	-14.76	0.973654
MSTRG.17055	evm.TU.Contig30.215	yes	NA	NA	NA	NA	NA	MSTRG.15394.1	u	yes	novel	trans	NA	-30.07	0.978615
MSTRG.17055	evm.TU.Contig30.215	yes	NA	NA	NA	NA	NA	MSTRG.17345.1	i	yes	novel	trans	NA	-18.19	0.951375
MSTRG.17055	evm.TU.Contig30.215	yes	NA	NA	NA	NA	NA	MSTRG.23052.1	u	yes	novel	trans	NA	-14.26	0.961247
MSTRG.17321	evm.TU.Contig307.53	yes	NA	NA	K03292	NA	PREDICTED: major facilitator superfamily domain-containing protein 12-like [Acyrthosiphon pisum]	MSTRG.6803.1	u	yes	novel	trans	NA	-14.41	0.974074
MSTRG.17321	evm.TU.Contig307.53	yes	NA	NA	K03292	NA	PREDICTED: major facilitator superfamily domain-containing protein 12-like [Acyrthosiphon pisum]	MSTRG.10644.1	u	yes	novel	trans	NA	-28.91	0.989355
MSTRG.17321	evm.TU.Contig307.53	yes	NA	NA	K03292	NA	PREDICTED: major facilitator superfamily domain-containing protein 12-like [Acyrthosiphon pisum]	MSTRG.13273.2	i	yes	novel	trans	NA	-32.92	0.978687
MSTRG.17321	evm.TU.Contig307.53	yes	NA	NA	K03292	NA	PREDICTED: major facilitator superfamily domain-containing protein 12-like [Acyrthosiphon pisum]	MSTRG.25636.1	u	yes	novel	trans	NA	-15.26	0.999596
MSTRG.17339	evm.TU.Contig307.73	yes	GO:0004601(peroxidase activity);GO:0004602(glutathione peroxidase activity);GO:0006979(response to oxidative stress);GO:0016491(oxidoreductase activity);GO:0055114(oxidation-reduction process)	00480(Glutathione metabolism);00590(Arachidonic acid metabolism);04918(Thyroid hormone synthesis)	K00432	EC:1.11.1.9	phospholipid hydroperoxide glutathione peroxidase, putative [Pediculus humanus corporis]	MSTRG.244.1	u	yes	novel	trans	NA	-12.51	-0.967886
MSTRG.17339	evm.TU.Contig307.73	yes	GO:0004601(peroxidase activity);GO:0004602(glutathione peroxidase activity);GO:0006979(response to oxidative stress);GO:0016491(oxidoreductase activity);GO:0055114(oxidation-reduction process)	00480(Glutathione metabolism);00590(Arachidonic acid metabolism);04918(Thyroid hormone synthesis)	K00432	EC:1.11.1.9	phospholipid hydroperoxide glutathione peroxidase, putative [Pediculus humanus corporis]	MSTRG.1383.1	u	yes	novel	trans	NA	-25.04	-0.952422
MSTRG.17339	evm.TU.Contig307.73	yes	GO:0004601(peroxidase activity);GO:0004602(glutathione peroxidase activity);GO:0006979(response to oxidative stress);GO:0016491(oxidoreductase activity);GO:0055114(oxidation-reduction process)	00480(Glutathione metabolism);00590(Arachidonic acid metabolism);04918(Thyroid hormone synthesis)	K00432	EC:1.11.1.9	phospholipid hydroperoxide glutathione peroxidase, putative [Pediculus humanus corporis]	MSTRG.4530.1	u	yes	novel	trans	NA	-26.21	-0.973159
MSTRG.17339	evm.TU.Contig307.73	yes	GO:0004601(peroxidase activity);GO:0004602(glutathione peroxidase activity);GO:0006979(response to oxidative stress);GO:0016491(oxidoreductase activity);GO:0055114(oxidation-reduction process)	00480(Glutathione metabolism);00590(Arachidonic acid metabolism);04918(Thyroid hormone synthesis)	K00432	EC:1.11.1.9	phospholipid hydroperoxide glutathione peroxidase, putative [Pediculus humanus corporis]	MSTRG.5264.1	x	yes	novel	trans	NA	-20.10	-0.97926
MSTRG.17339	evm.TU.Contig307.73	yes	GO:0004601(peroxidase activity);GO:0004602(glutathione peroxidase activity);GO:0006979(response to oxidative stress);GO:0016491(oxidoreductase activity);GO:0055114(oxidation-reduction process)	00480(Glutathione metabolism);00590(Arachidonic acid metabolism);04918(Thyroid hormone synthesis)	K00432	EC:1.11.1.9	phospholipid hydroperoxide glutathione peroxidase, putative [Pediculus humanus corporis]	MSTRG.6479.1	u	yes	novel	trans	NA	-17.69	0.982137
MSTRG.17339	evm.TU.Contig307.73	yes	GO:0004601(peroxidase activity);GO:0004602(glutathione peroxidase activity);GO:0006979(response to oxidative stress);GO:0016491(oxidoreductase activity);GO:0055114(oxidation-reduction process)	00480(Glutathione metabolism);00590(Arachidonic acid metabolism);04918(Thyroid hormone synthesis)	K00432	EC:1.11.1.9	phospholipid hydroperoxide glutathione peroxidase, putative [Pediculus humanus corporis]	MSTRG.6649.1	u	yes	novel	trans	NA	-25.01	-0.978032
MSTRG.17339	evm.TU.Contig307.73	yes	GO:0004601(peroxidase activity);GO:0004602(glutathione peroxidase activity);GO:0006979(response to oxidative stress);GO:0016491(oxidoreductase activity);GO:0055114(oxidation-reduction process)	00480(Glutathione metabolism);00590(Arachidonic acid metabolism);04918(Thyroid hormone synthesis)	K00432	EC:1.11.1.9	phospholipid hydroperoxide glutathione peroxidase, putative [Pediculus humanus corporis]	MSTRG.8685.1	i	yes	novel	trans	NA	-16.71	-0.981816
MSTRG.17339	evm.TU.Contig307.73	yes	GO:0004601(peroxidase activity);GO:0004602(glutathione peroxidase activity);GO:0006979(response to oxidative stress);GO:0016491(oxidoreductase activity);GO:0055114(oxidation-reduction process)	00480(Glutathione metabolism);00590(Arachidonic acid metabolism);04918(Thyroid hormone synthesis)	K00432	EC:1.11.1.9	phospholipid hydroperoxide glutathione peroxidase, putative [Pediculus humanus corporis]	MSTRG.9305.1	x	yes	novel	trans	NA	-18.36	0.993103
MSTRG.17339	evm.TU.Contig307.73	yes	GO:0004601(peroxidase activity);GO:0004602(glutathione peroxidase activity);GO:0006979(response to oxidative stress);GO:0016491(oxidoreductase activity);GO:0055114(oxidation-reduction process)	00480(Glutathione metabolism);00590(Arachidonic acid metabolism);04918(Thyroid hormone synthesis)	K00432	EC:1.11.1.9	phospholipid hydroperoxide glutathione peroxidase, putative [Pediculus humanus corporis]	MSTRG.10098.1	u	yes	novel	trans	NA	-29.11	-0.956218
MSTRG.17339	evm.TU.Contig307.73	yes	GO:0004601(peroxidase activity);GO:0004602(glutathione peroxidase activity);GO:0006979(response to oxidative stress);GO:0016491(oxidoreductase activity);GO:0055114(oxidation-reduction process)	00480(Glutathione metabolism);00590(Arachidonic acid metabolism);04918(Thyroid hormone synthesis)	K00432	EC:1.11.1.9	phospholipid hydroperoxide glutathione peroxidase, putative [Pediculus humanus corporis]	MSTRG.12578.1	i	yes	novel	trans	NA	-20.38	-0.956946
MSTRG.17339	evm.TU.Contig307.73	yes	GO:0004601(peroxidase activity);GO:0004602(glutathione peroxidase activity);GO:0006979(response to oxidative stress);GO:0016491(oxidoreductase activity);GO:0055114(oxidation-reduction process)	00480(Glutathione metabolism);00590(Arachidonic acid metabolism);04918(Thyroid hormone synthesis)	K00432	EC:1.11.1.9	phospholipid hydroperoxide glutathione peroxidase, putative [Pediculus humanus corporis]	MSTRG.13561.1	u	yes	novel	trans	NA	-12.21	-0.969861
MSTRG.17339	evm.TU.Contig307.73	yes	GO:0004601(peroxidase activity);GO:0004602(glutathione peroxidase activity);GO:0006979(response to oxidative stress);GO:0016491(oxidoreductase activity);GO:0055114(oxidation-reduction process)	00480(Glutathione metabolism);00590(Arachidonic acid metabolism);04918(Thyroid hormone synthesis)	K00432	EC:1.11.1.9	phospholipid hydroperoxide glutathione peroxidase, putative [Pediculus humanus corporis]	MSTRG.15333.1	u	yes	novel	trans	NA	-13.71	0.960362
MSTRG.17339	evm.TU.Contig307.73	yes	GO:0004601(peroxidase activity);GO:0004602(glutathione peroxidase activity);GO:0006979(response to oxidative stress);GO:0016491(oxidoreductase activity);GO:0055114(oxidation-reduction process)	00480(Glutathione metabolism);00590(Arachidonic acid metabolism);04918(Thyroid hormone synthesis)	K00432	EC:1.11.1.9	phospholipid hydroperoxide glutathione peroxidase, putative [Pediculus humanus corporis]	MSTRG.16600.1	u	yes	novel	trans	NA	-17.61	0.987252
MSTRG.17339	evm.TU.Contig307.73	yes	GO:0004601(peroxidase activity);GO:0004602(glutathione peroxidase activity);GO:0006979(response to oxidative stress);GO:0016491(oxidoreductase activity);GO:0055114(oxidation-reduction process)	00480(Glutathione metabolism);00590(Arachidonic acid metabolism);04918(Thyroid hormone synthesis)	K00432	EC:1.11.1.9	phospholipid hydroperoxide glutathione peroxidase, putative [Pediculus humanus corporis]	MSTRG.21515.1	x	yes	novel	trans	NA	-30.51	0.956685
MSTRG.17339	evm.TU.Contig307.73	yes	GO:0004601(peroxidase activity);GO:0004602(glutathione peroxidase activity);GO:0006979(response to oxidative stress);GO:0016491(oxidoreductase activity);GO:0055114(oxidation-reduction process)	00480(Glutathione metabolism);00590(Arachidonic acid metabolism);04918(Thyroid hormone synthesis)	K00432	EC:1.11.1.9	phospholipid hydroperoxide glutathione peroxidase, putative [Pediculus humanus corporis]	MSTRG.25416.1	u	yes	novel	trans	NA	-13.61	0.954223
MSTRG.17339	evm.TU.Contig307.73	yes	GO:0004601(peroxidase activity);GO:0004602(glutathione peroxidase activity);GO:0006979(response to oxidative stress);GO:0016491(oxidoreductase activity);GO:0055114(oxidation-reduction process)	00480(Glutathione metabolism);00590(Arachidonic acid metabolism);04918(Thyroid hormone synthesis)	K00432	EC:1.11.1.9	phospholipid hydroperoxide glutathione peroxidase, putative [Pediculus humanus corporis]	MSTRG.30756.1	x	yes	novel	trans	NA	-27.61	-0.985083
MSTRG.17339	evm.TU.Contig307.73	yes	GO:0004601(peroxidase activity);GO:0004602(glutathione peroxidase activity);GO:0006979(response to oxidative stress);GO:0016491(oxidoreductase activity);GO:0055114(oxidation-reduction process)	00480(Glutathione metabolism);00590(Arachidonic acid metabolism);04918(Thyroid hormone synthesis)	K00432	EC:1.11.1.9	phospholipid hydroperoxide glutathione peroxidase, putative [Pediculus humanus corporis]	MSTRG.32788.1	u	yes	novel	trans	NA	-15.61	0.985484
MSTRG.17541	evm.TU.Contig31.86	yes	GO:0003674(molecular_function);GO:0005575(cellular_component);GO:0007420(brain development);GO:0009953(dorsal/ventral pattern formation);GO:0021551(central nervous system morphogenesis);GO:0060026(convergent extension)	NA	K12179	NA	COP9 signalosome complex subunit 6 [Zootermopsis nevadensis]	MSTRG.183.1	i	yes	novel	trans	NA	-13.96	0.954265
MSTRG.17541	evm.TU.Contig31.86	yes	GO:0003674(molecular_function);GO:0005575(cellular_component);GO:0007420(brain development);GO:0009953(dorsal/ventral pattern formation);GO:0021551(central nervous system morphogenesis);GO:0060026(convergent extension)	NA	K12179	NA	COP9 signalosome complex subunit 6 [Zootermopsis nevadensis]	MSTRG.1383.1	u	yes	novel	trans	NA	-18.76	0.96874
MSTRG.17541	evm.TU.Contig31.86	yes	GO:0003674(molecular_function);GO:0005575(cellular_component);GO:0007420(brain development);GO:0009953(dorsal/ventral pattern formation);GO:0021551(central nervous system morphogenesis);GO:0060026(convergent extension)	NA	K12179	NA	COP9 signalosome complex subunit 6 [Zootermopsis nevadensis]	MSTRG.6649.1	u	yes	novel	trans	NA	-25.01	0.957352
MSTRG.17541	evm.TU.Contig31.86	yes	GO:0003674(molecular_function);GO:0005575(cellular_component);GO:0007420(brain development);GO:0009953(dorsal/ventral pattern formation);GO:0021551(central nervous system morphogenesis);GO:0060026(convergent extension)	NA	K12179	NA	COP9 signalosome complex subunit 6 [Zootermopsis nevadensis]	MSTRG.9305.1	x	yes	novel	trans	NA	-32.11	-0.970549
MSTRG.17541	evm.TU.Contig31.86	yes	GO:0003674(molecular_function);GO:0005575(cellular_component);GO:0007420(brain development);GO:0009953(dorsal/ventral pattern formation);GO:0021551(central nervous system morphogenesis);GO:0060026(convergent extension)	NA	K12179	NA	COP9 signalosome complex subunit 6 [Zootermopsis nevadensis]	MSTRG.10098.1	u	yes	novel	trans	NA	-28.85	0.971424
MSTRG.17541	evm.TU.Contig31.86	yes	GO:0003674(molecular_function);GO:0005575(cellular_component);GO:0007420(brain development);GO:0009953(dorsal/ventral pattern formation);GO:0021551(central nervous system morphogenesis);GO:0060026(convergent extension)	NA	K12179	NA	COP9 signalosome complex subunit 6 [Zootermopsis nevadensis]	MSTRG.13603.1	u	yes	novel	trans	NA	-13.71	0.985012
MSTRG.17541	evm.TU.Contig31.86	yes	GO:0003674(molecular_function);GO:0005575(cellular_component);GO:0007420(brain development);GO:0009953(dorsal/ventral pattern formation);GO:0021551(central nervous system morphogenesis);GO:0060026(convergent extension)	NA	K12179	NA	COP9 signalosome complex subunit 6 [Zootermopsis nevadensis]	MSTRG.16600.1	u	yes	novel	trans	NA	-19.81	-0.98342
MSTRG.17541	evm.TU.Contig31.86	yes	GO:0003674(molecular_function);GO:0005575(cellular_component);GO:0007420(brain development);GO:0009953(dorsal/ventral pattern formation);GO:0021551(central nervous system morphogenesis);GO:0060026(convergent extension)	NA	K12179	NA	COP9 signalosome complex subunit 6 [Zootermopsis nevadensis]	MSTRG.21128.1	u	yes	novel	trans	NA	-30.56	0.953341
MSTRG.17541	evm.TU.Contig31.86	yes	GO:0003674(molecular_function);GO:0005575(cellular_component);GO:0007420(brain development);GO:0009953(dorsal/ventral pattern formation);GO:0021551(central nervous system morphogenesis);GO:0060026(convergent extension)	NA	K12179	NA	COP9 signalosome complex subunit 6 [Zootermopsis nevadensis]	MSTRG.22410.1	u	yes	novel	trans	NA	-16.96	0.990544
MSTRG.17541	evm.TU.Contig31.86	yes	GO:0003674(molecular_function);GO:0005575(cellular_component);GO:0007420(brain development);GO:0009953(dorsal/ventral pattern formation);GO:0021551(central nervous system morphogenesis);GO:0060026(convergent extension)	NA	K12179	NA	COP9 signalosome complex subunit 6 [Zootermopsis nevadensis]	MSTRG.25416.1	u	yes	novel	trans	NA	-16.61	-0.972123
MSTRG.17541	evm.TU.Contig31.86	yes	GO:0003674(molecular_function);GO:0005575(cellular_component);GO:0007420(brain development);GO:0009953(dorsal/ventral pattern formation);GO:0021551(central nervous system morphogenesis);GO:0060026(convergent extension)	NA	K12179	NA	COP9 signalosome complex subunit 6 [Zootermopsis nevadensis]	MSTRG.26235.1	u	yes	novel	trans	NA	-27.04	0.971381
MSTRG.17541	evm.TU.Contig31.86	yes	GO:0003674(molecular_function);GO:0005575(cellular_component);GO:0007420(brain development);GO:0009953(dorsal/ventral pattern formation);GO:0021551(central nervous system morphogenesis);GO:0060026(convergent extension)	NA	K12179	NA	COP9 signalosome complex subunit 6 [Zootermopsis nevadensis]	MSTRG.27917.1	u	yes	novel	trans	NA	-21.34	0.971098
MSTRG.17541	evm.TU.Contig31.86	yes	GO:0003674(molecular_function);GO:0005575(cellular_component);GO:0007420(brain development);GO:0009953(dorsal/ventral pattern formation);GO:0021551(central nervous system morphogenesis);GO:0060026(convergent extension)	NA	K12179	NA	COP9 signalosome complex subunit 6 [Zootermopsis nevadensis]	MSTRG.30756.1	x	yes	novel	trans	NA	-16.61	0.953405
MSTRG.17541	evm.TU.Contig31.86	yes	GO:0003674(molecular_function);GO:0005575(cellular_component);GO:0007420(brain development);GO:0009953(dorsal/ventral pattern formation);GO:0021551(central nervous system morphogenesis);GO:0060026(convergent extension)	NA	K12179	NA	COP9 signalosome complex subunit 6 [Zootermopsis nevadensis]	MSTRG.32788.1	u	yes	novel	trans	NA	-18.66	-0.971198
MSTRG.17541	evm.TU.Contig31.86	yes	GO:0003674(molecular_function);GO:0005575(cellular_component);GO:0007420(brain development);GO:0009953(dorsal/ventral pattern formation);GO:0021551(central nervous system morphogenesis);GO:0060026(convergent extension)	NA	K12179	NA	COP9 signalosome complex subunit 6 [Zootermopsis nevadensis]	MSTRG.32987.1	u	yes	novel	trans	NA	-42.95	0.96745
MSTRG.17546	evm.TU.Contig31.90	yes	NA	00230(Purine metabolism)	K13485	EC:4.1.1.97	PREDICTED: 2-oxo-4-hydroxy-4-carboxy-5-ureidoimidazoline decarboxylase-like [Athalia rosae]	MSTRG.244.1	u	yes	novel	trans	NA	-13.06	0.957922
MSTRG.17546	evm.TU.Contig31.90	yes	NA	00230(Purine metabolism)	K13485	EC:4.1.1.97	PREDICTED: 2-oxo-4-hydroxy-4-carboxy-5-ureidoimidazoline decarboxylase-like [Athalia rosae]	MSTRG.5203.1	u	yes	novel	trans	NA	-24.06	0.987383
MSTRG.17546	evm.TU.Contig31.90	yes	NA	00230(Purine metabolism)	K13485	EC:4.1.1.97	PREDICTED: 2-oxo-4-hydroxy-4-carboxy-5-ureidoimidazoline decarboxylase-like [Athalia rosae]	MSTRG.9949.1	u	yes	novel	trans	NA	-16.26	0.97138
MSTRG.17546	evm.TU.Contig31.90	yes	NA	00230(Purine metabolism)	K13485	EC:4.1.1.97	PREDICTED: 2-oxo-4-hydroxy-4-carboxy-5-ureidoimidazoline decarboxylase-like [Athalia rosae]	MSTRG.17848.1	u	yes	novel	trans	NA	-28.65	-0.95868
MSTRG.17546	evm.TU.Contig31.90	yes	NA	00230(Purine metabolism)	K13485	EC:4.1.1.97	PREDICTED: 2-oxo-4-hydroxy-4-carboxy-5-ureidoimidazoline decarboxylase-like [Athalia rosae]	MSTRG.30105.1	u	yes	novel	trans	NA	-23.41	0.985916
MSTRG.17546	evm.TU.Contig31.90	yes	NA	00230(Purine metabolism)	K13485	EC:4.1.1.97	PREDICTED: 2-oxo-4-hydroxy-4-carboxy-5-ureidoimidazoline decarboxylase-like [Athalia rosae]	MSTRG.33436.1	x	yes	novel	trans	NA	-20.70	-0.951006
MSTRG.17599	evm.TU.Contig31.134	yes	NA	04140(Autophagy - animal);04142(Lysosome);04145(Phagosome);04210(Apoptosis);04612(Antigen processing and presentation);05205(Proteoglycans in cancer);05323(Rheumatoid arthritis);05418(Fluid shear stress and atherosclerosis)	K01365	EC:3.4.22.15	PREDICTED: crustapain-like [Nasonia vitripennis]	MSTRG.7596.1	i	yes	novel	trans	NA	-21.06	0.971279
MSTRG.17599	evm.TU.Contig31.134	yes	NA	04140(Autophagy - animal);04142(Lysosome);04145(Phagosome);04210(Apoptosis);04612(Antigen processing and presentation);05205(Proteoglycans in cancer);05323(Rheumatoid arthritis);05418(Fluid shear stress and atherosclerosis)	K01365	EC:3.4.22.15	PREDICTED: crustapain-like [Nasonia vitripennis]	MSTRG.25416.1	u	yes	novel	trans	NA	-11.01	0.971483
MSTRG.17616	evm.TU.Contig31.150	yes	GO:0004648(O-phospho-L-serine:2-oxoglutarate aminotransferase activity);GO:0006564(L-serine biosynthetic process);GO:0008615(pyridoxine biosynthetic process)	00260(Glycine, serine and threonine metabolism);00680(Methane metabolism);00750(Vitamin B6 metabolism)	K00831	EC:2.6.1.52	putative phosphoserine aminotransferase [Zootermopsis nevadensis]	MSTRG.4530.1	u	yes	novel	trans	NA	-41.72	0.953262
MSTRG.17616	evm.TU.Contig31.150	yes	GO:0004648(O-phospho-L-serine:2-oxoglutarate aminotransferase activity);GO:0006564(L-serine biosynthetic process);GO:0008615(pyridoxine biosynthetic process)	00260(Glycine, serine and threonine metabolism);00680(Methane metabolism);00750(Vitamin B6 metabolism)	K00831	EC:2.6.1.52	putative phosphoserine aminotransferase [Zootermopsis nevadensis]	MSTRG.6072.1	u	yes	novel	trans	NA	-14.61	0.965764
MSTRG.17616	evm.TU.Contig31.150	yes	GO:0004648(O-phospho-L-serine:2-oxoglutarate aminotransferase activity);GO:0006564(L-serine biosynthetic process);GO:0008615(pyridoxine biosynthetic process)	00260(Glycine, serine and threonine metabolism);00680(Methane metabolism);00750(Vitamin B6 metabolism)	K00831	EC:2.6.1.52	putative phosphoserine aminotransferase [Zootermopsis nevadensis]	MSTRG.6803.1	u	yes	novel	trans	NA	-16.81	0.978126
MSTRG.17616	evm.TU.Contig31.150	yes	GO:0004648(O-phospho-L-serine:2-oxoglutarate aminotransferase activity);GO:0006564(L-serine biosynthetic process);GO:0008615(pyridoxine biosynthetic process)	00260(Glycine, serine and threonine metabolism);00680(Methane metabolism);00750(Vitamin B6 metabolism)	K00831	EC:2.6.1.52	putative phosphoserine aminotransferase [Zootermopsis nevadensis]	MSTRG.10644.1	u	yes	novel	trans	NA	-36.31	0.98812
MSTRG.17616	evm.TU.Contig31.150	yes	GO:0004648(O-phospho-L-serine:2-oxoglutarate aminotransferase activity);GO:0006564(L-serine biosynthetic process);GO:0008615(pyridoxine biosynthetic process)	00260(Glycine, serine and threonine metabolism);00680(Methane metabolism);00750(Vitamin B6 metabolism)	K00831	EC:2.6.1.52	putative phosphoserine aminotransferase [Zootermopsis nevadensis]	MSTRG.12578.1	i	yes	novel	trans	NA	-25.21	0.962641
MSTRG.17616	evm.TU.Contig31.150	yes	GO:0004648(O-phospho-L-serine:2-oxoglutarate aminotransferase activity);GO:0006564(L-serine biosynthetic process);GO:0008615(pyridoxine biosynthetic process)	00260(Glycine, serine and threonine metabolism);00680(Methane metabolism);00750(Vitamin B6 metabolism)	K00831	EC:2.6.1.52	putative phosphoserine aminotransferase [Zootermopsis nevadensis]	MSTRG.13273.2	i	yes	novel	trans	NA	-24.16	0.99763
MSTRG.17616	evm.TU.Contig31.150	yes	GO:0004648(O-phospho-L-serine:2-oxoglutarate aminotransferase activity);GO:0006564(L-serine biosynthetic process);GO:0008615(pyridoxine biosynthetic process)	00260(Glycine, serine and threonine metabolism);00680(Methane metabolism);00750(Vitamin B6 metabolism)	K00831	EC:2.6.1.52	putative phosphoserine aminotransferase [Zootermopsis nevadensis]	MSTRG.24559.1	u	yes	novel	trans	NA	-28.15	0.960214
MSTRG.17616	evm.TU.Contig31.150	yes	GO:0004648(O-phospho-L-serine:2-oxoglutarate aminotransferase activity);GO:0006564(L-serine biosynthetic process);GO:0008615(pyridoxine biosynthetic process)	00260(Glycine, serine and threonine metabolism);00680(Methane metabolism);00750(Vitamin B6 metabolism)	K00831	EC:2.6.1.52	putative phosphoserine aminotransferase [Zootermopsis nevadensis]	MSTRG.25636.1	u	yes	novel	trans	NA	-19.26	0.980234
MSTRG.17939	evm.TU.Contig31798.1	yes	NA	03010(Ribosome)	K02902	NA	PREDICTED: 39S ribosomal protein L28, mitochondrial [Microplitis demolitor]	MSTRG.1866.1	u	yes	novel	trans	NA	-35.18	0.997375
MSTRG.17939	evm.TU.Contig31798.1	yes	NA	03010(Ribosome)	K02902	NA	PREDICTED: 39S ribosomal protein L28, mitochondrial [Microplitis demolitor]	MSTRG.2317.1	u	yes	novel	trans	NA	-15.06	0.999704
MSTRG.17939	evm.TU.Contig31798.1	yes	NA	03010(Ribosome)	K02902	NA	PREDICTED: 39S ribosomal protein L28, mitochondrial [Microplitis demolitor]	MSTRG.2483.1	x	yes	novel	trans	NA	-14.76	0.978739
MSTRG.17939	evm.TU.Contig31798.1	yes	NA	03010(Ribosome)	K02902	NA	PREDICTED: 39S ribosomal protein L28, mitochondrial [Microplitis demolitor]	MSTRG.4057.1	i	yes	novel	trans	NA	-36.43	0.975424
MSTRG.17939	evm.TU.Contig31798.1	yes	NA	03010(Ribosome)	K02902	NA	PREDICTED: 39S ribosomal protein L28, mitochondrial [Microplitis demolitor]	MSTRG.6466.1	u	yes	novel	trans	NA	-26.78	0.973034
MSTRG.17939	evm.TU.Contig31798.1	yes	NA	03010(Ribosome)	K02902	NA	PREDICTED: 39S ribosomal protein L28, mitochondrial [Microplitis demolitor]	MSTRG.6849.1	i	yes	novel	trans	NA	-26.51	0.986306
MSTRG.17939	evm.TU.Contig31798.1	yes	NA	03010(Ribosome)	K02902	NA	PREDICTED: 39S ribosomal protein L28, mitochondrial [Microplitis demolitor]	MSTRG.13136.1	u	yes	novel	trans	NA	-26.37	0.977373
MSTRG.17939	evm.TU.Contig31798.1	yes	NA	03010(Ribosome)	K02902	NA	PREDICTED: 39S ribosomal protein L28, mitochondrial [Microplitis demolitor]	MSTRG.15014.1	i	yes	novel	trans	NA	-32.45	0.978965
MSTRG.17939	evm.TU.Contig31798.1	yes	NA	03010(Ribosome)	K02902	NA	PREDICTED: 39S ribosomal protein L28, mitochondrial [Microplitis demolitor]	MSTRG.17371.1	x	yes	novel	trans	NA	-30.61	0.990694
MSTRG.17939	evm.TU.Contig31798.1	yes	NA	03010(Ribosome)	K02902	NA	PREDICTED: 39S ribosomal protein L28, mitochondrial [Microplitis demolitor]	MSTRG.18821.1	u	yes	novel	trans	NA	-38.81	0.959146
MSTRG.17939	evm.TU.Contig31798.1	yes	NA	03010(Ribosome)	K02902	NA	PREDICTED: 39S ribosomal protein L28, mitochondrial [Microplitis demolitor]	MSTRG.24164.1	u	yes	novel	trans	NA	-21.11	0.956692
MSTRG.17939	evm.TU.Contig31798.1	yes	NA	03010(Ribosome)	K02902	NA	PREDICTED: 39S ribosomal protein L28, mitochondrial [Microplitis demolitor]	MSTRG.28183.1	u	yes	novel	trans	NA	-17.26	0.99313
MSTRG.17939	evm.TU.Contig31798.1	yes	NA	03010(Ribosome)	K02902	NA	PREDICTED: 39S ribosomal protein L28, mitochondrial [Microplitis demolitor]	MSTRG.33100.1	u	yes	novel	trans	NA	-19.31	0.989656
MSTRG.18091	evm.TU.Contig32.94	yes	NA	00240(Pyrimidine metabolism)	K01937	EC:6.3.4.2	PREDICTED: transcription factor Adf-1-like [Linepithema humile]	MSTRG.1866.1	u	yes	novel	trans	NA	-18.51	0.966732
MSTRG.18091	evm.TU.Contig32.94	yes	NA	00240(Pyrimidine metabolism)	K01937	EC:6.3.4.2	PREDICTED: transcription factor Adf-1-like [Linepithema humile]	MSTRG.2317.1	u	yes	novel	trans	NA	-14.81	0.969375
MSTRG.18091	evm.TU.Contig32.94	yes	NA	00240(Pyrimidine metabolism)	K01937	EC:6.3.4.2	PREDICTED: transcription factor Adf-1-like [Linepithema humile]	MSTRG.4057.1	i	yes	novel	trans	NA	-15.66	0.983863
MSTRG.18091	evm.TU.Contig32.94	yes	NA	00240(Pyrimidine metabolism)	K01937	EC:6.3.4.2	PREDICTED: transcription factor Adf-1-like [Linepithema humile]	MSTRG.6466.1	u	yes	novel	trans	NA	-20.76	0.986289
MSTRG.18091	evm.TU.Contig32.94	yes	NA	00240(Pyrimidine metabolism)	K01937	EC:6.3.4.2	PREDICTED: transcription factor Adf-1-like [Linepithema humile]	MSTRG.6849.1	i	yes	novel	trans	NA	-13.66	0.973076
MSTRG.18091	evm.TU.Contig32.94	yes	NA	00240(Pyrimidine metabolism)	K01937	EC:6.3.4.2	PREDICTED: transcription factor Adf-1-like [Linepithema humile]	MSTRG.8594.1	u	yes	novel	trans	NA	-16.26	0.975464
MSTRG.18091	evm.TU.Contig32.94	yes	NA	00240(Pyrimidine metabolism)	K01937	EC:6.3.4.2	PREDICTED: transcription factor Adf-1-like [Linepithema humile]	MSTRG.11096.1	i	yes	novel	trans	NA	-14.41	0.968354
MSTRG.18091	evm.TU.Contig32.94	yes	NA	00240(Pyrimidine metabolism)	K01937	EC:6.3.4.2	PREDICTED: transcription factor Adf-1-like [Linepithema humile]	MSTRG.17371.1	x	yes	novel	trans	NA	-20.06	0.953784
MSTRG.18091	evm.TU.Contig32.94	yes	NA	00240(Pyrimidine metabolism)	K01937	EC:6.3.4.2	PREDICTED: transcription factor Adf-1-like [Linepithema humile]	MSTRG.18821.1	u	yes	novel	trans	NA	-25.61	0.965941
MSTRG.18091	evm.TU.Contig32.94	yes	NA	00240(Pyrimidine metabolism)	K01937	EC:6.3.4.2	PREDICTED: transcription factor Adf-1-like [Linepithema humile]	MSTRG.28183.1	u	yes	novel	trans	NA	-14.51	0.958776
MSTRG.18091	evm.TU.Contig32.94	yes	NA	00240(Pyrimidine metabolism)	K01937	EC:6.3.4.2	PREDICTED: transcription factor Adf-1-like [Linepithema humile]	MSTRG.33100.1	u	yes	novel	trans	NA	-21.50	0.970716
MSTRG.18139	evm.TU.Contig32.130	yes	NA	NA	NA	NA	PREDICTED: uncharacterized protein LOC100571961, partial [Acyrthosiphon pisum]	MSTRG.3469.1	u	yes	novel	trans	NA	-21.26	0.99356
MSTRG.18139	evm.TU.Contig32.130	yes	NA	NA	NA	NA	PREDICTED: uncharacterized protein LOC100571961, partial [Acyrthosiphon pisum]	MSTRG.4283.1	u	yes	novel	trans	NA	-21.56	-0.962313
MSTRG.18139	evm.TU.Contig32.130	yes	NA	NA	NA	NA	PREDICTED: uncharacterized protein LOC100571961, partial [Acyrthosiphon pisum]	MSTRG.7530.1	u	yes	novel	trans	NA	-20.81	-0.95652
MSTRG.18139	evm.TU.Contig32.130	yes	NA	NA	NA	NA	PREDICTED: uncharacterized protein LOC100571961, partial [Acyrthosiphon pisum]	MSTRG.9973.1	u	yes	novel	trans	NA	-28.45	-0.956538
MSTRG.18139	evm.TU.Contig32.130	yes	NA	NA	NA	NA	PREDICTED: uncharacterized protein LOC100571961, partial [Acyrthosiphon pisum]	MSTRG.18549.1	i	yes	novel	trans	NA	-20.99	0.984469
MSTRG.18139	evm.TU.Contig32.130	yes	NA	NA	NA	NA	PREDICTED: uncharacterized protein LOC100571961, partial [Acyrthosiphon pisum]	MSTRG.21701.1	u	yes	novel	trans	NA	-31.69	-0.955339
MSTRG.18139	evm.TU.Contig32.130	yes	NA	NA	NA	NA	PREDICTED: uncharacterized protein LOC100571961, partial [Acyrthosiphon pisum]	MSTRG.24572.1	u	yes	novel	trans	NA	-22.01	-0.974778
MSTRG.18139	evm.TU.Contig32.130	yes	NA	NA	NA	NA	PREDICTED: uncharacterized protein LOC100571961, partial [Acyrthosiphon pisum]	MSTRG.24706.1	u	yes	novel	trans	NA	-23.96	-0.962494
MSTRG.18139	evm.TU.Contig32.130	yes	NA	NA	NA	NA	PREDICTED: uncharacterized protein LOC100571961, partial [Acyrthosiphon pisum]	MSTRG.26669.1	u	yes	novel	trans	NA	-27.34	0.96167
MSTRG.18139	evm.TU.Contig32.130	yes	NA	NA	NA	NA	PREDICTED: uncharacterized protein LOC100571961, partial [Acyrthosiphon pisum]	MSTRG.27140.1	x	yes	novel	trans	NA	-16.81	-0.968555
MSTRG.18139	evm.TU.Contig32.130	yes	NA	NA	NA	NA	PREDICTED: uncharacterized protein LOC100571961, partial [Acyrthosiphon pisum]	MSTRG.31529.1	u	yes	novel	trans	NA	-14.61	0.970817
MSTRG.18181	evm.TU.Contig32.145	yes	NA	00230(Purine metabolism);04020(Calcium signaling pathway);04740(Olfactory transduction);04742(Taste transduction);04924(Renin secretion);05032(Morphine addiction)	K13755	EC:3.1.4.17	Dpse\GA13370-PA-like protein [Anopheles sinensis]	MSTRG.5595.1	u	yes	novel	trans	NA	-21.92	-0.958645
MSTRG.18181	evm.TU.Contig32.145	yes	NA	00230(Purine metabolism);04020(Calcium signaling pathway);04740(Olfactory transduction);04742(Taste transduction);04924(Renin secretion);05032(Morphine addiction)	K13755	EC:3.1.4.17	Dpse\GA13370-PA-like protein [Anopheles sinensis]	MSTRG.6135.1	x	yes	novel	trans	NA	-14.11	0.955279
MSTRG.18181	evm.TU.Contig32.145	yes	NA	00230(Purine metabolism);04020(Calcium signaling pathway);04740(Olfactory transduction);04742(Taste transduction);04924(Renin secretion);05032(Morphine addiction)	K13755	EC:3.1.4.17	Dpse\GA13370-PA-like protein [Anopheles sinensis]	MSTRG.13179.1	u	yes	novel	trans	NA	-11.61	0.960868
MSTRG.18181	evm.TU.Contig32.145	yes	NA	00230(Purine metabolism);04020(Calcium signaling pathway);04740(Olfactory transduction);04742(Taste transduction);04924(Renin secretion);05032(Morphine addiction)	K13755	EC:3.1.4.17	Dpse\GA13370-PA-like protein [Anopheles sinensis]	MSTRG.18549.1	i	yes	novel	trans	NA	-23.36	-0.960295
MSTRG.18181	evm.TU.Contig32.145	yes	NA	00230(Purine metabolism);04020(Calcium signaling pathway);04740(Olfactory transduction);04742(Taste transduction);04924(Renin secretion);05032(Morphine addiction)	K13755	EC:3.1.4.17	Dpse\GA13370-PA-like protein [Anopheles sinensis]	MSTRG.21701.1	u	yes	novel	trans	NA	-32.92	0.986745
MSTRG.18181	evm.TU.Contig32.145	yes	NA	00230(Purine metabolism);04020(Calcium signaling pathway);04740(Olfactory transduction);04742(Taste transduction);04924(Renin secretion);05032(Morphine addiction)	K13755	EC:3.1.4.17	Dpse\GA13370-PA-like protein [Anopheles sinensis]	MSTRG.24572.1	u	yes	novel	trans	NA	-24.21	0.973396
MSTRG.18181	evm.TU.Contig32.145	yes	NA	00230(Purine metabolism);04020(Calcium signaling pathway);04740(Olfactory transduction);04742(Taste transduction);04924(Renin secretion);05032(Morphine addiction)	K13755	EC:3.1.4.17	Dpse\GA13370-PA-like protein [Anopheles sinensis]	MSTRG.24706.1	u	yes	novel	trans	NA	-16.11	0.991274
MSTRG.18181	evm.TU.Contig32.145	yes	NA	00230(Purine metabolism);04020(Calcium signaling pathway);04740(Olfactory transduction);04742(Taste transduction);04924(Renin secretion);05032(Morphine addiction)	K13755	EC:3.1.4.17	Dpse\GA13370-PA-like protein [Anopheles sinensis]	MSTRG.31529.1	u	yes	novel	trans	NA	-11.76	-0.967542
MSTRG.18181	evm.TU.Contig32.145	yes	NA	00230(Purine metabolism);04020(Calcium signaling pathway);04740(Olfactory transduction);04742(Taste transduction);04924(Renin secretion);05032(Morphine addiction)	K13755	EC:3.1.4.17	Dpse\GA13370-PA-like protein [Anopheles sinensis]	MSTRG.33451.1	u	yes	novel	trans	NA	-16.86	0.961244
MSTRG.18429	evm.TU.Contig325.21	yes	NA	NA	NA	NA	PREDICTED: serum response factor-binding protein 1-like [Acyrthosiphon pisum]	MSTRG.244.1	u	yes	novel	trans	NA	-16.21	0.957877
MSTRG.18429	evm.TU.Contig325.21	yes	NA	NA	NA	NA	PREDICTED: serum response factor-binding protein 1-like [Acyrthosiphon pisum]	MSTRG.1702.1	u	yes	novel	trans	NA	-30.99	0.971923
MSTRG.18429	evm.TU.Contig325.21	yes	NA	NA	NA	NA	PREDICTED: serum response factor-binding protein 1-like [Acyrthosiphon pisum]	MSTRG.4530.1	u	yes	novel	trans	NA	-19.41	0.990273
MSTRG.18429	evm.TU.Contig325.21	yes	NA	NA	NA	NA	PREDICTED: serum response factor-binding protein 1-like [Acyrthosiphon pisum]	MSTRG.5264.1	x	yes	novel	trans	NA	-25.11	0.959905
MSTRG.18429	evm.TU.Contig325.21	yes	NA	NA	NA	NA	PREDICTED: serum response factor-binding protein 1-like [Acyrthosiphon pisum]	MSTRG.6479.1	u	yes	novel	trans	NA	-26.46	-0.985397
MSTRG.18429	evm.TU.Contig325.21	yes	NA	NA	NA	NA	PREDICTED: serum response factor-binding protein 1-like [Acyrthosiphon pisum]	MSTRG.6649.1	u	yes	novel	trans	NA	-36.06	0.993608
MSTRG.18429	evm.TU.Contig325.21	yes	NA	NA	NA	NA	PREDICTED: serum response factor-binding protein 1-like [Acyrthosiphon pisum]	MSTRG.8685.1	i	yes	novel	trans	NA	-21.91	0.995633
MSTRG.18429	evm.TU.Contig325.21	yes	NA	NA	NA	NA	PREDICTED: serum response factor-binding protein 1-like [Acyrthosiphon pisum]	MSTRG.9305.1	x	yes	novel	trans	NA	-26.60	-0.977843
MSTRG.18429	evm.TU.Contig325.21	yes	NA	NA	NA	NA	PREDICTED: serum response factor-binding protein 1-like [Acyrthosiphon pisum]	MSTRG.12578.1	i	yes	novel	trans	NA	-40.81	0.977889
MSTRG.18429	evm.TU.Contig325.21	yes	NA	NA	NA	NA	PREDICTED: serum response factor-binding protein 1-like [Acyrthosiphon pisum]	MSTRG.13561.1	u	yes	novel	trans	NA	-17.21	0.990804
MSTRG.18429	evm.TU.Contig325.21	yes	NA	NA	NA	NA	PREDICTED: serum response factor-binding protein 1-like [Acyrthosiphon pisum]	MSTRG.15333.1	u	yes	novel	trans	NA	-12.61	-0.960819
MSTRG.18429	evm.TU.Contig325.21	yes	NA	NA	NA	NA	PREDICTED: serum response factor-binding protein 1-like [Acyrthosiphon pisum]	MSTRG.16560.1	u	yes	novel	trans	NA	-32.22	0.963817
MSTRG.18429	evm.TU.Contig325.21	yes	NA	NA	NA	NA	PREDICTED: serum response factor-binding protein 1-like [Acyrthosiphon pisum]	MSTRG.16600.1	u	yes	novel	trans	NA	-16.21	-0.991564
MSTRG.18429	evm.TU.Contig325.21	yes	NA	NA	NA	NA	PREDICTED: serum response factor-binding protein 1-like [Acyrthosiphon pisum]	MSTRG.21246.1	u	yes	novel	trans	NA	-35.57	0.954678
MSTRG.18429	evm.TU.Contig325.21	yes	NA	NA	NA	NA	PREDICTED: serum response factor-binding protein 1-like [Acyrthosiphon pisum]	MSTRG.25416.1	u	yes	novel	trans	NA	-31.09	-0.978055
MSTRG.18429	evm.TU.Contig325.21	yes	NA	NA	NA	NA	PREDICTED: serum response factor-binding protein 1-like [Acyrthosiphon pisum]	MSTRG.28193.1	u	yes	novel	trans	NA	-14.61	0.961139
MSTRG.18429	evm.TU.Contig325.21	yes	NA	NA	NA	NA	PREDICTED: serum response factor-binding protein 1-like [Acyrthosiphon pisum]	MSTRG.30756.1	x	yes	novel	trans	NA	-17.90	0.961105
MSTRG.18429	evm.TU.Contig325.21	yes	NA	NA	NA	NA	PREDICTED: serum response factor-binding protein 1-like [Acyrthosiphon pisum]	MSTRG.31022.1	u	yes	novel	trans	NA	-31.57	0.968465
MSTRG.18429	evm.TU.Contig325.21	yes	NA	NA	NA	NA	PREDICTED: serum response factor-binding protein 1-like [Acyrthosiphon pisum]	MSTRG.32788.1	u	yes	novel	trans	NA	-15.26	-0.960824
MSTRG.18536	evm.TU.Contig327.5	yes	GO:0001228(transcriptional activator activity, RNA polymerase II transcription regulatory region sequence-specific binding);GO:0005634(nucleus);GO:0006357(regulation of transcription from RNA polymerase II promoter)	NA	K09037	NA	transcription factor mafG-like protein [Coptotermes formosanus]	MSTRG.3469.1	u	yes	novel	trans	NA	-18.86	0.963315
MSTRG.18536	evm.TU.Contig327.5	yes	GO:0001228(transcriptional activator activity, RNA polymerase II transcription regulatory region sequence-specific binding);GO:0005634(nucleus);GO:0006357(regulation of transcription from RNA polymerase II promoter)	NA	K09037	NA	transcription factor mafG-like protein [Coptotermes formosanus]	MSTRG.6313.1	i	yes	novel	trans	NA	-19.36	-0.965052
MSTRG.18536	evm.TU.Contig327.5	yes	GO:0001228(transcriptional activator activity, RNA polymerase II transcription regulatory region sequence-specific binding);GO:0005634(nucleus);GO:0006357(regulation of transcription from RNA polymerase II promoter)	NA	K09037	NA	transcription factor mafG-like protein [Coptotermes formosanus]	MSTRG.7530.1	u	yes	novel	trans	NA	-25.05	-0.99468
MSTRG.18536	evm.TU.Contig327.5	yes	GO:0001228(transcriptional activator activity, RNA polymerase II transcription regulatory region sequence-specific binding);GO:0005634(nucleus);GO:0006357(regulation of transcription from RNA polymerase II promoter)	NA	K09037	NA	transcription factor mafG-like protein [Coptotermes formosanus]	MSTRG.8302.1	x	yes	novel	trans	NA	-19.76	-0.952878
MSTRG.18536	evm.TU.Contig327.5	yes	GO:0001228(transcriptional activator activity, RNA polymerase II transcription regulatory region sequence-specific binding);GO:0005634(nucleus);GO:0006357(regulation of transcription from RNA polymerase II promoter)	NA	K09037	NA	transcription factor mafG-like protein [Coptotermes formosanus]	MSTRG.9973.1	u	yes	novel	trans	NA	-16.56	-0.950776
MSTRG.18536	evm.TU.Contig327.5	yes	GO:0001228(transcriptional activator activity, RNA polymerase II transcription regulatory region sequence-specific binding);GO:0005634(nucleus);GO:0006357(regulation of transcription from RNA polymerase II promoter)	NA	K09037	NA	transcription factor mafG-like protein [Coptotermes formosanus]	MSTRG.18229.1	u	yes	novel	trans	NA	-25.20	-0.952726
MSTRG.18536	evm.TU.Contig327.5	yes	GO:0001228(transcriptional activator activity, RNA polymerase II transcription regulatory region sequence-specific binding);GO:0005634(nucleus);GO:0006357(regulation of transcription from RNA polymerase II promoter)	NA	K09037	NA	transcription factor mafG-like protein [Coptotermes formosanus]	MSTRG.24950.1	i	yes	novel	trans	NA	-46.42	-0.982394
MSTRG.18536	evm.TU.Contig327.5	yes	GO:0001228(transcriptional activator activity, RNA polymerase II transcription regulatory region sequence-specific binding);GO:0005634(nucleus);GO:0006357(regulation of transcription from RNA polymerase II promoter)	NA	K09037	NA	transcription factor mafG-like protein [Coptotermes formosanus]	MSTRG.26566.1	i	yes	novel	trans	NA	-29.80	0.961644
MSTRG.18536	evm.TU.Contig327.5	yes	GO:0001228(transcriptional activator activity, RNA polymerase II transcription regulatory region sequence-specific binding);GO:0005634(nucleus);GO:0006357(regulation of transcription from RNA polymerase II promoter)	NA	K09037	NA	transcription factor mafG-like protein [Coptotermes formosanus]	MSTRG.26669.1	u	yes	novel	trans	NA	-19.76	0.969739
MSTRG.18791	evm.TU.Contig33457.1	yes	NA	NA	NA	NA	NA	MSTRG.6803.1	u	yes	novel	trans	NA	-24.65	0.985147
MSTRG.18791	evm.TU.Contig33457.1	yes	NA	NA	NA	NA	NA	MSTRG.10644.1	u	yes	novel	trans	NA	-24.79	0.981117
MSTRG.18791	evm.TU.Contig33457.1	yes	NA	NA	NA	NA	NA	MSTRG.12578.1	i	yes	novel	trans	NA	-15.91	0.962039
MSTRG.18791	evm.TU.Contig33457.1	yes	NA	NA	NA	NA	NA	MSTRG.13273.2	i	yes	novel	trans	NA	-16.56	0.982181
MSTRG.18791	evm.TU.Contig33457.1	yes	NA	NA	NA	NA	NA	MSTRG.16011.1	x	yes	novel	trans	NA	-13.96	0.954313
MSTRG.18791	evm.TU.Contig33457.1	yes	NA	NA	NA	NA	NA	MSTRG.25636.1	u	yes	novel	trans	NA	-32.21	0.991932
MSTRG.19602	evm.TU.Contig351.8	yes	GO:0004867(serine-type endopeptidase inhibitor activity);GO:0010951(negative regulation of endopeptidase activity)	04151(PI3K-Akt signaling pathway);04510(Focal adhesion);04512(ECM-receptor interaction);04974(Protein digestion and absorption);05165(Human papillomavirus infection)	K06238	NA	putative secreted protease inhibitor [Ixodes scapularis]	MSTRG.311.1	i	yes	novel	trans	NA	-12.26	0.974778
MSTRG.19602	evm.TU.Contig351.8	yes	GO:0004867(serine-type endopeptidase inhibitor activity);GO:0010951(negative regulation of endopeptidase activity)	04151(PI3K-Akt signaling pathway);04510(Focal adhesion);04512(ECM-receptor interaction);04974(Protein digestion and absorption);05165(Human papillomavirus infection)	K06238	NA	putative secreted protease inhibitor [Ixodes scapularis]	MSTRG.5875.1	u	yes	novel	trans	NA	-13.61	-0.965239
MSTRG.19602	evm.TU.Contig351.8	yes	GO:0004867(serine-type endopeptidase inhibitor activity);GO:0010951(negative regulation of endopeptidase activity)	04151(PI3K-Akt signaling pathway);04510(Focal adhesion);04512(ECM-receptor interaction);04974(Protein digestion and absorption);05165(Human papillomavirus infection)	K06238	NA	putative secreted protease inhibitor [Ixodes scapularis]	MSTRG.10059.1	u	yes	novel	trans	NA	-19.21	0.97017
MSTRG.19602	evm.TU.Contig351.8	yes	GO:0004867(serine-type endopeptidase inhibitor activity);GO:0010951(negative regulation of endopeptidase activity)	04151(PI3K-Akt signaling pathway);04510(Focal adhesion);04512(ECM-receptor interaction);04974(Protein digestion and absorption);05165(Human papillomavirus infection)	K06238	NA	putative secreted protease inhibitor [Ixodes scapularis]	MSTRG.15394.1	u	yes	novel	trans	NA	-45.87	0.970287
MSTRG.19602	evm.TU.Contig351.8	yes	GO:0004867(serine-type endopeptidase inhibitor activity);GO:0010951(negative regulation of endopeptidase activity)	04151(PI3K-Akt signaling pathway);04510(Focal adhesion);04512(ECM-receptor interaction);04974(Protein digestion and absorption);05165(Human papillomavirus infection)	K06238	NA	putative secreted protease inhibitor [Ixodes scapularis]	MSTRG.23052.1	u	yes	novel	trans	NA	-17.66	0.952169
MSTRG.19602	evm.TU.Contig351.8	yes	GO:0004867(serine-type endopeptidase inhibitor activity);GO:0010951(negative regulation of endopeptidase activity)	04151(PI3K-Akt signaling pathway);04510(Focal adhesion);04512(ECM-receptor interaction);04974(Protein digestion and absorption);05165(Human papillomavirus infection)	K06238	NA	putative secreted protease inhibitor [Ixodes scapularis]	MSTRG.31066.1	u	yes	novel	trans	NA	-12.86	0.960044
MSTRG.19602	evm.TU.Contig351.8	yes	GO:0004867(serine-type endopeptidase inhibitor activity);GO:0010951(negative regulation of endopeptidase activity)	04151(PI3K-Akt signaling pathway);04510(Focal adhesion);04512(ECM-receptor interaction);04974(Protein digestion and absorption);05165(Human papillomavirus infection)	K06238	NA	putative secreted protease inhibitor [Ixodes scapularis]	MSTRG.31416.1	x	yes	novel	trans	NA	-26.58	0.961428
MSTRG.19704	evm.TU.Contig353.52	yes	GO:0000381(regulation of alternative mRNA splicing, via spliceosome);GO:0003727(single-stranded RNA binding);GO:0003729(mRNA binding);GO:0003730(mRNA 3'-UTR binding);GO:0005634(nucleus);GO:0005737(cytoplasm);GO:0006417(regulation of translation);GO:0007155(cell adhesion);GO:0007284(spermatogonial cell division);GO:0007438(oenocyte development);GO:0007475(apposition of dorsal and ventral imaginal …	NA	K14945	NA	PREDICTED: protein held out wings isoform X2 [Acyrthosiphon pisum]	MSTRG.5898.1	i	yes	novel	trans	NA	-16.89	0.957686
MSTRG.19704	evm.TU.Contig353.52	yes	GO:0000381(regulation of alternative mRNA splicing, via spliceosome);GO:0003727(single-stranded RNA binding);GO:0003729(mRNA binding);GO:0003730(mRNA 3'-UTR binding);GO:0005634(nucleus);GO:0005737(cytoplasm);GO:0006417(regulation of translation);GO:0007155(cell adhesion);GO:0007284(spermatogonial cell division);GO:0007438(oenocyte development);GO:0007475(apposition of dorsal and ventral imaginal …	NA	K14945	NA	PREDICTED: protein held out wings isoform X2 [Acyrthosiphon pisum]	MSTRG.11534.1	u	yes	novel	trans	NA	-20.46	0.981302
MSTRG.19704	evm.TU.Contig353.52	yes	GO:0000381(regulation of alternative mRNA splicing, via spliceosome);GO:0003727(single-stranded RNA binding);GO:0003729(mRNA binding);GO:0003730(mRNA 3'-UTR binding);GO:0005634(nucleus);GO:0005737(cytoplasm);GO:0006417(regulation of translation);GO:0007155(cell adhesion);GO:0007284(spermatogonial cell division);GO:0007438(oenocyte development);GO:0007475(apposition of dorsal and ventral imaginal …	NA	K14945	NA	PREDICTED: protein held out wings isoform X2 [Acyrthosiphon pisum]	MSTRG.28378.1	u	yes	novel	trans	NA	-21.81	0.962947
MSTRG.19977	evm.TU.Contig36.4	yes	GO:0004674(protein serine/threonine kinase activity);GO:0004691(cAMP-dependent protein kinase activity);GO:0005515(protein binding);GO:0005524(ATP binding);GO:0005952(cAMP-dependent protein kinase complex);GO:0006468(protein phosphorylation);GO:0007476(imaginal disc-derived wing morphogenesis)	NA	K19584	EC:2.7.11.11	PREDICTED: protein kinase DC2 [Tribolium castaneum]	MSTRG.11371.1	u	yes	novel	trans	NA	-20.66	0.958326
MSTRG.20084	evm.TU.Contig36.96	yes	GO:0005929(cilium);GO:0030991(intraciliary transport particle A);GO:0035721(intraciliary retrograde transport);GO:0042384(cilium assembly)	NA	K19671	NA	WD repeat-containing protein 19 [Zootermopsis nevadensis]	MSTRG.244.1	u	yes	novel	trans	NA	-18.76	-0.950225
MSTRG.20084	evm.TU.Contig36.96	yes	GO:0005929(cilium);GO:0030991(intraciliary transport particle A);GO:0035721(intraciliary retrograde transport);GO:0042384(cilium assembly)	NA	K19671	NA	WD repeat-containing protein 19 [Zootermopsis nevadensis]	MSTRG.3109.1	i	yes	novel	trans	NA	-30.94	-0.965622
MSTRG.20084	evm.TU.Contig36.96	yes	GO:0005929(cilium);GO:0030991(intraciliary transport particle A);GO:0035721(intraciliary retrograde transport);GO:0042384(cilium assembly)	NA	K19671	NA	WD repeat-containing protein 19 [Zootermopsis nevadensis]	MSTRG.5985.1	i	yes	novel	trans	NA	-23.29	-0.988178
MSTRG.20084	evm.TU.Contig36.96	yes	GO:0005929(cilium);GO:0030991(intraciliary transport particle A);GO:0035721(intraciliary retrograde transport);GO:0042384(cilium assembly)	NA	K19671	NA	WD repeat-containing protein 19 [Zootermopsis nevadensis]	MSTRG.6313.1	i	yes	novel	trans	NA	-14.36	-0.960883
MSTRG.20084	evm.TU.Contig36.96	yes	GO:0005929(cilium);GO:0030991(intraciliary transport particle A);GO:0035721(intraciliary retrograde transport);GO:0042384(cilium assembly)	NA	K19671	NA	WD repeat-containing protein 19 [Zootermopsis nevadensis]	MSTRG.6626.1	i	yes	novel	trans	NA	-51.42	-0.972518
MSTRG.20084	evm.TU.Contig36.96	yes	GO:0005929(cilium);GO:0030991(intraciliary transport particle A);GO:0035721(intraciliary retrograde transport);GO:0042384(cilium assembly)	NA	K19671	NA	WD repeat-containing protein 19 [Zootermopsis nevadensis]	MSTRG.6646.1	u	yes	novel	trans	NA	-43.74	-0.953006
MSTRG.20084	evm.TU.Contig36.96	yes	GO:0005929(cilium);GO:0030991(intraciliary transport particle A);GO:0035721(intraciliary retrograde transport);GO:0042384(cilium assembly)	NA	K19671	NA	WD repeat-containing protein 19 [Zootermopsis nevadensis]	MSTRG.8302.1	x	yes	novel	trans	NA	-20.11	-0.988993
MSTRG.20084	evm.TU.Contig36.96	yes	GO:0005929(cilium);GO:0030991(intraciliary transport particle A);GO:0035721(intraciliary retrograde transport);GO:0042384(cilium assembly)	NA	K19671	NA	WD repeat-containing protein 19 [Zootermopsis nevadensis]	MSTRG.9876.1	u	yes	novel	trans	NA	-14.31	0.986839
MSTRG.20084	evm.TU.Contig36.96	yes	GO:0005929(cilium);GO:0030991(intraciliary transport particle A);GO:0035721(intraciliary retrograde transport);GO:0042384(cilium assembly)	NA	K19671	NA	WD repeat-containing protein 19 [Zootermopsis nevadensis]	MSTRG.12586.1	i	yes	novel	trans	NA	-20.89	-0.968516
MSTRG.20084	evm.TU.Contig36.96	yes	GO:0005929(cilium);GO:0030991(intraciliary transport particle A);GO:0035721(intraciliary retrograde transport);GO:0042384(cilium assembly)	NA	K19671	NA	WD repeat-containing protein 19 [Zootermopsis nevadensis]	MSTRG.13349.1	u	yes	novel	trans	NA	-24.06	0.954875
MSTRG.20084	evm.TU.Contig36.96	yes	GO:0005929(cilium);GO:0030991(intraciliary transport particle A);GO:0035721(intraciliary retrograde transport);GO:0042384(cilium assembly)	NA	K19671	NA	WD repeat-containing protein 19 [Zootermopsis nevadensis]	MSTRG.13480.1	u	yes	novel	trans	NA	-18.81	0.968521
MSTRG.20084	evm.TU.Contig36.96	yes	GO:0005929(cilium);GO:0030991(intraciliary transport particle A);GO:0035721(intraciliary retrograde transport);GO:0042384(cilium assembly)	NA	K19671	NA	WD repeat-containing protein 19 [Zootermopsis nevadensis]	MSTRG.15333.1	u	yes	novel	trans	NA	-17.51	0.950911
MSTRG.20084	evm.TU.Contig36.96	yes	GO:0005929(cilium);GO:0030991(intraciliary transport particle A);GO:0035721(intraciliary retrograde transport);GO:0042384(cilium assembly)	NA	K19671	NA	WD repeat-containing protein 19 [Zootermopsis nevadensis]	MSTRG.15764.1	u	yes	novel	trans	NA	-30.94	-0.961573
MSTRG.20084	evm.TU.Contig36.96	yes	GO:0005929(cilium);GO:0030991(intraciliary transport particle A);GO:0035721(intraciliary retrograde transport);GO:0042384(cilium assembly)	NA	K19671	NA	WD repeat-containing protein 19 [Zootermopsis nevadensis]	MSTRG.18229.1	u	yes	novel	trans	NA	-17.66	-0.970463
MSTRG.20084	evm.TU.Contig36.96	yes	GO:0005929(cilium);GO:0030991(intraciliary transport particle A);GO:0035721(intraciliary retrograde transport);GO:0042384(cilium assembly)	NA	K19671	NA	WD repeat-containing protein 19 [Zootermopsis nevadensis]	MSTRG.19197.2	j	yes	novel	trans	NA	-41.76	-0.969363
MSTRG.20084	evm.TU.Contig36.96	yes	GO:0005929(cilium);GO:0030991(intraciliary transport particle A);GO:0035721(intraciliary retrograde transport);GO:0042384(cilium assembly)	NA	K19671	NA	WD repeat-containing protein 19 [Zootermopsis nevadensis]	MSTRG.24950.1	i	yes	novel	trans	NA	-41.87	-0.966791
MSTRG.20084	evm.TU.Contig36.96	yes	GO:0005929(cilium);GO:0030991(intraciliary transport particle A);GO:0035721(intraciliary retrograde transport);GO:0042384(cilium assembly)	NA	K19671	NA	WD repeat-containing protein 19 [Zootermopsis nevadensis]	MSTRG.26566.1	i	yes	novel	trans	NA	-29.93	0.982781
MSTRG.20084	evm.TU.Contig36.96	yes	GO:0005929(cilium);GO:0030991(intraciliary transport particle A);GO:0035721(intraciliary retrograde transport);GO:0042384(cilium assembly)	NA	K19671	NA	WD repeat-containing protein 19 [Zootermopsis nevadensis]	MSTRG.29938.1	u	yes	novel	trans	NA	-22.51	-0.950808
MSTRG.20084	evm.TU.Contig36.96	yes	GO:0005929(cilium);GO:0030991(intraciliary transport particle A);GO:0035721(intraciliary retrograde transport);GO:0042384(cilium assembly)	NA	K19671	NA	WD repeat-containing protein 19 [Zootermopsis nevadensis]	MSTRG.30736.1	x	yes	novel	trans	NA	-26.34	0.96876
MSTRG.20084	evm.TU.Contig36.96	yes	GO:0005929(cilium);GO:0030991(intraciliary transport particle A);GO:0035721(intraciliary retrograde transport);GO:0042384(cilium assembly)	NA	K19671	NA	WD repeat-containing protein 19 [Zootermopsis nevadensis]	MSTRG.30957.1	u	yes	novel	trans	NA	-26.11	-0.960867
MSTRG.20084	evm.TU.Contig36.96	yes	GO:0005929(cilium);GO:0030991(intraciliary transport particle A);GO:0035721(intraciliary retrograde transport);GO:0042384(cilium assembly)	NA	K19671	NA	WD repeat-containing protein 19 [Zootermopsis nevadensis]	MSTRG.33402.1	u	yes	novel	trans	NA	-34.10	-0.964076
MSTRG.20084	evm.TU.Contig36.96	yes	GO:0005929(cilium);GO:0030991(intraciliary transport particle A);GO:0035721(intraciliary retrograde transport);GO:0042384(cilium assembly)	NA	K19671	NA	WD repeat-containing protein 19 [Zootermopsis nevadensis]	MSTRG.33532.1	u	yes	novel	trans	NA	-25.64	-0.950914
MSTRG.20174	evm.TU.Contig3602.5	yes	NA	NA	NA	NA	PREDICTED: uncharacterized protein LOC105680674 [Bombus impatiens]	MSTRG.6072.1	u	yes	novel	trans	NA	-20.81	0.962443
MSTRG.20174	evm.TU.Contig3602.5	yes	NA	NA	NA	NA	PREDICTED: uncharacterized protein LOC105680674 [Bombus impatiens]	MSTRG.10098.1	u	yes	novel	trans	NA	-27.36	0.981107
MSTRG.20174	evm.TU.Contig3602.5	yes	NA	NA	NA	NA	PREDICTED: uncharacterized protein LOC105680674 [Bombus impatiens]	MSTRG.11712.1	i	yes	novel	trans	NA	-14.46	0.998195
MSTRG.20174	evm.TU.Contig3602.5	yes	NA	NA	NA	NA	PREDICTED: uncharacterized protein LOC105680674 [Bombus impatiens]	MSTRG.13394.2	x	yes	novel	trans	NA	-26.56	0.977694
MSTRG.20174	evm.TU.Contig3602.5	yes	NA	NA	NA	NA	PREDICTED: uncharacterized protein LOC105680674 [Bombus impatiens]	MSTRG.24559.1	u	yes	novel	trans	NA	-20.06	0.989786
MSTRG.20174	evm.TU.Contig3602.5	yes	NA	NA	NA	NA	PREDICTED: uncharacterized protein LOC105680674 [Bombus impatiens]	MSTRG.27917.1	u	yes	novel	trans	NA	-22.61	0.960661
MSTRG.20401	evm.TU.Contig371.1	yes	NA	NA	K18422	EC:3.6.4.13	Putative helicase mov-10-A [Zootermopsis nevadensis]	MSTRG.244.1	u	yes	novel	trans	NA	-21.80	-0.97047
MSTRG.20401	evm.TU.Contig371.1	yes	NA	NA	K18422	EC:3.6.4.13	Putative helicase mov-10-A [Zootermopsis nevadensis]	MSTRG.1702.1	u	yes	novel	trans	NA	-40.21	-0.955716
MSTRG.20401	evm.TU.Contig371.1	yes	NA	NA	K18422	EC:3.6.4.13	Putative helicase mov-10-A [Zootermopsis nevadensis]	MSTRG.4530.1	u	yes	novel	trans	NA	-14.26	-0.97342
MSTRG.20401	evm.TU.Contig371.1	yes	NA	NA	K18422	EC:3.6.4.13	Putative helicase mov-10-A [Zootermopsis nevadensis]	MSTRG.5264.1	x	yes	novel	trans	NA	-16.31	-0.966527
MSTRG.20401	evm.TU.Contig371.1	yes	NA	NA	K18422	EC:3.6.4.13	Putative helicase mov-10-A [Zootermopsis nevadensis]	MSTRG.6479.1	u	yes	novel	trans	NA	-40.40	0.990077
MSTRG.20401	evm.TU.Contig371.1	yes	NA	NA	K18422	EC:3.6.4.13	Putative helicase mov-10-A [Zootermopsis nevadensis]	MSTRG.6803.1	u	yes	novel	trans	NA	-29.91	-0.958542
MSTRG.20401	evm.TU.Contig371.1	yes	NA	NA	K18422	EC:3.6.4.13	Putative helicase mov-10-A [Zootermopsis nevadensis]	MSTRG.8685.1	i	yes	novel	trans	NA	-36.87	-0.966866
MSTRG.20401	evm.TU.Contig371.1	yes	NA	NA	K18422	EC:3.6.4.13	Putative helicase mov-10-A [Zootermopsis nevadensis]	MSTRG.10563.1	u	yes	novel	trans	NA	-21.46	-0.963576
MSTRG.20401	evm.TU.Contig371.1	yes	NA	NA	K18422	EC:3.6.4.13	Putative helicase mov-10-A [Zootermopsis nevadensis]	MSTRG.10644.1	u	yes	novel	trans	NA	-24.35	-0.958336
MSTRG.20401	evm.TU.Contig371.1	yes	NA	NA	K18422	EC:3.6.4.13	Putative helicase mov-10-A [Zootermopsis nevadensis]	MSTRG.12578.1	i	yes	novel	trans	NA	-30.25	-0.976945
MSTRG.20401	evm.TU.Contig371.1	yes	NA	NA	K18422	EC:3.6.4.13	Putative helicase mov-10-A [Zootermopsis nevadensis]	MSTRG.13480.1	u	yes	novel	trans	NA	-38.18	0.98602
MSTRG.20401	evm.TU.Contig371.1	yes	NA	NA	K18422	EC:3.6.4.13	Putative helicase mov-10-A [Zootermopsis nevadensis]	MSTRG.13561.1	u	yes	novel	trans	NA	-36.60	-0.968971
MSTRG.20401	evm.TU.Contig371.1	yes	NA	NA	K18422	EC:3.6.4.13	Putative helicase mov-10-A [Zootermopsis nevadensis]	MSTRG.15333.1	u	yes	novel	trans	NA	-15.21	0.989777
MSTRG.20401	evm.TU.Contig371.1	yes	NA	NA	K18422	EC:3.6.4.13	Putative helicase mov-10-A [Zootermopsis nevadensis]	MSTRG.28193.1	u	yes	novel	trans	NA	-22.61	-0.950106
MSTRG.20401	evm.TU.Contig371.1	yes	NA	NA	K18422	EC:3.6.4.13	Putative helicase mov-10-A [Zootermopsis nevadensis]	MSTRG.31022.1	u	yes	novel	trans	NA	-41.55	-0.963519
MSTRG.20500	evm.TU.Contig37200.1	yes	NA	NA	NA	NA	NA	MSTRG.490.1	i	yes	novel	trans	NA	-14.31	0.981043
MSTRG.20500	evm.TU.Contig37200.1	yes	NA	NA	NA	NA	NA	MSTRG.1070.1	i	yes	novel	trans	NA	-24.67	0.983295
MSTRG.20500	evm.TU.Contig37200.1	yes	NA	NA	NA	NA	NA	MSTRG.3469.1	u	yes	novel	trans	NA	-18.06	-0.954451
MSTRG.20500	evm.TU.Contig37200.1	yes	NA	NA	NA	NA	NA	MSTRG.4880.1	u	yes	novel	trans	NA	-25.61	0.981462
MSTRG.20500	evm.TU.Contig37200.1	yes	NA	NA	NA	NA	NA	MSTRG.4885.3	j	yes	novel	trans	NA	-41.72	0.990154
MSTRG.20500	evm.TU.Contig37200.1	yes	NA	NA	NA	NA	NA	MSTRG.5595.1	u	yes	novel	trans	NA	-19.01	-0.966581
MSTRG.20500	evm.TU.Contig37200.1	yes	NA	NA	NA	NA	NA	MSTRG.6135.1	x	yes	novel	trans	NA	-25.19	0.98084
MSTRG.20500	evm.TU.Contig37200.1	yes	NA	NA	NA	NA	NA	MSTRG.7465.1	u	yes	novel	trans	NA	-26.32	0.985536
MSTRG.20500	evm.TU.Contig37200.1	yes	NA	NA	NA	NA	NA	MSTRG.7530.1	u	yes	novel	trans	NA	-36.19	0.976616
MSTRG.20500	evm.TU.Contig37200.1	yes	NA	NA	NA	NA	NA	MSTRG.7572.1	i	yes	novel	trans	NA	-15.61	0.965203
MSTRG.20500	evm.TU.Contig37200.1	yes	NA	NA	NA	NA	NA	MSTRG.8302.1	x	yes	novel	trans	NA	-24.61	0.953295
MSTRG.20500	evm.TU.Contig37200.1	yes	NA	NA	NA	NA	NA	MSTRG.9204.1	u	yes	novel	trans	NA	-37.96	0.963619
MSTRG.20500	evm.TU.Contig37200.1	yes	NA	NA	NA	NA	NA	MSTRG.9973.1	u	yes	novel	trans	NA	-13.46	0.976321
MSTRG.20500	evm.TU.Contig37200.1	yes	NA	NA	NA	NA	NA	MSTRG.11475.1	u	yes	novel	trans	NA	-12.66	0.985361
MSTRG.20500	evm.TU.Contig37200.1	yes	NA	NA	NA	NA	NA	MSTRG.12403.1	u	yes	novel	trans	NA	-23.11	0.987218
MSTRG.20500	evm.TU.Contig37200.1	yes	NA	NA	NA	NA	NA	MSTRG.12586.1	i	yes	novel	trans	NA	-31.50	0.953483
MSTRG.20500	evm.TU.Contig37200.1	yes	NA	NA	NA	NA	NA	MSTRG.15764.1	u	yes	novel	trans	NA	-20.63	0.978181
MSTRG.20500	evm.TU.Contig37200.1	yes	NA	NA	NA	NA	NA	MSTRG.18229.1	u	yes	novel	trans	NA	-13.96	0.972286
MSTRG.20500	evm.TU.Contig37200.1	yes	NA	NA	NA	NA	NA	MSTRG.18345.1	x	yes	novel	trans	NA	-20.29	0.977653
MSTRG.20500	evm.TU.Contig37200.1	yes	NA	NA	NA	NA	NA	MSTRG.18663.1	u	yes	novel	trans	NA	-16.96	0.964743
MSTRG.20500	evm.TU.Contig37200.1	yes	NA	NA	NA	NA	NA	MSTRG.19197.2	j	yes	novel	trans	NA	-37.46	0.958011
MSTRG.20500	evm.TU.Contig37200.1	yes	NA	NA	NA	NA	NA	MSTRG.19904.1	u	yes	novel	trans	NA	-13.36	0.964711
MSTRG.20500	evm.TU.Contig37200.1	yes	NA	NA	NA	NA	NA	MSTRG.21935.1	u	yes	novel	trans	NA	-17.05	0.982642
MSTRG.20500	evm.TU.Contig37200.1	yes	NA	NA	NA	NA	NA	MSTRG.23104.1	u	yes	novel	trans	NA	-16.01	0.979747
MSTRG.20500	evm.TU.Contig37200.1	yes	NA	NA	NA	NA	NA	MSTRG.23868.1	u	yes	novel	trans	NA	-24.12	0.984201
MSTRG.20500	evm.TU.Contig37200.1	yes	NA	NA	NA	NA	NA	MSTRG.24572.1	u	yes	novel	trans	NA	-32.51	0.959239
MSTRG.20500	evm.TU.Contig37200.1	yes	NA	NA	NA	NA	NA	MSTRG.24950.1	i	yes	novel	trans	NA	-25.31	0.969057
MSTRG.20500	evm.TU.Contig37200.1	yes	NA	NA	NA	NA	NA	MSTRG.26388.1	x	yes	novel	trans	NA	-19.29	0.974079
MSTRG.20500	evm.TU.Contig37200.1	yes	NA	NA	NA	NA	NA	MSTRG.27664.1	u	yes	novel	trans	NA	-16.68	0.982508
MSTRG.20500	evm.TU.Contig37200.1	yes	NA	NA	NA	NA	NA	MSTRG.28935.1	i	yes	novel	trans	NA	-17.66	0.985328
MSTRG.20500	evm.TU.Contig37200.1	yes	NA	NA	NA	NA	NA	MSTRG.30736.1	x	yes	novel	trans	NA	-27.54	-0.963581
MSTRG.20500	evm.TU.Contig37200.1	yes	NA	NA	NA	NA	NA	MSTRG.33402.1	u	yes	novel	trans	NA	-39.47	0.956507
MSTRG.20500	evm.TU.Contig37200.1	yes	NA	NA	NA	NA	NA	MSTRG.33532.1	u	yes	novel	trans	NA	-14.36	0.980367
MSTRG.20722	evm.TU.Contig377.41	yes	NA	03018(RNA degradation)	K12600	NA	Tetratricopeptide repeat protein 37 [Zootermopsis nevadensis]	MSTRG.183.1	i	yes	novel	trans	NA	-18.21	-0.96372
MSTRG.20722	evm.TU.Contig377.41	yes	NA	03018(RNA degradation)	K12600	NA	Tetratricopeptide repeat protein 37 [Zootermopsis nevadensis]	MSTRG.244.1	u	yes	novel	trans	NA	-19.79	-0.960516
MSTRG.20722	evm.TU.Contig377.41	yes	NA	03018(RNA degradation)	K12600	NA	Tetratricopeptide repeat protein 37 [Zootermopsis nevadensis]	MSTRG.1383.1	u	yes	novel	trans	NA	-23.73	-0.967427
MSTRG.20722	evm.TU.Contig377.41	yes	NA	03018(RNA degradation)	K12600	NA	Tetratricopeptide repeat protein 37 [Zootermopsis nevadensis]	MSTRG.4530.1	u	yes	novel	trans	NA	-22.06	-0.963063
MSTRG.20722	evm.TU.Contig377.41	yes	NA	03018(RNA degradation)	K12600	NA	Tetratricopeptide repeat protein 37 [Zootermopsis nevadensis]	MSTRG.5264.1	x	yes	novel	trans	NA	-35.25	-0.970923
MSTRG.20722	evm.TU.Contig377.41	yes	NA	03018(RNA degradation)	K12600	NA	Tetratricopeptide repeat protein 37 [Zootermopsis nevadensis]	MSTRG.6479.1	u	yes	novel	trans	NA	-33.57	0.965142
MSTRG.20722	evm.TU.Contig377.41	yes	NA	03018(RNA degradation)	K12600	NA	Tetratricopeptide repeat protein 37 [Zootermopsis nevadensis]	MSTRG.6649.1	u	yes	novel	trans	NA	-23.66	-0.981727
MSTRG.20722	evm.TU.Contig377.41	yes	NA	03018(RNA degradation)	K12600	NA	Tetratricopeptide repeat protein 37 [Zootermopsis nevadensis]	MSTRG.8685.1	i	yes	novel	trans	NA	-33.65	-0.974426
MSTRG.20722	evm.TU.Contig377.41	yes	NA	03018(RNA degradation)	K12600	NA	Tetratricopeptide repeat protein 37 [Zootermopsis nevadensis]	MSTRG.9305.1	x	yes	novel	trans	NA	-22.41	0.998056
MSTRG.20722	evm.TU.Contig377.41	yes	NA	03018(RNA degradation)	K12600	NA	Tetratricopeptide repeat protein 37 [Zootermopsis nevadensis]	MSTRG.10098.1	u	yes	novel	trans	NA	-31.92	-0.959037
MSTRG.20722	evm.TU.Contig377.41	yes	NA	03018(RNA degradation)	K12600	NA	Tetratricopeptide repeat protein 37 [Zootermopsis nevadensis]	MSTRG.13561.1	u	yes	novel	trans	NA	-16.36	-0.964531
MSTRG.20722	evm.TU.Contig377.41	yes	NA	03018(RNA degradation)	K12600	NA	Tetratricopeptide repeat protein 37 [Zootermopsis nevadensis]	MSTRG.13603.1	u	yes	novel	trans	NA	-21.51	-0.95655
MSTRG.20722	evm.TU.Contig377.41	yes	NA	03018(RNA degradation)	K12600	NA	Tetratricopeptide repeat protein 37 [Zootermopsis nevadensis]	MSTRG.16600.1	u	yes	novel	trans	NA	-45.90	0.987035
MSTRG.20722	evm.TU.Contig377.41	yes	NA	03018(RNA degradation)	K12600	NA	Tetratricopeptide repeat protein 37 [Zootermopsis nevadensis]	MSTRG.20182.1	u	yes	novel	trans	NA	-17.51	0.951859
MSTRG.20722	evm.TU.Contig377.41	yes	NA	03018(RNA degradation)	K12600	NA	Tetratricopeptide repeat protein 37 [Zootermopsis nevadensis]	MSTRG.21246.1	u	yes	novel	trans	NA	-39.43	-0.950644
MSTRG.20722	evm.TU.Contig377.41	yes	NA	03018(RNA degradation)	K12600	NA	Tetratricopeptide repeat protein 37 [Zootermopsis nevadensis]	MSTRG.21515.1	x	yes	novel	trans	NA	-19.71	0.961512
MSTRG.20722	evm.TU.Contig377.41	yes	NA	03018(RNA degradation)	K12600	NA	Tetratricopeptide repeat protein 37 [Zootermopsis nevadensis]	MSTRG.22410.1	u	yes	novel	trans	NA	-24.76	-0.964368
MSTRG.20722	evm.TU.Contig377.41	yes	NA	03018(RNA degradation)	K12600	NA	Tetratricopeptide repeat protein 37 [Zootermopsis nevadensis]	MSTRG.25416.1	u	yes	novel	trans	NA	-15.76	0.958767
MSTRG.20722	evm.TU.Contig377.41	yes	NA	03018(RNA degradation)	K12600	NA	Tetratricopeptide repeat protein 37 [Zootermopsis nevadensis]	MSTRG.30756.1	x	yes	novel	trans	NA	-30.55	-0.991991
MSTRG.20722	evm.TU.Contig377.41	yes	NA	03018(RNA degradation)	K12600	NA	Tetratricopeptide repeat protein 37 [Zootermopsis nevadensis]	MSTRG.32788.1	u	yes	novel	trans	NA	-17.65	0.989758
MSTRG.20843	evm.TU.Contig38.31	yes	NA	04970(Salivary secretion);04971(Gastric acid secretion);04972(Pancreatic secretion);04976(Bile secretion)	K13855	NA	conserved hypothetical protein [Riptortus pedestris]	MSTRG.490.1	i	yes	novel	trans	NA	-36.79	-0.960256
MSTRG.20843	evm.TU.Contig38.31	yes	NA	04970(Salivary secretion);04971(Gastric acid secretion);04972(Pancreatic secretion);04976(Bile secretion)	K13855	NA	conserved hypothetical protein [Riptortus pedestris]	MSTRG.1070.1	i	yes	novel	trans	NA	-39.04	-0.964514
MSTRG.20843	evm.TU.Contig38.31	yes	NA	04970(Salivary secretion);04971(Gastric acid secretion);04972(Pancreatic secretion);04976(Bile secretion)	K13855	NA	conserved hypothetical protein [Riptortus pedestris]	MSTRG.3109.1	i	yes	novel	trans	NA	-24.83	-0.9568
MSTRG.20843	evm.TU.Contig38.31	yes	NA	04970(Salivary secretion);04971(Gastric acid secretion);04972(Pancreatic secretion);04976(Bile secretion)	K13855	NA	conserved hypothetical protein [Riptortus pedestris]	MSTRG.4880.1	u	yes	novel	trans	NA	-30.23	-0.973866
MSTRG.20843	evm.TU.Contig38.31	yes	NA	04970(Salivary secretion);04971(Gastric acid secretion);04972(Pancreatic secretion);04976(Bile secretion)	K13855	NA	conserved hypothetical protein [Riptortus pedestris]	MSTRG.4885.3	j	yes	novel	trans	NA	-48.26	-0.976121
MSTRG.20843	evm.TU.Contig38.31	yes	NA	04970(Salivary secretion);04971(Gastric acid secretion);04972(Pancreatic secretion);04976(Bile secretion)	K13855	NA	conserved hypothetical protein [Riptortus pedestris]	MSTRG.5595.1	u	yes	novel	trans	NA	-31.44	0.979975
MSTRG.20843	evm.TU.Contig38.31	yes	NA	04970(Salivary secretion);04971(Gastric acid secretion);04972(Pancreatic secretion);04976(Bile secretion)	K13855	NA	conserved hypothetical protein [Riptortus pedestris]	MSTRG.6135.1	x	yes	novel	trans	NA	-19.21	-0.967581
MSTRG.20843	evm.TU.Contig38.31	yes	NA	04970(Salivary secretion);04971(Gastric acid secretion);04972(Pancreatic secretion);04976(Bile secretion)	K13855	NA	conserved hypothetical protein [Riptortus pedestris]	MSTRG.7465.1	u	yes	novel	trans	NA	-42.81	-0.972726
MSTRG.20843	evm.TU.Contig38.31	yes	NA	04970(Salivary secretion);04971(Gastric acid secretion);04972(Pancreatic secretion);04976(Bile secretion)	K13855	NA	conserved hypothetical protein [Riptortus pedestris]	MSTRG.7572.1	i	yes	novel	trans	NA	-33.31	-0.965861
MSTRG.20843	evm.TU.Contig38.31	yes	NA	04970(Salivary secretion);04971(Gastric acid secretion);04972(Pancreatic secretion);04976(Bile secretion)	K13855	NA	conserved hypothetical protein [Riptortus pedestris]	MSTRG.8302.1	x	yes	novel	trans	NA	-44.34	-0.958204
MSTRG.20843	evm.TU.Contig38.31	yes	NA	04970(Salivary secretion);04971(Gastric acid secretion);04972(Pancreatic secretion);04976(Bile secretion)	K13855	NA	conserved hypothetical protein [Riptortus pedestris]	MSTRG.9204.1	u	yes	novel	trans	NA	-31.64	-0.964849
MSTRG.20843	evm.TU.Contig38.31	yes	NA	04970(Salivary secretion);04971(Gastric acid secretion);04972(Pancreatic secretion);04976(Bile secretion)	K13855	NA	conserved hypothetical protein [Riptortus pedestris]	MSTRG.11475.1	u	yes	novel	trans	NA	-18.66	-0.972169
MSTRG.20843	evm.TU.Contig38.31	yes	NA	04970(Salivary secretion);04971(Gastric acid secretion);04972(Pancreatic secretion);04976(Bile secretion)	K13855	NA	conserved hypothetical protein [Riptortus pedestris]	MSTRG.12403.1	u	yes	novel	trans	NA	-22.34	-0.984559
MSTRG.20843	evm.TU.Contig38.31	yes	NA	04970(Salivary secretion);04971(Gastric acid secretion);04972(Pancreatic secretion);04976(Bile secretion)	K13855	NA	conserved hypothetical protein [Riptortus pedestris]	MSTRG.12586.1	i	yes	novel	trans	NA	-41.37	-0.962343
MSTRG.20843	evm.TU.Contig38.31	yes	NA	04970(Salivary secretion);04971(Gastric acid secretion);04972(Pancreatic secretion);04976(Bile secretion)	K13855	NA	conserved hypothetical protein [Riptortus pedestris]	MSTRG.15764.1	u	yes	novel	trans	NA	-24.83	-0.989583
MSTRG.20843	evm.TU.Contig38.31	yes	NA	04970(Salivary secretion);04971(Gastric acid secretion);04972(Pancreatic secretion);04976(Bile secretion)	K13855	NA	conserved hypothetical protein [Riptortus pedestris]	MSTRG.18132.1	i	yes	novel	trans	NA	-20.41	-0.966396
MSTRG.20843	evm.TU.Contig38.31	yes	NA	04970(Salivary secretion);04971(Gastric acid secretion);04972(Pancreatic secretion);04976(Bile secretion)	K13855	NA	conserved hypothetical protein [Riptortus pedestris]	MSTRG.18229.1	u	yes	novel	trans	NA	-26.01	-0.985983
MSTRG.20843	evm.TU.Contig38.31	yes	NA	04970(Salivary secretion);04971(Gastric acid secretion);04972(Pancreatic secretion);04976(Bile secretion)	K13855	NA	conserved hypothetical protein [Riptortus pedestris]	MSTRG.18345.1	x	yes	novel	trans	NA	-15.81	-0.972672
MSTRG.20843	evm.TU.Contig38.31	yes	NA	04970(Salivary secretion);04971(Gastric acid secretion);04972(Pancreatic secretion);04976(Bile secretion)	K13855	NA	conserved hypothetical protein [Riptortus pedestris]	MSTRG.18663.1	u	yes	novel	trans	NA	-13.06	-0.96557
MSTRG.20843	evm.TU.Contig38.31	yes	NA	04970(Salivary secretion);04971(Gastric acid secretion);04972(Pancreatic secretion);04976(Bile secretion)	K13855	NA	conserved hypothetical protein [Riptortus pedestris]	MSTRG.19197.2	j	yes	novel	trans	NA	-20.25	-0.990412
MSTRG.20843	evm.TU.Contig38.31	yes	NA	04970(Salivary secretion);04971(Gastric acid secretion);04972(Pancreatic secretion);04976(Bile secretion)	K13855	NA	conserved hypothetical protein [Riptortus pedestris]	MSTRG.19904.1	u	yes	novel	trans	NA	-24.00	-0.965549
MSTRG.20843	evm.TU.Contig38.31	yes	NA	04970(Salivary secretion);04971(Gastric acid secretion);04972(Pancreatic secretion);04976(Bile secretion)	K13855	NA	conserved hypothetical protein [Riptortus pedestris]	MSTRG.20394.1	x	yes	novel	trans	NA	-35.33	-0.9624
MSTRG.20843	evm.TU.Contig38.31	yes	NA	04970(Salivary secretion);04971(Gastric acid secretion);04972(Pancreatic secretion);04976(Bile secretion)	K13855	NA	conserved hypothetical protein [Riptortus pedestris]	MSTRG.21664.1	i	yes	novel	trans	NA	-22.03	0.99687
MSTRG.20843	evm.TU.Contig38.31	yes	NA	04970(Salivary secretion);04971(Gastric acid secretion);04972(Pancreatic secretion);04976(Bile secretion)	K13855	NA	conserved hypothetical protein [Riptortus pedestris]	MSTRG.21935.1	u	yes	novel	trans	NA	-16.56	-0.963198
MSTRG.20843	evm.TU.Contig38.31	yes	NA	04970(Salivary secretion);04971(Gastric acid secretion);04972(Pancreatic secretion);04976(Bile secretion)	K13855	NA	conserved hypothetical protein [Riptortus pedestris]	MSTRG.23104.1	u	yes	novel	trans	NA	-35.96	-0.973436
MSTRG.20843	evm.TU.Contig38.31	yes	NA	04970(Salivary secretion);04971(Gastric acid secretion);04972(Pancreatic secretion);04976(Bile secretion)	K13855	NA	conserved hypothetical protein [Riptortus pedestris]	MSTRG.23868.1	u	yes	novel	trans	NA	-50.65	-0.966542
MSTRG.20843	evm.TU.Contig38.31	yes	NA	04970(Salivary secretion);04971(Gastric acid secretion);04972(Pancreatic secretion);04976(Bile secretion)	K13855	NA	conserved hypothetical protein [Riptortus pedestris]	MSTRG.24572.1	u	yes	novel	trans	NA	-27.62	-0.959772
MSTRG.20843	evm.TU.Contig38.31	yes	NA	04970(Salivary secretion);04971(Gastric acid secretion);04972(Pancreatic secretion);04976(Bile secretion)	K13855	NA	conserved hypothetical protein [Riptortus pedestris]	MSTRG.26388.1	x	yes	novel	trans	NA	-34.68	-0.97101
MSTRG.20843	evm.TU.Contig38.31	yes	NA	04970(Salivary secretion);04971(Gastric acid secretion);04972(Pancreatic secretion);04976(Bile secretion)	K13855	NA	conserved hypothetical protein [Riptortus pedestris]	MSTRG.27664.1	u	yes	novel	trans	NA	-37.46	-0.962939
MSTRG.20843	evm.TU.Contig38.31	yes	NA	04970(Salivary secretion);04971(Gastric acid secretion);04972(Pancreatic secretion);04976(Bile secretion)	K13855	NA	conserved hypothetical protein [Riptortus pedestris]	MSTRG.30736.1	x	yes	novel	trans	NA	-26.86	0.981156
MSTRG.20843	evm.TU.Contig38.31	yes	NA	04970(Salivary secretion);04971(Gastric acid secretion);04972(Pancreatic secretion);04976(Bile secretion)	K13855	NA	conserved hypothetical protein [Riptortus pedestris]	MSTRG.31529.1	u	yes	novel	trans	NA	-30.05	0.957427
MSTRG.20843	evm.TU.Contig38.31	yes	NA	04970(Salivary secretion);04971(Gastric acid secretion);04972(Pancreatic secretion);04976(Bile secretion)	K13855	NA	conserved hypothetical protein [Riptortus pedestris]	MSTRG.33402.1	u	yes	novel	trans	NA	-50.32	-0.977157
MSTRG.20843	evm.TU.Contig38.31	yes	NA	04970(Salivary secretion);04971(Gastric acid secretion);04972(Pancreatic secretion);04976(Bile secretion)	K13855	NA	conserved hypothetical protein [Riptortus pedestris]	MSTRG.33532.1	u	yes	novel	trans	NA	-16.26	-0.966534
MSTRG.20957	evm.TU.Contig384.10	yes	NA	NA	NA	NA	NA	MSTRG.311.1	i	yes	novel	trans	NA	-14.36	0.963587
MSTRG.20957	evm.TU.Contig384.10	yes	NA	NA	NA	NA	NA	MSTRG.4530.1	u	yes	novel	trans	NA	-13.06	-0.97234
MSTRG.20957	evm.TU.Contig384.10	yes	NA	NA	NA	NA	NA	MSTRG.6649.1	u	yes	novel	trans	NA	-25.66	-0.961323
MSTRG.20957	evm.TU.Contig384.10	yes	NA	NA	NA	NA	NA	MSTRG.8685.1	i	yes	novel	trans	NA	-18.31	-0.975195
MSTRG.20957	evm.TU.Contig384.10	yes	NA	NA	NA	NA	NA	MSTRG.12578.1	i	yes	novel	trans	NA	-19.02	-0.963776
MSTRG.20957	evm.TU.Contig384.10	yes	NA	NA	NA	NA	NA	MSTRG.13561.1	u	yes	novel	trans	NA	-21.20	-0.967295
MSTRG.20957	evm.TU.Contig384.10	yes	NA	NA	NA	NA	NA	MSTRG.16600.1	u	yes	novel	trans	NA	-15.31	0.950596
MSTRG.20957	evm.TU.Contig384.10	yes	NA	NA	NA	NA	NA	MSTRG.31066.1	u	yes	novel	trans	NA	-15.11	0.958172
MSTRG.20957	evm.TU.Contig384.10	yes	NA	NA	NA	NA	NA	MSTRG.31416.1	x	yes	novel	trans	NA	-40.60	0.962591
MSTRG.22139	evm.TU.Contig42.28	yes	GO:0005741(mitochondrial outer membrane);GO:0007283(spermatogenesis);GO:0009922(fatty acid elongase activity);GO:0016021(integral component of membrane);GO:0030176(integral component of endoplasmic reticulum membrane);GO:0030497(fatty acid elongation);GO:0042759(long-chain fatty acid biosynthetic process)	00062(Fatty acid elongation);01040(Biosynthesis of unsaturated fatty acids)	K10203	EC:2.3.1.199	AAEL013128-PA [Aedes aegypti]	MSTRG.13179.1	u	yes	novel	trans	NA	-14.96	-0.952639
MSTRG.22246	evm.TU.Contig42.121	yes	GO:0004672(protein kinase activity);GO:0004674(protein serine/threonine kinase activity);GO:0004712(protein serine/threonine/tyrosine kinase activity);GO:0005524(ATP binding);GO:0006468(protein phosphorylation);GO:0007399(nervous system development);GO:0007420(brain development);GO:0007611(learning or memory);GO:0007623(circadian rhythm);GO:0007632(visual behavior);GO:0008355(olfactory learning);…	NA	K08825	EC:2.7.12.1	PREDICTED: serine/threonine-protein kinase minibrain isoform X5 [Bactrocera cucurbitae]	MSTRG.4530.1	u	yes	novel	trans	NA	-30.11	-0.950591
MSTRG.22246	evm.TU.Contig42.121	yes	GO:0004672(protein kinase activity);GO:0004674(protein serine/threonine kinase activity);GO:0004712(protein serine/threonine/tyrosine kinase activity);GO:0005524(ATP binding);GO:0006468(protein phosphorylation);GO:0007399(nervous system development);GO:0007420(brain development);GO:0007611(learning or memory);GO:0007623(circadian rhythm);GO:0007632(visual behavior);GO:0008355(olfactory learning);…	NA	K08825	EC:2.7.12.1	PREDICTED: serine/threonine-protein kinase minibrain isoform X5 [Bactrocera cucurbitae]	MSTRG.8685.1	i	yes	novel	trans	NA	-11.91	-0.952665
MSTRG.22246	evm.TU.Contig42.121	yes	GO:0004672(protein kinase activity);GO:0004674(protein serine/threonine kinase activity);GO:0004712(protein serine/threonine/tyrosine kinase activity);GO:0005524(ATP binding);GO:0006468(protein phosphorylation);GO:0007399(nervous system development);GO:0007420(brain development);GO:0007611(learning or memory);GO:0007623(circadian rhythm);GO:0007632(visual behavior);GO:0008355(olfactory learning);…	NA	K08825	EC:2.7.12.1	PREDICTED: serine/threonine-protein kinase minibrain isoform X5 [Bactrocera cucurbitae]	MSTRG.25416.1	u	yes	novel	trans	NA	-19.00	0.957057
evm.TU.Contig4375.1	evm.TU.Contig4375.1	yes	GO:0001954(positive regulation of cell-matrix adhesion);GO:0003779(actin binding);GO:0005178(integrin binding);GO:0005654(nucleoplasm);GO:0005737(cytoplasm);GO:0005886(plasma membrane);GO:0007528(neuromuscular junction development);GO:0008270(zinc ion binding);GO:0016010(dystrophin-associated glycoprotein complex);GO:0017166(vinculin binding);GO:0019901(protein kinase binding);GO:0030175(filopodi…	05410(Hypertrophic cardiomyopathy (HCM));05412(Arrhythmogenic right ventricular cardiomyopathy (ARVC));05414(Dilated cardiomyopathy (DCM));05416(Viral myocarditis)	K10366	NA	PREDICTED: LOW QUALITY PROTEIN: utrophin-like [Diaphorina citri]	MSTRG.311.1	i	yes	novel	trans	NA	-20.36	0.963457
evm.TU.Contig4375.1	evm.TU.Contig4375.1	yes	GO:0001954(positive regulation of cell-matrix adhesion);GO:0003779(actin binding);GO:0005178(integrin binding);GO:0005654(nucleoplasm);GO:0005737(cytoplasm);GO:0005886(plasma membrane);GO:0007528(neuromuscular junction development);GO:0008270(zinc ion binding);GO:0016010(dystrophin-associated glycoprotein complex);GO:0017166(vinculin binding);GO:0019901(protein kinase binding);GO:0030175(filopodi…	05410(Hypertrophic cardiomyopathy (HCM));05412(Arrhythmogenic right ventricular cardiomyopathy (ARVC));05414(Dilated cardiomyopathy (DCM));05416(Viral myocarditis)	K10366	NA	PREDICTED: LOW QUALITY PROTEIN: utrophin-like [Diaphorina citri]	MSTRG.13562.1	u	yes	novel	trans	NA	-13.56	0.962212
evm.TU.Contig4375.1	evm.TU.Contig4375.1	yes	GO:0001954(positive regulation of cell-matrix adhesion);GO:0003779(actin binding);GO:0005178(integrin binding);GO:0005654(nucleoplasm);GO:0005737(cytoplasm);GO:0005886(plasma membrane);GO:0007528(neuromuscular junction development);GO:0008270(zinc ion binding);GO:0016010(dystrophin-associated glycoprotein complex);GO:0017166(vinculin binding);GO:0019901(protein kinase binding);GO:0030175(filopodi…	05410(Hypertrophic cardiomyopathy (HCM));05412(Arrhythmogenic right ventricular cardiomyopathy (ARVC));05414(Dilated cardiomyopathy (DCM));05416(Viral myocarditis)	K10366	NA	PREDICTED: LOW QUALITY PROTEIN: utrophin-like [Diaphorina citri]	MSTRG.18181.2	j	yes	novel	trans	NA	-33.72	0.958926
evm.TU.Contig4375.1	evm.TU.Contig4375.1	yes	GO:0001954(positive regulation of cell-matrix adhesion);GO:0003779(actin binding);GO:0005178(integrin binding);GO:0005654(nucleoplasm);GO:0005737(cytoplasm);GO:0005886(plasma membrane);GO:0007528(neuromuscular junction development);GO:0008270(zinc ion binding);GO:0016010(dystrophin-associated glycoprotein complex);GO:0017166(vinculin binding);GO:0019901(protein kinase binding);GO:0030175(filopodi…	05410(Hypertrophic cardiomyopathy (HCM));05412(Arrhythmogenic right ventricular cardiomyopathy (ARVC));05414(Dilated cardiomyopathy (DCM));05416(Viral myocarditis)	K10366	NA	PREDICTED: LOW QUALITY PROTEIN: utrophin-like [Diaphorina citri]	MSTRG.31066.1	u	yes	novel	trans	NA	-18.91	0.960633
MSTRG.22701	evm.TU.Contig44.18	yes	GO:0003674(molecular_function);GO:0005575(cellular_component);GO:0008150(biological_process)	NA	NA	NA	PREDICTED: uncharacterized protein LOC100161816 [Acyrthosiphon pisum]	MSTRG.490.1	i	yes	novel	trans	NA	-19.81	-0.966547
MSTRG.22701	evm.TU.Contig44.18	yes	GO:0003674(molecular_function);GO:0005575(cellular_component);GO:0008150(biological_process)	NA	NA	NA	PREDICTED: uncharacterized protein LOC100161816 [Acyrthosiphon pisum]	MSTRG.1070.1	i	yes	novel	trans	NA	-31.98	-0.96428
MSTRG.22701	evm.TU.Contig44.18	yes	GO:0003674(molecular_function);GO:0005575(cellular_component);GO:0008150(biological_process)	NA	NA	NA	PREDICTED: uncharacterized protein LOC100161816 [Acyrthosiphon pisum]	MSTRG.3469.1	u	yes	novel	trans	NA	-26.08	0.967835
MSTRG.22701	evm.TU.Contig44.18	yes	GO:0003674(molecular_function);GO:0005575(cellular_component);GO:0008150(biological_process)	NA	NA	NA	PREDICTED: uncharacterized protein LOC100161816 [Acyrthosiphon pisum]	MSTRG.4283.1	u	yes	novel	trans	NA	-17.11	-0.992013
MSTRG.22701	evm.TU.Contig44.18	yes	GO:0003674(molecular_function);GO:0005575(cellular_component);GO:0008150(biological_process)	NA	NA	NA	PREDICTED: uncharacterized protein LOC100161816 [Acyrthosiphon pisum]	MSTRG.4885.3	j	yes	novel	trans	NA	-29.19	-0.968921
MSTRG.22701	evm.TU.Contig44.18	yes	GO:0003674(molecular_function);GO:0005575(cellular_component);GO:0008150(biological_process)	NA	NA	NA	PREDICTED: uncharacterized protein LOC100161816 [Acyrthosiphon pisum]	MSTRG.6135.1	x	yes	novel	trans	NA	-15.81	-0.966292
MSTRG.22701	evm.TU.Contig44.18	yes	GO:0003674(molecular_function);GO:0005575(cellular_component);GO:0008150(biological_process)	NA	NA	NA	PREDICTED: uncharacterized protein LOC100161816 [Acyrthosiphon pisum]	MSTRG.7465.1	u	yes	novel	trans	NA	-25.11	-0.98185
MSTRG.22701	evm.TU.Contig44.18	yes	GO:0003674(molecular_function);GO:0005575(cellular_component);GO:0008150(biological_process)	NA	NA	NA	PREDICTED: uncharacterized protein LOC100161816 [Acyrthosiphon pisum]	MSTRG.9973.1	u	yes	novel	trans	NA	-30.04	-0.981051
MSTRG.22701	evm.TU.Contig44.18	yes	GO:0003674(molecular_function);GO:0005575(cellular_component);GO:0008150(biological_process)	NA	NA	NA	PREDICTED: uncharacterized protein LOC100161816 [Acyrthosiphon pisum]	MSTRG.11475.1	u	yes	novel	trans	NA	-22.51	-0.954014
MSTRG.22701	evm.TU.Contig44.18	yes	GO:0003674(molecular_function);GO:0005575(cellular_component);GO:0008150(biological_process)	NA	NA	NA	PREDICTED: uncharacterized protein LOC100161816 [Acyrthosiphon pisum]	MSTRG.12403.1	u	yes	novel	trans	NA	-20.33	-0.961813
MSTRG.22701	evm.TU.Contig44.18	yes	GO:0003674(molecular_function);GO:0005575(cellular_component);GO:0008150(biological_process)	NA	NA	NA	PREDICTED: uncharacterized protein LOC100161816 [Acyrthosiphon pisum]	MSTRG.18132.1	i	yes	novel	trans	NA	-13.56	-0.953508
MSTRG.22701	evm.TU.Contig44.18	yes	GO:0003674(molecular_function);GO:0005575(cellular_component);GO:0008150(biological_process)	NA	NA	NA	PREDICTED: uncharacterized protein LOC100161816 [Acyrthosiphon pisum]	MSTRG.18549.1	i	yes	novel	trans	NA	-21.16	0.964218
MSTRG.22701	evm.TU.Contig44.18	yes	GO:0003674(molecular_function);GO:0005575(cellular_component);GO:0008150(biological_process)	NA	NA	NA	PREDICTED: uncharacterized protein LOC100161816 [Acyrthosiphon pisum]	MSTRG.21701.1	u	yes	novel	trans	NA	-33.51	-0.952001
MSTRG.22701	evm.TU.Contig44.18	yes	GO:0003674(molecular_function);GO:0005575(cellular_component);GO:0008150(biological_process)	NA	NA	NA	PREDICTED: uncharacterized protein LOC100161816 [Acyrthosiphon pisum]	MSTRG.21935.1	u	yes	novel	trans	NA	-27.43	-0.965113
MSTRG.22701	evm.TU.Contig44.18	yes	GO:0003674(molecular_function);GO:0005575(cellular_component);GO:0008150(biological_process)	NA	NA	NA	PREDICTED: uncharacterized protein LOC100161816 [Acyrthosiphon pisum]	MSTRG.23868.1	u	yes	novel	trans	NA	-28.68	-0.962681
MSTRG.22701	evm.TU.Contig44.18	yes	GO:0003674(molecular_function);GO:0005575(cellular_component);GO:0008150(biological_process)	NA	NA	NA	PREDICTED: uncharacterized protein LOC100161816 [Acyrthosiphon pisum]	MSTRG.24572.1	u	yes	novel	trans	NA	-32.12	-0.99549
MSTRG.22701	evm.TU.Contig44.18	yes	GO:0003674(molecular_function);GO:0005575(cellular_component);GO:0008150(biological_process)	NA	NA	NA	PREDICTED: uncharacterized protein LOC100161816 [Acyrthosiphon pisum]	MSTRG.24706.1	u	yes	novel	trans	NA	-18.41	-0.950574
MSTRG.22701	evm.TU.Contig44.18	yes	GO:0003674(molecular_function);GO:0005575(cellular_component);GO:0008150(biological_process)	NA	NA	NA	PREDICTED: uncharacterized protein LOC100161816 [Acyrthosiphon pisum]	MSTRG.27140.1	x	yes	novel	trans	NA	-21.01	-0.988045
MSTRG.22701	evm.TU.Contig44.18	yes	GO:0003674(molecular_function);GO:0005575(cellular_component);GO:0008150(biological_process)	NA	NA	NA	PREDICTED: uncharacterized protein LOC100161816 [Acyrthosiphon pisum]	MSTRG.27664.1	u	yes	novel	trans	NA	-41.54	-0.965262
MSTRG.22701	evm.TU.Contig44.18	yes	GO:0003674(molecular_function);GO:0005575(cellular_component);GO:0008150(biological_process)	NA	NA	NA	PREDICTED: uncharacterized protein LOC100161816 [Acyrthosiphon pisum]	MSTRG.28935.1	i	yes	novel	trans	NA	-25.61	-0.985673
MSTRG.22940	evm.TU.Contig447.15	yes	NA	04136(Autophagy - other eukaryotes);04138(Autophagy - yeast);04140(Autophagy - animal);04211(Longevity regulating pathway - mammal)	K08331	NA	Autophagy-related protein 13-like protein [Zootermopsis nevadensis]	MSTRG.11712.1	i	yes	novel	trans	NA	-24.69	0.963166
MSTRG.22940	evm.TU.Contig447.15	yes	NA	04136(Autophagy - other eukaryotes);04138(Autophagy - yeast);04140(Autophagy - animal);04211(Longevity regulating pathway - mammal)	K08331	NA	Autophagy-related protein 13-like protein [Zootermopsis nevadensis]	MSTRG.13394.2	x	yes	novel	trans	NA	-26.28	0.982212
MSTRG.23224	evm.TU.Contig45.148	yes	GO:0005094(Rho GDP-dissociation inhibitor activity);GO:0005737(cytoplasm)	04722(Neurotrophin signaling pathway);04962(Vasopressin-regulated water reabsorption)	K12462	NA	Rho GDP dissociation inhibitor [Schistocerca gregaria]	MSTRG.6646.1	u	yes	novel	trans	NA	-34.27	-0.975726
MSTRG.23224	evm.TU.Contig45.148	yes	GO:0005094(Rho GDP-dissociation inhibitor activity);GO:0005737(cytoplasm)	04722(Neurotrophin signaling pathway);04962(Vasopressin-regulated water reabsorption)	K12462	NA	Rho GDP dissociation inhibitor [Schistocerca gregaria]	MSTRG.7070.1	i	yes	novel	trans	NA	-19.11	-0.977143
MSTRG.23224	evm.TU.Contig45.148	yes	GO:0005094(Rho GDP-dissociation inhibitor activity);GO:0005737(cytoplasm)	04722(Neurotrophin signaling pathway);04962(Vasopressin-regulated water reabsorption)	K12462	NA	Rho GDP dissociation inhibitor [Schistocerca gregaria]	MSTRG.18132.1	i	yes	novel	trans	NA	-13.81	-0.959258
MSTRG.23224	evm.TU.Contig45.148	yes	GO:0005094(Rho GDP-dissociation inhibitor activity);GO:0005737(cytoplasm)	04722(Neurotrophin signaling pathway);04962(Vasopressin-regulated water reabsorption)	K12462	NA	Rho GDP dissociation inhibitor [Schistocerca gregaria]	MSTRG.18714.1	u	yes	novel	trans	NA	-18.01	-0.992549
MSTRG.23224	evm.TU.Contig45.148	yes	GO:0005094(Rho GDP-dissociation inhibitor activity);GO:0005737(cytoplasm)	04722(Neurotrophin signaling pathway);04962(Vasopressin-regulated water reabsorption)	K12462	NA	Rho GDP dissociation inhibitor [Schistocerca gregaria]	MSTRG.23804.1	i	yes	novel	trans	NA	-32.22	-0.968991
MSTRG.23224	evm.TU.Contig45.148	yes	GO:0005094(Rho GDP-dissociation inhibitor activity);GO:0005737(cytoplasm)	04722(Neurotrophin signaling pathway);04962(Vasopressin-regulated water reabsorption)	K12462	NA	Rho GDP dissociation inhibitor [Schistocerca gregaria]	MSTRG.33402.1	u	yes	novel	trans	NA	-45.47	-0.965677
MSTRG.23418	evm.TU.Contig456.7	yes	NA	00100(Steroid biosynthesis)	K00213	EC:1.3.1.21	7-dehydrocholesterol reductase [Zootermopsis nevadensis]	MSTRG.2598.1	u	yes	novel	trans	NA	-21.95	-0.981525
MSTRG.23418	evm.TU.Contig456.7	yes	NA	00100(Steroid biosynthesis)	K00213	EC:1.3.1.21	7-dehydrocholesterol reductase [Zootermopsis nevadensis]	MSTRG.10644.1	u	yes	novel	trans	NA	-19.01	0.955213
MSTRG.23418	evm.TU.Contig456.7	yes	NA	00100(Steroid biosynthesis)	K00213	EC:1.3.1.21	7-dehydrocholesterol reductase [Zootermopsis nevadensis]	MSTRG.23067.1	i	yes	novel	trans	NA	-24.18	-0.971765
MSTRG.23418	evm.TU.Contig456.7	yes	NA	00100(Steroid biosynthesis)	K00213	EC:1.3.1.21	7-dehydrocholesterol reductase [Zootermopsis nevadensis]	MSTRG.25636.1	u	yes	novel	trans	NA	-23.66	0.955616
MSTRG.23501	evm.TU.Contig457.18	yes	NA	NA	K15005	EC:1.14.-.-	cytochrome P450 CYP418A2v3, partial [Laodelphax striatella]	MSTRG.490.1	i	yes	novel	trans	NA	-34.64	0.991267
MSTRG.23501	evm.TU.Contig457.18	yes	NA	NA	K15005	EC:1.14.-.-	cytochrome P450 CYP418A2v3, partial [Laodelphax striatella]	MSTRG.1070.1	i	yes	novel	trans	NA	-26.56	0.987105
MSTRG.23501	evm.TU.Contig457.18	yes	NA	NA	K15005	EC:1.14.-.-	cytochrome P450 CYP418A2v3, partial [Laodelphax striatella]	MSTRG.4283.1	u	yes	novel	trans	NA	-14.51	0.983499
MSTRG.23501	evm.TU.Contig457.18	yes	NA	NA	K15005	EC:1.14.-.-	cytochrome P450 CYP418A2v3, partial [Laodelphax striatella]	MSTRG.4880.1	u	yes	novel	trans	NA	-14.61	0.950317
MSTRG.23501	evm.TU.Contig457.18	yes	NA	NA	K15005	EC:1.14.-.-	cytochrome P450 CYP418A2v3, partial [Laodelphax striatella]	MSTRG.4885.3	j	yes	novel	trans	NA	-39.93	0.96379
MSTRG.23501	evm.TU.Contig457.18	yes	NA	NA	K15005	EC:1.14.-.-	cytochrome P450 CYP418A2v3, partial [Laodelphax striatella]	MSTRG.7070.1	i	yes	novel	trans	NA	-22.71	0.951584
MSTRG.23501	evm.TU.Contig457.18	yes	NA	NA	K15005	EC:1.14.-.-	cytochrome P450 CYP418A2v3, partial [Laodelphax striatella]	MSTRG.7465.1	u	yes	novel	trans	NA	-23.15	0.986076
MSTRG.23501	evm.TU.Contig457.18	yes	NA	NA	K15005	EC:1.14.-.-	cytochrome P450 CYP418A2v3, partial [Laodelphax striatella]	MSTRG.11475.1	u	yes	novel	trans	NA	-24.16	0.971538
MSTRG.23501	evm.TU.Contig457.18	yes	NA	NA	K15005	EC:1.14.-.-	cytochrome P450 CYP418A2v3, partial [Laodelphax striatella]	MSTRG.12403.1	u	yes	novel	trans	NA	-22.26	0.956149
MSTRG.23501	evm.TU.Contig457.18	yes	NA	NA	K15005	EC:1.14.-.-	cytochrome P450 CYP418A2v3, partial [Laodelphax striatella]	MSTRG.18132.1	i	yes	novel	trans	NA	-16.26	0.98593
MSTRG.23501	evm.TU.Contig457.18	yes	NA	NA	K15005	EC:1.14.-.-	cytochrome P450 CYP418A2v3, partial [Laodelphax striatella]	MSTRG.21935.1	u	yes	novel	trans	NA	-21.96	0.988565
MSTRG.23501	evm.TU.Contig457.18	yes	NA	NA	K15005	EC:1.14.-.-	cytochrome P450 CYP418A2v3, partial [Laodelphax striatella]	MSTRG.23868.1	u	yes	novel	trans	NA	-20.36	0.984444
MSTRG.23501	evm.TU.Contig457.18	yes	NA	NA	K15005	EC:1.14.-.-	cytochrome P450 CYP418A2v3, partial [Laodelphax striatella]	MSTRG.24572.1	u	yes	novel	trans	NA	-17.45	0.956286
MSTRG.23501	evm.TU.Contig457.18	yes	NA	NA	K15005	EC:1.14.-.-	cytochrome P450 CYP418A2v3, partial [Laodelphax striatella]	MSTRG.27140.1	x	yes	novel	trans	NA	-16.86	0.969802
MSTRG.23501	evm.TU.Contig457.18	yes	NA	NA	K15005	EC:1.14.-.-	cytochrome P450 CYP418A2v3, partial [Laodelphax striatella]	MSTRG.27664.1	u	yes	novel	trans	NA	-25.31	0.988832
MSTRG.23501	evm.TU.Contig457.18	yes	NA	NA	K15005	EC:1.14.-.-	cytochrome P450 CYP418A2v3, partial [Laodelphax striatella]	MSTRG.28935.1	i	yes	novel	trans	NA	-22.61	0.962792
MSTRG.23551	evm.TU.Contig458.13	yes	GO:0005743(mitochondrial inner membrane);GO:0005749(mitochondrial respiratory chain complex II, succinate dehydrogenase complex (ubiquinone));GO:0048039(ubiquinone binding);GO:0051537(2 iron, 2 sulfur cluster binding);GO:0051538(3 iron, 4 sulfur cluster binding);GO:0051539(4 iron, 4 sulfur cluster binding)	00020(Citrate cycle (TCA cycle));00190(Oxidative phosphorylation);04932(Non-alcoholic fatty liver disease (NAFLD));05010(Alzheimer's disease);05012(Parkinson's disease);05016(Huntington's disease)	K00235	EC:1.3.5.1	PREDICTED: succinate dehydrogenase [ubiquinone] iron-sulfur subunit, mitochondrial [Ceratitis capitata]	MSTRG.26235.1	u	yes	novel	trans	NA	-39.99	0.965123
MSTRG.23909	evm.TU.Contig47.9	yes	GO:0001952(regulation of cell-matrix adhesion);GO:0015629(actin cytoskeleton);GO:0051371(muscle alpha-actinin binding)	NA	K19867	NA	PREDICTED: PDZ and LIM domain protein Zasp isoform X8 [Orussus abietinus]	MSTRG.4464.1	i	yes	novel	trans	NA	-16.76	0.952414
MSTRG.23909	evm.TU.Contig47.9	yes	GO:0001952(regulation of cell-matrix adhesion);GO:0015629(actin cytoskeleton);GO:0051371(muscle alpha-actinin binding)	NA	K19867	NA	PREDICTED: PDZ and LIM domain protein Zasp isoform X8 [Orussus abietinus]	MSTRG.9949.1	u	yes	novel	trans	NA	-15.96	-0.969048
MSTRG.23909	evm.TU.Contig47.9	yes	GO:0001952(regulation of cell-matrix adhesion);GO:0015629(actin cytoskeleton);GO:0051371(muscle alpha-actinin binding)	NA	K19867	NA	PREDICTED: PDZ and LIM domain protein Zasp isoform X8 [Orussus abietinus]	MSTRG.11534.1	u	yes	novel	trans	NA	-15.41	0.968274
MSTRG.23909	evm.TU.Contig47.9	yes	GO:0001952(regulation of cell-matrix adhesion);GO:0015629(actin cytoskeleton);GO:0051371(muscle alpha-actinin binding)	NA	K19867	NA	PREDICTED: PDZ and LIM domain protein Zasp isoform X8 [Orussus abietinus]	MSTRG.13349.1	u	yes	novel	trans	NA	-19.16	0.952349
MSTRG.23909	evm.TU.Contig47.9	yes	GO:0001952(regulation of cell-matrix adhesion);GO:0015629(actin cytoskeleton);GO:0051371(muscle alpha-actinin binding)	NA	K19867	NA	PREDICTED: PDZ and LIM domain protein Zasp isoform X8 [Orussus abietinus]	MSTRG.13480.1	u	yes	novel	trans	NA	-25.64	0.963411
MSTRG.23909	evm.TU.Contig47.9	yes	GO:0001952(regulation of cell-matrix adhesion);GO:0015629(actin cytoskeleton);GO:0051371(muscle alpha-actinin binding)	NA	K19867	NA	PREDICTED: PDZ and LIM domain protein Zasp isoform X8 [Orussus abietinus]	MSTRG.20182.1	u	yes	novel	trans	NA	-20.76	0.958093
MSTRG.23909	evm.TU.Contig47.9	yes	GO:0001952(regulation of cell-matrix adhesion);GO:0015629(actin cytoskeleton);GO:0051371(muscle alpha-actinin binding)	NA	K19867	NA	PREDICTED: PDZ and LIM domain protein Zasp isoform X8 [Orussus abietinus]	MSTRG.21515.1	x	yes	novel	trans	NA	-27.90	0.955338
MSTRG.23909	evm.TU.Contig47.9	yes	GO:0001952(regulation of cell-matrix adhesion);GO:0015629(actin cytoskeleton);GO:0051371(muscle alpha-actinin binding)	NA	K19867	NA	PREDICTED: PDZ and LIM domain protein Zasp isoform X8 [Orussus abietinus]	MSTRG.32847.1	u	yes	novel	trans	NA	-25.50	0.952318
MSTRG.23909	evm.TU.Contig47.9	yes	GO:0001952(regulation of cell-matrix adhesion);GO:0015629(actin cytoskeleton);GO:0051371(muscle alpha-actinin binding)	NA	K19867	NA	PREDICTED: PDZ and LIM domain protein Zasp isoform X8 [Orussus abietinus]	MSTRG.33436.1	x	yes	novel	trans	NA	-37.66	0.974078
MSTRG.24103	evm.TU.Contig479.25	yes	GO:0003841(1-acylglycerol-3-phosphate O-acyltransferase activity)	00561(Glycerolipid metabolism);00564(Glycerophospholipid metabolism);04072(Phospholipase D signaling pathway);04975(Fat digestion and absorption)	K13509	EC:2.3.1.51	1-acyl-sn-glycerol-3-phosphate acyltransferase alpha [Zootermopsis nevadensis]	MSTRG.311.1	i	yes	novel	trans	NA	-35.97	0.964407
MSTRG.24103	evm.TU.Contig479.25	yes	GO:0003841(1-acylglycerol-3-phosphate O-acyltransferase activity)	00561(Glycerolipid metabolism);00564(Glycerophospholipid metabolism);04072(Phospholipase D signaling pathway);04975(Fat digestion and absorption)	K13509	EC:2.3.1.51	1-acyl-sn-glycerol-3-phosphate acyltransferase alpha [Zootermopsis nevadensis]	MSTRG.4530.1	u	yes	novel	trans	NA	-22.08	-0.97199
MSTRG.24103	evm.TU.Contig479.25	yes	GO:0003841(1-acylglycerol-3-phosphate O-acyltransferase activity)	00561(Glycerolipid metabolism);00564(Glycerophospholipid metabolism);04072(Phospholipase D signaling pathway);04975(Fat digestion and absorption)	K13509	EC:2.3.1.51	1-acyl-sn-glycerol-3-phosphate acyltransferase alpha [Zootermopsis nevadensis]	MSTRG.6649.1	u	yes	novel	trans	NA	-36.91	-0.964239
MSTRG.24103	evm.TU.Contig479.25	yes	GO:0003841(1-acylglycerol-3-phosphate O-acyltransferase activity)	00561(Glycerolipid metabolism);00564(Glycerophospholipid metabolism);04072(Phospholipase D signaling pathway);04975(Fat digestion and absorption)	K13509	EC:2.3.1.51	1-acyl-sn-glycerol-3-phosphate acyltransferase alpha [Zootermopsis nevadensis]	MSTRG.8685.1	i	yes	novel	trans	NA	-27.50	-0.976534
MSTRG.24103	evm.TU.Contig479.25	yes	GO:0003841(1-acylglycerol-3-phosphate O-acyltransferase activity)	00561(Glycerolipid metabolism);00564(Glycerophospholipid metabolism);04072(Phospholipase D signaling pathway);04975(Fat digestion and absorption)	K13509	EC:2.3.1.51	1-acyl-sn-glycerol-3-phosphate acyltransferase alpha [Zootermopsis nevadensis]	MSTRG.12578.1	i	yes	novel	trans	NA	-23.51	-0.961278
MSTRG.24103	evm.TU.Contig479.25	yes	GO:0003841(1-acylglycerol-3-phosphate O-acyltransferase activity)	00561(Glycerolipid metabolism);00564(Glycerophospholipid metabolism);04072(Phospholipase D signaling pathway);04975(Fat digestion and absorption)	K13509	EC:2.3.1.51	1-acyl-sn-glycerol-3-phosphate acyltransferase alpha [Zootermopsis nevadensis]	MSTRG.13561.1	u	yes	novel	trans	NA	-23.51	-0.966594
MSTRG.24103	evm.TU.Contig479.25	yes	GO:0003841(1-acylglycerol-3-phosphate O-acyltransferase activity)	00561(Glycerolipid metabolism);00564(Glycerophospholipid metabolism);04072(Phospholipase D signaling pathway);04975(Fat digestion and absorption)	K13509	EC:2.3.1.51	1-acyl-sn-glycerol-3-phosphate acyltransferase alpha [Zootermopsis nevadensis]	MSTRG.16600.1	u	yes	novel	trans	NA	-25.96	0.957049
MSTRG.24103	evm.TU.Contig479.25	yes	GO:0003841(1-acylglycerol-3-phosphate O-acyltransferase activity)	00561(Glycerolipid metabolism);00564(Glycerophospholipid metabolism);04072(Phospholipase D signaling pathway);04975(Fat digestion and absorption)	K13509	EC:2.3.1.51	1-acyl-sn-glycerol-3-phosphate acyltransferase alpha [Zootermopsis nevadensis]	MSTRG.25416.1	u	yes	novel	trans	NA	-14.16	0.963544
MSTRG.24103	evm.TU.Contig479.25	yes	GO:0003841(1-acylglycerol-3-phosphate O-acyltransferase activity)	00561(Glycerolipid metabolism);00564(Glycerophospholipid metabolism);04072(Phospholipase D signaling pathway);04975(Fat digestion and absorption)	K13509	EC:2.3.1.51	1-acyl-sn-glycerol-3-phosphate acyltransferase alpha [Zootermopsis nevadensis]	MSTRG.31066.1	u	yes	novel	trans	NA	-18.46	0.966493
MSTRG.24103	evm.TU.Contig479.25	yes	GO:0003841(1-acylglycerol-3-phosphate O-acyltransferase activity)	00561(Glycerolipid metabolism);00564(Glycerophospholipid metabolism);04072(Phospholipase D signaling pathway);04975(Fat digestion and absorption)	K13509	EC:2.3.1.51	1-acyl-sn-glycerol-3-phosphate acyltransferase alpha [Zootermopsis nevadensis]	MSTRG.31416.1	x	yes	novel	trans	NA	-20.14	0.961266
MSTRG.24148	evm.TU.Contig48.25	yes	NA	NA	K12171	EC:2.3.2.27	Putative E3 ubiquitin-protein ligase SH3RF1 [Zootermopsis nevadensis]	MSTRG.3494.1	i	yes	novel	trans	NA	-20.61	-0.953015
MSTRG.24148	evm.TU.Contig48.25	yes	NA	NA	K12171	EC:2.3.2.27	Putative E3 ubiquitin-protein ligase SH3RF1 [Zootermopsis nevadensis]	MSTRG.6626.1	i	yes	novel	trans	NA	-31.53	0.971528
MSTRG.24148	evm.TU.Contig48.25	yes	NA	NA	K12171	EC:2.3.2.27	Putative E3 ubiquitin-protein ligase SH3RF1 [Zootermopsis nevadensis]	MSTRG.13349.1	u	yes	novel	trans	NA	-17.51	-0.977635
MSTRG.24148	evm.TU.Contig48.25	yes	NA	NA	K12171	EC:2.3.2.27	Putative E3 ubiquitin-protein ligase SH3RF1 [Zootermopsis nevadensis]	MSTRG.13433.1	u	yes	novel	trans	NA	-14.29	-0.974062
MSTRG.24148	evm.TU.Contig48.25	yes	NA	NA	K12171	EC:2.3.2.27	Putative E3 ubiquitin-protein ligase SH3RF1 [Zootermopsis nevadensis]	MSTRG.17973.1	u	yes	novel	trans	NA	-21.41	-0.959536
MSTRG.24148	evm.TU.Contig48.25	yes	NA	NA	K12171	EC:2.3.2.27	Putative E3 ubiquitin-protein ligase SH3RF1 [Zootermopsis nevadensis]	MSTRG.21101.1	u	yes	novel	trans	NA	-32.19	0.964539
MSTRG.24148	evm.TU.Contig48.25	yes	NA	NA	K12171	EC:2.3.2.27	Putative E3 ubiquitin-protein ligase SH3RF1 [Zootermopsis nevadensis]	MSTRG.26566.1	i	yes	novel	trans	NA	-33.77	-0.965945
MSTRG.24148	evm.TU.Contig48.25	yes	NA	NA	K12171	EC:2.3.2.27	Putative E3 ubiquitin-protein ligase SH3RF1 [Zootermopsis nevadensis]	MSTRG.33257.1	u	yes	novel	trans	NA	-19.81	-0.975254
MSTRG.24163	evm.TU.Contig48.36	yes	GO:0008532(N-acetyllactosaminide beta-1,3-N-acetylglucosaminyltransferase activity)	00533(Glycosaminoglycan biosynthesis - keratan sulfate);00601(Glycosphingolipid biosynthesis - lacto and neolacto series)	K00741	EC:2.4.1.149	hypothetical protein L798_11452 [Zootermopsis nevadensis]	MSTRG.3469.1	u	yes	novel	trans	NA	-31.34	-0.958469
MSTRG.24163	evm.TU.Contig48.36	yes	GO:0008532(N-acetyllactosaminide beta-1,3-N-acetylglucosaminyltransferase activity)	00533(Glycosaminoglycan biosynthesis - keratan sulfate);00601(Glycosphingolipid biosynthesis - lacto and neolacto series)	K00741	EC:2.4.1.149	hypothetical protein L798_11452 [Zootermopsis nevadensis]	MSTRG.4283.1	u	yes	novel	trans	NA	-19.26	0.984645
MSTRG.24163	evm.TU.Contig48.36	yes	GO:0008532(N-acetyllactosaminide beta-1,3-N-acetylglucosaminyltransferase activity)	00533(Glycosaminoglycan biosynthesis - keratan sulfate);00601(Glycosphingolipid biosynthesis - lacto and neolacto series)	K00741	EC:2.4.1.149	hypothetical protein L798_11452 [Zootermopsis nevadensis]	MSTRG.18549.1	i	yes	novel	trans	NA	-19.51	-0.956833
MSTRG.24163	evm.TU.Contig48.36	yes	GO:0008532(N-acetyllactosaminide beta-1,3-N-acetylglucosaminyltransferase activity)	00533(Glycosaminoglycan biosynthesis - keratan sulfate);00601(Glycosphingolipid biosynthesis - lacto and neolacto series)	K00741	EC:2.4.1.149	hypothetical protein L798_11452 [Zootermopsis nevadensis]	MSTRG.24572.1	u	yes	novel	trans	NA	-34.83	0.976663
MSTRG.24163	evm.TU.Contig48.36	yes	GO:0008532(N-acetyllactosaminide beta-1,3-N-acetylglucosaminyltransferase activity)	00533(Glycosaminoglycan biosynthesis - keratan sulfate);00601(Glycosphingolipid biosynthesis - lacto and neolacto series)	K00741	EC:2.4.1.149	hypothetical protein L798_11452 [Zootermopsis nevadensis]	MSTRG.27140.1	x	yes	novel	trans	NA	-19.41	0.995563
MSTRG.24428	evm.TU.Contig486.7	yes	GO:0000276(mitochondrial proton-transporting ATP synthase complex, coupling factor F(o));GO:0015986(ATP synthesis coupled proton transport);GO:0015991(ATP hydrolysis coupled proton transport);GO:0015992(proton transport);GO:0046933(proton-transporting ATP synthase activity, rotational mechanism)	00190(Oxidative phosphorylation);05010(Alzheimer's disease);05012(Parkinson's disease);05016(Huntington's disease)	K02128	NA	ATP synthase subunit c [Manduca sexta]	MSTRG.490.1	i	yes	novel	trans	NA	-33.67	0.987106
MSTRG.24428	evm.TU.Contig486.7	yes	GO:0000276(mitochondrial proton-transporting ATP synthase complex, coupling factor F(o));GO:0015986(ATP synthesis coupled proton transport);GO:0015991(ATP hydrolysis coupled proton transport);GO:0015992(proton transport);GO:0046933(proton-transporting ATP synthase activity, rotational mechanism)	00190(Oxidative phosphorylation);05010(Alzheimer's disease);05012(Parkinson's disease);05016(Huntington's disease)	K02128	NA	ATP synthase subunit c [Manduca sexta]	MSTRG.1070.1	i	yes	novel	trans	NA	-20.31	0.989746
MSTRG.24428	evm.TU.Contig486.7	yes	GO:0000276(mitochondrial proton-transporting ATP synthase complex, coupling factor F(o));GO:0015986(ATP synthesis coupled proton transport);GO:0015991(ATP hydrolysis coupled proton transport);GO:0015992(proton transport);GO:0046933(proton-transporting ATP synthase activity, rotational mechanism)	00190(Oxidative phosphorylation);05010(Alzheimer's disease);05012(Parkinson's disease);05016(Huntington's disease)	K02128	NA	ATP synthase subunit c [Manduca sexta]	MSTRG.4885.3	j	yes	novel	trans	NA	-33.32	0.999212
MSTRG.24428	evm.TU.Contig486.7	yes	GO:0000276(mitochondrial proton-transporting ATP synthase complex, coupling factor F(o));GO:0015986(ATP synthesis coupled proton transport);GO:0015991(ATP hydrolysis coupled proton transport);GO:0015992(proton transport);GO:0046933(proton-transporting ATP synthase activity, rotational mechanism)	00190(Oxidative phosphorylation);05010(Alzheimer's disease);05012(Parkinson's disease);05016(Huntington's disease)	K02128	NA	ATP synthase subunit c [Manduca sexta]	MSTRG.5595.1	u	yes	novel	trans	NA	-11.31	-0.974764
MSTRG.24428	evm.TU.Contig486.7	yes	GO:0000276(mitochondrial proton-transporting ATP synthase complex, coupling factor F(o));GO:0015986(ATP synthesis coupled proton transport);GO:0015991(ATP hydrolysis coupled proton transport);GO:0015992(proton transport);GO:0046933(proton-transporting ATP synthase activity, rotational mechanism)	00190(Oxidative phosphorylation);05010(Alzheimer's disease);05012(Parkinson's disease);05016(Huntington's disease)	K02128	NA	ATP synthase subunit c [Manduca sexta]	MSTRG.6135.1	x	yes	novel	trans	NA	-13.21	0.991371
MSTRG.24428	evm.TU.Contig486.7	yes	GO:0000276(mitochondrial proton-transporting ATP synthase complex, coupling factor F(o));GO:0015986(ATP synthesis coupled proton transport);GO:0015991(ATP hydrolysis coupled proton transport);GO:0015992(proton transport);GO:0046933(proton-transporting ATP synthase activity, rotational mechanism)	00190(Oxidative phosphorylation);05010(Alzheimer's disease);05012(Parkinson's disease);05016(Huntington's disease)	K02128	NA	ATP synthase subunit c [Manduca sexta]	MSTRG.7465.1	u	yes	novel	trans	NA	-16.76	0.993643
MSTRG.24428	evm.TU.Contig486.7	yes	GO:0000276(mitochondrial proton-transporting ATP synthase complex, coupling factor F(o));GO:0015986(ATP synthesis coupled proton transport);GO:0015991(ATP hydrolysis coupled proton transport);GO:0015992(proton transport);GO:0046933(proton-transporting ATP synthase activity, rotational mechanism)	00190(Oxidative phosphorylation);05010(Alzheimer's disease);05012(Parkinson's disease);05016(Huntington's disease)	K02128	NA	ATP synthase subunit c [Manduca sexta]	MSTRG.7530.1	u	yes	novel	trans	NA	-39.99	0.955868
MSTRG.24428	evm.TU.Contig486.7	yes	GO:0000276(mitochondrial proton-transporting ATP synthase complex, coupling factor F(o));GO:0015986(ATP synthesis coupled proton transport);GO:0015991(ATP hydrolysis coupled proton transport);GO:0015992(proton transport);GO:0046933(proton-transporting ATP synthase activity, rotational mechanism)	00190(Oxidative phosphorylation);05010(Alzheimer's disease);05012(Parkinson's disease);05016(Huntington's disease)	K02128	NA	ATP synthase subunit c [Manduca sexta]	MSTRG.7572.1	i	yes	novel	trans	NA	-14.46	0.975009
MSTRG.24428	evm.TU.Contig486.7	yes	GO:0000276(mitochondrial proton-transporting ATP synthase complex, coupling factor F(o));GO:0015986(ATP synthesis coupled proton transport);GO:0015991(ATP hydrolysis coupled proton transport);GO:0015992(proton transport);GO:0046933(proton-transporting ATP synthase activity, rotational mechanism)	00190(Oxidative phosphorylation);05010(Alzheimer's disease);05012(Parkinson's disease);05016(Huntington's disease)	K02128	NA	ATP synthase subunit c [Manduca sexta]	MSTRG.9204.1	u	yes	novel	trans	NA	-19.36	0.973513
MSTRG.24428	evm.TU.Contig486.7	yes	GO:0000276(mitochondrial proton-transporting ATP synthase complex, coupling factor F(o));GO:0015986(ATP synthesis coupled proton transport);GO:0015991(ATP hydrolysis coupled proton transport);GO:0015992(proton transport);GO:0046933(proton-transporting ATP synthase activity, rotational mechanism)	00190(Oxidative phosphorylation);05010(Alzheimer's disease);05012(Parkinson's disease);05016(Huntington's disease)	K02128	NA	ATP synthase subunit c [Manduca sexta]	MSTRG.9973.1	u	yes	novel	trans	NA	-22.84	0.975685
MSTRG.24428	evm.TU.Contig486.7	yes	GO:0000276(mitochondrial proton-transporting ATP synthase complex, coupling factor F(o));GO:0015986(ATP synthesis coupled proton transport);GO:0015991(ATP hydrolysis coupled proton transport);GO:0015992(proton transport);GO:0046933(proton-transporting ATP synthase activity, rotational mechanism)	00190(Oxidative phosphorylation);05010(Alzheimer's disease);05012(Parkinson's disease);05016(Huntington's disease)	K02128	NA	ATP synthase subunit c [Manduca sexta]	MSTRG.12403.1	u	yes	novel	trans	NA	-12.91	0.9972
MSTRG.24428	evm.TU.Contig486.7	yes	GO:0000276(mitochondrial proton-transporting ATP synthase complex, coupling factor F(o));GO:0015986(ATP synthesis coupled proton transport);GO:0015991(ATP hydrolysis coupled proton transport);GO:0015992(proton transport);GO:0046933(proton-transporting ATP synthase activity, rotational mechanism)	00190(Oxidative phosphorylation);05010(Alzheimer's disease);05012(Parkinson's disease);05016(Huntington's disease)	K02128	NA	ATP synthase subunit c [Manduca sexta]	MSTRG.12586.1	i	yes	novel	trans	NA	-22.47	0.953886
MSTRG.24428	evm.TU.Contig486.7	yes	GO:0000276(mitochondrial proton-transporting ATP synthase complex, coupling factor F(o));GO:0015986(ATP synthesis coupled proton transport);GO:0015991(ATP hydrolysis coupled proton transport);GO:0015992(proton transport);GO:0046933(proton-transporting ATP synthase activity, rotational mechanism)	00190(Oxidative phosphorylation);05010(Alzheimer's disease);05012(Parkinson's disease);05016(Huntington's disease)	K02128	NA	ATP synthase subunit c [Manduca sexta]	MSTRG.15764.1	u	yes	novel	trans	NA	-28.65	0.976117
MSTRG.24428	evm.TU.Contig486.7	yes	GO:0000276(mitochondrial proton-transporting ATP synthase complex, coupling factor F(o));GO:0015986(ATP synthesis coupled proton transport);GO:0015991(ATP hydrolysis coupled proton transport);GO:0015992(proton transport);GO:0046933(proton-transporting ATP synthase activity, rotational mechanism)	00190(Oxidative phosphorylation);05010(Alzheimer's disease);05012(Parkinson's disease);05016(Huntington's disease)	K02128	NA	ATP synthase subunit c [Manduca sexta]	MSTRG.18132.1	i	yes	novel	trans	NA	-13.06	0.982466
MSTRG.24428	evm.TU.Contig486.7	yes	GO:0000276(mitochondrial proton-transporting ATP synthase complex, coupling factor F(o));GO:0015986(ATP synthesis coupled proton transport);GO:0015991(ATP hydrolysis coupled proton transport);GO:0015992(proton transport);GO:0046933(proton-transporting ATP synthase activity, rotational mechanism)	00190(Oxidative phosphorylation);05010(Alzheimer's disease);05012(Parkinson's disease);05016(Huntington's disease)	K02128	NA	ATP synthase subunit c [Manduca sexta]	MSTRG.18229.1	u	yes	novel	trans	NA	-34.31	0.963005
MSTRG.24428	evm.TU.Contig486.7	yes	GO:0000276(mitochondrial proton-transporting ATP synthase complex, coupling factor F(o));GO:0015986(ATP synthesis coupled proton transport);GO:0015991(ATP hydrolysis coupled proton transport);GO:0015992(proton transport);GO:0046933(proton-transporting ATP synthase activity, rotational mechanism)	00190(Oxidative phosphorylation);05010(Alzheimer's disease);05012(Parkinson's disease);05016(Huntington's disease)	K02128	NA	ATP synthase subunit c [Manduca sexta]	MSTRG.18345.1	x	yes	novel	trans	NA	-12.36	0.986558
MSTRG.24428	evm.TU.Contig486.7	yes	GO:0000276(mitochondrial proton-transporting ATP synthase complex, coupling factor F(o));GO:0015986(ATP synthesis coupled proton transport);GO:0015991(ATP hydrolysis coupled proton transport);GO:0015992(proton transport);GO:0046933(proton-transporting ATP synthase activity, rotational mechanism)	00190(Oxidative phosphorylation);05010(Alzheimer's disease);05012(Parkinson's disease);05016(Huntington's disease)	K02128	NA	ATP synthase subunit c [Manduca sexta]	MSTRG.18663.1	u	yes	novel	trans	NA	-11.81	0.974576
MSTRG.24428	evm.TU.Contig486.7	yes	GO:0000276(mitochondrial proton-transporting ATP synthase complex, coupling factor F(o));GO:0015986(ATP synthesis coupled proton transport);GO:0015991(ATP hydrolysis coupled proton transport);GO:0015992(proton transport);GO:0046933(proton-transporting ATP synthase activity, rotational mechanism)	00190(Oxidative phosphorylation);05010(Alzheimer's disease);05012(Parkinson's disease);05016(Huntington's disease)	K02128	NA	ATP synthase subunit c [Manduca sexta]	MSTRG.19197.2	j	yes	novel	trans	NA	-15.61	0.954363
MSTRG.24428	evm.TU.Contig486.7	yes	GO:0000276(mitochondrial proton-transporting ATP synthase complex, coupling factor F(o));GO:0015986(ATP synthesis coupled proton transport);GO:0015991(ATP hydrolysis coupled proton transport);GO:0015992(proton transport);GO:0046933(proton-transporting ATP synthase activity, rotational mechanism)	00190(Oxidative phosphorylation);05010(Alzheimer's disease);05012(Parkinson's disease);05016(Huntington's disease)	K02128	NA	ATP synthase subunit c [Manduca sexta]	MSTRG.19904.1	u	yes	novel	trans	NA	-15.16	0.974545
MSTRG.24428	evm.TU.Contig486.7	yes	GO:0000276(mitochondrial proton-transporting ATP synthase complex, coupling factor F(o));GO:0015986(ATP synthesis coupled proton transport);GO:0015991(ATP hydrolysis coupled proton transport);GO:0015992(proton transport);GO:0046933(proton-transporting ATP synthase activity, rotational mechanism)	00190(Oxidative phosphorylation);05010(Alzheimer's disease);05012(Parkinson's disease);05016(Huntington's disease)	K02128	NA	ATP synthase subunit c [Manduca sexta]	MSTRG.20394.1	x	yes	novel	trans	NA	-20.11	0.951016
MSTRG.24428	evm.TU.Contig486.7	yes	GO:0000276(mitochondrial proton-transporting ATP synthase complex, coupling factor F(o));GO:0015986(ATP synthesis coupled proton transport);GO:0015991(ATP hydrolysis coupled proton transport);GO:0015992(proton transport);GO:0046933(proton-transporting ATP synthase activity, rotational mechanism)	00190(Oxidative phosphorylation);05010(Alzheimer's disease);05012(Parkinson's disease);05016(Huntington's disease)	K02128	NA	ATP synthase subunit c [Manduca sexta]	MSTRG.21664.1	i	yes	novel	trans	NA	-13.46	-0.960452
MSTRG.24428	evm.TU.Contig486.7	yes	GO:0000276(mitochondrial proton-transporting ATP synthase complex, coupling factor F(o));GO:0015986(ATP synthesis coupled proton transport);GO:0015991(ATP hydrolysis coupled proton transport);GO:0015992(proton transport);GO:0046933(proton-transporting ATP synthase activity, rotational mechanism)	00190(Oxidative phosphorylation);05010(Alzheimer's disease);05012(Parkinson's disease);05016(Huntington's disease)	K02128	NA	ATP synthase subunit c [Manduca sexta]	MSTRG.21935.1	u	yes	novel	trans	NA	-12.51	0.988965
MSTRG.24428	evm.TU.Contig486.7	yes	GO:0000276(mitochondrial proton-transporting ATP synthase complex, coupling factor F(o));GO:0015986(ATP synthesis coupled proton transport);GO:0015991(ATP hydrolysis coupled proton transport);GO:0015992(proton transport);GO:0046933(proton-transporting ATP synthase activity, rotational mechanism)	00190(Oxidative phosphorylation);05010(Alzheimer's disease);05012(Parkinson's disease);05016(Huntington's disease)	K02128	NA	ATP synthase subunit c [Manduca sexta]	MSTRG.23868.1	u	yes	novel	trans	NA	-27.61	0.990865
MSTRG.24428	evm.TU.Contig486.7	yes	GO:0000276(mitochondrial proton-transporting ATP synthase complex, coupling factor F(o));GO:0015986(ATP synthesis coupled proton transport);GO:0015991(ATP hydrolysis coupled proton transport);GO:0015992(proton transport);GO:0046933(proton-transporting ATP synthase activity, rotational mechanism)	00190(Oxidative phosphorylation);05010(Alzheimer's disease);05012(Parkinson's disease);05016(Huntington's disease)	K02128	NA	ATP synthase subunit c [Manduca sexta]	MSTRG.24572.1	u	yes	novel	trans	NA	-33.04	0.970807
MSTRG.24428	evm.TU.Contig486.7	yes	GO:0000276(mitochondrial proton-transporting ATP synthase complex, coupling factor F(o));GO:0015986(ATP synthesis coupled proton transport);GO:0015991(ATP hydrolysis coupled proton transport);GO:0015992(proton transport);GO:0046933(proton-transporting ATP synthase activity, rotational mechanism)	00190(Oxidative phosphorylation);05010(Alzheimer's disease);05012(Parkinson's disease);05016(Huntington's disease)	K02128	NA	ATP synthase subunit c [Manduca sexta]	MSTRG.26388.1	x	yes	novel	trans	NA	-21.31	0.983296
MSTRG.24428	evm.TU.Contig486.7	yes	GO:0000276(mitochondrial proton-transporting ATP synthase complex, coupling factor F(o));GO:0015986(ATP synthesis coupled proton transport);GO:0015991(ATP hydrolysis coupled proton transport);GO:0015992(proton transport);GO:0046933(proton-transporting ATP synthase activity, rotational mechanism)	00190(Oxidative phosphorylation);05010(Alzheimer's disease);05012(Parkinson's disease);05016(Huntington's disease)	K02128	NA	ATP synthase subunit c [Manduca sexta]	MSTRG.27664.1	u	yes	novel	trans	NA	-12.81	0.988807
MSTRG.24428	evm.TU.Contig486.7	yes	GO:0000276(mitochondrial proton-transporting ATP synthase complex, coupling factor F(o));GO:0015986(ATP synthesis coupled proton transport);GO:0015991(ATP hydrolysis coupled proton transport);GO:0015992(proton transport);GO:0046933(proton-transporting ATP synthase activity, rotational mechanism)	00190(Oxidative phosphorylation);05010(Alzheimer's disease);05012(Parkinson's disease);05016(Huntington's disease)	K02128	NA	ATP synthase subunit c [Manduca sexta]	MSTRG.28935.1	i	yes	novel	trans	NA	-18.86	0.990087
MSTRG.24428	evm.TU.Contig486.7	yes	GO:0000276(mitochondrial proton-transporting ATP synthase complex, coupling factor F(o));GO:0015986(ATP synthesis coupled proton transport);GO:0015991(ATP hydrolysis coupled proton transport);GO:0015992(proton transport);GO:0046933(proton-transporting ATP synthase activity, rotational mechanism)	00190(Oxidative phosphorylation);05010(Alzheimer's disease);05012(Parkinson's disease);05016(Huntington's disease)	K02128	NA	ATP synthase subunit c [Manduca sexta]	MSTRG.30736.1	x	yes	novel	trans	NA	-27.34	-0.962399
MSTRG.24428	evm.TU.Contig486.7	yes	GO:0000276(mitochondrial proton-transporting ATP synthase complex, coupling factor F(o));GO:0015986(ATP synthesis coupled proton transport);GO:0015991(ATP hydrolysis coupled proton transport);GO:0015992(proton transport);GO:0046933(proton-transporting ATP synthase activity, rotational mechanism)	00190(Oxidative phosphorylation);05010(Alzheimer's disease);05012(Parkinson's disease);05016(Huntington's disease)	K02128	NA	ATP synthase subunit c [Manduca sexta]	MSTRG.33402.1	u	yes	novel	trans	NA	-26.59	0.955616
MSTRG.24428	evm.TU.Contig486.7	yes	GO:0000276(mitochondrial proton-transporting ATP synthase complex, coupling factor F(o));GO:0015986(ATP synthesis coupled proton transport);GO:0015991(ATP hydrolysis coupled proton transport);GO:0015992(proton transport);GO:0046933(proton-transporting ATP synthase activity, rotational mechanism)	00190(Oxidative phosphorylation);05010(Alzheimer's disease);05012(Parkinson's disease);05016(Huntington's disease)	K02128	NA	ATP synthase subunit c [Manduca sexta]	MSTRG.33532.1	u	yes	novel	trans	NA	-17.86	0.972974
MSTRG.24829	evm.TU.Contig498.29	yes	NA	NA	NA	NA	conserved hypothetical protein [Culex quinquefasciatus]	MSTRG.183.1	i	yes	novel	trans	NA	-17.26	-0.961817
MSTRG.24829	evm.TU.Contig498.29	yes	NA	NA	NA	NA	conserved hypothetical protein [Culex quinquefasciatus]	MSTRG.1383.1	u	yes	novel	trans	NA	-19.36	-0.975689
MSTRG.24829	evm.TU.Contig498.29	yes	NA	NA	NA	NA	conserved hypothetical protein [Culex quinquefasciatus]	MSTRG.5264.1	x	yes	novel	trans	NA	-36.80	-0.968926
MSTRG.24829	evm.TU.Contig498.29	yes	NA	NA	NA	NA	conserved hypothetical protein [Culex quinquefasciatus]	MSTRG.9305.1	x	yes	novel	trans	NA	-26.11	0.97713
MSTRG.24829	evm.TU.Contig498.29	yes	NA	NA	NA	NA	conserved hypothetical protein [Culex quinquefasciatus]	MSTRG.10098.1	u	yes	novel	trans	NA	-36.96	-0.974249
MSTRG.24829	evm.TU.Contig498.29	yes	NA	NA	NA	NA	conserved hypothetical protein [Culex quinquefasciatus]	MSTRG.13394.2	x	yes	novel	trans	NA	-20.86	-0.955167
MSTRG.24829	evm.TU.Contig498.29	yes	NA	NA	NA	NA	conserved hypothetical protein [Culex quinquefasciatus]	MSTRG.16600.1	u	yes	novel	trans	NA	-23.58	0.956062
MSTRG.24829	evm.TU.Contig498.29	yes	NA	NA	NA	NA	conserved hypothetical protein [Culex quinquefasciatus]	MSTRG.20182.1	u	yes	novel	trans	NA	-15.81	0.950093
MSTRG.24829	evm.TU.Contig498.29	yes	NA	NA	NA	NA	conserved hypothetical protein [Culex quinquefasciatus]	MSTRG.30756.1	x	yes	novel	trans	NA	-14.26	-0.974548
MSTRG.24829	evm.TU.Contig498.29	yes	NA	NA	NA	NA	conserved hypothetical protein [Culex quinquefasciatus]	MSTRG.31066.1	u	yes	novel	trans	NA	-14.96	0.960368
MSTRG.24829	evm.TU.Contig498.29	yes	NA	NA	NA	NA	conserved hypothetical protein [Culex quinquefasciatus]	MSTRG.32788.1	u	yes	novel	trans	NA	-19.98	0.985703
MSTRG.24834	evm.TU.Contig498.34	yes	NA	00900(Terpenoid backbone biosynthesis);04146(Peroxisome)	K00869	EC:2.7.1.36	PREDICTED: mevalonate kinase [Plutella xylostella]	MSTRG.6649.1	u	yes	novel	trans	NA	-25.06	0.957407
MSTRG.24834	evm.TU.Contig498.34	yes	NA	00900(Terpenoid backbone biosynthesis);04146(Peroxisome)	K00869	EC:2.7.1.36	PREDICTED: mevalonate kinase [Plutella xylostella]	MSTRG.13603.1	u	yes	novel	trans	NA	-16.56	0.971164
MSTRG.24834	evm.TU.Contig498.34	yes	NA	00900(Terpenoid backbone biosynthesis);04146(Peroxisome)	K00869	EC:2.7.1.36	PREDICTED: mevalonate kinase [Plutella xylostella]	MSTRG.16560.1	u	yes	novel	trans	NA	-14.76	0.966431
MSTRG.24834	evm.TU.Contig498.34	yes	NA	00900(Terpenoid backbone biosynthesis);04146(Peroxisome)	K00869	EC:2.7.1.36	PREDICTED: mevalonate kinase [Plutella xylostella]	MSTRG.16600.1	u	yes	novel	trans	NA	-24.76	-0.975157
MSTRG.24834	evm.TU.Contig498.34	yes	NA	00900(Terpenoid backbone biosynthesis);04146(Peroxisome)	K00869	EC:2.7.1.36	PREDICTED: mevalonate kinase [Plutella xylostella]	MSTRG.21246.1	u	yes	novel	trans	NA	-23.26	0.952661
MSTRG.24834	evm.TU.Contig498.34	yes	NA	00900(Terpenoid backbone biosynthesis);04146(Peroxisome)	K00869	EC:2.7.1.36	PREDICTED: mevalonate kinase [Plutella xylostella]	MSTRG.22410.1	u	yes	novel	trans	NA	-18.35	0.974528
MSTRG.24834	evm.TU.Contig498.34	yes	NA	00900(Terpenoid backbone biosynthesis);04146(Peroxisome)	K00869	EC:2.7.1.36	PREDICTED: mevalonate kinase [Plutella xylostella]	MSTRG.25416.1	u	yes	novel	trans	NA	-18.91	-0.975144
MSTRG.24834	evm.TU.Contig498.34	yes	NA	00900(Terpenoid backbone biosynthesis);04146(Peroxisome)	K00869	EC:2.7.1.36	PREDICTED: mevalonate kinase [Plutella xylostella]	MSTRG.27917.1	u	yes	novel	trans	NA	-23.71	0.958575
MSTRG.24834	evm.TU.Contig498.34	yes	NA	00900(Terpenoid backbone biosynthesis);04146(Peroxisome)	K00869	EC:2.7.1.36	PREDICTED: mevalonate kinase [Plutella xylostella]	MSTRG.32987.1	u	yes	novel	trans	NA	-33.36	0.996454
MSTRG.24859	evm.TU.Contig499.11	yes	NA	00514(Other types of O-glycan biosynthesis);04931(Insulin resistance)	K09667	EC:2.4.1.255	Tetratricopeptide repeat protein 7B [Zootermopsis nevadensis]	MSTRG.15014.1	i	yes	novel	trans	NA	-49.52	0.969976
MSTRG.24859	evm.TU.Contig499.11	yes	NA	00514(Other types of O-glycan biosynthesis);04931(Insulin resistance)	K09667	EC:2.4.1.255	Tetratricopeptide repeat protein 7B [Zootermopsis nevadensis]	MSTRG.24164.1	u	yes	novel	trans	NA	-17.51	0.980425
MSTRG.24859	evm.TU.Contig499.11	yes	NA	00514(Other types of O-glycan biosynthesis);04931(Insulin resistance)	K09667	EC:2.4.1.255	Tetratricopeptide repeat protein 7B [Zootermopsis nevadensis]	MSTRG.33301.1	u	yes	novel	trans	NA	-23.33	0.992911
MSTRG.25951	evm.TU.Contig555.34	yes	GO:0052689(carboxylic ester hydrolase activity)	00983(Drug metabolism - other enzymes)	K03927	EC:3.1.1.1 3.1.1.84 3.1.1.56	carboxylesterase [Laodelphax striatella]	MSTRG.490.1	i	yes	novel	trans	NA	-26.45	0.97743
MSTRG.25951	evm.TU.Contig555.34	yes	GO:0052689(carboxylic ester hydrolase activity)	00983(Drug metabolism - other enzymes)	K03927	EC:3.1.1.1 3.1.1.84 3.1.1.56	carboxylesterase [Laodelphax striatella]	MSTRG.1070.1	i	yes	novel	trans	NA	-30.86	0.973143
MSTRG.25951	evm.TU.Contig555.34	yes	GO:0052689(carboxylic ester hydrolase activity)	00983(Drug metabolism - other enzymes)	K03927	EC:3.1.1.1 3.1.1.84 3.1.1.56	carboxylesterase [Laodelphax striatella]	MSTRG.4283.1	u	yes	novel	trans	NA	-15.36	0.963876
MSTRG.25951	evm.TU.Contig555.34	yes	GO:0052689(carboxylic ester hydrolase activity)	00983(Drug metabolism - other enzymes)	K03927	EC:3.1.1.1 3.1.1.84 3.1.1.56	carboxylesterase [Laodelphax striatella]	MSTRG.7070.1	i	yes	novel	trans	NA	-25.49	0.983367
MSTRG.25951	evm.TU.Contig555.34	yes	GO:0052689(carboxylic ester hydrolase activity)	00983(Drug metabolism - other enzymes)	K03927	EC:3.1.1.1 3.1.1.84 3.1.1.56	carboxylesterase [Laodelphax striatella]	MSTRG.7465.1	u	yes	novel	trans	NA	-31.33	0.970588
MSTRG.25951	evm.TU.Contig555.34	yes	GO:0052689(carboxylic ester hydrolase activity)	00983(Drug metabolism - other enzymes)	K03927	EC:3.1.1.1 3.1.1.84 3.1.1.56	carboxylesterase [Laodelphax striatella]	MSTRG.11475.1	u	yes	novel	trans	NA	-22.51	0.957292
MSTRG.25951	evm.TU.Contig555.34	yes	GO:0052689(carboxylic ester hydrolase activity)	00983(Drug metabolism - other enzymes)	K03927	EC:3.1.1.1 3.1.1.84 3.1.1.56	carboxylesterase [Laodelphax striatella]	MSTRG.18714.1	u	yes	novel	trans	NA	-20.26	0.954044
MSTRG.25951	evm.TU.Contig555.34	yes	GO:0052689(carboxylic ester hydrolase activity)	00983(Drug metabolism - other enzymes)	K03927	EC:3.1.1.1 3.1.1.84 3.1.1.56	carboxylesterase [Laodelphax striatella]	MSTRG.21935.1	u	yes	novel	trans	NA	-14.46	0.974643
MSTRG.25951	evm.TU.Contig555.34	yes	GO:0052689(carboxylic ester hydrolase activity)	00983(Drug metabolism - other enzymes)	K03927	EC:3.1.1.1 3.1.1.84 3.1.1.56	carboxylesterase [Laodelphax striatella]	MSTRG.23868.1	u	yes	novel	trans	NA	-21.45	0.970418
MSTRG.25951	evm.TU.Contig555.34	yes	GO:0052689(carboxylic ester hydrolase activity)	00983(Drug metabolism - other enzymes)	K03927	EC:3.1.1.1 3.1.1.84 3.1.1.56	carboxylesterase [Laodelphax striatella]	MSTRG.27140.1	x	yes	novel	trans	NA	-22.35	0.95293
MSTRG.25951	evm.TU.Contig555.34	yes	GO:0052689(carboxylic ester hydrolase activity)	00983(Drug metabolism - other enzymes)	K03927	EC:3.1.1.1 3.1.1.84 3.1.1.56	carboxylesterase [Laodelphax striatella]	MSTRG.27664.1	u	yes	novel	trans	NA	-14.11	0.974918
MSTRG.26031	evm.TU.Contig562.6	yes	NA	NA	K17623	EC:3.1.3.-	hypothetical protein EAI_10907 [Harpegnathos saltator]	MSTRG.11534.1	u	yes	novel	trans	NA	-20.81	0.966109
MSTRG.26031	evm.TU.Contig562.6	yes	NA	NA	K17623	EC:3.1.3.-	hypothetical protein EAI_10907 [Harpegnathos saltator]	MSTRG.12639.1	j	yes	novel	trans	NA	-17.66	0.951103
MSTRG.26031	evm.TU.Contig562.6	yes	NA	NA	K17623	EC:3.1.3.-	hypothetical protein EAI_10907 [Harpegnathos saltator]	MSTRG.13349.1	u	yes	novel	trans	NA	-15.26	0.951769
MSTRG.26031	evm.TU.Contig562.6	yes	NA	NA	K17623	EC:3.1.3.-	hypothetical protein EAI_10907 [Harpegnathos saltator]	MSTRG.13433.1	u	yes	novel	trans	NA	-25.36	0.964824
MSTRG.26031	evm.TU.Contig562.6	yes	NA	NA	K17623	EC:3.1.3.-	hypothetical protein EAI_10907 [Harpegnathos saltator]	MSTRG.20067.1	u	yes	novel	trans	NA	-23.66	0.950578
MSTRG.26031	evm.TU.Contig562.6	yes	NA	NA	K17623	EC:3.1.3.-	hypothetical protein EAI_10907 [Harpegnathos saltator]	MSTRG.21101.1	u	yes	novel	trans	NA	-21.41	-0.966637
MSTRG.26031	evm.TU.Contig562.6	yes	NA	NA	K17623	EC:3.1.3.-	hypothetical protein EAI_10907 [Harpegnathos saltator]	MSTRG.33257.1	u	yes	novel	trans	NA	-13.06	0.982562
MSTRG.26358	evm.TU.Contig58.115	yes	NA	NA	NA	NA	PREDICTED: uncharacterized protein LOC105398407 [Plutella xylostella]	MSTRG.4464.1	i	yes	novel	trans	NA	-14.91	0.964932
MSTRG.26358	evm.TU.Contig58.115	yes	NA	NA	NA	NA	PREDICTED: uncharacterized protein LOC105398407 [Plutella xylostella]	MSTRG.9949.1	u	yes	novel	trans	NA	-14.31	-0.964944
MSTRG.26358	evm.TU.Contig58.115	yes	NA	NA	NA	NA	PREDICTED: uncharacterized protein LOC105398407 [Plutella xylostella]	MSTRG.15303.1	u	yes	novel	trans	NA	-16.31	0.991209
MSTRG.26358	evm.TU.Contig58.115	yes	NA	NA	NA	NA	PREDICTED: uncharacterized protein LOC105398407 [Plutella xylostella]	MSTRG.17488.1	i	yes	novel	trans	NA	-41.32	0.988355
MSTRG.26358	evm.TU.Contig58.115	yes	NA	NA	NA	NA	PREDICTED: uncharacterized protein LOC105398407 [Plutella xylostella]	MSTRG.20182.1	u	yes	novel	trans	NA	-12.26	0.982142
MSTRG.26358	evm.TU.Contig58.115	yes	NA	NA	NA	NA	PREDICTED: uncharacterized protein LOC105398407 [Plutella xylostella]	MSTRG.21515.1	x	yes	novel	trans	NA	-20.36	0.959183
MSTRG.26358	evm.TU.Contig58.115	yes	NA	NA	NA	NA	PREDICTED: uncharacterized protein LOC105398407 [Plutella xylostella]	MSTRG.32847.1	u	yes	novel	trans	NA	-22.11	0.995854
MSTRG.26358	evm.TU.Contig58.115	yes	NA	NA	NA	NA	PREDICTED: uncharacterized protein LOC105398407 [Plutella xylostella]	MSTRG.33436.1	x	yes	novel	trans	NA	-33.13	0.952506
MSTRG.26448	evm.TU.Contig58.156	yes	GO:0000976(transcription regulatory region sequence-specific DNA binding);GO:0003700(transcription factor activity, sequence-specific DNA binding);GO:0005634(nucleus);GO:0006349(regulation of gene expression by genetic imprinting);GO:0007379(segment specification);GO:0043007(maintenance of rDNA);GO:0043035(chromatin insulator sequence binding);GO:0043565(sequence-specific DNA binding);GO:0045892(…	NA	K09228	NA	Transcriptional repressor CTCF [Zootermopsis nevadensis]	MSTRG.6072.1	u	yes	novel	trans	NA	-23.38	0.994832
MSTRG.26448	evm.TU.Contig58.156	yes	GO:0000976(transcription regulatory region sequence-specific DNA binding);GO:0003700(transcription factor activity, sequence-specific DNA binding);GO:0005634(nucleus);GO:0006349(regulation of gene expression by genetic imprinting);GO:0007379(segment specification);GO:0043007(maintenance of rDNA);GO:0043035(chromatin insulator sequence binding);GO:0043565(sequence-specific DNA binding);GO:0045892(…	NA	K09228	NA	Transcriptional repressor CTCF [Zootermopsis nevadensis]	MSTRG.11712.1	i	yes	novel	trans	NA	-25.24	0.961578
MSTRG.26448	evm.TU.Contig58.156	yes	GO:0000976(transcription regulatory region sequence-specific DNA binding);GO:0003700(transcription factor activity, sequence-specific DNA binding);GO:0005634(nucleus);GO:0006349(regulation of gene expression by genetic imprinting);GO:0007379(segment specification);GO:0043007(maintenance of rDNA);GO:0043035(chromatin insulator sequence binding);GO:0043565(sequence-specific DNA binding);GO:0045892(…	NA	K09228	NA	Transcriptional repressor CTCF [Zootermopsis nevadensis]	MSTRG.13273.2	i	yes	novel	trans	NA	-42.76	0.9517
MSTRG.26448	evm.TU.Contig58.156	yes	GO:0000976(transcription regulatory region sequence-specific DNA binding);GO:0003700(transcription factor activity, sequence-specific DNA binding);GO:0005634(nucleus);GO:0006349(regulation of gene expression by genetic imprinting);GO:0007379(segment specification);GO:0043007(maintenance of rDNA);GO:0043035(chromatin insulator sequence binding);GO:0043565(sequence-specific DNA binding);GO:0045892(…	NA	K09228	NA	Transcriptional repressor CTCF [Zootermopsis nevadensis]	MSTRG.24559.1	u	yes	novel	trans	NA	-20.46	0.955879
MSTRG.26847	evm.TU.Contig61.36	yes	NA	NA	NA	NA	NA	MSTRG.5898.1	i	yes	novel	trans	NA	-13.51	0.974995
MSTRG.26847	evm.TU.Contig61.36	yes	NA	NA	NA	NA	NA	MSTRG.14721.1	u	yes	novel	trans	NA	-11.61	0.985079
MSTRG.26847	evm.TU.Contig61.36	yes	NA	NA	NA	NA	NA	MSTRG.18092.1	i	yes	novel	trans	NA	-11.16	0.950293
MSTRG.26847	evm.TU.Contig61.36	yes	NA	NA	NA	NA	NA	MSTRG.27587.1	i	yes	novel	trans	NA	-12.71	0.958894
MSTRG.26847	evm.TU.Contig61.36	yes	NA	NA	NA	NA	NA	MSTRG.28378.1	u	yes	novel	trans	NA	-21.94	0.970425
MSTRG.26933	evm.TU.Contig614.16	yes	NA	NA	NA	NA	NA	MSTRG.33451.1	u	yes	novel	trans	NA	-16.36	-0.956909
MSTRG.27050	evm.TU.Contig623.18	yes	NA	NA	NA	NA	NA	MSTRG.1702.1	u	yes	novel	trans	NA	-19.38	0.954953
MSTRG.27050	evm.TU.Contig623.18	yes	NA	NA	NA	NA	NA	MSTRG.6313.1	i	yes	novel	trans	NA	-27.55	0.952086
MSTRG.27050	evm.TU.Contig623.18	yes	NA	NA	NA	NA	NA	MSTRG.6646.1	u	yes	novel	trans	NA	-22.31	0.98023
MSTRG.27050	evm.TU.Contig623.18	yes	NA	NA	NA	NA	NA	MSTRG.8302.1	x	yes	novel	trans	NA	-29.92	0.974578
MSTRG.27050	evm.TU.Contig623.18	yes	NA	NA	NA	NA	NA	MSTRG.9876.1	u	yes	novel	trans	NA	-22.16	-0.988735
MSTRG.27050	evm.TU.Contig623.18	yes	NA	NA	NA	NA	NA	MSTRG.18229.1	u	yes	novel	trans	NA	-19.86	0.952314
MSTRG.27050	evm.TU.Contig623.18	yes	NA	NA	NA	NA	NA	MSTRG.18714.1	u	yes	novel	trans	NA	-22.00	0.95029
MSTRG.27050	evm.TU.Contig623.18	yes	NA	NA	NA	NA	NA	MSTRG.24950.1	i	yes	novel	trans	NA	-31.36	0.970893
MSTRG.27050	evm.TU.Contig623.18	yes	NA	NA	NA	NA	NA	MSTRG.26566.1	i	yes	novel	trans	NA	-30.43	-0.953867
MSTRG.27050	evm.TU.Contig623.18	yes	NA	NA	NA	NA	NA	MSTRG.28193.1	u	yes	novel	trans	NA	-15.36	0.962847
MSTRG.27050	evm.TU.Contig623.18	yes	NA	NA	NA	NA	NA	MSTRG.29938.1	u	yes	novel	trans	NA	-37.28	0.97027
MSTRG.27050	evm.TU.Contig623.18	yes	NA	NA	NA	NA	NA	MSTRG.30957.1	u	yes	novel	trans	NA	-17.40	0.967553
MSTRG.27050	evm.TU.Contig623.18	yes	NA	NA	NA	NA	NA	MSTRG.33402.1	u	yes	novel	trans	NA	-42.57	0.962378
MSTRG.27050	evm.TU.Contig623.18	yes	NA	NA	NA	NA	NA	MSTRG.33532.1	u	yes	novel	trans	NA	-20.10	0.962914
MSTRG.27346	evm.TU.Contig64.32	yes	GO:0004307(ethanolaminephosphotransferase activity);GO:0008654(phospholipid biosynthetic process);GO:0016020(membrane)	00440(Phosphonate and phosphinate metabolism);00564(Glycerophospholipid metabolism);00565(Ether lipid metabolism)	K00993	EC:2.7.8.1	PREDICTED: choline/ethanolaminephosphotransferase 1 isoform X3 [Fopius arisanus]	MSTRG.244.1	u	yes	novel	trans	NA	-23.32	0.969769
MSTRG.27346	evm.TU.Contig64.32	yes	GO:0004307(ethanolaminephosphotransferase activity);GO:0008654(phospholipid biosynthetic process);GO:0016020(membrane)	00440(Phosphonate and phosphinate metabolism);00564(Glycerophospholipid metabolism);00565(Ether lipid metabolism)	K00993	EC:2.7.8.1	PREDICTED: choline/ethanolaminephosphotransferase 1 isoform X3 [Fopius arisanus]	MSTRG.2598.1	u	yes	novel	trans	NA	-16.81	-0.950373
MSTRG.27346	evm.TU.Contig64.32	yes	GO:0004307(ethanolaminephosphotransferase activity);GO:0008654(phospholipid biosynthetic process);GO:0016020(membrane)	00440(Phosphonate and phosphinate metabolism);00564(Glycerophospholipid metabolism);00565(Ether lipid metabolism)	K00993	EC:2.7.8.1	PREDICTED: choline/ethanolaminephosphotransferase 1 isoform X3 [Fopius arisanus]	MSTRG.5985.1	i	yes	novel	trans	NA	-17.61	0.989997
MSTRG.27346	evm.TU.Contig64.32	yes	GO:0004307(ethanolaminephosphotransferase activity);GO:0008654(phospholipid biosynthetic process);GO:0016020(membrane)	00440(Phosphonate and phosphinate metabolism);00564(Glycerophospholipid metabolism);00565(Ether lipid metabolism)	K00993	EC:2.7.8.1	PREDICTED: choline/ethanolaminephosphotransferase 1 isoform X3 [Fopius arisanus]	MSTRG.8302.1	x	yes	novel	trans	NA	-32.92	0.954073
MSTRG.27346	evm.TU.Contig64.32	yes	GO:0004307(ethanolaminephosphotransferase activity);GO:0008654(phospholipid biosynthetic process);GO:0016020(membrane)	00440(Phosphonate and phosphinate metabolism);00564(Glycerophospholipid metabolism);00565(Ether lipid metabolism)	K00993	EC:2.7.8.1	PREDICTED: choline/ethanolaminephosphotransferase 1 isoform X3 [Fopius arisanus]	MSTRG.9876.1	u	yes	novel	trans	NA	-23.35	-0.96915
MSTRG.27346	evm.TU.Contig64.32	yes	GO:0004307(ethanolaminephosphotransferase activity);GO:0008654(phospholipid biosynthetic process);GO:0016020(membrane)	00440(Phosphonate and phosphinate metabolism);00564(Glycerophospholipid metabolism);00565(Ether lipid metabolism)	K00993	EC:2.7.8.1	PREDICTED: choline/ethanolaminephosphotransferase 1 isoform X3 [Fopius arisanus]	MSTRG.13349.1	u	yes	novel	trans	NA	-29.75	-0.954786
MSTRG.27346	evm.TU.Contig64.32	yes	GO:0004307(ethanolaminephosphotransferase activity);GO:0008654(phospholipid biosynthetic process);GO:0016020(membrane)	00440(Phosphonate and phosphinate metabolism);00564(Glycerophospholipid metabolism);00565(Ether lipid metabolism)	K00993	EC:2.7.8.1	PREDICTED: choline/ethanolaminephosphotransferase 1 isoform X3 [Fopius arisanus]	MSTRG.13480.1	u	yes	novel	trans	NA	-22.91	-0.979099
MSTRG.27346	evm.TU.Contig64.32	yes	GO:0004307(ethanolaminephosphotransferase activity);GO:0008654(phospholipid biosynthetic process);GO:0016020(membrane)	00440(Phosphonate and phosphinate metabolism);00564(Glycerophospholipid metabolism);00565(Ether lipid metabolism)	K00993	EC:2.7.8.1	PREDICTED: choline/ethanolaminephosphotransferase 1 isoform X3 [Fopius arisanus]	MSTRG.26566.1	i	yes	novel	trans	NA	-29.06	-0.950255
MSTRG.27346	evm.TU.Contig64.32	yes	GO:0004307(ethanolaminephosphotransferase activity);GO:0008654(phospholipid biosynthetic process);GO:0016020(membrane)	00440(Phosphonate and phosphinate metabolism);00564(Glycerophospholipid metabolism);00565(Ether lipid metabolism)	K00993	EC:2.7.8.1	PREDICTED: choline/ethanolaminephosphotransferase 1 isoform X3 [Fopius arisanus]	MSTRG.28193.1	u	yes	novel	trans	NA	-14.46	0.951132
MSTRG.27346	evm.TU.Contig64.32	yes	GO:0004307(ethanolaminephosphotransferase activity);GO:0008654(phospholipid biosynthetic process);GO:0016020(membrane)	00440(Phosphonate and phosphinate metabolism);00564(Glycerophospholipid metabolism);00565(Ether lipid metabolism)	K00993	EC:2.7.8.1	PREDICTED: choline/ethanolaminephosphotransferase 1 isoform X3 [Fopius arisanus]	MSTRG.29938.1	u	yes	novel	trans	NA	-20.81	0.953246
MSTRG.27346	evm.TU.Contig64.32	yes	GO:0004307(ethanolaminephosphotransferase activity);GO:0008654(phospholipid biosynthetic process);GO:0016020(membrane)	00440(Phosphonate and phosphinate metabolism);00564(Glycerophospholipid metabolism);00565(Ether lipid metabolism)	K00993	EC:2.7.8.1	PREDICTED: choline/ethanolaminephosphotransferase 1 isoform X3 [Fopius arisanus]	MSTRG.33436.1	x	yes	novel	trans	NA	-25.86	-0.958964
MSTRG.27421	evm.TU.Contig64.99	yes	NA	NA	K14388	NA	PREDICTED: sodium-coupled monocarboxylate transporter 1 [Apis florea]	MSTRG.4530.1	u	yes	novel	trans	NA	-19.28	-0.950919
MSTRG.27421	evm.TU.Contig64.99	yes	NA	NA	K14388	NA	PREDICTED: sodium-coupled monocarboxylate transporter 1 [Apis florea]	MSTRG.5264.1	x	yes	novel	trans	NA	-26.61	-0.959551
MSTRG.27421	evm.TU.Contig64.99	yes	NA	NA	K14388	NA	PREDICTED: sodium-coupled monocarboxylate transporter 1 [Apis florea]	MSTRG.8685.1	i	yes	novel	trans	NA	-23.59	-0.950095
MSTRG.27421	evm.TU.Contig64.99	yes	NA	NA	K14388	NA	PREDICTED: sodium-coupled monocarboxylate transporter 1 [Apis florea]	MSTRG.18181.2	j	yes	novel	trans	NA	-21.86	0.976358
MSTRG.27421	evm.TU.Contig64.99	yes	NA	NA	K14388	NA	PREDICTED: sodium-coupled monocarboxylate transporter 1 [Apis florea]	MSTRG.31066.1	u	yes	novel	trans	NA	-20.41	0.958901
MSTRG.27421	evm.TU.Contig64.99	yes	NA	NA	K14388	NA	PREDICTED: sodium-coupled monocarboxylate transporter 1 [Apis florea]	MSTRG.31416.1	x	yes	novel	trans	NA	-26.51	0.956788
MSTRG.27562	evm.TU.Contig649.23	yes	GO:0002064(epithelial cell development);GO:0022404(molting cycle process);GO:0042335(cuticle development)	00230(Purine metabolism)	K01487	EC:3.5.4.3	PREDICTED: uncharacterized protein LOC103510819 [Diaphorina citri]	MSTRG.6626.1	i	yes	novel	trans	NA	-31.78	-0.953982
MSTRG.27562	evm.TU.Contig649.23	yes	GO:0002064(epithelial cell development);GO:0022404(molting cycle process);GO:0042335(cuticle development)	00230(Purine metabolism)	K01487	EC:3.5.4.3	PREDICTED: uncharacterized protein LOC103510819 [Diaphorina citri]	MSTRG.18092.1	i	yes	novel	trans	NA	-18.11	0.992382
MSTRG.27572	evm.TU.Contig649.32	yes	GO:0004376(glycolipid mannosyltransferase activity);GO:0005634(nucleus)	00510(N-Glycan biosynthesis);00513(Various types of N-glycan biosynthesis)	K03843	EC:2.4.1.132 2.4.1.257	Alpha-1,3-mannosyltransferase ALG2 [Zootermopsis nevadensis]	MSTRG.1230.1	u	yes	novel	trans	NA	-18.91	-0.959406
MSTRG.27572	evm.TU.Contig649.32	yes	GO:0004376(glycolipid mannosyltransferase activity);GO:0005634(nucleus)	00510(N-Glycan biosynthesis);00513(Various types of N-glycan biosynthesis)	K03843	EC:2.4.1.132 2.4.1.257	Alpha-1,3-mannosyltransferase ALG2 [Zootermopsis nevadensis]	MSTRG.1702.1	u	yes	novel	trans	NA	-19.76	-0.952256
MSTRG.27572	evm.TU.Contig649.32	yes	GO:0004376(glycolipid mannosyltransferase activity);GO:0005634(nucleus)	00510(N-Glycan biosynthesis);00513(Various types of N-glycan biosynthesis)	K03843	EC:2.4.1.132 2.4.1.257	Alpha-1,3-mannosyltransferase ALG2 [Zootermopsis nevadensis]	MSTRG.2598.1	u	yes	novel	trans	NA	-19.81	0.9542
MSTRG.27572	evm.TU.Contig649.32	yes	GO:0004376(glycolipid mannosyltransferase activity);GO:0005634(nucleus)	00510(N-Glycan biosynthesis);00513(Various types of N-glycan biosynthesis)	K03843	EC:2.4.1.132 2.4.1.257	Alpha-1,3-mannosyltransferase ALG2 [Zootermopsis nevadensis]	MSTRG.4703.1	u	yes	novel	trans	NA	-18.47	-0.981673
MSTRG.27572	evm.TU.Contig649.32	yes	GO:0004376(glycolipid mannosyltransferase activity);GO:0005634(nucleus)	00510(N-Glycan biosynthesis);00513(Various types of N-glycan biosynthesis)	K03843	EC:2.4.1.132 2.4.1.257	Alpha-1,3-mannosyltransferase ALG2 [Zootermopsis nevadensis]	MSTRG.4828.2	u	yes	novel	trans	NA	-26.36	-0.96727
MSTRG.27572	evm.TU.Contig649.32	yes	GO:0004376(glycolipid mannosyltransferase activity);GO:0005634(nucleus)	00510(N-Glycan biosynthesis);00513(Various types of N-glycan biosynthesis)	K03843	EC:2.4.1.132 2.4.1.257	Alpha-1,3-mannosyltransferase ALG2 [Zootermopsis nevadensis]	MSTRG.5985.1	i	yes	novel	trans	NA	-18.61	-0.954197
MSTRG.27572	evm.TU.Contig649.32	yes	GO:0004376(glycolipid mannosyltransferase activity);GO:0005634(nucleus)	00510(N-Glycan biosynthesis);00513(Various types of N-glycan biosynthesis)	K03843	EC:2.4.1.132 2.4.1.257	Alpha-1,3-mannosyltransferase ALG2 [Zootermopsis nevadensis]	MSTRG.6803.1	u	yes	novel	trans	NA	-16.56	-0.980679
MSTRG.27572	evm.TU.Contig649.32	yes	GO:0004376(glycolipid mannosyltransferase activity);GO:0005634(nucleus)	00510(N-Glycan biosynthesis);00513(Various types of N-glycan biosynthesis)	K03843	EC:2.4.1.132 2.4.1.257	Alpha-1,3-mannosyltransferase ALG2 [Zootermopsis nevadensis]	MSTRG.10563.1	u	yes	novel	trans	NA	-18.21	-0.991636
MSTRG.27572	evm.TU.Contig649.32	yes	GO:0004376(glycolipid mannosyltransferase activity);GO:0005634(nucleus)	00510(N-Glycan biosynthesis);00513(Various types of N-glycan biosynthesis)	K03843	EC:2.4.1.132 2.4.1.257	Alpha-1,3-mannosyltransferase ALG2 [Zootermopsis nevadensis]	MSTRG.12246.1	u	yes	novel	trans	NA	-33.27	-0.95271
MSTRG.27572	evm.TU.Contig649.32	yes	GO:0004376(glycolipid mannosyltransferase activity);GO:0005634(nucleus)	00510(N-Glycan biosynthesis);00513(Various types of N-glycan biosynthesis)	K03843	EC:2.4.1.132 2.4.1.257	Alpha-1,3-mannosyltransferase ALG2 [Zootermopsis nevadensis]	MSTRG.12578.1	i	yes	novel	trans	NA	-29.20	-0.96269
MSTRG.27572	evm.TU.Contig649.32	yes	GO:0004376(glycolipid mannosyltransferase activity);GO:0005634(nucleus)	00510(N-Glycan biosynthesis);00513(Various types of N-glycan biosynthesis)	K03843	EC:2.4.1.132 2.4.1.257	Alpha-1,3-mannosyltransferase ALG2 [Zootermopsis nevadensis]	MSTRG.15333.1	u	yes	novel	trans	NA	-12.66	0.953212
MSTRG.27572	evm.TU.Contig649.32	yes	GO:0004376(glycolipid mannosyltransferase activity);GO:0005634(nucleus)	00510(N-Glycan biosynthesis);00513(Various types of N-glycan biosynthesis)	K03843	EC:2.4.1.132 2.4.1.257	Alpha-1,3-mannosyltransferase ALG2 [Zootermopsis nevadensis]	MSTRG.16011.1	x	yes	novel	trans	NA	-14.01	-0.996055
MSTRG.27572	evm.TU.Contig649.32	yes	GO:0004376(glycolipid mannosyltransferase activity);GO:0005634(nucleus)	00510(N-Glycan biosynthesis);00513(Various types of N-glycan biosynthesis)	K03843	EC:2.4.1.132 2.4.1.257	Alpha-1,3-mannosyltransferase ALG2 [Zootermopsis nevadensis]	MSTRG.18813.1	u	yes	novel	trans	NA	-15.23	-0.970449
MSTRG.27572	evm.TU.Contig649.32	yes	GO:0004376(glycolipid mannosyltransferase activity);GO:0005634(nucleus)	00510(N-Glycan biosynthesis);00513(Various types of N-glycan biosynthesis)	K03843	EC:2.4.1.132 2.4.1.257	Alpha-1,3-mannosyltransferase ALG2 [Zootermopsis nevadensis]	MSTRG.23067.1	i	yes	novel	trans	NA	-17.81	0.976538
MSTRG.27572	evm.TU.Contig649.32	yes	GO:0004376(glycolipid mannosyltransferase activity);GO:0005634(nucleus)	00510(N-Glycan biosynthesis);00513(Various types of N-glycan biosynthesis)	K03843	EC:2.4.1.132 2.4.1.257	Alpha-1,3-mannosyltransferase ALG2 [Zootermopsis nevadensis]	MSTRG.25283.1	u	yes	novel	trans	NA	-12.01	-0.994137
MSTRG.27572	evm.TU.Contig649.32	yes	GO:0004376(glycolipid mannosyltransferase activity);GO:0005634(nucleus)	00510(N-Glycan biosynthesis);00513(Various types of N-glycan biosynthesis)	K03843	EC:2.4.1.132 2.4.1.257	Alpha-1,3-mannosyltransferase ALG2 [Zootermopsis nevadensis]	MSTRG.28193.1	u	yes	novel	trans	NA	-18.22	-0.956379
MSTRG.27572	evm.TU.Contig649.32	yes	GO:0004376(glycolipid mannosyltransferase activity);GO:0005634(nucleus)	00510(N-Glycan biosynthesis);00513(Various types of N-glycan biosynthesis)	K03843	EC:2.4.1.132 2.4.1.257	Alpha-1,3-mannosyltransferase ALG2 [Zootermopsis nevadensis]	MSTRG.29938.1	u	yes	novel	trans	NA	-14.61	-0.958292
MSTRG.27572	evm.TU.Contig649.32	yes	GO:0004376(glycolipid mannosyltransferase activity);GO:0005634(nucleus)	00510(N-Glycan biosynthesis);00513(Various types of N-glycan biosynthesis)	K03843	EC:2.4.1.132 2.4.1.257	Alpha-1,3-mannosyltransferase ALG2 [Zootermopsis nevadensis]	MSTRG.30957.1	u	yes	novel	trans	NA	-17.91	-0.968436
MSTRG.27572	evm.TU.Contig649.32	yes	GO:0004376(glycolipid mannosyltransferase activity);GO:0005634(nucleus)	00510(N-Glycan biosynthesis);00513(Various types of N-glycan biosynthesis)	K03843	EC:2.4.1.132 2.4.1.257	Alpha-1,3-mannosyltransferase ALG2 [Zootermopsis nevadensis]	MSTRG.31022.1	u	yes	novel	trans	NA	-17.41	-0.968103
MSTRG.27572	evm.TU.Contig649.32	yes	GO:0004376(glycolipid mannosyltransferase activity);GO:0005634(nucleus)	00510(N-Glycan biosynthesis);00513(Various types of N-glycan biosynthesis)	K03843	EC:2.4.1.132 2.4.1.257	Alpha-1,3-mannosyltransferase ALG2 [Zootermopsis nevadensis]	MSTRG.32104.1	i	yes	novel	trans	NA	-18.15	-0.988487
MSTRG.27656	evm.TU.Contig649.85	yes	NA	04111(Cell cycle - yeast);04113(Meiosis - yeast);04218(Cellular senescence)	K02830	EC:3.1.11.2	PREDICTED: cell cycle checkpoint protein RAD1-like [Acyrthosiphon pisum]	MSTRG.1702.1	u	yes	novel	trans	NA	-21.56	-0.975523
MSTRG.27656	evm.TU.Contig649.85	yes	NA	04111(Cell cycle - yeast);04113(Meiosis - yeast);04218(Cellular senescence)	K02830	EC:3.1.11.2	PREDICTED: cell cycle checkpoint protein RAD1-like [Acyrthosiphon pisum]	MSTRG.4530.1	u	yes	novel	trans	NA	-30.45	-0.972937
MSTRG.27656	evm.TU.Contig649.85	yes	NA	04111(Cell cycle - yeast);04113(Meiosis - yeast);04218(Cellular senescence)	K02830	EC:3.1.11.2	PREDICTED: cell cycle checkpoint protein RAD1-like [Acyrthosiphon pisum]	MSTRG.6479.1	u	yes	novel	trans	NA	-15.81	0.95423
MSTRG.27656	evm.TU.Contig649.85	yes	NA	04111(Cell cycle - yeast);04113(Meiosis - yeast);04218(Cellular senescence)	K02830	EC:3.1.11.2	PREDICTED: cell cycle checkpoint protein RAD1-like [Acyrthosiphon pisum]	MSTRG.6803.1	u	yes	novel	trans	NA	-15.36	-0.972413
MSTRG.27656	evm.TU.Contig649.85	yes	NA	04111(Cell cycle - yeast);04113(Meiosis - yeast);04218(Cellular senescence)	K02830	EC:3.1.11.2	PREDICTED: cell cycle checkpoint protein RAD1-like [Acyrthosiphon pisum]	MSTRG.8685.1	i	yes	novel	trans	NA	-17.96	-0.961267
MSTRG.27656	evm.TU.Contig649.85	yes	NA	04111(Cell cycle - yeast);04113(Meiosis - yeast);04218(Cellular senescence)	K02830	EC:3.1.11.2	PREDICTED: cell cycle checkpoint protein RAD1-like [Acyrthosiphon pisum]	MSTRG.10563.1	u	yes	novel	trans	NA	-15.46	-0.99011
MSTRG.27656	evm.TU.Contig649.85	yes	NA	04111(Cell cycle - yeast);04113(Meiosis - yeast);04218(Cellular senescence)	K02830	EC:3.1.11.2	PREDICTED: cell cycle checkpoint protein RAD1-like [Acyrthosiphon pisum]	MSTRG.10564.1	u	yes	novel	trans	NA	-24.16	-0.977944
MSTRG.27656	evm.TU.Contig649.85	yes	NA	04111(Cell cycle - yeast);04113(Meiosis - yeast);04218(Cellular senescence)	K02830	EC:3.1.11.2	PREDICTED: cell cycle checkpoint protein RAD1-like [Acyrthosiphon pisum]	MSTRG.12578.1	i	yes	novel	trans	NA	-14.01	-0.982398
MSTRG.27656	evm.TU.Contig649.85	yes	NA	04111(Cell cycle - yeast);04113(Meiosis - yeast);04218(Cellular senescence)	K02830	EC:3.1.11.2	PREDICTED: cell cycle checkpoint protein RAD1-like [Acyrthosiphon pisum]	MSTRG.13561.1	u	yes	novel	trans	NA	-16.51	-0.976183
MSTRG.27656	evm.TU.Contig649.85	yes	NA	04111(Cell cycle - yeast);04113(Meiosis - yeast);04218(Cellular senescence)	K02830	EC:3.1.11.2	PREDICTED: cell cycle checkpoint protein RAD1-like [Acyrthosiphon pisum]	MSTRG.16011.1	x	yes	novel	trans	NA	-22.94	-0.96615
MSTRG.27656	evm.TU.Contig649.85	yes	NA	04111(Cell cycle - yeast);04113(Meiosis - yeast);04218(Cellular senescence)	K02830	EC:3.1.11.2	PREDICTED: cell cycle checkpoint protein RAD1-like [Acyrthosiphon pisum]	MSTRG.25283.1	u	yes	novel	trans	NA	-11.41	-0.971124
MSTRG.27656	evm.TU.Contig649.85	yes	NA	04111(Cell cycle - yeast);04113(Meiosis - yeast);04218(Cellular senescence)	K02830	EC:3.1.11.2	PREDICTED: cell cycle checkpoint protein RAD1-like [Acyrthosiphon pisum]	MSTRG.29938.1	u	yes	novel	trans	NA	-12.76	-0.97083
MSTRG.27656	evm.TU.Contig649.85	yes	NA	04111(Cell cycle - yeast);04113(Meiosis - yeast);04218(Cellular senescence)	K02830	EC:3.1.11.2	PREDICTED: cell cycle checkpoint protein RAD1-like [Acyrthosiphon pisum]	MSTRG.30957.1	u	yes	novel	trans	NA	-14.81	-0.953957
MSTRG.27656	evm.TU.Contig649.85	yes	NA	04111(Cell cycle - yeast);04113(Meiosis - yeast);04218(Cellular senescence)	K02830	EC:3.1.11.2	PREDICTED: cell cycle checkpoint protein RAD1-like [Acyrthosiphon pisum]	MSTRG.31022.1	u	yes	novel	trans	NA	-32.31	-0.98437
MSTRG.27810	evm.TU.Contig65.108	yes	NA	04530(Tight junction);05100(Bacterial invasion of epithelial cells);05130(Pathogenic Escherichia coli infection);05131(Shigellosis);05205(Proteoglycans in cancer)	K06106	NA	PREDICTED: src substrate cortactin [Diaphorina citri]	MSTRG.18092.1	i	yes	novel	trans	NA	-14.43	0.961548
MSTRG.27810	evm.TU.Contig65.108	yes	NA	04530(Tight junction);05100(Bacterial invasion of epithelial cells);05130(Pathogenic Escherichia coli infection);05131(Shigellosis);05205(Proteoglycans in cancer)	K06106	NA	PREDICTED: src substrate cortactin [Diaphorina citri]	MSTRG.19275.1	u	yes	novel	trans	NA	-22.19	0.980071
MSTRG.28535	evm.TU.Contig692.20	yes	GO:0003857(3-hydroxyacyl-CoA dehydrogenase activity);GO:0006631(fatty acid metabolic process);GO:0016491(oxidoreductase activity);GO:0055114(oxidation-reduction process);GO:0070403(NAD+ binding)	00062(Fatty acid elongation);00071(Fatty acid degradation);00280(Valine, leucine and isoleucine degradation);00281(Geraniol degradation);00310(Lysine degradation);00380(Tryptophan metabolism);00650(Butanoate metabolism);00930(Caprolactam degradation)	K00022	EC:1.1.1.35	L-3-hydroxyacyl-Coenzyme A dehydrogenase [Acyrthosiphon pisum]	MSTRG.1230.1	u	yes	novel	trans	NA	-22.94	-0.971891
MSTRG.28535	evm.TU.Contig692.20	yes	GO:0003857(3-hydroxyacyl-CoA dehydrogenase activity);GO:0006631(fatty acid metabolic process);GO:0016491(oxidoreductase activity);GO:0055114(oxidation-reduction process);GO:0070403(NAD+ binding)	00062(Fatty acid elongation);00071(Fatty acid degradation);00280(Valine, leucine and isoleucine degradation);00281(Geraniol degradation);00310(Lysine degradation);00380(Tryptophan metabolism);00650(Butanoate metabolism);00930(Caprolactam degradation)	K00022	EC:1.1.1.35	L-3-hydroxyacyl-Coenzyme A dehydrogenase [Acyrthosiphon pisum]	MSTRG.4703.1	u	yes	novel	trans	NA	-17.01	-0.988674
MSTRG.28535	evm.TU.Contig692.20	yes	GO:0003857(3-hydroxyacyl-CoA dehydrogenase activity);GO:0006631(fatty acid metabolic process);GO:0016491(oxidoreductase activity);GO:0055114(oxidation-reduction process);GO:0070403(NAD+ binding)	00062(Fatty acid elongation);00071(Fatty acid degradation);00280(Valine, leucine and isoleucine degradation);00281(Geraniol degradation);00310(Lysine degradation);00380(Tryptophan metabolism);00650(Butanoate metabolism);00930(Caprolactam degradation)	K00022	EC:1.1.1.35	L-3-hydroxyacyl-Coenzyme A dehydrogenase [Acyrthosiphon pisum]	MSTRG.4828.2	u	yes	novel	trans	NA	-23.80	-0.979818
MSTRG.28535	evm.TU.Contig692.20	yes	GO:0003857(3-hydroxyacyl-CoA dehydrogenase activity);GO:0006631(fatty acid metabolic process);GO:0016491(oxidoreductase activity);GO:0055114(oxidation-reduction process);GO:0070403(NAD+ binding)	00062(Fatty acid elongation);00071(Fatty acid degradation);00280(Valine, leucine and isoleucine degradation);00281(Geraniol degradation);00310(Lysine degradation);00380(Tryptophan metabolism);00650(Butanoate metabolism);00930(Caprolactam degradation)	K00022	EC:1.1.1.35	L-3-hydroxyacyl-Coenzyme A dehydrogenase [Acyrthosiphon pisum]	MSTRG.6803.1	u	yes	novel	trans	NA	-34.95	-0.965865
MSTRG.28535	evm.TU.Contig692.20	yes	GO:0003857(3-hydroxyacyl-CoA dehydrogenase activity);GO:0006631(fatty acid metabolic process);GO:0016491(oxidoreductase activity);GO:0055114(oxidation-reduction process);GO:0070403(NAD+ binding)	00062(Fatty acid elongation);00071(Fatty acid degradation);00280(Valine, leucine and isoleucine degradation);00281(Geraniol degradation);00310(Lysine degradation);00380(Tryptophan metabolism);00650(Butanoate metabolism);00930(Caprolactam degradation)	K00022	EC:1.1.1.35	L-3-hydroxyacyl-Coenzyme A dehydrogenase [Acyrthosiphon pisum]	MSTRG.10563.1	u	yes	novel	trans	NA	-22.80	-0.982115
[truncated: 318 more rows]
